# Supplementary material for: Trem2 deficiency differentially affects phenotype and transcriptome of human APOE3 and APOE4 mice
Source: Mol Neurodegener. 2020 Jul 23;15:41. doi: 10.1186/s13024-020-00394-4 (PMC7379780; doi:10.1186/s13024-020-00394-4)
Supplement: Supplementary file 7 — Additional file 7: Supplemental Table 1. WGCNA. [file 13024_2020_394_MOESM7_ESM.xlsx]

## Sheet: WGCNA
SYMBOL	Module	GS.Trem2ko	p.GS.Trem2ko	MMblack	p.MMblack	MMblue	p.MMblue	MMbrown	p.MMbrown	MMcyan	p.MMcyan	MMdarkgreen	p.MMdarkgreen	MMdarkred	p.MMdarkred	MMdarkturquoise	p.MMdarkturquoise	MMgreen	p.MMgreen	MMgreenyellow	p.MMgreenyellow	MMgrey	p.MMgrey	MMgrey60	p.MMgrey60	MMlightcyan	p.MMlightcyan	MMlightgreen	p.MMlightgreen	MMlightyellow	p.MMlightyellow	MMmagenta	p.MMmagenta	MMmidnightblue	p.MMmidnightblue	MMpink	p.MMpink	MMpurple	p.MMpurple	MMred	p.MMred	MMroyalblue	p.MMroyalblue	MMsalmon	p.MMsalmon	MMtan	p.MMtan	MMturquoise	p.MMturquoise
Mtr	black	-0.289808	0.0061663	0.718814	3.12e-15	0.479211	2.32e-06	0.260239	0.0143371	-0.088646	0.411474	-0.482064	1.98e-06	-0.322208	0.00220268	0.086364	0.423665	-0.276194	0.00919377	0.0355651	0.742183	0.237783	0.0256935	-0.176708	0.0995682	0.335952	0.0013743	0.00922589	0.932014	-0.0814668	0.450516	-0.0913786	0.397149	-0.0865253	0.422797	0.234487	0.0278787	0.284598	0.00720097	0.309701	0.00332184	0.0764859	0.478771	0.187342	0.0804982	0.287687	0.00657046	-0.507338	4.55e-07
Plxdc2	black	-0.288735	0.00636781	0.743516	1.07e-16	0.577898	3.74e-09	0.229442	0.031527	-0.15137	0.159191	-0.503524	5.72e-07	0.0126482	0.906893	0.288776	0.00636001	-0.273944	0.00980331	0.0322821	0.76526	0.129771	0.228183	-0.0837961	0.437628	0.561477	1.26e-08	-0.205281	0.0550275	0.266427	0.0121039	0.133341	0.215529	-0.17753	0.0979773	0.312561	0.00302862	0.298139	0.00478347	0.294381	0.00536878	0.134444	0.211722	0.215668	0.043588	0.253628	0.0171094	-0.666942	1.3e-12
Akap11	black	-0.283808	0.00737048	0.769737	1.9e-18	0.763534	5.17e-18	0.389317	0.000177584	-0.381585	0.000244236	-0.651608	6.19e-12	-0.0244226	0.821309	0.283958	0.00733791	-0.344334	0.00101975	0.234262	0.0280336	-0.10609	0.325231	-0.189307	0.0773158	0.552072	2.47e-08	-0.408471	7.79e-05	0.332801	0.00153418	-0.155165	0.148874	-0.0291529	0.787448	0.205556	0.0546954	0.440695	1.73e-05	0.594994	9.77e-10	0.0466278	0.666187	0.203691	0.0569787	0.188659	0.0783541	-0.679726	3.3e-13
Nbea	black	-0.282481	0.00766314	0.768923	2.17e-18	0.73223	5.23e-16	0.0299763	0.781592	-0.172644	0.107728	-0.400225	0.00011175	-0.106835	0.321828	0.269537	0.0111005	-0.0526322	0.62625	0.351976	0.000771262	-0.101247	0.347928	-0.0496323	0.646078	0.329348	0.00172859	-0.30349	0.00404792	0.138953	0.196658	-0.173359	0.106256	-0.00378595	0.972074	0.401909	0.000103887	0.262729	0.0133989	0.340651	0.00116379	0.121892	0.25792	-0.0266399	0.805392	0.0566681	0.59999	-0.510015	3.86e-07
Trrap	black	-0.280835	0.00804062	0.573567	5.19e-09	0.422587	4.11e-05	0.308236	0.00348173	-0.152393	0.156358	-0.390648	0.000167968	-0.103085	0.3392	0.253447	0.0171912	-0.3625	0.000518967	0.0587384	0.586713	0.168437	0.116714	-0.166603	0.120808	0.395785	0.000135194	-0.0794743	0.461706	0.0730251	0.498949	-0.177927	0.0972163	-0.0692046	0.521729	0.0688188	0.524058	0.425272	3.62e-05	0.421529	4.31e-05	0.112018	0.298772	0.116217	0.280907	0.157615	0.142484	-0.540352	5.51e-08
Wwc2	black	-0.270332	0.0108562	0.771009	1.54e-18	0.698427	3.89e-14	0.0854937	0.428369	-0.101397	0.347211	-0.534367	8.22e-08	-0.178489	0.0961468	0.152463	0.156167	-0.0616831	0.568061	0.304474	0.00392414	-0.0330931	0.759539	-0.161097	0.133763	0.412961	6.37e-05	-0.29893	0.00466775	0.119715	0.266581	-0.0770026	0.475797	0.0124912	0.908044	0.397191	0.000127319	0.221223	0.0383286	0.341219	0.00114041	0.147613	0.169918	0.102569	0.341637	0.225371	0.0347568	-0.484739	1.7e-06
Sptbn1	black	-0.263508	0.0131167	0.67136	8.16e-13	0.478457	2.42e-06	-0.00769738	0.943257	-0.0712518	0.509457	-0.282986	0.00755066	-0.264912	0.0126206	0.164089	0.126599	-0.120885	0.261904	0.188907	0.0779561	0.152661	0.155623	-0.160255	0.135833	0.288407	0.00643072	-0.098406	0.361691	-0.123824	0.250392	-0.222416	0.037271	-0.109005	0.312039	0.291603	0.00584157	0.325174	0.00199309	0.22517	0.0349235	0.1376	0.201095	0.0111457	0.917912	0.179345	0.0945374	-0.420235	4.58e-05
Akap6	black	-0.257226	0.0155481	0.835798	4.12e-24	0.821492	1.09e-22	0.012449	0.908353	-0.194694	0.0691072	-0.463579	5.4e-06	-0.0722567	0.503488	0.263518	0.0131131	0.0595728	0.581399	0.400622	0.000109848	-0.120891	0.261878	-0.0998789	0.354514	0.387271	0.000193359	-0.317816	0.00254957	0.198806	0.0633284	-0.00919203	0.932263	0.133587	0.214675	0.518462	2.29e-07	0.090566	0.401378	0.318897	0.00245989	0.0938589	0.384405	0.012783	0.905905	0.031574	0.770265	-0.541284	5.18e-08
Zzef1	black	-0.25621	0.015976	0.667099	1.28e-12	0.571521	6.05e-09	-0.0981514	0.36294	-0.0235166	0.827834	-0.143463	0.182377	-0.216124	0.0431349	0.191745	0.0735095	0.141567	0.188287	0.267914	0.0116149	0.0387186	0.720228	-0.176733	0.0995184	0.142535	0.185254	-0.111625	0.300482	0.0271647	0.801636	-0.0377163	0.727183	0.111822	0.299621	0.48205	1.98e-06	-0.0238084	0.82573	0.0983341	0.362044	0.116522	0.279638	0.00370764	0.972651	0.0116031	0.914556	-0.44437	1.44e-05
Rsf1	black	-0.256041	0.0160482	0.650874	6.66e-12	0.456271	7.91e-06	0.260633	0.0141852	-0.21413	0.0451458	-0.511276	3.58e-07	-0.207174	0.052777	0.198332	0.0639741	-0.363746	0.000494742	0.0837698	0.437773	0.137983	0.199834	-0.224198	0.0357375	0.353255	0.000735533	-0.115826	0.282542	-0.0531854	0.622622	-0.239427	0.0246594	-0.161987	0.1316	0.107381	0.319345	0.489613	1.29e-06	0.405484	8.89e-05	0.130365	0.226039	0.174303	0.104336	0.239788	0.0244373	-0.463013	5.56e-06
Gpatch2	black	-0.25601	0.0160614	0.489501	1.3e-06	0.377238	0.000291165	0.231657	0.0298783	-0.0882406	0.413625	-0.349422	0.000847365	-0.355565	0.000674794	-0.116333	0.280425	-0.136429	0.204994	0.0972244	0.367513	0.00149582	0.988964	-0.282229	0.00771989	0.219743	0.039675	-0.240256	0.0241515	-0.16464	0.12531	-0.0680531	0.528696	0.0677251	0.530689	0.140911	0.190362	0.13776	0.200568	0.29009	0.00611415	0.055793	0.605642	0.285912	0.00692646	0.183623	0.086805	-0.300554	0.0044379
Znrf2	black	-0.255007	0.0164959	0.672946	6.89e-13	0.55388	2.17e-08	0.266307	0.0121441	-0.175273	0.102391	-0.588323	1.66e-09	0.0176851	0.870092	0.156049	0.146544	-0.296106	0.00509275	0.0684736	0.526146	0.0549601	0.611043	0.0120943	0.910953	0.525224	1.49e-07	-0.243729	0.022119	0.257486	0.0154403	0.0100581	0.925898	-0.133079	0.216441	0.225962	0.0342711	0.326677	0.0018939	0.369833	0.000390601	0.103093	0.339161	0.365329	0.000465455	0.346185	0.00095365	-0.557356	1.7e-08
Aaas	black	-0.25428	0.0168167	-0.551354	2.59e-08	-0.26483	0.012649	0.0399059	0.71202	-0.291882	0.00579243	0.190475	0.0754728	-0.0733677	0.496931	-0.114818	0.28678	0.0735078	0.496108	0.191279	0.0742245	-0.420867	4.45e-05	-0.145946	0.174847	-0.0139197	0.897581	-0.245398	0.0211956	-0.196011	0.0672122	-0.292337	0.0057132	0.319768	0.00238973	-0.446388	1.31e-05	0.00553149	0.959207	0.186433	0.0820039	-0.1613	0.133267	-0.0514042	0.634335	-0.233526	0.0285447	0.461494	6.03e-06
Htt	black	-0.254105	0.0168948	0.782756	2.1e-19	0.745585	7.92e-17	-0.175156	0.102625	0.0148543	0.890746	-0.246496	0.0206065	-0.0925584	0.391056	0.248808	0.019411	0.217933	0.0413754	0.394379	0.000143522	-0.0602095	0.57736	-0.0493194	0.64816	0.223381	0.0364343	-0.184086	0.0859988	0.200152	0.0615237	0.039445	0.715202	0.138817	0.1971	0.622295	9.66e-11	-0.0517553	0.632019	0.123432	0.251908	0.0970192	0.36853	-0.0802636	0.457255	-0.059541	0.581601	-0.48642	1.55e-06
AW554918	black	-0.24762	0.0200176	0.620423	1.14e-10	0.530207	1.08e-07	0.109982	0.307695	-0.183316	0.0873413	-0.33956	0.00120986	0.0562576	0.602639	0.316073	0.00270036	-0.132435	0.218692	0.0937291	0.385066	0.0146848	0.891985	0.0179248	0.868347	0.288328	0.00644591	-0.191728	0.0735353	0.2618	0.0137427	0.048578	0.653106	-0.123026	0.253484	0.33294	0.00152678	0.179289	0.0946411	0.19603	0.0671847	-0.0118293	0.912896	0.146814	0.172266	0.242851	0.0226187	-0.519239	2.18e-07
Fry	black	-0.247081	0.0202979	0.641924	1.59e-11	0.440253	1.77e-05	-0.0471065	0.662966	0.0119953	0.911679	-0.11331	0.293198	-0.292936	0.00561034	0.267345	0.0117998	-0.0505867	0.639741	0.0607572	0.573896	0.173667	0.105627	-0.130957	0.223922	0.0365942	0.734994	0.00140115	0.989663	-0.135204	0.209129	-0.0173926	0.872222	-0.200269	0.0613694	0.402906	9.95e-05	0.142505	0.185347	0.0235228	0.827789	0.169998	0.113315	-0.104129	0.334308	0.0319142	0.767859	-0.458825	6.93e-06
Pak3	black	-0.246149	0.0207911	0.720245	2.59e-15	0.596989	8.31e-10	0.205744	0.0544696	-0.230113	0.03102	-0.431962	2.64e-05	-0.143202	0.183182	0.285977	0.00691304	-0.363808	0.000493555	0.108471	0.314428	0.0559245	0.604791	-0.199604	0.0622527	0.311211	0.003164	-0.177974	0.0971265	0.206698	0.0533358	-0.234681	0.0277461	-0.311099	0.00317551	0.234444	0.027908	0.522697	1.75e-07	0.360466	0.000560858	0.105476	0.328055	0.00330528	0.975618	0.194414	0.069517	-0.617082	1.53e-10
Cacna1c	black	-0.241859	0.0231948	0.732613	4.96e-16	0.558864	1.52e-08	0.377303	0.000290412	-0.242073	0.0230692	-0.565611	9.36e-09	-0.275115	0.00948184	0.16412	0.126526	-0.436947	2.08e-05	0.0738299	0.494217	0.116924	0.277973	-0.18243	0.0889091	0.408656	7.73e-05	-0.260693	0.0141618	0.151321	0.159326	-0.240221	0.024173	-0.163234	0.128615	0.124276	0.248656	0.505768	5e-07	0.494315	9.84e-07	0.0883563	0.413011	0.476033	2.76e-06	0.416982	5.31e-05	-0.603478	4.87e-10
Med25	black	-0.238392	0.0253066	-0.437054	2.07e-05	-0.276121	0.00921321	-0.304719	0.00389388	0.136759	0.203888	0.480627	2.14e-06	0.144357	0.179639	0.0551537	0.609786	0.363869	0.000492413	0.182385	0.0889892	-0.132906	0.217044	-0.0838057	0.437576	-0.035413	0.743247	0.0619764	0.566219	-0.1242	0.248949	-0.0561835	0.603117	0.311142	0.00317108	-0.0946854	0.380214	-0.27136	0.010547	-0.162595	0.130138	-0.235355	0.0272888	-0.260329	0.0143024	-0.31848	0.00249413	0.362422	0.000520517
Lrp1b	black	-0.231902	0.0297007	0.489521	1.3e-06	0.495167	9.37e-07	0.410805	7.02e-05	-0.367445	0.000428794	-0.443239	1.53e-05	0.047366	0.661223	0.15454	0.150537	-0.236917	0.0262531	0.107556	0.318553	-0.082903	0.442545	-0.154734	0.15002	0.435398	2.24e-05	-0.316913	0.00262675	0.15404	0.151877	0.0118856	0.912483	0.158613	0.139941	0.0689931	0.523005	0.183418	0.0871637	0.474888	2.94e-06	0.0493419	0.64801	0.246457	0.020627	0.119982	0.26551	-0.509122	4.08e-07
Bod1l	black	-0.229419	0.0315447	0.759076	1.04e-17	0.50607	4.91e-07	0.0507219	0.638846	-0.0305957	0.777196	-0.233753	0.0283865	-0.236098	0.0267919	0.318625	0.00248225	-0.144729	0.178507	9.78e-05	0.999279	0.255286	0.016374	-0.190657	0.0751889	0.116653	0.279093	0.0387588	0.71995	0.085915	0.426088	0.038617	0.720932	-0.225899	0.0343232	0.436026	2.17e-05	0.185323	0.0838751	0.0671406	0.53425	0.153898	0.152261	0.091145	0.398362	0.142063	0.186728	-0.611523	2.47e-10
Vps13b	black	-0.226921	0.033496	0.79076	5.02e-20	0.680732	2.95e-13	0.0271354	0.801845	-0.141121	0.189695	-0.338159	0.00127149	0.000323022	0.997617	0.248958	0.0193358	0.0126061	0.907202	0.229043	0.0318317	0.00747648	0.944883	-0.152384	0.156382	0.321927	0.00222355	-0.229712	0.0313218	0.155323	0.148454	0.0687905	0.524229	0.0323491	0.764787	0.486413	1.55e-06	0.075682	0.483419	0.2086	0.0511314	0.163323	0.128404	0.0137163	0.89907	0.0434813	0.687501	-0.575054	4.64e-09
Zdhhc4	black	-0.224907	0.0351423	-0.691187	9.07e-14	-0.433501	2.45e-05	0.0336117	0.755888	-0.143398	0.182578	0.194569	0.0692896	0.155076	0.149108	-0.168084	0.117493	-0.0647684	0.548824	0.117425	0.275903	-0.330033	0.00168834	-0.0140203	0.896845	0.0799297	0.459135	-0.10578	0.326655	-0.188351	0.0788517	-0.398025	0.000122848	0.148613	0.167012	-0.604284	4.56e-10	0.204984	0.0553876	0.186595	0.081734	-0.261944	0.0136888	-0.159306	0.138196	-0.23759	0.0258178	0.528191	1.23e-07
Mycbp2	black	-0.224212	0.0357256	0.738091	2.32e-16	0.69111	9.15e-14	0.00130129	0.9904	-0.107263	0.319881	-0.355192	0.000684289	-0.0274131	0.79986	0.233663	0.0284489	-0.00771415	0.943134	0.348645	0.000871829	-0.0535283	0.620378	-0.0816779	0.44934	0.354318	0.000707001	-0.235542	0.0271628	0.186417	0.0820309	-0.106423	0.323707	0.0822866	0.445957	0.406874	8.36e-05	0.189237	0.0774274	0.31436	0.00285625	0.0955978	0.37562	-0.0297533	0.783177	0.0316898	0.769446	-0.515747	2.71e-07
Ndc1	black	-0.221326	0.0382361	0.553758	2.19e-08	0.449511	1.12e-05	0.246241	0.0207418	-0.139046	0.196356	-0.463505	5.42e-06	-0.24946	0.0190851	0.08884	0.410447	-0.115277	0.284845	0.0946955	0.380163	0.0200296	0.853052	-0.296322	0.00505905	0.337527	0.00130019	-0.243663	0.0221565	0.10897	0.312194	0.0856097	0.42774	0.0734196	0.496626	0.232092	0.0295635	0.0655317	0.544113	0.274005	0.00978639	0.0220563	0.838375	0.338595	0.00125198	0.172154	0.108746	-0.369329	0.000398402
Xiap	black	-0.221247	0.0383074	0.78893	7e-20	0.658055	3.25e-12	0.368478	0.00041187	-0.271873	0.0103956	-0.48193	1.99e-06	0.0934869	0.386301	0.288229	0.00646488	-0.281393	0.00791092	-0.0469641	0.663923	0.0874862	0.417645	-0.189752	0.0766102	0.471802	3.48e-06	-0.311167	0.00316848	0.395397	0.000137445	0.213756	0.0455316	-0.157688	0.142298	0.36825	0.000415556	0.180391	0.0925981	0.30474	0.00389133	0.0219076	0.83945	0.324111	0.00206608	0.259548	0.0146074	-0.81776	2.43e-22
Farp2	black	-0.218582	0.0407592	0.666456	1.37e-12	0.475036	2.92e-06	0.458267	7.13e-06	-0.221876	0.0377468	-0.643315	1.39e-11	-0.0225832	0.834568	0.055507	0.607495	-0.37381	0.000333884	-0.116003	0.2818	0.175543	0.101855	-0.115479	0.283996	0.408245	7.87e-05	-0.0989588	0.358987	0.189749	0.076614	0.21804	0.0412729	-0.099679	0.355483	0.179841	0.0936143	0.212056	0.0473189	0.344768	0.00100389	0.101905	0.344789	0.399512	0.000115239	0.398291	0.000121453	-0.585479	2.08e-09
Irf6	black	-0.216722	0.0425462	0.524762	1.54e-07	0.411966	6.67e-05	0.146629	0.172814	-0.0969371	0.368937	-0.321452	0.00225916	-0.143237	0.183074	0.0463841	0.667828	-0.0044041	0.967516	0.0880599	0.414586	0.0332125	0.758698	-0.180859	0.0917408	0.354222	0.000709516	-0.231823	0.0297582	0.107144	0.320423	0.183064	0.0877846	0.153831	0.152441	0.281117	0.00797466	-0.0611535	0.571395	0.18671	0.0815422	0.00348682	0.974279	0.174937	0.103062	0.330603	0.00165552	-0.387489	0.000191613
Samd12	black	-0.215486	0.0437694	0.707071	1.37e-14	0.656151	3.94e-12	0.353482	0.000729351	-0.252077	0.0178229	-0.686114	1.62e-13	-0.158448	0.140359	0.155525	0.147921	-0.266468	0.0120902	0.202923	0.0579404	-0.0873602	0.418318	-0.1451	0.177386	0.433195	2.49e-05	-0.367957	0.000420323	0.138759	0.197291	-0.124987	0.245937	0.0126193	0.907105	0.198339	0.0639643	0.313083	0.00297768	0.50654	4.77e-07	0.0255494	0.813211	0.312871	0.00299824	0.289718	0.00618284	-0.480216	2.19e-06
Igf2r	black	-0.213805	0.0454805	0.443941	1.47e-05	0.21434	0.0449301	0.142869	0.184215	-0.0974558	0.366368	-0.176528	0.0999181	-0.444844	1.41e-05	0.105549	0.327718	-0.317529	0.00257389	-0.0207203	0.848044	0.232854	0.0290187	-0.23732	0.0259917	0.098007	0.36365	-0.0041374	0.969482	-0.206538	0.0535245	-0.290919	0.00596349	-0.232112	0.0295491	0.0368281	0.733364	0.437037	2.07e-05	0.211432	0.0479895	0.223437	0.0363862	0.181137	0.0912349	0.199485	0.0624126	-0.342273	0.00109822
Lrrc7	black	-0.212731	0.0466024	0.803415	4.58e-21	0.708512	1.15e-14	0.359165	0.000589252	-0.29588	0.00512805	-0.668591	1.09e-12	-0.134406	0.211854	0.162219	0.131039	-0.32375	0.00209137	0.203486	0.0572343	0.0104009	0.923381	-0.140506	0.191653	0.513418	3.13e-07	-0.321998	0.00221822	0.216692	0.042576	-0.154429	0.150835	-0.00572265	0.957799	0.226305	0.0339922	0.399865	0.000113499	0.545783	3.81e-08	0.0858623	0.426373	0.277215	0.00892835	0.298545	0.00472376	-0.626833	6.43e-11
Foxp4	black	-0.207784	0.0520674	-0.479111	2.33e-06	-0.250809	0.018425	0.139092	0.196205	-0.230992	0.0303658	0.106356	0.324016	-0.100783	0.350153	0.0492603	0.648554	-0.0533808	0.621342	0.0474479	0.660673	-0.347674	0.000903335	-0.15404	0.151878	-0.095528	0.37597	-0.238535	0.0252159	-0.0987743	0.359888	-0.176079	0.100797	0.0852091	0.429913	-0.414819	5.86e-05	0.0736691	0.495161	0.13912	0.196115	-0.120478	0.263525	-0.0526542	0.626105	-0.171566	0.109977	0.350054	0.000827926
Chrnb2	black	-0.207032	0.0529427	0.585632	2.06e-09	0.534348	8.23e-08	0.358253	0.000609939	-0.214687	0.0445763	-0.433612	2.44e-05	-0.252696	0.0175352	0.259304	0.0147037	-0.297306	0.00490815	-0.0540446	0.617005	-0.0245309	0.820529	-0.241321	0.0235119	0.173183	0.106617	-0.255972	0.0160777	0.306359	0.00369654	0.0969524	0.368861	-0.243069	0.0224939	0.252704	0.0175313	0.200087	0.0616092	0.252283	0.0177266	0.0251472	0.816099	0.30471	0.00389499	0.181229	0.0910668	-0.583597	2.41e-09
Map1b	black	-0.205803	0.0543996	0.663851	1.8e-12	0.714264	5.58e-15	0.288622	0.00638947	-0.353183	0.000737496	-0.475259	2.88e-06	0.0786194	0.466553	0.389362	0.000177247	-0.243658	0.022159	0.238575	0.0251911	-0.090073	0.403956	-0.0905948	0.401227	0.512259	3.37e-07	-0.303603	0.00403356	0.398464	0.000120555	-0.0657747	0.542618	0.0304735	0.778063	0.241329	0.0235075	0.321478	0.00225724	0.492995	1.06e-06	0.0467278	0.665513	0.106304	0.32425	0.0281657	0.794485	-0.688082	1.29e-13
Hyi	black	-0.204334	0.0561833	-0.632408	3.87e-11	-0.485934	1.59e-06	-0.0109545	0.919316	-0.0638271	0.554659	0.381844	0.000241671	0.0589395	0.58543	-0.0221024	0.838042	0.193132	0.0714124	-0.0673575	0.532927	-0.193122	0.0714273	0.0678343	0.530025	-0.171031	0.111107	0.00705563	0.947981	-0.283124	0.00752017	-0.013363	0.901657	0.302628	0.00415905	-0.35824	0.000610236	-0.299599	0.0045718	-0.122844	0.254193	-0.262358	0.0135354	-0.0822509	0.446155	-0.214197	0.0450765	0.518932	2.22e-07
Pbrm1	black	-0.202894	0.0579775	0.7875	9.06e-20	0.5509	2.68e-08	0.370923	0.000374238	-0.224714	0.0353032	-0.552808	2.34e-08	-0.240283	0.0241352	0.232539	0.0292425	-0.38832	0.000185117	-0.0424229	0.694727	0.160706	0.134721	-0.206371	0.0537217	0.35817	0.000611842	-0.232211	0.0294775	0.123787	0.250538	-0.0177914	0.869318	-0.208554	0.051184	0.228612	0.0321644	0.366194	0.000450136	0.363743	0.000494806	0.14297	0.1839	0.334713	0.00143526	0.337072	0.0013212	-0.651969	5.98e-12
Tnrc18	black	-0.199017	0.0630422	0.598087	7.6e-10	0.24857	0.0195312	0.310544	0.00323287	0.0966335	0.370445	-0.418929	4.86e-05	-0.287407	0.00662548	0.166463	0.121125	-0.388344	0.000184928	-0.250049	0.0187942	0.389927	0.000173113	-0.0114596	0.915608	0.167272	0.119302	0.0761402	0.480767	-0.0345074	0.749594	0.109512	0.30978	-0.333604	0.00149194	0.161664	0.132382	0.259333	0.0146926	0.135565	0.207903	0.0896046	0.406415	0.297282	0.00491177	0.378951	0.000271762	-0.470296	3.78e-06
Golga4	black	-0.194775	0.0689895	0.638698	2.15e-11	0.429244	3.01e-05	0.246865	0.0204117	-0.125376	0.24446	-0.37119	0.000370333	-0.195745	0.0675911	0.189389	0.0771861	-0.248891	0.0193693	-0.062455	0.563219	0.213796	0.0454901	-0.132089	0.219909	0.257642	0.0153759	-0.049293	0.648336	0.0812022	0.451993	0.117068	0.277376	-0.134442	0.21173	0.256685	0.0157746	0.188718	0.0782584	0.190158	0.0759698	0.116161	0.281142	0.220937	0.0385862	0.172491	0.108045	-0.556674	1.78e-08
Atp13a3	black	-0.19391	0.0702568	0.838854	1.97e-24	0.674982	5.53e-13	0.202748	0.0581621	-0.134283	0.212275	-0.433862	2.41e-05	-0.211711	0.0476884	0.225576	0.0345878	-0.268615	0.0113902	0.12235	0.25612	0.166919	0.120096	-0.293952	0.00543951	0.352713	0.000750486	-0.148147	0.168363	0.249381	0.0191243	-0.0943419	0.381953	-0.185789	0.0830848	0.380968	0.000250449	0.367759	0.00042358	0.32548	0.00197251	0.0729315	0.499501	0.146814	0.172269	0.225129	0.034957	-0.733776	4.23e-16
Xkr4	black	-0.19208	0.0729987	0.853127	5e-26	0.734902	3.62e-16	0.22935	0.0315967	-0.19036	0.075653	-0.546264	3.69e-08	-0.227169	0.0332977	0.207488	0.0524102	-0.234247	0.028044	0.207107	0.052855	0.0254515	0.813913	-0.135862	0.2069	0.390578	0.000168459	-0.307808	0.00352968	0.226023	0.0342216	-0.13506	0.209618	-0.0724925	0.502093	0.352858	0.000746441	0.339073	0.00123098	0.419835	4.66e-05	0.0397828	0.712869	0.26593	0.0122715	0.305345	0.00381745	-0.654298	4.74e-12
Xrn1	black	-0.191146	0.074431	0.862338	3.78e-27	0.722291	1.98e-15	0.181508	0.090562	-0.146496	0.17321	-0.42921	3.01e-05	-0.168191	0.117256	0.226484	0.0338472	-0.106278	0.324369	0.151183	0.159711	0.0399895	0.711443	-0.155876	0.146998	0.340143	0.00118503	-0.350511	0.000814112	0.275402	0.00940458	0.0527196	0.625676	-0.0305226	0.777714	0.467272	4.44e-06	0.133886	0.213642	0.280586	0.00809898	0.105267	0.329023	0.260687	0.0141644	0.287267	0.00665319	-0.688301	1.26e-13
Chd8	black	-0.191134	0.0744495	0.52658	1.37e-07	0.422941	4.04e-05	0.0566775	0.599929	-0.087382	0.418201	-0.00440161	0.967535	-0.0624366	0.563334	0.335636	0.00138961	-0.115397	0.28434	0.0192889	0.858428	0.15956	0.137561	-0.0289196	0.78911	0.129519	0.229094	0.0248352	0.818341	0.165082	0.124286	-0.00456178	0.966354	-0.118364	0.272056	0.322664	0.00216925	0.141179	0.189513	0.0923753	0.391998	0.0289589	0.78883	0.0567734	0.599311	-0.055058	0.610408	-0.602975	5.08e-10
Ttc37	black	-0.188576	0.0784877	0.608896	3.09e-10	0.45916	6.81e-06	0.0936326	0.385558	0.00501453	0.963017	-0.113416	0.292742	-0.457754	7.32e-06	0.109972	0.30774	-0.0814226	0.450763	0.0497226	0.645477	0.149854	0.163459	-0.204507	0.0559707	0.143855	0.181173	-0.13118	0.223128	0.0320438	0.766943	-0.0241484	0.823282	-0.0483676	0.654512	0.35903	0.000592269	0.0891255	0.408939	0.118889	0.26992	-0.190815	0.0749438	0.226235	0.034049	0.134327	0.212124	-0.528613	1.2e-07
Hmcn1	black	-0.188369	0.0788225	0.450285	1.07e-05	0.306788	0.00364644	0.225078	0.0349998	-0.0933851	0.386821	-0.395395	0.000137456	0.114611	0.287652	0.0820878	0.44706	-0.229951	0.0311419	-0.0355747	0.742116	0.0737473	0.494702	0.0319774	0.767413	0.429172	3.02e-05	-0.239001	0.024924	0.148995	0.165912	0.0902636	0.402958	-0.0753861	0.485135	0.0971378	0.367941	0.206822	0.0531889	0.260669	0.0141713	0.201189	0.0601618	0.183311	0.0873503	0.286547	0.00679713	-0.389607	0.000175445
Prex1	black	-0.187016	0.0810352	0.38861	0.00018289	0.32136	0.00226619	0.091971	0.394083	-0.097482	0.366238	-0.384022	0.000221079	-0.155399	0.148253	0.0543948	0.614722	0.0111278	0.918043	0.248249	0.0196945	0.0739112	0.49374	-0.190756	0.0750357	0.478893	2.36e-06	-0.0722774	0.503366	-0.0914902	0.39657	0.00579821	0.957242	0.340778	0.00115852	0.126463	0.24036	0.0186094	0.863367	0.30826	0.00347902	0.00284921	0.978981	0.206746	0.0532792	0.0907427	0.400456	-0.177952	0.0971692
Zfp507	black	-0.186529	0.0818439	0.673375	6.58e-13	0.578487	3.57e-09	0.184556	0.0851867	-0.289518	0.00622018	-0.342599	0.00108544	-0.166487	0.121071	0.189844	0.0764652	-0.129377	0.22961	0.0384026	0.722419	0.0057411	0.957663	-0.172719	0.107572	0.185617	0.0833751	-0.217756	0.0415449	0.209378	0.0502516	0.142622	0.184981	-0.142485	0.185409	0.391231	0.00016391	0.0973886	0.3667	0.156381	0.145676	0.042197	0.696273	0.18869	0.0783041	0.0786708	0.466261	-0.590282	1.42e-09
Tenm4	black	-0.186275	0.0822684	0.859655	8.17e-27	0.697804	4.19e-14	0.238608	0.0251706	-0.208145	0.0516519	-0.511403	3.55e-07	-0.103333	0.338033	0.294224	0.00539457	-0.224719	0.0352988	0.0883132	0.41324	0.0922482	0.392653	-0.0991112	0.358244	0.405137	9.02e-05	-0.275996	0.00924602	0.258501	0.0150255	0.0528596	0.624757	-0.12193	0.25777	0.396719	0.000129916	0.243189	0.0224253	0.319667	0.00239779	0.175033	0.10287	0.255794	0.0161541	0.286142	0.00687937	-0.718299	3.33e-15
Unc79	black	-0.185853	0.0829776	0.706548	1.46e-14	0.572615	5.57e-09	0.0965684	0.370769	-0.0179069	0.868478	-0.179184	0.0948387	-0.218224	0.0410978	0.250855	0.0184028	-0.0737646	0.4946	0.0761172	0.4809	0.176591	0.0997949	-0.14714	0.171305	0.105597	0.327497	-0.0224708	0.83538	0.238404	0.025299	0.0403481	0.708971	-0.0524265	0.627601	0.457935	7.25e-06	0.0661935	0.540045	0.122112	0.257054	0.0423875	0.694969	0.169967	0.113382	0.0249426	0.817569	-0.657693	3.37e-12
Dync2h1	black	-0.183823	0.086455	0.591017	1.34e-09	0.424825	3.7e-05	-0.266155	0.0121955	0.0530121	0.623758	0.0351916	0.744798	-0.133974	0.21334	0.237462	0.0259002	0.143437	0.182457	0.19096	0.0747185	0.12689	0.238762	-0.145752	0.175427	0.005148	0.962033	0.00331197	0.975569	-0.00962686	0.929067	-0.0521075	0.629699	-0.0758622	0.482374	0.481188	2.08e-06	0.0439423	0.684362	-0.0726725	0.501029	0.193128	0.0714184	-0.16593	0.122337	-0.0290049	0.788502	-0.365516	0.000462096
Nhsl2	black	-0.183248	0.0874615	0.779605	3.63e-19	0.655927	4.03e-12	0.318276	0.00251107	-0.221482	0.0380971	-0.670929	8.54e-13	-0.00444389	0.967223	0.213627	0.0456645	-0.291413	0.00587524	0.103249	0.338428	0.0782774	0.4685	-0.0716709	0.506963	0.398236	0.00012174	-0.1241	0.24933	0.275824	0.00929184	-0.0148424	0.890833	-0.10757	0.31849	0.290034	0.00612453	0.311794	0.00310486	0.399475	0.000115424	0.111883	0.299356	0.202278	0.0587593	0.234752	0.0276977	-0.617607	1.46e-10
Setx	black	-0.181938	0.089788	0.890643	3.52e-31	0.775483	7.33e-19	0.0437921	0.685385	-0.0674043	0.532642	-0.3393	0.0012211	-0.0968037	0.369599	0.263242	0.0132122	-0.0124251	0.908528	0.220833	0.0386802	0.0675475	0.53177	-0.116235	0.280831	0.290001	0.00613061	-0.201252	0.0600809	0.278468	0.00861177	0.0650743	0.546933	-0.000502587	0.996292	0.575355	4.53e-09	0.0850809	0.43061	0.212616	0.0467239	0.0685165	0.525887	0.104345	0.333297	0.104362	0.333221	-0.725805	1.25e-15
Gucy1a2	black	-0.181797	0.0900413	0.78008	3.35e-19	0.64783	8.97e-12	0.115172	0.285286	-0.170519	0.112197	-0.378843	0.000272947	-0.125213	0.245079	0.16309	0.128956	-0.0324182	0.764299	0.142366	0.18578	0.0133351	0.901861	-0.276582	0.0090922	0.292893	0.00561767	-0.287094	0.00668743	0.160532	0.135149	0.108246	0.31544	-0.0185322	0.863928	0.460801	6.25e-06	0.0446352	0.679654	0.20234	0.0586793	0.0594113	0.582426	0.0470623	0.663263	0.129205	0.230234	-0.571753	5.94e-09
Zc3h12b	black	-0.179559	0.0941387	0.794137	2.69e-20	0.775582	7.21e-19	-0.0455879	0.673202	-0.0943316	0.382005	-0.388374	0.0001847	-0.352893	0.000745492	0.218796	0.0405576	0.131481	0.222056	0.396075	0.000133533	-0.15395	0.152121	-0.112855	0.295152	0.166072	0.122013	-0.347918	0.000895333	0.081397	0.450906	-0.0824044	0.445303	0.124507	0.24777	0.544739	4.09e-08	0.0151821	0.88835	0.227653	0.0329135	-0.00640466	0.952775	0.0874163	0.418018	0.0770421	0.475569	-0.419114	4.82e-05
Prrc2b	black	-0.178994	0.0951945	0.876341	5.1e-29	0.815186	4.2e-22	0.114083	0.289895	-0.130616	0.22514	-0.546241	3.69e-08	-0.186073	0.0826079	0.244591	0.0216382	-0.0549019	0.611422	0.32805	0.00180722	-0.0288617	0.789522	-0.129135	0.230488	0.395541	0.000136605	-0.309179	0.00337803	0.287407	0.00662541	-0.0379822	0.725335	0.0583913	0.588929	0.484154	1.76e-06	0.170906	0.111373	0.366243	0.000449273	0.0774885	0.473008	0.219918	0.0395142	0.206975	0.0530094	-0.609761	2.87e-10
Tnks	black	-0.178441	0.0962387	0.91008	1.19e-34	0.653865	4.95e-12	0.251631	0.0180326	-0.119501	0.267442	-0.556225	1.84e-08	-0.26612	0.0122071	0.19233	0.0726195	-0.313472	0.0029402	0.0327481	0.761971	0.233842	0.0283245	-0.134697	0.210855	0.32889	0.00175599	-0.0996873	0.355443	0.140831	0.190617	-0.00110914	0.991817	-0.215181	0.0440758	0.385487	0.000208153	0.33567	0.00138797	0.305189	0.00383638	0.128809	0.231676	0.289722	0.00618223	0.346231	0.000952068	-0.707129	1.36e-14
Dnajc17	black	-0.178054	0.0969747	-0.693096	7.28e-14	-0.619303	1.26e-10	0.207381	0.0525351	-0.208614	0.0511154	0.17527	0.102398	-0.0468458	0.664719	-0.132726	0.217672	-0.180415	0.0925546	-0.221726	0.0378801	-0.155105	0.149032	-0.0654395	0.544681	-0.108684	0.313473	-0.0808787	0.453803	-0.323621	0.00210049	-0.175104	0.102729	-0.0135294	0.900438	-0.654175	4.8e-12	0.117815	0.2743	0.0363228	0.736888	-0.162638	0.130035	-0.00320241	0.976377	-0.0440235	0.68381	0.548243	3.22e-08
Ubr5	black	-0.17789	0.097288	0.686792	1.5e-13	0.462474	5.72e-06	0.468566	4.14e-06	-0.186351	0.0821419	-0.315744	0.00272966	-0.116931	0.277941	0.308913	0.00340699	-0.462952	5.58e-06	-0.236979	0.0262128	0.254068	0.0169112	-0.132244	0.219362	0.348763	0.000868086	-0.198295	0.0640236	0.299469	0.00459026	0.131185	0.223109	-0.277056	0.00896925	0.201335	0.0599724	0.302483	0.0041781	0.28395	0.0073398	0.0479575	0.657257	0.35753	0.0006268	0.300725	0.00441427	-0.844781	4.48e-25
Kcna3	black	-0.176867	0.099258	0.755159	1.9e-17	0.743278	1.11e-16	0.259937	0.0144548	-0.261326	0.0139206	-0.612387	2.3e-10	-0.256262	0.0159541	0.146808	0.172284	-0.163926	0.12698	0.319605	0.00240277	-0.128865	0.231471	-0.186183	0.0824229	0.391309	0.000163376	-0.410407	7.15e-05	0.198412	0.0638641	-0.133203	0.216009	0.118132	0.273002	0.288422	0.00642782	0.250444	0.0186018	0.497886	7.99e-07	-0.0467124	0.665617	0.297255	0.00491584	0.254574	0.0166862	-0.516435	2.6e-07
Dguok	black	-0.176603	0.0997729	-0.669642	9.79e-13	-0.630571	4.58e-11	0.272586	0.0101881	-0.218869	0.0404889	0.159907	0.136697	-0.0164114	0.879375	-0.188813	0.0781059	-0.169692	0.113975	-0.242498	0.0228221	-0.0993661	0.357003	0.0181314	0.866843	-0.0373886	0.729461	-0.00445447	0.967145	-0.475483	2.85e-06	-0.133985	0.2133	0.135613	0.207739	-0.663779	1.81e-12	0.0254641	0.813823	0.0765051	0.47866	-0.15483	0.149762	-0.00351411	0.974078	-0.0643285	0.551547	0.522729	1.75e-07
Rev3l	black	-0.172826	0.107352	0.778803	4.17e-19	0.499797	7.14e-07	0.287428	0.00662132	-0.0857607	0.426922	-0.405176	9.01e-05	-0.184435	0.0853948	0.154475	0.15071	-0.335926	0.00137557	-0.109644	0.309192	0.253591	0.0171262	-0.1774	0.0982279	0.303177	0.0040879	-0.207108	0.0528536	0.224459	0.0355171	0.102415	0.342368	-0.254459	0.0167374	0.307983	0.00350998	0.290736	0.00599637	0.227705	0.0328731	0.139664	0.194356	0.501836	6.32e-07	0.379121	0.000269908	-0.717885	3.52e-15
Trim68	black	-0.172449	0.108133	-0.499763	7.15e-07	-0.154688	0.150142	0.257679	0.0153608	-0.329606	0.00171334	0.157432	0.142954	-0.00830386	0.938795	-0.00747753	0.944875	0.00032739	0.997585	0.112798	0.295399	-0.377153	0.000292168	-0.0792478	0.462988	0.171651	0.109799	-0.316351	0.00267574	0.110799	0.304094	-0.131906	0.220553	0.434328	2.36e-05	-0.421272	4.36e-05	-0.0562333	0.602796	0.287901	0.00652853	-0.314868	0.0028092	0.104074	0.334562	-0.226279	0.0340136	0.162968	0.129248
Sh3glb1	black	-0.170993	0.111187	0.738101	2.31e-16	0.673678	6.37e-13	0.356869	0.000642581	-0.160329	0.13565	-0.503399	5.76e-07	0.124452	0.24798	0.258323	0.0150973	-0.185877	0.0829365	0.0491917	0.649011	0.0843083	0.434823	-0.0691988	0.521763	0.631534	4.19e-11	-0.288053	0.00649898	0.446573	1.29e-05	0.291476	0.00586393	0.0763304	0.479668	0.37096	0.0003737	0.0575026	0.594622	0.3624	0.000520962	0.0704659	0.51415	0.301041	0.00437095	0.211219	0.0482195	-0.795876	1.95e-20
Usp24	black	-0.170926	0.111329	0.761537	7.09e-18	0.548525	3.16e-08	0.195558	0.0678592	-0.0605369	0.575288	-0.28121	0.00795324	-0.0783744	0.467948	0.301784	0.00427065	-0.306698	0.0036569	-0.0174491	0.871811	0.211408	0.0480145	-0.11854	0.271338	0.33672	0.00133767	-0.16575	0.122749	0.245446	0.0211694	-0.00840023	0.938086	-0.276313	0.0091626	0.326691	0.00189299	0.350642	0.000810182	0.23906	0.0248873	0.142256	0.186122	0.0499883	0.643711	0.207428	0.05248	-0.758444	1.15e-17
Tpr	black	-0.170694	0.111823	0.701544	2.68e-14	0.473038	3.25e-06	0.118448	0.271714	-0.0607219	0.574118	-0.234898	0.0275979	-0.239054	0.0248908	0.274612	0.0096188	-0.215853	0.0434036	-0.00385372	0.971574	0.23031	0.0308724	-0.135985	0.206484	0.148448	0.167488	-0.00411767	0.969628	-0.0277448	0.79749	-0.0575937	0.594037	-0.225249	0.0348577	0.328772	0.0017631	0.264689	0.0126984	0.151349	0.159249	0.201416	0.059868	-0.0227953	0.833036	0.192657	0.0721251	-0.592543	1.19e-09
Esyt2	black	-0.164433	0.125793	0.843836	5.69e-25	0.66133	2.33e-12	0.261926	0.0136955	-0.0609035	0.572972	-0.439248	1.86e-05	-0.00465866	0.96564	0.310217	0.00326712	-0.304333	0.00394168	0.0124741	0.908169	0.228121	0.0325462	-0.114696	0.287295	0.454002	8.88e-06	-0.165151	0.124127	0.412103	6.62e-05	0.0503061	0.641602	-0.213323	0.0459815	0.391437	0.000162496	0.317755	0.0025547	0.301085	0.004365	0.113567	0.292096	0.24702	0.0203298	0.324458	0.00204197	-0.848851	1.56e-25
Ank2	black	-0.163696	0.127521	0.300628	0.00442776	0.275197	0.00945969	-0.127946	0.234847	-0.12232	0.256239	-0.186065	0.0826201	-0.0391173	0.717468	0.0947677	0.379799	0.0433998	0.688056	0.327948	0.00181354	-0.0312496	0.772561	-0.140723	0.19096	0.251951	0.0178819	-0.0226873	0.833816	-0.196542	0.0664601	-0.248376	0.0196296	0.145295	0.176799	0.0985803	0.360837	0.2003	0.061328	0.221706	0.037898	0.12875	0.231893	-0.188938	0.077906	-0.0978022	0.364659	-0.0632458	0.558278
Edem1	black	-0.161556	0.132644	0.578442	3.59e-09	0.501293	6.53e-07	0.117912	0.273903	-0.0561003	0.603655	-0.270734	0.0107343	0.0388737	0.719154	0.15561	0.147696	0.0439121	0.684568	0.0122742	0.909634	0.0395015	0.714812	-0.0852438	0.429725	0.37928	0.000268171	-0.258565	0.0149996	0.285526	0.00700617	0.425653	3.56e-05	0.0376513	0.727634	0.456233	7.92e-06	-0.173746	0.105466	0.0617153	0.567859	0.150021	0.162983	0.135368	0.208571	0.103609	0.336737	-0.540194	5.57e-08
C2cd3	black	-0.161451	0.1329	0.737233	2.61e-16	0.621577	1.03e-10	0.195986	0.0672476	-0.052637	0.626218	-0.427776	3.22e-05	-0.0535549	0.620204	0.324766	0.00202084	-0.131812	0.220885	0.0269142	0.803429	0.155358	0.148362	-0.00462103	0.965917	0.238076	0.0255068	0.00688569	0.949232	0.267096	0.0118817	0.230935	0.0304075	-0.0916289	0.395852	0.460048	6.5e-06	0.0456412	0.672842	0.164395	0.125881	0.210202	0.0493336	0.146246	0.173952	0.0752504	0.485924	-0.657628	3.39e-12
Usp9x	black	-0.160788	0.134519	0.881896	7.97e-30	0.715035	5.06e-15	-0.0159939	0.882422	-0.0647034	0.549226	-0.390743	0.0001673	-0.272246	0.0102865	0.187882	0.0796131	-0.0153119	0.887402	0.258651	0.0149649	0.0754025	0.48504	-0.176438	0.100094	0.208984	0.0506959	-0.154924	0.149513	0.0443577	0.681539	-0.0524615	0.627371	-0.0355567	0.742242	0.52682	1.35e-07	0.156325	0.145822	0.202565	0.0583934	0.155621	0.147669	0.0448316	0.678323	0.17387	0.105213	-0.550966	2.66e-08
Tmem260	black	-0.160494	0.135243	0.488987	1.34e-06	0.245453	0.0211661	0.226553	0.0337914	-0.112847	0.295187	-0.397863	0.000123705	-0.192183	0.0728423	-0.00640547	0.952769	-0.178871	0.0954267	-0.151065	0.160043	0.21711	0.0421679	-0.213311	0.0459936	0.202806	0.058088	0.0165792	0.878151	-0.0857223	0.42713	0.236553	0.0264912	-0.108072	0.316222	0.191374	0.0740789	0.0318333	0.768431	0.0847589	0.432363	0.149754	0.163742	0.211198	0.0482426	0.29773	0.00484433	-0.299899	0.00452935
Slc2a8	black	-0.160143	0.136111	-0.587214	1.82e-09	-0.226633	0.0337274	0.0971955	0.367656	-0.359189	0.000588716	0.224003	0.0359023	0.138679	0.197552	-0.0740358	0.49301	0.051622	0.632898	0.182562	0.0886737	-0.415722	5.63e-05	-0.226114	0.0341473	0.113194	0.293695	-0.233399	0.0286334	0.00121464	0.991039	-0.191402	0.0740354	0.356869	0.000642577	-0.439653	1.82e-05	-0.0197541	0.855051	0.225755	0.034441	-0.189382	0.0771959	-0.1172	0.276829	-0.301935	0.00425046	0.340088	0.00118737
Pbx4	black	-0.159898	0.136718	-0.600072	6.46e-10	-0.536018	7.37e-08	0.118438	0.271753	-0.119493	0.267474	0.13036	0.226059	0.0591901	0.583833	-0.138916	0.196779	-0.181631	0.0903408	-0.104879	0.330818	-0.0945621	0.380838	-0.126245	0.24118	-0.0418718	0.6985	0.0289602	0.788821	-0.331228	0.00162017	-0.290189	0.00609602	-0.0219474	0.839162	-0.601075	5.95e-10	0.221167	0.0383787	0.0994285	0.3567	-0.0246893	0.819391	-0.108107	0.316065	-0.106499	0.323359	0.504989	5.24e-07
Fzd3	black	-0.159529	0.137639	0.793992	2.77e-20	0.691576	8.67e-14	-0.0446104	0.679823	-0.0508054	0.638294	-0.320018	0.00236993	-0.00749815	0.944724	0.217882	0.0414238	-0.00730097	0.946175	0.267919	0.0116131	0.0764483	0.478987	-0.20573	0.0544869	0.296547	0.00502407	-0.113965	0.290396	0.231772	0.0297951	-0.0672642	0.533496	-0.061875	0.566855	0.511464	3.53e-07	0.184689	0.0849574	0.1988	0.0633367	0.140718	0.190977	-0.0392949	0.71624	-0.000306861	0.997736	-0.59669	8.51e-10
Bsn	black	-0.159419	0.137913	0.628079	5.75e-11	0.676343	4.77e-13	-0.361509	0.000539005	0.0534378	0.62097	-0.187496	0.0802453	-0.0960436	0.373387	0.206281	0.0538293	0.349313	0.000850746	0.597378	8.05e-10	-0.12404	0.249563	-0.0502447	0.642009	0.221359	0.0382066	-0.125846	0.24268	0.0780226	0.469954	-0.158335	0.140646	0.262844	0.013357	0.560618	1.34e-08	-0.0370944	0.731509	0.137163	0.202542	0.0420113	0.697544	-0.219114	0.0402597	-0.145842	0.175157	-0.244785	0.0215308
Slc35b1	black	-0.158536	0.140137	-0.704368	1.91e-14	-0.446892	1.27e-05	0.0523241	0.628274	-0.257607	0.0153902	0.152337	0.156512	0.232658	0.0291577	-0.0818433	0.448419	0.00584281	0.956914	0.0629545	0.560095	-0.331049	0.00163019	0.0335848	0.756077	-0.0736028	0.49555	-0.024065	0.823882	-0.10101	0.349063	-0.271287	0.0105685	0.193543	0.0708004	-0.558777	1.53e-08	0.0443496	0.681594	0.104771	0.331319	-0.152504	0.156054	-0.116428	0.280028	-0.13626	0.205561	0.587607	1.76e-09
Lrba	black	-0.158402	0.140477	0.735419	3.37e-16	0.46031	6.41e-06	0.391717	0.000160594	-0.166445	0.121166	-0.542396	4.8e-08	-0.132113	0.219825	0.111946	0.299084	-0.310488	0.00323874	-0.166851	0.120249	0.246902	0.0203918	-0.0614689	0.569408	0.322478	0.00218285	-0.124678	0.247114	0.0683625	0.52682	0.199016	0.0630438	-0.125086	0.245562	0.267723	0.0116767	0.137134	0.202641	0.243723	0.0221227	0.1804	0.0925813	0.603896	4.71e-10	0.376155	0.000304079	-0.622516	9.47e-11
Elf1	black	-0.157136	0.143717	0.561723	1.24e-08	0.391247	0.000163799	0.271367	0.0105447	-0.135974	0.20652	-0.475754	2.81e-06	0.0424395	0.694613	0.0263483	0.807481	-0.223247	0.0365489	-0.061429	0.56966	0.158981	0.139013	-0.0703827	0.514649	0.437257	2.05e-05	-0.173211	0.106558	0.140839	0.190592	0.271112	0.0106207	-0.0685127	0.525909	0.209222	0.0504273	0.130308	0.226246	0.230887	0.0304433	0.367905	0.000421187	0.296641	0.00500961	0.341587	0.00112551	-0.51143	3.54e-07
Zfp81	black	-0.157092	0.143831	0.756229	1.62e-17	0.59482	9.91e-10	0.0503408	0.641372	-0.0963696	0.37176	-0.26533	0.0124764	-0.177189	0.0986349	0.0848258	0.431998	-0.0822949	0.445911	0.088834	0.410479	0.101688	0.34582	-0.144354	0.17965	0.200587	0.0609495	-0.195207	0.0683649	0.235651	0.0270899	-0.0019868	0.985343	-0.142581	0.185108	0.461935	5.89e-06	0.140831	0.190618	0.133818	0.213876	0.0878028	0.415955	0.28272	0.00760985	0.258547	0.0150068	-0.614656	1.89e-10
Slain2	black	-0.156217	0.146104	0.631852	4.07e-11	0.436494	2.12e-05	0.226524	0.0338151	0.109646	0.309184	-0.352853	0.000746581	-0.186848	0.0813136	0.0353587	0.743627	-0.162843	0.129546	-0.00540602	0.960132	0.256489	0.0158574	-0.294924	0.00528054	0.374504	0.00032479	-0.0917358	0.395298	0.192147	0.0728969	0.173255	0.106468	-0.00682746	0.949661	0.304246	0.00395251	0.0953525	0.376852	0.218467	0.0408681	0.20518	0.0551496	0.342147	0.00110317	0.168071	0.117522	-0.579881	3.21e-09
Usp31	black	-0.155608	0.147703	0.824081	6.14e-23	0.748634	5.07e-17	-0.0547042	0.612708	0.0362465	0.737421	-0.386099	0.000202963	-0.0925422	0.39114	0.192724	0.0720239	0.0632842	0.558038	0.340515	0.00116945	0.108044	0.316348	-0.167919	0.117859	0.403832	9.55e-05	-0.0377796	0.726743	0.275921	0.00926612	0.0462491	0.668738	0.121472	0.259574	0.567859	7.93e-09	0.0652595	0.545791	0.227589	0.0329645	0.0994374	0.356656	0.0151793	0.88837	0.0310729	0.773813	-0.608165	3.29e-10
Pclo	black	-0.155514	0.14795	0.430071	2.89e-05	0.552186	2.45e-08	-0.238941	0.0249618	-0.126934	0.238601	-0.0878761	0.415564	0.122436	0.255783	0.23505	0.0274949	0.282659	0.00762328	0.49641	8.71e-07	-0.229766	0.0312811	-0.0605342	0.575305	0.245578	0.0210979	-0.238296	0.0253675	0.151885	0.157761	-0.122803	0.254354	0.29241	0.00570063	0.377348	0.000289885	-0.0304731	0.778066	0.178583	0.0959705	0.0620685	0.565641	-0.244532	0.0216705	-0.237904	0.0256167	-0.236035	0.0268336
Insr	black	-0.155304	0.148505	0.7259	1.23e-15	0.397832	0.000123871	0.184454	0.085363	0.0575292	0.594452	-0.219377	0.0400139	-0.323326	0.00212147	0.226086	0.0341702	-0.223263	0.0365352	-0.143434	0.182468	0.381105	0.000249057	-0.180708	0.0920164	0.142429	0.185584	0.0597898	0.580021	0.0397226	0.713285	0.0718034	0.506176	-0.21878	0.0405725	0.352334	0.000761086	0.146664	0.172711	0.0778083	0.471178	0.0865374	0.422732	0.221704	0.0378997	0.282141	0.00773993	-0.637985	2.3e-11
Dubr	black	-0.154595	0.150389	0.63753	2.4e-11	0.551337	2.6e-08	0.387045	0.000195179	-0.289297	0.0062616	-0.651469	6.28e-12	-0.0508524	0.637982	0.142498	0.185369	-0.334959	0.00142296	0.114924	0.28633	0.0422426	0.69596	-0.193522	0.0708304	0.453182	9.26e-06	-0.187203	0.0807273	0.207206	0.052739	0.00227747	0.983198	0.0146292	0.892391	0.133768	0.214049	0.325936	0.00194225	0.486781	1.52e-06	0.128871	0.23145	0.230448	0.0307688	0.27516	0.00946961	-0.512672	3.28e-07
Zmynd10	black	-0.154463	0.150742	-0.547635	3.36e-08	-0.39012	0.00017172	0.302764	0.00414139	-0.195107	0.0685082	0.0545937	0.613427	-0.0432297	0.689216	-0.139935	0.193482	-0.354668	0.000697806	-0.0732515	0.497615	-0.148424	0.167558	0.0146253	0.89242	-0.00489121	0.963926	0.0207951	0.847502	-0.205353	0.0549401	-0.415552	5.67e-05	-0.00080692	0.994047	-0.663133	1.93e-12	0.389262	0.000177993	0.292693	0.00565179	-0.155266	0.148605	-0.0741884	0.492117	-0.0829002	0.44256	0.302401	0.00418881
Tnks2	black	-0.153895	0.152268	0.808506	1.66e-21	0.829557	1.78e-23	0.0757231	0.483181	-0.121347	0.260071	-0.430023	2.9e-05	-0.0200083	0.853206	0.281174	0.00796142	-0.0498631	0.644543	0.364089	0.000488258	-0.000331196	0.997557	-0.199234	0.0627498	0.442023	1.62e-05	-0.199917	0.0618353	0.442698	1.57e-05	-0.0516793	0.63252	0.0718119	0.506126	0.493792	1.01e-06	0.208703	0.0510144	0.363675	0.000496098	0.0285134	0.792005	0.111532	0.300887	0.0368582	0.733155	-0.721112	2.31e-15
Mef2a	black	-0.152246	0.156763	0.749893	4.2e-17	0.723174	1.77e-15	0.464082	5.26e-06	-0.356769	0.000645014	-0.625838	7.04e-11	-0.181199	0.0911224	0.14942	0.164694	-0.280438	0.00813392	0.10147	0.346863	-0.0969391	0.368927	-0.139534	0.194776	0.396653	0.000130284	-0.4824	1.94e-06	0.286814	0.00674352	0.0719613	0.505239	-0.00790762	0.94171	0.274193	0.00973442	0.202531	0.0584366	0.471661	3.51e-06	0.0142844	0.894913	0.438972	1.88e-05	0.249004	0.0193125	-0.672205	7.46e-13
Vps13d	black	-0.152228	0.156814	0.860264	6.87e-27	0.772583	1.19e-18	-0.0296977	0.783573	-0.0565917	0.600483	-0.341195	0.0011414	-0.0531397	0.622921	0.270333	0.0108558	0.0554897	0.607607	0.292871	0.00562141	0.0341407	0.752169	-0.0628247	0.560906	0.307452	0.00357002	-0.190704	0.0751157	0.275948	0.00925895	0.0587306	0.586762	0.059214	0.583681	0.582743	2.58e-09	0.0562577	0.602638	0.203958	0.0566464	0.12503	0.245774	0.0754048	0.485026	0.0659398	0.541603	-0.647759	9.04e-12
Ep400	black	-0.151963	0.157545	0.813261	6.28e-22	0.567851	7.94e-09	-0.163193	0.128712	0.0939438	0.383974	-0.113024	0.294426	-0.158832	0.139389	0.304299	0.00394594	0.0800774	0.458303	0.0986792	0.360353	0.249042	0.0192933	-0.0701347	0.516135	0.0929007	0.389299	0.00751382	0.944608	0.124624	0.247323	0.126002	0.242094	-0.143798	0.181348	0.626279	6.76e-11	0.00077963	0.994248	-0.0692708	0.521329	0.172115	0.108826	0.0166528	0.877614	0.148709	0.166737	-0.602076	5.47e-10
Heatr5b	black	-0.151558	0.158667	0.829459	1.82e-23	0.706914	1.4e-14	0.00594883	0.956132	-0.00401884	0.970357	-0.373779	0.000334293	-0.384195	0.000219519	0.266626	0.0120375	-0.0262943	0.807868	0.229114	0.0317773	0.0810574	0.452803	-0.132871	0.217165	0.152181	0.156943	-0.0836253	0.438566	0.109132	0.311474	-0.0226081	0.834388	-0.0572192	0.596443	0.527807	1.26e-07	0.120741	0.262476	0.174121	0.104704	0.100373	0.352128	0.0709231	0.511417	0.137454	0.201577	-0.55217	2.45e-08
Zfp330	black	-0.151502	0.158822	-0.573878	5.07e-09	-0.20561	0.0546313	0.0436414	0.68641	-0.34033	0.00117718	0.145657	0.175709	0.0484383	0.65404	-0.0367284	0.734059	0.0604407	0.575896	0.190128	0.0760164	-0.541519	5.1e-08	0.136083	0.206156	-0.0907327	0.400508	-0.332588	0.00154557	0.0605414	0.57526	-0.337766	0.00128924	0.217416	0.0418724	-0.422739	4.08e-05	0.0479294	0.657445	0.171464	0.110193	-0.286122	0.00688338	-0.0932633	0.387443	-0.218614	0.0407286	0.472872	3.28e-06
Pag1	black	-0.149308	0.165014	0.765289	3.91e-18	0.480973	2.1e-06	0.311382	0.00314653	0.0464601	0.667316	-0.480124	2.21e-06	-0.113288	0.293292	0.172866	0.107269	-0.286832	0.00673979	-0.111403	0.30145	0.39226	0.000156966	-0.141131	0.189664	0.440149	1.78e-05	0.0540566	0.616926	0.167619	0.118527	0.209738	0.0498486	-0.104093	0.334474	0.33231	0.00156058	0.15707	0.143886	0.230937	0.030406	0.133028	0.216618	0.336002	0.00137188	0.312029	0.00308128	-0.717344	3.77e-15
Il1rapl1	black	-0.148336	0.167814	0.813231	6.31e-22	0.730359	6.75e-16	0.0982376	0.362517	-0.0871437	0.419477	-0.405717	8.8e-05	-0.246644	0.0205278	0.0611995	0.571105	-0.0456071	0.673073	0.244438	0.0217228	-0.0299215	0.781982	-0.116639	0.279151	0.283765	0.00737986	-0.349485	0.000845415	0.212528	0.0468171	-0.0131327	0.903343	-0.00367452	0.972895	0.471075	3.62e-06	0.117181	0.27691	0.28084	0.00803936	0.0276021	0.798509	0.242148	0.0230254	0.21406	0.0452175	-0.588653	1.62e-09
Rc3h1	black	-0.148216	0.168162	0.911678	5.68e-35	0.649852	7.36e-12	-0.00586152	0.956776	0.0673425	0.533019	-0.385025	0.000212154	-0.144226	0.180038	0.213749	0.0455379	-0.0730179	0.498991	0.102126	0.343737	0.236061	0.0268167	-0.188932	0.0779158	0.281556	0.00787341	-0.0837579	0.437838	0.141957	0.187059	0.0930395	0.388588	-0.18229	0.0891585	0.566141	9e-09	0.158593	0.139992	0.109201	0.311166	0.19443	0.0694927	0.101262	0.347858	0.26245	0.0135015	-0.659888	2.7e-12
Slc37a2	black	-0.14787	0.169167	0.491664	1.15e-06	0.284769	0.00716464	0.188964	0.0778641	0.0484245	0.654132	-0.31236	0.00304842	0.0584391	0.588624	0.0335201	0.756532	-0.108233	0.315497	-0.13392	0.213526	0.245463	0.0211604	-0.179696	0.0938827	0.390192	0.000171204	-0.046022	0.67027	0.105007	0.330224	0.35877	0.00059813	-0.0510387	0.63675	0.273112	0.0100377	-0.0388214	0.719516	0.0614382	0.569601	0.421836	4.25e-05	0.353114	0.000739387	0.236181	0.0267368	-0.461087	6.16e-06
Atrx	black	-0.147735	0.169561	0.770801	1.6e-18	0.689896	1.05e-13	-0.102551	0.341721	-0.0436093	0.686629	-0.0949133	0.379063	-0.21987	0.0395581	0.278563	0.00858815	0.094125	0.383053	0.271524	0.0104984	0.0333648	0.757626	-0.196205	0.0669369	0.140628	0.191265	-0.219604	0.0398035	0.191171	0.0743922	-0.0623875	0.563641	0.0115766	0.91475	0.565168	9.67e-09	0.0590472	0.584744	0.116081	0.281473	0.0935238	0.386113	0.06132	0.570346	0.0312531	0.772536	-0.631082	4.37e-11
Yipf6	black	-0.146667	0.172704	0.724931	1.4e-15	0.44017	1.78e-05	0.305723	0.00377202	-0.04125	0.702766	-0.444191	1.46e-05	-0.296207	0.00507687	0.0932623	0.387448	-0.317437	0.00258169	-0.143359	0.182698	0.327527	0.00183983	-0.177728	0.0975966	0.328202	0.00179787	0.0245868	0.820127	0.060554	0.57518	0.121311	0.260212	-0.196448	0.0665918	0.298436	0.00473966	0.201277	0.060048	0.194082	0.0700029	0.0162857	0.880292	0.289531	0.00621769	0.358007	0.000615614	-0.636781	2.58e-11
Adgrl3	black	-0.145095	0.177402	0.831749	1.07e-23	0.591122	1.33e-09	0.0427795	0.692289	-0.014803	0.891121	-0.441444	1.67e-05	-0.260478	0.0142447	0.188343	0.0788649	-0.186061	0.0826271	0.11852	0.271418	0.162473	0.13043	-0.112886	0.295019	0.16277	0.129719	-0.0635252	0.556537	-0.0131786	0.903007	-0.114974	0.286119	-0.277813	0.00877599	0.411934	6.67e-05	0.322271	0.00219806	0.182558	0.0886802	0.159655	0.137325	-0.0406319	0.707016	0.259274	0.0147158	-0.511702	3.48e-07
Kitl	black	-0.145031	0.177595	0.582325	2.66e-09	0.338085	0.00127478	0.0505637	0.639894	-0.00444483	0.967216	-0.247893	0.0198767	-0.17206	0.108943	-0.00674602	0.950261	-0.22925	0.0316736	-0.00339348	0.974968	0.315745	0.00272958	-0.226365	0.033944	0.235268	0.0273475	0.0468242	0.664864	0.0625935	0.562352	-0.142271	0.186076	-0.275594	0.00935318	0.250473	0.0185876	0.343522	0.00105001	0.139048	0.19635	0.176919	0.0991564	0.206625	0.0534214	0.264985	0.0125953	-0.461753	5.95e-06
Dync1h1	black	-0.144881	0.178048	0.538536	6.23e-08	0.597082	8.25e-10	-0.179919	0.0934698	0.03399	0.753228	0.0394982	0.714835	0.119872	0.265952	0.394904	0.000140359	0.212865	0.0464612	0.286564	0.0067938	-0.0385958	0.721079	0.0101751	0.925039	0.167836	0.118044	-0.100011	0.353877	0.336047	0.00136974	0.11898	0.269549	0.107243	0.319973	0.538398	6.29e-08	-0.103407	0.337687	0.0306318	0.776939	0.0885399	0.412037	-0.152871	0.155048	-0.253411	0.0172078	-0.548819	3.09e-08
Fam3a	black	-0.143398	0.182578	-0.529659	1.12e-07	-0.209253	0.0503928	0.0894084	0.407447	-0.295506	0.00518724	0.055481	0.607663	-0.00298009	0.978016	-0.097896	0.364197	-0.0523332	0.628215	0.175941	0.10107	-0.468889	4.07e-06	0.172928	0.10714	0.0371931	0.730822	-0.341436	0.0011316	-0.0503463	0.641335	-0.358453	0.000605336	0.146455	0.173329	-0.478964	2.35e-06	0.181995	0.0896866	0.247039	0.0203203	-0.135908	0.206746	0.0562051	0.602978	-0.0426242	0.69335	0.426289	3.46e-05
Pdzd2	black	-0.143118	0.183443	0.600763	6.1e-10	0.306998	0.00362217	0.416711	5.38e-05	-0.0894733	0.407106	-0.47246	3.36e-06	-0.0524961	0.627144	0.113444	0.292624	-0.277912	0.00875097	-0.271499	0.0105058	0.29382	0.00546149	-0.155402	0.148246	0.20373	0.0569297	0.0259694	0.810197	-0.0360819	0.73857	0.321709	0.00223986	-0.157647	0.142402	0.221921	0.0377066	0.00447448	0.966997	0.127246	0.237438	0.143721	0.181586	0.226269	0.0340212	0.273355	0.00996882	-0.506009	4.93e-07
Col4a3bp	black	-0.142968	0.183906	0.584316	2.28e-09	0.25513	0.0164419	-0.000136884	0.99899	0.152726	0.155445	-0.243858	0.0220468	-0.337461	0.00130322	0.011432	0.915811	-0.00757652	0.944147	-0.134901	0.21016	0.298076	0.00479282	-0.213381	0.0459203	-0.0731152	0.498418	0.210571	0.0489275	-0.305579	0.0037893	0.245709	0.0210275	-0.174299	0.104344	0.40211	0.000102985	-0.09406	0.383383	-0.151062	0.160049	0.137071	0.20285	-0.0927012	0.390323	0.305829	0.0037594	-0.272751	0.0101409
Uhmk1	black	-0.142765	0.184538	0.83657	3.42e-24	0.839789	1.56e-24	0.1833	0.0873699	-0.189974	0.0762599	-0.588191	1.68e-09	-0.293777	0.00546867	0.163363	0.12831	-0.0878249	0.415837	0.35897	0.000593628	-0.107763	0.317615	-0.15749	0.142805	0.402706	0.000100348	-0.38172	0.000242894	0.285378	0.00703679	-0.0751368	0.486584	0.114031	0.290115	0.431054	2.76e-05	0.189305	0.0773185	0.442746	1.56e-05	-0.0038379	0.971691	0.243805	0.0220763	0.219747	0.0396717	-0.598436	7.38e-10
Gpm6b	black	-0.139777	0.193992	0.490712	1.21e-06	0.29115	0.00592199	0.284783	0.00716169	-0.112103	0.298404	-0.440115	1.78e-05	0.24727	0.0201994	0.0121177	0.910781	-0.157771	0.142086	-0.0761875	0.480493	0.195617	0.0677746	-0.0683528	0.526878	0.555349	1.96e-08	-0.13162	0.221566	0.00945457	0.930333	0.271231	0.0105854	0.0700049	0.516914	0.156835	0.144495	0.0230113	0.831478	0.235289	0.0273332	0.0246595	0.819604	0.091847	0.394723	0.266589	0.0120498	-0.414435	5.96e-05
Pum2	black	-0.139066	0.19629	0.827969	2.56e-23	0.709894	9.66e-15	0.0885483	0.411992	-0.0547535	0.612387	-0.398433	0.000120718	0.128439	0.233033	0.227792	0.0328041	0.0252526	0.815342	0.173126	0.106734	0.128228	0.233806	-0.186466	0.0819496	0.459947	6.53e-06	-0.156209	0.146125	0.329088	0.00174408	0.224745	0.0352776	0.0908574	0.399858	0.563222	1.11e-08	-0.0333731	0.757567	0.195141	0.0684597	0.0213278	0.843644	0.188392	0.0787847	0.122105	0.257081	-0.710979	8.44e-15
Itpripl2	black	-0.136354	0.205245	0.575946	4.34e-09	0.313039	0.00298187	0.20973	0.049858	-0.0157818	0.88397	-0.373683	0.000335562	0.111716	0.300083	0.00861292	0.936522	-0.151543	0.15871	-0.131361	0.222484	0.29351	0.00551328	-0.069517	0.519847	0.510219	3.81e-07	-0.0889828	0.409693	0.0930446	0.388562	0.30667	0.00366023	-0.065707	0.543034	0.27439	0.0096798	0.0145436	0.893017	0.122036	0.257354	0.172379	0.108277	0.247948	0.0198484	0.436999	2.07e-05	-0.51544	2.76e-07
Uggt1	black	-0.135872	0.206866	0.761075	7.62e-18	0.500692	6.77e-07	0.0055504	0.959068	0.107528	0.318682	-0.165442	0.123456	-0.211884	0.0475031	0.320829	0.00230672	-0.0830441	0.441766	0.000241879	0.998215	0.381359	0.000246495	-0.209479	0.0501386	0.159571	0.137533	0.186667	0.081615	0.136464	0.204877	0.0824638	0.444975	-0.164249	0.126224	0.503772	5.63e-07	0.0914989	0.396525	0.0164137	0.879359	0.197198	0.0655391	0.0186334	0.863192	0.155288	0.148548	-0.65379	4.99e-12
Eea1	black	-0.13468	0.210913	0.79264	3.56e-20	0.784116	1.65e-19	-0.0230444	0.831239	-0.0581556	0.590437	-0.265541	0.0124039	-0.122996	0.253599	0.331449	0.0016078	0.0268246	0.804069	0.351611	0.000781741	-0.00753468	0.944455	-0.242544	0.0227959	0.278883	0.00850915	-0.213358	0.0459448	0.356469	0.000652314	-0.0689157	0.523472	0.0404989	0.707932	0.539404	5.88e-08	0.152764	0.15534	0.246197	0.0207656	0.0169981	0.875097	0.0276599	0.798096	-0.0110084	0.91892	-0.680221	3.12e-13
Zmym2	black	-0.133524	0.214895	0.764667	4.32e-18	0.737142	2.65e-16	0.337199	0.00131532	-0.253948	0.016965	-0.399963	0.000113018	-0.172702	0.107609	0.28387	0.00735713	-0.198684	0.0634943	0.11246	0.296858	0.0156874	0.884659	-0.284685	0.00718241	0.347983	0.000893213	-0.313327	0.00295411	0.410025	7.27e-05	0.0698589	0.517791	0.00695789	0.948701	0.392427	0.000155869	0.143768	0.181439	0.359236	0.000587664	-0.0197728	0.854915	0.280804	0.00804778	0.124282	0.248633	-0.805409	3.09e-21
Fgd4	black	-0.133285	0.215725	0.729473	7.61e-16	0.404543	9.26e-05	0.361983	0.000529341	-0.147553	0.170095	-0.55011	2.83e-08	-0.280497	0.00812012	0.00516243	0.961927	-0.525977	1.42e-07	-0.125152	0.245309	0.332914	0.00152819	-0.177373	0.098279	0.380525	0.000254994	-0.069826	0.517988	0.0446205	0.679755	-0.134032	0.213139	-0.355797	0.000668956	0.119554	0.26723	0.547503	3.39e-08	0.355487	0.000676772	0.150304	0.162182	0.436728	2.1e-05	0.482105	1.97e-06	-0.615538	1.75e-10
Pcdhgc3	black	-0.132989	0.216753	0.648516	8.39e-12	0.222382	0.0373014	0.26225	0.0135753	0.0951178	0.378033	-0.43844	1.93e-05	0.0442621	0.682188	0.105711	0.326974	-0.319353	0.00242296	-0.320383	0.00234132	0.504355	5.44e-07	-0.0663598	0.539026	0.404827	9.15e-05	0.109022	0.311964	0.003094	0.977176	0.361693	0.000535228	-0.316884	0.00262921	0.257685	0.0153583	0.132239	0.219379	0.041602	0.70035	0.209899	0.0496692	0.273147	0.0100276	0.50359	5.7e-07	-0.544651	4.12e-08
Ar	black	-0.131105	0.223395	0.862692	3.41e-27	0.829564	1.78e-23	-0.0635278	0.556521	-0.0532136	0.622437	-0.400255	0.000111606	-0.209642	0.0499558	0.163531	0.127912	0.144693	0.178619	0.372579	0.000350575	-0.0964991	0.371114	-0.0947031	0.380125	0.187872	0.0796297	-0.257691	0.0153558	0.209079	0.0505879	0.0581258	0.590627	0.0812549	0.451699	0.642784	1.46e-11	-0.0360343	0.738903	0.181678	0.0902558	0.0493221	0.648142	0.0548092	0.612024	0.101245	0.347936	-0.526086	1.41e-07
Ubr4	black	-0.130212	0.226591	0.674989	5.53e-13	0.448367	1.18e-05	-0.0952528	0.377353	0.0980997	0.363195	-0.104175	0.334091	0.116341	0.280391	0.298925	0.00466852	0.000186932	0.998621	0.0221043	0.838028	0.278652	0.0085661	-0.0431839	0.689529	0.177102	0.0988033	0.122444	0.255752	0.153016	0.154651	0.181516	0.0905484	-0.150374	0.161985	0.492231	1.11e-06	0.037619	0.727859	-0.0397608	0.713021	0.221772	0.0378387	-0.0863757	0.423602	0.0431533	0.689737	-0.576332	4.21e-09
Kif1a	black	-0.127977	0.234732	0.790955	4.85e-20	0.761245	7.42e-18	-0.182135	0.0894344	0.0400898	0.710751	-0.208379	0.0513837	0.069928	0.517376	0.353013	0.000742153	0.195437	0.068033	0.363811	0.000493496	-0.00721303	0.946822	-0.0272722	0.800867	0.303172	0.00408863	-0.175148	0.102641	0.298098	0.00478946	0.100459	0.351712	0.0549764	0.610938	0.659506	2.8e-12	-0.0393189	0.716074	0.100436	0.351821	0.0806578	0.455041	-0.140001	0.193272	-0.0412631	0.702676	-0.579554	3.29e-09
Zmym4	black	-0.127959	0.234799	0.794718	2.42e-20	0.690203	1.02e-13	0.279698	0.00831067	-0.176405	0.100158	-0.414337	5.99e-05	-0.0725817	0.501566	0.360796	0.000553863	-0.274211	0.00972933	0.037046	0.731846	0.0794222	0.462001	-0.0348446	0.747229	0.274666	0.00960396	-0.237048	0.0261678	0.374077	0.000330352	0.0467622	0.665281	-0.16885	0.115807	0.384319	0.000218401	0.25687	0.0156968	0.302557	0.00416833	0.106634	0.322744	0.267247	0.0118321	0.256755	0.0157453	-0.792205	3.85e-20
Gm340	black	-0.127931	0.234903	0.878352	2.63e-29	0.662513	2.06e-12	0.160213	0.135937	-0.0475715	0.659844	-0.433135	2.5e-05	0.0366852	0.73436	0.292466	0.00569091	-0.141389	0.188848	0.0234753	0.828131	0.217361	0.0419252	-0.00876221	0.935424	0.377869	0.000283876	-0.124868	0.246392	0.316166	0.00269205	0.241027	0.023687	-0.117659	0.274943	0.517538	2.43e-07	0.0916039	0.395981	0.171594	0.109919	0.137824	0.200355	0.221239	0.0383141	0.263059	0.0132788	-0.762873	5.74e-18
Atxn1l	black	-0.126867	0.23885	0.793806	2.86e-20	0.657013	3.61e-12	0.319635	0.00240034	-0.0278769	0.796546	-0.468422	4.18e-06	-0.232722	0.029112	0.190071	0.0761065	-0.242955	0.0225588	0.0153654	0.887011	0.127951	0.234829	-0.0882723	0.413457	0.29077	0.00599036	-0.264853	0.0126411	0.351864	0.000774447	0.126948	0.238547	-0.137565	0.20121	0.395455	0.00013711	0.170127	0.113038	0.289319	0.00625745	0.0411494	0.703458	0.33953	0.00121113	0.323338	0.00212062	-0.744357	9.47e-17
Huwe1	black	-0.126646	0.239674	0.861081	5.44e-27	0.680693	2.96e-13	-0.00411351	0.969658	0.00687723	0.949295	-0.333177	0.00151427	0.069895	0.517574	0.301872	0.00425881	-0.00302012	0.977721	0.142559	0.185179	0.166644	0.120714	-0.0372151	0.730669	0.315523	0.00274952	-0.0847088	0.432636	0.278605	0.00857791	0.177843	0.0973773	-0.0577568	0.592991	0.577954	3.72e-09	0.0455152	0.673694	0.118912	0.269824	0.17092	0.111343	0.0549815	0.610905	0.116805	0.278463	-0.683862	2.08e-13
Pcm1	black	-0.126279	0.241052	0.800154	8.63e-21	0.588903	1.59e-09	0.131844	0.220774	-0.121359	0.26002	-0.297756	0.00484042	-0.190585	0.0753017	0.292374	0.00570672	-0.185069	0.0843068	-0.00905719	0.933255	0.153315	0.153837	-0.167943	0.117807	0.132639	0.217976	-0.149076	0.16568	0.142773	0.184513	0.0770857	0.475319	-0.261599	0.0138178	0.443011	1.54e-05	0.202042	0.0590609	0.121514	0.259408	0.120476	0.263531	0.118466	0.27164	0.195161	0.0684309	-0.683171	2.25e-13
Itpr2	black	-0.126025	0.242005	0.743964	1e-16	0.389776	0.000174213	0.135837	0.206983	0.0580497	0.591115	-0.345351	0.00098292	0.0899653	0.404521	0.227077	0.0333712	-0.225063	0.0350119	-0.160364	0.135565	0.4292	3.01e-05	0.0149097	0.890341	0.437055	2.07e-05	0.0878243	0.41584	0.110187	0.30679	0.292551	0.00567624	-0.231495	0.0299962	0.379155	0.000269535	0.139234	0.195745	0.0675762	0.531595	0.250195	0.0187229	0.168798	0.115922	0.344477	0.00101447	-0.655907	4.04e-12
Zfp536	black	-0.125476	0.244081	0.761129	7.56e-18	0.458156	7.17e-06	0.498913	7.52e-07	-0.164229	0.12627	-0.570317	6.61e-09	-0.119294	0.268278	0.086942	0.420558	-0.422731	4.08e-05	-0.286354	0.00683631	0.32047	0.00233456	-0.135726	0.207358	0.386077	0.00020315	-0.106144	0.324983	0.154188	0.151479	0.38607	0.000203206	-0.2571	0.0156007	0.268395	0.0114602	0.162093	0.131344	0.238203	0.0254263	0.160345	0.135611	0.384091	0.000220461	0.446884	1.27e-05	-0.747643	5.86e-17
Ash1l	black	-0.124876	0.246359	0.780861	2.92e-19	0.6521	5.9e-12	-0.31662	0.00265213	0.166278	0.121545	-0.137119	0.20269	-0.147062	0.171536	0.155425	0.148184	0.363809	0.000493553	0.348207	0.000885921	0.0506833	0.639102	-0.122872	0.254083	0.060496	0.575547	-0.0635044	0.556667	0.0433633	0.688305	0.129068	0.230734	0.148926	0.166112	0.727672	9.71e-16	-0.228883	0.0319546	-0.0713453	0.5089	0.145041	0.177565	-0.0951563	0.377839	-0.0263674	0.807344	-0.391359	0.000163027
Chd6	black	-0.124412	0.248132	0.848069	1.92e-25	0.587525	1.77e-09	0.165769	0.122705	-0.0466005	0.66637	-0.316053	0.00270211	-0.149132	0.16552	0.299688	0.00455914	-0.190951	0.0747318	-0.0664896	0.538231	0.251749	0.0179768	-0.106723	0.322336	0.18999	0.076234	-0.0726357	0.501247	0.209076	0.0505912	0.209232	0.0504154	-0.231686	0.0298577	0.482643	1.92e-06	0.133617	0.214573	0.104923	0.330612	0.177261	0.0984951	0.212407	0.0469452	0.216229	0.043031	-0.757392	1.35e-17
Klhl24	black	-0.12329	0.252457	0.92594	3.96e-38	0.75211	3.02e-17	0.130215	0.226579	-0.0775205	0.472825	-0.423694	3.9e-05	-0.104147	0.33422	0.275448	0.0093922	-0.111924	0.29918	0.0906261	0.401064	0.14519	0.177114	-0.134626	0.211098	0.30562	0.00378436	-0.201131	0.0602371	0.294339	0.00537576	0.136156	0.205909	-0.148247	0.168073	0.575901	4.35e-09	0.121	0.261443	0.185428	0.083696	0.132493	0.21849	0.246834	0.0204278	0.232145	0.0295254	-0.784735	1.48e-19
Als2	black	-0.123227	0.252703	0.80137	6.82e-21	0.720685	2.45e-15	-0.20467	0.0557706	0.0807788	0.454363	-0.252508	0.0176218	-0.226579	0.0337705	0.175999	0.100956	0.129791	0.22811	0.28526	0.00706136	0.0529856	0.623931	-0.0299575	0.781726	0.055699	0.606251	-0.0406426	0.706942	0.218683	0.040664	0.0282243	0.794066	-0.101825	0.345171	0.672437	7.27e-13	0.0331197	0.759352	0.0109249	0.919533	0.190226	0.0758629	-0.0119073	0.912325	0.0919462	0.394211	-0.515704	2.72e-07
Frs2	black	-0.123021	0.253503	0.792476	3.66e-20	0.649493	7.63e-12	0.191016	0.0746315	-0.106097	0.325202	-0.5096	3.96e-07	0.107578	0.318455	0.132121	0.219797	-0.112487	0.296741	0.115452	0.28411	0.0914741	0.396654	-0.0966779	0.370225	0.512228	3.37e-07	-0.239332	0.0247182	0.236155	0.0267544	0.213153	0.0461587	0.00180134	0.986711	0.431188	2.74e-05	0.0879539	0.41515	0.279678	0.00831541	0.11673	0.278776	0.214605	0.0446598	0.186993	0.0810734	-0.635358	2.94e-11
Fam172a	black	-0.121967	0.257625	0.492167	1.11e-06	0.291501	0.00585957	0.129511	0.229122	-0.125495	0.244009	-0.370644	0.000378362	0.0612645	0.570695	0.0460177	0.670299	-0.350959	0.000800762	-0.086825	0.421186	0.148003	0.168781	-0.0130407	0.904017	0.244872	0.0214832	-0.151199	0.159667	0.0724586	0.502293	-0.0790033	0.464373	-0.498616	7.65e-07	0.135666	0.207562	0.465844	4.79e-06	0.14996	0.163157	0.155906	0.146918	0.068317	0.527095	0.253478	0.0171773	-0.379453	0.000266307
Ccdc88a	black	-0.121839	0.258127	0.764115	4.72e-18	0.560053	1.4e-08	0.07962	0.460883	0.00443258	0.967306	-0.13949	0.194916	-0.0598399	0.579703	0.207693	0.0521727	-0.0418634	0.698558	0.0253029	0.814981	0.26004	0.0144145	-0.269968	0.0109676	0.301367	0.00432669	-0.112089	0.298465	0.255947	0.0160886	0.173199	0.106583	-0.0295429	0.784673	0.505689	5.02e-07	0.00840584	0.938045	0.092519	0.391259	0.00385809	0.971542	0.276675	0.00906805	0.114091	0.289861	-0.761421	7.22e-18
Cpeb4	black	-0.121311	0.260212	0.84145	1.04e-24	0.688702	1.21e-13	-0.00792856	0.941556	0.011627	0.914381	-0.35224	0.000763744	-0.258113	0.015183	0.137686	0.200812	-0.0352388	0.744466	0.203215	0.0575735	0.0313663	0.771735	-0.0788317	0.465347	0.193288	0.0711793	-0.318115	0.00252452	0.158838	0.139372	-0.037672	0.727491	-0.158574	0.14004	0.525889	1.43e-07	0.166731	0.120518	0.165219	0.123971	0.154912	0.149546	0.110454	0.305611	0.240131	0.0242275	-0.558096	1.61e-08
Iqcc	black	-0.121277	0.260347	-0.588846	1.6e-09	-0.491167	1.18e-06	0.241086	0.0236517	-0.337113	0.00131931	0.188268	0.0789859	-0.110361	0.306021	-0.0352462	0.744415	-0.352314	0.000761653	-0.132121	0.219797	-0.124139	0.249181	-0.134954	0.209979	0.0171386	0.874073	-0.126409	0.240563	-0.129088	0.230661	-0.463635	5.38e-06	-0.086687	0.421927	-0.698344	3.93e-14	0.41506	5.8e-05	0.230061	0.0310588	-0.0803704	0.456655	0.126635	0.239716	0.0982612	0.362402	0.347748	0.000900912
Dgkh	black	-0.120904	0.261825	0.892284	1.91e-31	0.765308	3.9e-18	0.0162027	0.880897	0.0366954	0.734289	-0.341256	0.00113894	-0.183074	0.0877676	0.200397	0.0611993	0.113097	0.294111	0.231458	0.0300238	0.0550088	0.610727	-0.0771602	0.474891	0.23004	0.0310746	-0.223185	0.0366024	0.249672	0.0189799	0.14081	0.190685	0.107357	0.319454	0.645288	1.15e-11	-0.105706	0.326997	0.142925	0.184041	0.012098	0.910926	0.119522	0.26736	0.1758	0.101348	-0.63192	4.05e-11
Myo9a	black	-0.120787	0.262293	0.840864	1.2e-24	0.759961	9.07e-18	0.0425827	0.693634	-0.113252	0.293448	-0.390798	0.000166916	-0.0304024	0.778567	0.258852	0.0148841	-0.0388953	0.719005	0.256953	0.0156621	0.0291278	0.787627	-0.143008	0.183785	0.323547	0.00210573	-0.185935	0.08284	0.299603	0.00457127	0.0123668	0.908955	-0.00821572	0.939443	0.517052	2.5e-07	0.149151	0.165464	0.251582	0.018056	0.0926101	0.390791	-0.00816537	0.939814	0.0738289	0.494223	-0.667897	1.18e-12
Lyst	black	-0.120322	0.264148	0.824484	5.62e-23	0.546903	3.53e-08	-0.124969	0.246007	0.125463	0.244128	-0.19466	0.069158	-0.10444	0.332858	0.177912	0.097246	0.0846862	0.432759	0.0525	0.627118	0.323671	0.00209697	-0.109536	0.309673	0.0629345	0.56022	0.200464	0.0611121	0.0685928	0.525425	0.229061	0.031818	-0.106379	0.323908	0.65241	5.72e-12	-0.0811489	0.452291	-0.100602	0.351023	0.152705	0.155503	0.0386572	0.720653	0.131168	0.22317	-0.58252	2.62e-09
Ankib1	black	-0.119688	0.266689	0.764919	4.15e-18	0.619426	1.25e-10	0.302521	0.00417313	-0.0340823	0.752579	-0.568105	7.79e-09	-0.24791	0.0198679	0.147735	0.169563	-0.311438	0.00314083	0.0866589	0.422078	0.212463	0.0468856	-0.161526	0.132717	0.400123	0.000112243	-0.070648	0.513061	0.227375	0.0331338	-0.0049915	0.963187	-0.0823553	0.445575	0.290233	0.006088	0.324904	0.00201142	0.383238	0.000228305	0.0297336	0.783317	0.231712	0.0298384	0.256818	0.0157188	-0.684071	2.04e-13
Kif1b	black	-0.119205	0.26864	0.826501	3.58e-23	0.708766	1.11e-14	-0.160972	0.13407	0.0454988	0.673805	-0.301941	0.00424961	-0.0180788	0.867226	0.222318	0.0373575	0.170472	0.112298	0.309928	0.00329773	0.052787	0.625234	-0.0509938	0.637047	0.270105	0.0109255	-0.119909	0.265803	0.115399	0.284329	0.133778	0.214016	0.0510505	0.636672	0.633908	3.37e-11	-0.0402064	0.709947	0.0887196	0.411085	0.175789	0.101369	-0.15336	0.153717	0.0317873	0.768756	-0.513984	3.03e-07
Pdp2	black	-0.119163	0.268807	0.685244	1.78e-13	0.618418	1.36e-10	0.0626661	0.561897	-0.0566294	0.60024	-0.251089	0.0182907	0.0070923	0.947711	0.336722	0.00133761	0.0343207	0.750904	0.085755	0.426953	0.005113	0.962291	-0.0367378	0.733994	0.323136	0.00213505	-0.340523	0.00116909	0.327867	0.00181858	0.30017	0.00449134	-0.0604711	0.575704	0.532726	9.16e-08	-0.0735317	0.495968	0.0801971	0.457629	0.0675978	0.531464	0.197256	0.0654586	0.0511925	0.635733	-0.632067	3.99e-11
Dok6	black	-0.118708	0.270654	0.7963	1.8e-20	0.61956	1.23e-10	0.244206	0.0218518	-0.160172	0.136039	-0.57433	4.9e-09	-0.142688	0.184777	0.085499	0.42834	-0.23481	0.0276577	0.157507	0.142761	0.122609	0.255108	-0.195722	0.0676239	0.499639	7.2e-07	-0.264831	0.0126489	0.154799	0.149845	-0.0673695	0.532854	-0.0160718	0.881853	0.289867	0.00615524	0.300085	0.00450317	0.411766	6.73e-05	0.0583839	0.588976	0.28587	0.00693511	0.322642	0.00217081	-0.585931	2.01e-09
Phlpp1	black	-0.118537	0.271348	0.646448	1.03e-11	0.231117	0.0302732	-0.00501807	0.962991	0.200336	0.0612798	-0.308572	0.00344451	-0.0366687	0.734475	0.0670441	0.53484	-0.115547	0.283707	-0.236104	0.026788	0.433262	2.48e-05	0.0296194	0.784129	0.118248	0.272529	0.221106	0.0384341	-0.166561	0.120902	0.418438	4.97e-05	-0.354519	0.00070172	0.410766	7.03e-05	0.017812	0.869168	-0.166839	0.120275	0.363653	0.000496509	-0.0835155	0.43917	0.20402	0.0565695	-0.374585	0.000323752
Itgb8	black	-0.118357	0.272083	0.699263	3.52e-14	0.413565	6.2e-05	0.415364	5.72e-05	-0.203628	0.0570571	-0.615734	1.72e-10	-0.150347	0.16206	0.0457645	0.672009	-0.499323	7.34e-07	-0.123422	0.251947	0.205961	0.0542101	-0.130907	0.224101	0.442343	1.6e-05	-0.203533	0.0571751	0.0801108	0.458115	-0.0239592	0.824645	-0.302547	0.00416967	0.0905934	0.401235	0.452426	9.63e-06	0.383555	0.000225361	0.190184	0.0759292	0.283089	0.00752794	0.501691	6.38e-07	-0.550459	2.76e-08
Slitrk4	black	-0.117526	0.275487	0.820357	1.39e-22	0.800205	8.54e-21	0.175527	0.101888	-0.251875	0.0179178	-0.419053	4.83e-05	-0.20491	0.0554771	0.245885	0.0209325	-0.089219	0.408446	0.239514	0.024606	-0.0816807	0.449324	-0.13105	0.223592	0.333463	0.00149924	-0.426814	3.37e-05	0.354501	0.000702178	-0.00753368	0.944462	0.00416567	0.969274	0.472386	3.37e-06	0.139526	0.1948	0.331215	0.00162088	0.0188203	0.861833	0.290031	0.00612509	0.176337	0.100292	-0.697521	4.33e-14
Gabrb1	black	-0.117428	0.275893	0.86973	4.14e-28	0.746384	7.05e-17	0.114625	0.287595	-0.113114	0.294037	-0.570377	6.58e-09	-0.13927	0.19563	0.213813	0.0454722	-0.148099	0.168501	0.267547	0.0117338	0.0717501	0.506492	-0.0677271	0.530677	0.440274	1.77e-05	-0.209986	0.0495733	0.265034	0.0125783	-0.0556969	0.606264	-0.0224129	0.835798	0.430225	2.87e-05	0.276573	0.00909458	0.361964	0.000529724	0.124849	0.246465	0.190167	0.075955	0.265414	0.0124473	-0.615147	1.81e-10
Snrpe	black	-0.115746	0.282873	-0.625476	7.27e-11	-0.462757	5.64e-06	-0.0426508	0.693169	-0.121207	0.260625	0.211134	0.0483122	0.366866	0.000438557	-0.147822	0.169307	0.0632757	0.558092	0.0157284	0.884359	-0.206167	0.0539643	-0.0317857	0.768768	0.0331812	0.758918	0.00379759	0.971988	-0.172315	0.108411	-0.159297	0.138218	0.143306	0.182863	-0.451503	1.01e-05	-0.0152905	0.887558	0.000741132	0.994532	-0.0666498	0.53725	-0.223876	0.0360106	-0.244411	0.0217376	0.545394	3.92e-08
Amfr	black	-0.115273	0.284862	0.775576	7.21e-19	0.663309	1.9e-12	0.294455	0.00535679	-0.100669	0.350702	-0.528361	1.22e-07	0.137371	0.201852	0.238851	0.0250179	-0.136793	0.203774	-0.0174755	0.871618	0.10598	0.325737	-0.0634379	0.557081	0.356841	0.000643252	-0.201718	0.059477	0.344649	0.00100821	0.384331	0.000218299	-0.0765258	0.478541	0.473253	3.22e-06	-0.0145629	0.892876	0.207018	0.0529593	0.172235	0.108577	0.300481	0.00444801	0.226093	0.0341647	-0.723635	1.66e-15
Ankrd12	black	-0.114366	0.288691	0.783001	2.01e-19	0.717186	3.85e-15	-0.0803071	0.457011	-0.0453584	0.674755	-0.131073	0.223509	-0.165275	0.123841	0.287869	0.0065349	0.0581163	0.590688	0.241947	0.0231428	0.0589271	0.585509	-0.159033	0.138881	0.160693	0.134753	-0.134494	0.211551	0.297023	0.00495108	-0.00233964	0.98274	-0.0433826	0.688174	0.595471	9.4e-10	0.0697268	0.518584	0.102758	0.340745	0.0207439	0.847873	-0.0269616	0.803089	-0.0196334	0.855927	-0.695767	5.33e-14
Sin3a	black	-0.114043	0.290064	0.54847	3.17e-08	0.408916	7.64e-05	0.255099	0.0164555	-0.0740213	0.493095	-0.420066	4.61e-05	-0.134695	0.210864	0.232242	0.0294558	-0.258066	0.0152018	-0.0299917	0.781483	0.0823596	0.445552	0.0356391	0.741665	0.227105	0.0333487	-0.175751	0.101444	0.117373	0.276117	0.0321627	0.766104	-0.162425	0.130546	0.185224	0.0840436	0.241451	0.0234351	0.238386	0.02531	0.15809	0.141271	0.252317	0.0177109	0.236608	0.0264557	-0.453181	9.26e-06
Rab30	black	-0.113923	0.290579	0.788005	8.28e-20	0.407522	8.12e-05	0.227605	0.0329513	0.102987	0.339663	-0.37424	0.000328227	-0.158411	0.140455	0.0850227	0.430926	-0.211912	0.047473	-0.244531	0.0216712	0.358973	0.000593558	-0.123278	0.252504	0.179503	0.094242	-0.0192322	0.85884	-0.00825189	0.939177	0.302248	0.00420894	-0.283784	0.00737567	0.432201	2.61e-05	0.0346051	0.748908	0.00706421	0.947918	0.166072	0.122014	0.228155	0.0325198	0.405577	8.85e-05	-0.618834	1.31e-10
Mxd4	black	-0.113777	0.291199	0.487233	1.48e-06	0.255421	0.0163153	0.225403	0.0347302	0.101282	0.34776	-0.416481	5.44e-05	-0.0376291	0.727789	-0.0464092	0.667659	-0.250685	0.018485	-0.102936	0.339905	0.334137	0.00146444	-0.0463645	0.66796	0.307996	0.00350861	0.171986	0.109098	0.0622331	0.564609	0.0823413	0.445653	-0.0954408	0.376408	0.15167	0.158355	0.168468	0.116645	0.189171	0.0775332	0.078164	0.469147	0.377937	0.0002831	0.375021	0.000318174	-0.40759	8.1e-05
Son	black	-0.112875	0.295068	0.728005	9.28e-16	0.497348	8.25e-07	0.191718	0.0735503	-0.0149581	0.889987	-0.0621566	0.565088	-0.205314	0.0549871	0.306275	0.00370641	-0.232217	0.0294732	-0.12541	0.244332	0.346108	0.000956311	-0.23661	0.0264541	0.204526	0.0559469	-0.0516399	0.63278	0.34233	0.00109597	0.110724	0.304422	-0.218786	0.0405671	0.414229	6.02e-05	0.161106	0.133741	0.0948852	0.379205	0.0544421	0.614413	0.238092	0.0254969	0.224194	0.0357412	-0.875093	7.64e-29
2900055J20Rik	black	-0.112591	0.29629	0.792038	3.97e-20	0.764243	4.62e-18	-0.0255875	0.812937	0.00314826	0.976776	-0.279517	0.00835437	-0.0367938	0.733603	0.254598	0.0166758	0.0687852	0.524261	0.323587	0.00210291	-0.0303382	0.779023	-0.0826774	0.443792	0.36896	0.000404188	-0.312537	0.00303096	0.429105	3.03e-05	0.0422769	0.695726	0.0733418	0.497084	0.560326	1.37e-08	0.0548765	0.611587	0.225796	0.0344069	0.0887149	0.41111	-0.0114554	0.91564	0.110697	0.30454	-0.647049	9.68e-12
Ankrd13b	black	-0.112368	0.297253	-0.519301	2.17e-07	-0.243524	0.022235	0.240404	0.024062	-0.144489	0.179239	0.18173	0.0901614	0.00385713	0.971549	-0.110997	0.303225	-0.00450748	0.966754	0.0962217	0.372497	-0.209468	0.0501508	-0.042765	0.692388	0.147119	0.171369	-0.092321	0.392278	-0.0125696	0.907469	-0.166527	0.12098	0.495876	8.99e-07	-0.450176	1.08e-05	-0.0862378	0.424345	0.275258	0.00944316	-0.371975	0.00035904	0.0829749	0.442148	-0.332066	0.00157381	0.223554	0.0362857
Hnrnpul1	black	-0.112292	0.297585	0.470326	3.77e-06	0.383718	0.00022386	0.0198602	0.85428	-0.124887	0.246318	-0.183887	0.0863448	-0.132506	0.218442	0.182734	0.0883685	-0.0269862	0.802913	0.0612286	0.570921	0.0106378	0.92164	0.0242526	0.822532	0.116408	0.280114	-0.20585	0.0543432	-0.0503077	0.641591	0.0247007	0.819308	-0.132031	0.220112	0.308754	0.00342438	0.060822	0.573487	0.0588755	0.585838	0.0410797	0.703936	0.251911	0.0179009	0.0733652	0.496946	-0.345969	0.000961164
Pcdha2	black	-0.112009	0.298809	0.593991	1.06e-09	0.456207	7.93e-06	0.124627	0.24731	-0.0677083	0.530792	-0.27227	0.0102797	-0.298026	0.00480015	0.0178312	0.869028	-0.139099	0.196183	-0.0155342	0.885778	0.0862394	0.424337	-0.0694439	0.520287	0.0835692	0.438875	-0.139928	0.193506	0.139899	0.193598	0.0751466	0.486527	-0.243308	0.0223573	0.35805	0.000614623	0.108951	0.31228	0.0730522	0.498789	0.186624	0.0816864	0.134391	0.211903	0.270242	0.0108837	-0.472876	3.28e-06
Prrc2c	black	-0.111481	0.301107	0.610142	2.78e-10	0.390546	0.000168687	0.304459	0.00392606	-0.114282	0.289051	-0.213714	0.0455741	-0.0662469	0.539718	0.345678	0.000971335	-0.468036	4.26e-06	-0.158415	0.140444	0.310145	0.00327475	-0.104518	0.332495	0.269445	0.0111291	-0.0255963	0.812874	0.285985	0.00691155	-0.079934	0.459111	-0.380316	0.000257162	0.153488	0.153368	0.469589	3.92e-06	0.25399	0.0169462	0.124887	0.246316	0.156957	0.144178	0.227366	0.0331413	-0.765359	3.87e-18
Ppil2	black	-0.111185	0.302402	-0.575412	4.51e-09	-0.157504	0.142768	0.00854482	0.937022	-0.330944	0.00163615	0.119093	0.269092	0.278914	0.00850155	-0.0612174	0.570992	0.0921765	0.393023	0.323739	0.00209218	-0.496604	8.61e-07	0.15582	0.147143	0.0978612	0.364368	-0.207099	0.0528648	0.0645841	0.549964	-0.366376	0.000446964	0.388731	0.000181973	-0.430409	2.84e-05	0.0621044	0.565416	0.271227	0.0105865	-0.24689	0.020398	-0.116474	0.279838	-0.393565	0.000148556	0.446628	1.29e-05
Usp34	black	-0.110597	0.304983	0.892507	1.75e-31	0.840253	1.39e-24	-0.0894587	0.407183	-0.0199485	0.85364	-0.283694	0.0073952	-0.11183	0.299588	0.267928	0.0116101	0.126568	0.239968	0.33995	0.0011932	-0.00695421	0.948728	-0.0920059	0.393902	0.257458	0.0154519	-0.253412	0.0172073	0.33532	0.00140511	0.0497083	0.645572	0.0656629	0.543306	0.671095	8.39e-13	0.00574552	0.95763	0.163568	0.127823	0.0772536	0.474355	0.0560348	0.604078	0.0694318	0.52036	-0.685084	1.82e-13
Mdga2	black	-0.11009	0.307219	0.86434	2.1e-27	0.620532	1.13e-10	0.165995	0.12219	-0.0232247	0.829938	-0.408813	7.67e-05	0.0237605	0.826076	0.221842	0.0377766	-0.110682	0.30461	-0.0644226	0.550963	0.199402	0.0625239	-0.0879477	0.415183	0.243471	0.0222651	-0.134502	0.211524	0.188372	0.0788167	0.325222	0.00198983	-0.19378	0.0704483	0.545144	3.98e-08	0.00936345	0.931003	0.0760763	0.481136	0.18588	0.0829315	0.0939164	0.384113	0.191215	0.0743241	-0.712881	6.65e-15
Slc9a7	black	-0.110034	0.307466	0.867984	7.07e-28	0.647905	8.91e-12	0.246744	0.0204751	-0.111957	0.299036	-0.588865	1.59e-09	-0.280271	0.00817349	0.14183	0.187458	-0.229317	0.0316223	0.0565436	0.600793	0.119243	0.268483	-0.0852155	0.429878	0.263827	0.0130025	-0.199315	0.0626408	0.093209	0.387721	0.0475231	0.660169	-0.154565	0.150469	0.398227	0.000121788	0.211101	0.0483479	0.277561	0.00883988	0.11023	0.306598	0.265204	0.0125196	0.377723	0.000285552	-0.584785	2.2e-09
Fryl	black	-0.108853	0.312719	0.566925	8.5e-09	0.207138	0.0528186	-0.027575	0.798703	0.215977	0.0432808	-0.00662605	0.951144	-0.213488	0.0458089	0.223476	0.0363523	0.00632738	0.953344	-0.163406	0.128208	0.490595	1.22e-06	-0.17095	0.111279	0.0700654	0.516551	0.275323	0.00942588	-0.0985591	0.360941	0.328706	0.00176711	-0.0719272	0.505441	0.412235	6.59e-05	-0.132934	0.216947	-0.162235	0.131002	0.134077	0.212985	0.163117	0.128893	0.229418	0.031545	-0.483352	1.84e-06
Sesn3	black	-0.10753	0.318672	0.852103	6.59e-26	0.606242	3.87e-10	0.426767	3.38e-05	-0.157344	0.14318	-0.650411	6.97e-12	-0.182003	0.0896712	0.153546	0.153212	-0.390354	0.00017005	-0.0588941	0.585719	0.205397	0.0548874	-0.0862799	0.424119	0.381629	0.000243805	-0.194283	0.0697075	0.196309	0.0667884	0.0544836	0.614143	-0.172995	0.107003	0.284157	0.00729504	0.30182	0.0042658	0.378954	0.000271732	0.0526486	0.626142	0.320888	0.00230219	0.434596	2.33e-05	-0.704088	1.97e-14
Kctd16	black	-0.106919	0.321443	0.815702	3.76e-22	0.812657	7.11e-22	-0.0862754	0.424143	0.0213678	0.843355	-0.329	0.00174937	-0.0669145	0.535631	0.232907	0.0289809	0.121689	0.258717	0.427897	3.2e-05	-0.0745965	0.489732	-0.0309117	0.774955	0.337659	0.00129414	-0.308987	0.00339897	0.371492	0.000365953	-0.0418568	0.698603	0.131184	0.223114	0.579506	3.31e-09	0.0631853	0.558655	0.255962	0.016082	0.0566602	0.600041	-0.0153945	0.886798	0.121242	0.260486	-0.582231	2.68e-09
Ralgapb	black	-0.10689	0.321575	0.864379	2.08e-27	0.823187	7.49e-23	-0.0743152	0.491376	-0.00605994	0.955314	-0.283195	0.00750453	-0.0321474	0.766212	0.340548	0.00116805	0.218003	0.0413083	0.274926	0.00953329	-0.0123321	0.90921	-0.04773	0.658781	0.223795	0.0360799	-0.204096	0.0564756	0.330078	0.00168571	0.261887	0.0137102	0.128288	0.233588	0.739873	1.8e-16	-0.209555	0.0500529	0.068834	0.523966	0.0895837	0.406525	0.0104067	0.923337	-0.0189569	0.86084	-0.658832	3e-12
Nf1	black	-0.106207	0.324697	0.707277	1.34e-14	0.574205	4.94e-09	0.083165	0.441099	-0.082118	0.446892	-0.269798	0.0110197	0.0971036	0.368111	0.32847	0.00178145	-0.154615	0.150337	0.0716774	0.506925	0.158857	0.139325	-0.0574655	0.59486	0.315947	0.00271153	-0.0755631	0.484108	0.306333	0.00369961	0.0538829	0.61806	-0.164603	0.125396	0.403288	9.78e-05	0.215452	0.0438042	0.181252	0.091026	0.152818	0.155192	-0.0185122	0.864073	0.0261985	0.808555	-0.686676	1.52e-13
Smad4	black	-0.105895	0.326128	0.844622	4.66e-25	0.703619	2.09e-14	0.328699	0.00176751	-0.11259	0.296297	-0.505394	5.11e-07	0.0259484	0.810348	0.349446	0.000846613	-0.220823	0.0386885	-0.0432686	0.688951	0.145773	0.175363	0.0319629	0.767515	0.324514	0.00203812	-0.171691	0.109714	0.40404	9.47e-05	0.269978	0.0109643	-0.149693	0.163915	0.479419	2.29e-06	0.0757014	0.483306	0.228552	0.0322109	0.0962864	0.372174	0.292651	0.00565911	0.259578	0.0145956	-0.818602	2.03e-22
Cpd	black	-0.104547	0.33236	0.674513	5.82e-13	0.452213	9.73e-06	0.10269	0.341063	-0.00736942	0.945671	-0.384173	0.000219718	-0.276978	0.00898946	0.125554	0.243786	-0.373597	0.000336712	0.0808779	0.453808	0.285036	0.00710842	-0.236017	0.026846	0.300459	0.00445111	0.00876498	0.935403	0.113877	0.290774	-0.241552	0.023375	-0.328175	0.00179949	0.199379	0.0625549	0.581613	2.81e-09	0.291781	0.00581016	0.235156	0.0274227	0.122274	0.256419	0.265322	0.0124789	-0.558244	1.59e-08
Gm12526	black	-0.104282	0.33359	0.679064	3.55e-13	0.664524	1.67e-12	-0.091804	0.394946	-0.00241041	0.982218	-0.323039	0.00214208	-0.264896	0.0126262	0.0641988	0.552351	0.133382	0.215387	0.314834	0.00281234	-0.0936577	0.38543	-0.175811	0.101326	0.142425	0.185596	-0.261576	0.0138266	0.210285	0.0492425	-0.0151777	0.888382	0.0378569	0.726206	0.526588	1.37e-07	-0.00722588	0.946728	0.133435	0.215202	0.170739	0.111727	0.126447	0.24042	0.116433	0.280008	-0.402207	0.00010255
Gm3414	black	-0.103929	0.335239	0.651114	6.5e-12	0.423365	3.96e-05	0.105982	0.325729	-0.0374414	0.729094	-0.341818	0.00111624	-0.0241401	0.823342	0.0309048	0.775004	-0.187836	0.0796881	0.0097222	0.928366	0.194254	0.0697505	-0.0786956	0.46612	0.308544	0.00344751	-0.123381	0.252106	0.111704	0.300138	0.0790066	0.464355	-0.177877	0.0973126	0.291777	0.00581083	0.23436	0.0279662	0.174991	0.102954	0.200929	0.0605007	0.0771089	0.475186	0.269193	0.0112079	-0.503918	5.59e-07
Uprt	black	-0.103453	0.337471	0.806176	2.65e-21	0.683708	2.12e-13	0.181038	0.0914136	-0.128	0.234645	-0.525846	1.43e-07	-0.310761	0.00321029	0.112875	0.295066	-0.116677	0.278996	0.195562	0.0678536	0.0398887	0.712138	-0.110003	0.307602	0.317956	0.00253784	-0.257812	0.015306	0.117543	0.275416	-0.0173029	0.872876	0.028781	0.790097	0.400034	0.000112673	0.156439	0.145524	0.319808	0.0023866	0.0770425	0.475567	0.283762	0.00738052	0.299823	0.00454008	-0.546172	3.71e-08
Ireb2	black	-0.103226	0.338537	0.743238	1.11e-16	0.504226	5.48e-07	0.209944	0.0496197	-0.100117	0.353365	-0.315468	0.0027545	-0.240621	0.0239309	0.214782	0.0444796	-0.33859	0.0012522	-0.0379906	0.725278	0.287006	0.00670514	-0.20665	0.0533915	0.246708	0.0204944	-0.063145	0.558906	0.205956	0.0542159	-0.0879481	0.415181	-0.290022	0.00612676	0.301027	0.00437288	0.380342	0.000256887	0.223635	0.0362164	-2.44e-05	0.99982	0.188828	0.0780816	0.264268	0.0128461	-0.698936	3.66e-14
Ndst1	black	-0.102726	0.340894	0.847644	2.14e-25	0.787619	8.87e-20	0.0465464	0.666734	0.00111089	0.991804	-0.345426	0.000980262	-0.140447	0.191843	0.244631	0.0216162	0.148702	0.166754	0.212854	0.0464721	0.0269289	0.803323	-0.11037	0.30598	0.233044	0.0288837	-0.251041	0.0183135	0.340199	0.00118267	0.306912	0.00363209	0.143852	0.181182	0.680742	2.95e-13	-0.201448	0.0598257	0.114503	0.288113	-0.0171959	0.873656	0.265388	0.0124564	0.132373	0.218908	-0.688064	1.3e-13
Xkr7	black	-0.102147	0.343635	0.597644	7.88e-10	0.619786	1.21e-10	0.0753369	0.485421	0.141492	0.188522	-0.242666	0.0227251	-0.173389	0.106194	0.0634133	0.557234	0.20806	0.0517493	0.226777	0.0336114	-0.0754088	0.485004	-0.0579445	0.591788	0.188208	0.0790827	-0.28664	0.0067785	0.224592	0.0354051	0.287288	0.00664901	0.284059	0.00731626	0.520565	2.01e-07	-0.296736	0.00499508	0.1276	0.236124	-0.0501736	0.642481	0.0930326	0.388623	0.0241124	0.823542	-0.458966	6.88e-06
Vps13a	black	-0.101822	0.345182	0.586515	1.92e-09	0.558301	1.59e-08	-0.476089	2.76e-06	0.110458	0.305595	0.118612	0.271045	-0.137961	0.199904	0.227117	0.0333389	0.333756	0.00148406	0.441165	1.69e-05	-0.00558143	0.958839	-0.118027	0.273431	-0.00399856	0.970506	-0.0350846	0.745547	0.0715618	0.507612	-0.175378	0.102184	0.0315214	0.770637	0.606178	3.89e-10	0.00162579	0.988006	-0.0826286	0.444062	0.092315	0.392309	-0.298747	0.00469432	-0.166997	0.119919	-0.321334	0.00226811
Bmpr2	black	-0.101476	0.346835	0.934126	3.06e-40	0.763056	5.58e-18	-0.00380411	0.97194	-0.0284428	0.792508	-0.46451	5.14e-06	-0.239814	0.0244212	0.161436	0.132935	0.0238304	0.825572	0.254865	0.0165579	0.0943625	0.381849	-0.141888	0.187276	0.281607	0.00786162	-0.185035	0.0843654	0.140075	0.193032	0.0432258	0.689243	0.00103234	0.992384	0.596325	8.77e-10	0.0674008	0.532663	0.192993	0.0716204	0.13053	0.225447	0.130811	0.224444	0.253943	0.0169676	-0.594448	1.02e-09
Stox2	black	-0.100823	0.349959	0.896746	3.4e-32	0.601816	5.59e-10	0.0721421	0.504167	0.0883927	0.412817	-0.482225	1.96e-06	-0.0990242	0.358668	0.191227	0.074305	-0.157789	0.142038	0.0637643	0.555049	0.314086	0.00288185	-0.113587	0.29201	0.360366	0.000562989	0.00195654	0.985566	0.163265	0.128542	0.0737459	0.49471	-0.168779	0.115963	0.48877	1.35e-06	0.20759	0.0522927	0.171247	0.11065	0.177274	0.0984697	0.214075	0.0452024	0.329661	0.00171008	-0.648842	8.13e-12
Wapl	black	-0.100408	0.351958	0.904232	1.57e-33	0.768701	2.25e-18	0.156347	0.145765	-0.0616851	0.568049	-0.397848	0.000123783	-0.103286	0.338256	0.271726	0.0104387	-0.115817	0.28258	0.0901065	0.40378	0.157925	0.141691	-0.123681	0.250946	0.301496	0.00430928	-0.161969	0.131643	0.396595	0.000130603	0.143091	0.183527	-0.117061	0.277403	0.579711	3.25e-09	0.0976199	0.365558	0.194832	0.0689071	0.0798828	0.4594	0.232996	0.0289175	0.224961	0.0350968	-0.834764	5.28e-24
Gm20204	black	-0.100267	0.352637	0.683458	2.18e-13	0.535416	7.67e-08	-0.183391	0.0872103	0.234108	0.0281398	-0.0888795	0.410239	-0.00263695	0.980547	0.243184	0.0224282	0.131514	0.22194	0.168409	0.116775	0.245106	0.0213547	-0.0995517	0.356101	0.236564	0.0264844	0.0641911	0.552399	0.278201	0.00867831	0.155099	0.149047	-0.0163103	0.880112	0.586089	1.98e-09	-0.0411267	0.703613	-0.0283593	0.793104	0.133428	0.215227	-0.0190552	0.860126	0.05292	0.624361	-0.590766	1.37e-09
Zfp292	black	-0.100213	0.352901	0.879775	1.64e-29	0.654841	4.49e-12	0.149323	0.164973	-0.0461301	0.669541	-0.309947	0.00329571	-0.0709808	0.511073	0.308316	0.00347286	-0.173031	0.106929	-0.0393315	0.715987	0.247111	0.0202822	-0.0960279	0.373466	0.256933	0.0156707	-0.106295	0.324293	0.333696	0.00148712	0.172335	0.108369	-0.244437	0.0217232	0.540762	5.36e-08	0.134659	0.210985	0.109931	0.307923	0.135073	0.209572	0.205938	0.0542374	0.212164	0.0472035	-0.841872	9.33e-25
Impad1	black	-0.0995833	0.355948	0.877066	4.02e-29	0.780555	3.08e-19	0.248674	0.0194787	-0.207751	0.0521054	-0.476999	2.62e-06	-0.119541	0.267281	0.264223	0.0128618	-0.138686	0.197529	0.0805164	0.455835	0.0261431	0.808951	-0.196713	0.066219	0.304665	0.00390054	-0.31107	0.00317849	0.375373	0.000313731	0.206173	0.0539575	-0.0904292	0.402092	0.526704	1.36e-07	0.0733952	0.49677	0.246363	0.0206771	0.000509554	0.996241	0.243487	0.0222561	0.205922	0.0542563	-0.787943	8.37e-20
Phip	black	-0.0984443	0.361503	0.699568	3.4e-14	0.396093	0.000133434	0.151505	0.158813	0.0567218	0.599644	-0.0979161	0.364098	-0.0494222	0.647476	0.283792	0.00737393	-0.273783	0.00984829	-0.216612	0.0426539	0.444132	1.46e-05	-0.152743	0.155397	0.190543	0.0753663	0.114619	0.287621	0.286654	0.00677554	0.130299	0.226276	-0.347368	0.000913473	0.391487	0.000162154	0.206059	0.0540929	0.0173156	0.872783	0.0917671	0.395136	0.22715	0.0333126	0.238672	0.0251298	-0.817267	2.7e-22
Tcf20	black	-0.0978357	0.364494	0.764904	4.16e-18	0.5758	4.38e-09	0.262002	0.0136672	-0.0362824	0.73717	-0.518653	2.26e-07	-0.276263	0.0091756	0.214557	0.044708	-0.240058	0.0242718	0.00325813	0.975966	0.146624	0.172829	0.0823423	0.445648	0.144875	0.178068	-0.122925	0.253875	0.111816	0.299649	0.0375829	0.72811	-0.170322	0.112618	0.358612	0.000601705	0.19747	0.0651615	0.232386	0.0293523	0.012768	0.906015	0.211016	0.0484407	0.244189	0.0218611	-0.573663	5.15e-09
Ubxn2b	black	-0.0976964	0.36518	0.760633	8.17e-18	0.726171	1.19e-15	0.201465	0.0598037	-0.150337	0.162088	-0.449103	1.14e-05	-0.221885	0.0377389	0.215946	0.0433113	-0.00165026	0.987825	0.222584	0.037124	0.0117449	0.913516	-0.197858	0.0646248	0.305795	0.00376341	-0.230513	0.0307209	0.270074	0.0109349	0.13377	0.214044	0.212251	0.0471107	0.469345	3.97e-06	-0.0461277	0.669557	0.294058	0.00542197	0.0561753	0.60317	0.236305	0.0266546	0.0861912	0.424597	-0.613991	2e-10
U2surp	black	-0.0975407	0.365949	0.61094	2.6e-10	0.481781	2.01e-06	-0.0740406	0.492982	-0.0509901	0.637072	0.0772475	0.47439	-0.0371173	0.731349	0.318587	0.00248537	0.0131292	0.903368	0.0345169	0.749527	0.169315	0.114792	-0.14732	0.170776	0.12206	0.257259	-0.111379	0.301555	0.272762	0.0101375	0.0556893	0.606314	-0.165654	0.12297	0.485414	1.64e-06	0.0512911	0.635082	-0.0322809	0.765268	0.086576	0.422524	0.0225402	0.834879	0.0831582	0.441137	-0.665016	1.59e-12
Pdpk1	black	-0.0975143	0.366079	0.835361	4.58e-24	0.827444	2.89e-23	0.237466	0.0258976	-0.17643	0.100109	-0.536871	6.96e-08	-0.0810681	0.452743	0.240033	0.0242872	0.00015542	0.998853	0.238314	0.0253555	-0.0481133	0.656213	-0.133729	0.214185	0.379772	0.000262891	-0.305036	0.00385508	0.361713	0.000534813	0.206466	0.0536092	0.197911	0.064551	0.530607	1.05e-07	-0.0700138	0.51686	0.329259	0.00173386	-0.0308347	0.775501	0.198253	0.0640823	0.0804292	0.456325	-0.681603	2.68e-13
Gmpr2	black	-0.0970402	0.368425	-0.633358	3.55e-11	-0.623557	8.64e-11	0.246904	0.0203909	-0.154364	0.151007	0.225828	0.0343808	-0.0938462	0.38447	-0.196511	0.0665032	-0.195241	0.0683153	-0.277637	0.00882069	-0.0107013	0.921175	-0.168744	0.116039	-0.142923	0.184046	0.0810556	0.452813	-0.358768	0.000598182	-0.157516	0.142739	0.0790179	0.46429	-0.62021	1.16e-10	0.0577567	0.592992	0.0273586	0.800249	-0.169435	0.114531	0.0587005	0.586954	-0.0149155	0.890298	0.457162	7.55e-06
Pcdhb21	black	-0.0960157	0.373527	0.678141	3.92e-13	0.684379	1.97e-13	0.048479	0.653767	-0.0759899	0.481636	-0.300768	0.00440844	-0.0904891	0.401779	0.320445	0.00233648	0.0943949	0.381685	0.225366	0.0347606	-0.103133	0.338973	-0.0345547	0.749262	0.218861	0.0404964	-0.337396	0.00130618	0.338774	0.0012441	0.165971	0.122244	0.0984723	0.361366	0.51922	2.18e-07	-0.103649	0.336551	0.158809	0.139446	0.104861	0.330901	0.204536	0.0559349	0.104567	0.332267	-0.534286	8.26e-08
Anapc1	black	-0.0956873	0.375171	0.84866	1.64e-25	0.603281	4.95e-10	0.160103	0.13621	0.0475326	0.660105	-0.223656	0.0361983	-0.299728	0.00455359	0.259936	0.014455	-0.20847	0.0512793	-0.0733919	0.496789	0.284262	0.00727262	-0.132522	0.218386	0.190071	0.0761067	-0.14431	0.179781	0.268538	0.0114146	0.133722	0.214208	-0.278613	0.00857584	0.510169	3.83e-07	0.170213	0.112852	0.095781	0.374702	0.158997	0.138974	0.316438	0.00266808	0.254887	0.0165485	-0.834292	5.9e-24
Erc1	black	-0.0954772	0.376225	0.803607	4.41e-21	0.715607	4.71e-15	0.255065	0.0164704	-0.136559	0.204559	-0.562355	1.19e-08	-0.227966	0.0326679	0.251782	0.0179613	-0.31473	0.0028219	0.172407	0.108219	0.117837	0.274209	-0.117179	0.276918	0.399452	0.000115537	-0.138165	0.199233	0.331746	0.00159136	-0.124383	0.248245	-0.147949	0.168939	0.328875	0.0017569	0.404437	9.3e-05	0.418238	5.02e-05	0.0329116	0.760818	0.222611	0.0371011	0.256245	0.0159612	-0.706901	1.4e-14
Pcdh1	black	-0.0951683	0.377778	0.72882	8.32e-16	0.672635	7.12e-13	0.0632926	0.557986	0.0554159	0.608085	-0.418324	5e-05	-0.385433	0.000208615	0.142931	0.184021	-0.0625138	0.562851	0.350687	0.000808832	0.0603937	0.576194	-0.146034	0.174582	0.232473	0.02929	-0.101571	0.346379	0.140203	0.192623	-0.192222	0.0727825	0.078426	0.467654	0.3859	0.000204642	0.213598	0.0456949	0.339186	0.00122604	-0.0146752	0.892055	0.115871	0.282351	0.15114	0.159832	-0.47518	2.9e-06
Naa15	black	-0.0951175	0.378034	0.736837	2.76e-16	0.635831	2.82e-11	0.204957	0.0554201	-0.0680957	0.528437	-0.402588	0.000100866	-0.0966514	0.370356	0.236556	0.0264894	-0.209334	0.0503014	0.0768308	0.476784	0.154138	0.151613	-0.111495	0.301049	0.346548	0.000941149	-0.0356878	0.741325	0.263422	0.0131475	0.0295957	0.784298	-0.0847442	0.432443	0.38539	0.000208992	0.213732	0.0455564	0.267533	0.0117385	0.0431074	0.69005	0.128806	0.231689	0.127017	0.238288	-0.725218	1.35e-15
Ski	black	-0.095071	0.378268	0.685881	1.66e-13	0.55819	1.6e-08	0.0622016	0.564806	0.251879	0.0179158	-0.303548	0.00404046	-0.0724175	0.502536	0.209694	0.0498978	0.00732568	0.945993	0.114516	0.288055	0.269496	0.0111135	-0.0628846	0.560532	0.251449	0.0181188	0.0904971	0.401738	0.246909	0.0203882	0.178582	0.0959709	0.0380265	0.725028	0.501463	6.47e-07	-0.0387995	0.719668	0.113043	0.294344	0.0500254	0.643465	0.164315	0.126068	0.0861182	0.424991	-0.612868	2.2e-10
Arhgef12	black	-0.0948752	0.379256	0.912664	3.58e-35	0.644509	1.24e-11	-0.0697815	0.518255	0.133402	0.215317	-0.337178	0.0013163	-0.126025	0.242005	0.148234	0.168111	0.115942	0.282057	0.104148	0.334215	0.229087	0.0317983	-0.0958314	0.374449	0.218794	0.0405588	-0.0728507	0.499977	0.105543	0.327747	0.293257	0.00555579	-0.0261315	0.809035	0.686369	1.57e-13	-0.136675	0.204171	-0.0114216	0.915887	0.184803	0.0847625	0.13108	0.223484	0.233967	0.0282378	-0.591654	1.28e-09
Herc1	black	-0.0945606	0.380845	0.658965	2.96e-12	0.657028	3.6e-12	-0.353857	0.000719231	0.107587	0.318414	0.0174232	0.871999	0.0346783	0.748395	0.283496	0.00743845	0.388857	0.000181022	0.386942	0.00019601	-0.0535005	0.620559	0.014831	0.890916	0.0502175	0.64219	-0.119896	0.265855	0.220293	0.0391702	0.101109	0.348588	0.161316	0.133227	0.694518	6.17e-14	-0.215921	0.0433356	-0.0672598	0.533523	0.101081	0.348725	-0.167757	0.118219	-0.163254	0.128567	-0.438487	1.93e-05
Pdzd8	black	-0.0943599	0.381862	0.885923	1.96e-30	0.825749	4.23e-23	0.291267	0.00590111	-0.152986	0.154733	-0.568456	7.59e-09	-0.034274	0.751233	0.279317	0.00840283	-0.186922	0.0811917	0.157125	0.143745	0.0429217	0.691318	-0.129497	0.229173	0.447387	1.24e-05	-0.272923	0.0100916	0.453683	9.03e-06	0.117316	0.276354	-0.017642	0.870406	0.474323	3.03e-06	0.160224	0.13591	0.377731	0.000285461	0.0606947	0.57429	0.176562	0.0998522	0.185161	0.0841511	-0.812623	7.16e-22
Arhgap21	black	-0.0942962	0.382185	0.464307	5.2e-06	0.376718	0.000297307	-0.291531	0.00585435	0.231472	0.0300132	0.233387	0.0286424	-0.329765	0.00170399	0.231658	0.0298778	0.140388	0.192031	0.256776	0.0157364	0.248299	0.0196689	-0.177107	0.0987931	0.000636375	0.995305	0.172275	0.108493	0.118062	0.273288	-0.209356	0.0502761	0.0123457	0.90911	0.437973	1.98e-05	0.0748701	0.488137	-0.0398334	0.71252	-0.0657826	0.542569	-0.135377	0.20854	-0.0387899	0.719734	-0.442014	1.62e-05
Alkbh8	black	-0.0938536	0.384432	0.891447	2.61e-31	0.784421	1.57e-19	0.128213	0.233863	-0.105133	0.32964	-0.464792	5.07e-06	-0.204946	0.0554337	0.167002	0.119908	-0.0915819	0.396095	0.175915	0.10112	0.0609765	0.572511	-0.147446	0.170408	0.274524	0.00964302	-0.20194	0.0591919	0.327229	0.00185863	0.0757591	0.482972	-0.0714874	0.508054	0.551201	2.62e-08	0.121833	0.25815	0.235053	0.0274929	0.0914908	0.396567	0.257915	0.0152636	0.185044	0.08435	-0.711745	7.67e-15
Cbl	black	-0.0937664	0.384876	0.904249	1.56e-33	0.615788	1.71e-10	0.23149	0.0300005	0.0195374	0.856624	-0.518755	2.25e-07	-0.271302	0.0105643	0.162824	0.129589	-0.302086	0.00423041	0.00399996	0.970496	0.30399	0.00398461	-0.141116	0.189713	0.314461	0.0028468	-0.0489385	0.650699	0.181202	0.0911161	0.0126903	0.906584	-0.220936	0.0385869	0.403641	9.63e-05	0.305744	0.00376954	0.266661	0.0120258	0.142018	0.186868	0.240543	0.0239775	0.406225	8.6e-05	-0.71139	8.02e-15
5730405O15Rik	black	-0.0937435	0.384993	0.70274	2.32e-14	0.513674	3.08e-07	0.140879	0.190463	-0.0570081	0.5978	-0.35341	0.000731293	-0.172893	0.107214	0.204561	0.0559038	-0.104633	0.33196	0.00348947	0.97426	0.0888677	0.410301	0.175302	0.102334	0.147024	0.171649	-0.198363	0.0639308	0.0956729	0.375243	0.112102	0.298408	-0.103967	0.335064	0.388549	0.000183354	0.0465685	0.666586	0.124141	0.249176	0.081342	0.451213	0.158444	0.140369	0.267315	0.0118096	-0.489441	1.3e-06
C920006O11Rik	black	-0.0937136	0.385145	-0.643369	1.38e-11	-0.451846	9.92e-06	0.100979	0.349213	-0.243613	0.0221849	0.220609	0.0388824	-0.0414697	0.701258	-0.125524	0.243897	-0.146875	0.172087	0.0149306	0.890188	-0.251896	0.0179077	-0.050349	0.641318	0.0176141	0.870609	-0.153818	0.152477	-0.186726	0.0815155	-0.418041	5.06e-05	0.06489	0.548072	-0.61349	2.09e-10	0.243173	0.0224343	0.170073	0.113153	-0.241917	0.0231606	-0.0194919	0.856954	-0.120219	0.264559	0.462466	5.73e-06
Eif4a1	black	-0.0934133	0.386677	-0.489886	1.27e-06	-0.266749	0.0119964	0.278865	0.00851348	-0.266835	0.011968	0.0430872	0.690188	0.434148	2.38e-05	0.0834711	0.439414	-0.290373	0.00606238	-0.0353747	0.743515	-0.226209	0.0340698	0.27562	0.00934605	0.256687	0.0157738	-0.167281	0.119282	0.255459	0.0162986	-0.30015	0.00449419	0.0481726	0.655817	-0.560434	1.36e-08	0.322006	0.00221766	0.322123	0.00220895	-0.314088	0.00288167	0.00279108	0.97941	-0.16672	0.120544	0.156842	0.144477
Ube4a	black	-0.0926767	0.390448	0.725057	1.38e-15	0.60775	3.41e-10	0.236833	0.0263079	-0.149884	0.163372	-0.33851	0.00125579	-0.139454	0.195032	0.24712	0.0202779	-0.181954	0.0897597	-0.0420893	0.69701	0.109984	0.307686	-0.131606	0.221615	0.151434	0.159013	-0.111315	0.301834	0.308347	0.00346941	0.207884	0.0519525	-0.170787	0.111626	0.43808	1.97e-05	0.0787035	0.466075	0.142516	0.185312	0.0484321	0.654081	0.218945	0.0404177	0.180837	0.0917815	-0.714482	5.43e-15
Pygo1	black	-0.0922044	0.392879	0.768529	2.32e-18	0.584263	2.29e-09	0.32039	0.00234074	-0.179794	0.0937007	-0.587991	1.71e-09	-0.170643	0.111932	0.143408	0.182547	-0.351227	0.0007929	0.0142652	0.895053	0.10468	0.331738	-0.0612761	0.570622	0.380194	0.000258432	-0.2523	0.0177186	0.265287	0.0124912	-0.00908653	0.933039	-0.200366	0.0612409	0.263502	0.0131187	0.335892	0.00137717	0.359853	0.000574083	0.143012	0.183772	0.400177	0.000111979	0.417482	5.19e-05	-0.612706	2.23e-10
Tnrc6b	black	-0.091914	0.394377	0.827174	3.07e-23	0.54921	3.01e-08	-0.121287	0.260307	0.157327	0.143225	-0.248319	0.0196587	-0.116762	0.278644	0.164727	0.125109	0.0592588	0.583396	0.109785	0.308567	0.24904	0.0192942	-0.109876	0.308165	0.146952	0.17186	0.0166749	0.877454	0.0482521	0.655284	0.123532	0.25152	-0.100836	0.349898	0.583571	2.42e-09	0.0126607	0.906801	-0.0115604	0.914869	0.240268	0.0241445	0.0145099	0.893264	0.167959	0.117771	-0.52935	1.14e-07
Wnk3	black	-0.0918454	0.394732	0.890624	3.55e-31	0.729055	8.06e-16	0.254851	0.0165641	-0.207275	0.0526588	-0.586989	1.85e-09	-0.0819394	0.447884	0.212683	0.0466532	-0.293108	0.00558108	0.098679	0.360354	0.105162	0.329507	-0.144255	0.17995	0.404851	9.14e-05	-0.219267	0.0401169	0.281667	0.00784789	0.0208006	0.847462	-0.196393	0.0666699	0.397568	0.000125281	0.335921	0.00137582	0.356271	0.000657179	0.190812	0.0749485	0.163496	0.127995	0.250965	0.0183499	-0.73899	2.04e-16
Zfp518b	black	-0.0906034	0.401183	0.738121	2.31e-16	0.702512	2.39e-14	0.127529	0.236388	-0.217261	0.0420215	-0.364042	0.000489134	-0.13057	0.225306	0.306618	0.00366626	-0.0867187	0.421757	0.164151	0.126453	-0.0519822	0.630524	-0.0454356	0.674232	0.238185	0.0254375	-0.385984	0.000203926	0.453235	9.24e-06	0.0606461	0.574597	-0.058495	0.588266	0.447767	1.22e-05	0.12555	0.243798	0.237564	0.0258346	0.0716332	0.507187	0.453629	9.05e-06	0.224963	0.0350949	-0.651983	5.97e-12
Lcor	black	-0.0904647	0.401907	0.852427	6.04e-26	0.562928	1.14e-08	0.221668	0.0379311	0.0584588	0.588498	-0.432138	2.62e-05	-0.0776602	0.472025	0.240924	0.023749	-0.259046	0.0148064	-0.10873	0.313266	0.303462	0.00405145	-0.095249	0.377372	0.34068	0.00116257	-0.105315	0.328798	0.277334	0.00889792	0.187295	0.0805754	-0.289062	0.00630586	0.446811	1.28e-05	0.194502	0.0693878	0.145916	0.174937	0.201589	0.0596441	0.23786	0.0256443	0.333198	0.00151316	-0.760421	8.45e-18
Pcdh11x	black	-0.0902178	0.403198	0.778411	4.46e-19	0.436425	2.13e-05	0.211035	0.0484196	-0.00866501	0.936138	-0.422634	4.1e-05	-0.162632	0.130049	0.123975	0.249814	-0.329766	0.0017039	-0.195856	0.0674331	0.281295	0.00793357	-0.0505439	0.640025	0.12089	0.261883	-0.0589518	0.585352	0.124753	0.246829	0.108753	0.313165	-0.467856	4.3e-06	0.360861	0.000552494	0.265033	0.0125789	0.0743651	0.491083	0.190859	0.0748745	0.228384	0.0323407	0.391895	0.000159398	-0.587343	1.8e-09
Rnf130	black	-0.0900469	0.404093	0.764494	4.44e-18	0.759783	9.33e-18	0.0667651	0.536544	-0.095782	0.374697	-0.467917	4.29e-06	-0.145543	0.176054	0.0953262	0.376984	0.109544	0.309638	0.303616	0.00403181	-0.0830872	0.441528	-0.0749984	0.487389	0.304858	0.0038768	-0.306311	0.00370219	0.280837	0.00804014	0.203344	0.0574118	0.191993	0.0731316	0.546442	3.64e-08	-0.110205	0.306709	0.237726	0.0257305	0.0590597	0.584664	0.298043	0.00479775	0.184158	0.0858731	-0.514885	2.86e-07
D5Ertd579e	black	-0.0897955	0.405412	0.725009	1.38e-15	0.503411	5.76e-07	0.28235	0.00769271	0.0182689	0.865843	-0.366476	0.000445233	-0.270089	0.0109304	0.140099	0.192954	-0.205988	0.0541777	-0.151749	0.158136	0.252167	0.0177808	-0.179487	0.0942712	0.0838143	0.437528	0.0163431	0.879873	0.139263	0.195652	0.245029	0.0213972	-0.197545	0.0650574	0.420939	4.43e-05	0.0356358	0.741688	0.086439	0.423262	0.0109138	0.919614	0.171949	0.109174	0.220258	0.0392023	-0.658247	3.19e-12
Arid1a	black	-0.0896245	0.40631	0.77521	7.67e-19	0.445805	1.34e-05	0.15907	0.138788	0.0899595	0.404551	-0.406249	8.59e-05	-0.355105	0.00068653	0.185169	0.0841359	-0.247714	0.0199688	-0.0544268	0.614513	0.348563	0.000874456	-0.0369424	0.732567	0.172191	0.108669	0.0381389	0.724248	-0.047469	0.660531	0.019488	0.856982	-0.231068	0.0303096	0.344064	0.00102972	0.230661	0.0306108	0.147327	0.170757	0.14706	0.171542	0.204488	0.0559941	0.329649	0.00171078	-0.537078	6.87e-08
Nsd1	black	-0.0895125	0.406899	0.895479	5.6e-32	0.620312	1.15e-10	0.0951076	0.378084	0.0856516	0.427513	-0.313261	0.00296044	-0.181154	0.0912041	0.279176	0.00843736	-0.126633	0.239723	-0.0238724	0.825269	0.308425	0.00346069	-0.118273	0.272426	0.190015	0.0761942	-0.0116453	0.914246	0.244903	0.0214663	0.186138	0.0824986	-0.19758	0.0650086	0.563548	1.09e-08	0.0907224	0.400562	0.0725718	0.501624	0.16904	0.115391	0.20395	0.0566567	0.220959	0.038566	-0.768363	2.38e-18
Nrip1	black	-0.0893302	0.407859	0.815077	4.29e-22	0.751459	3.33e-17	-0.238574	0.0251917	0.1227	0.254751	-0.181163	0.0911879	-0.315498	0.00275175	0.161962	0.131661	0.322211	0.00220245	0.407731	8.05e-05	0.0367686	0.733779	-0.137921	0.200035	0.136122	0.206023	-0.161437	0.132932	0.137575	0.201177	0.0433473	0.688414	0.197992	0.0644399	0.726464	1.14e-15	-0.173441	0.106089	0.0406489	0.706899	0.0547691	0.612285	0.117294	0.276441	0.0448355	0.678296	-0.49442	9.78e-07
Pcdhga11	black	-0.0891314	0.408908	0.566745	8.61e-09	0.383274	0.000227961	0.0651452	0.546496	0.0146902	0.891945	-0.366523	0.000444423	-0.181245	0.0910388	0.0194959	0.856925	-0.126369	0.240713	0.0318863	0.768056	0.130681	0.224909	-0.104781	0.33127	0.218863	0.0404945	-0.140527	0.191587	0.0366413	0.734666	0.0480907	0.656365	-0.177383	0.0982601	0.284054	0.00731729	0.183249	0.0874596	0.119245	0.268476	0.215624	0.043632	0.175332	0.102274	0.232805	0.0290534	-0.37034	0.00038292
Sec16a	black	-0.0885945	0.411747	0.804927	3.4e-21	0.587547	1.77e-09	0.0213857	0.843225	0.1411	0.189764	-0.148652	0.1669	-0.0984811	0.361323	0.38102	0.000249919	-0.129367	0.229646	-0.020567	0.849155	0.353655	0.000724677	-0.0558959	0.604976	0.162957	0.129274	0.117548	0.275396	0.358467	0.000605015	0.171084	0.110996	-0.261959	0.0136833	0.567137	8.37e-09	0.130247	0.226466	0.0118815	0.912513	0.134959	0.209963	0.113823	0.291001	0.0757061	0.483279	-0.817767	2.43e-22
Fam171b	black	-0.0872784	0.418755	0.8097	1.3e-21	0.832044	1e-23	0.169878	0.113572	-0.207218	0.0527247	-0.49967	7.19e-07	-0.155361	0.148354	0.192499	0.0723634	-0.0536715	0.619441	0.316771	0.00263899	-0.108624	0.313744	-0.0660816	0.540732	0.40004	0.000112646	-0.453556	9.09e-06	0.40164	0.000105108	-0.0211649	0.844824	0.109082	0.311693	0.464073	5.26e-06	0.127639	0.23598	0.39571	0.00013563	0.00560298	0.958681	0.473571	3.16e-06	0.218224	0.0410984	-0.667387	1.24e-12
Zfx	black	-0.0872434	0.418943	0.701639	2.65e-14	0.36422	0.000485808	0.191231	0.0742991	-0.0327315	0.762089	-0.318193	0.00251802	-0.0258102	0.811339	0.128582	0.232509	-0.26427	0.0128455	-0.237648	0.0257802	0.437546	2.02e-05	-0.184618	0.0850795	0.238518	0.0252271	0.101831	0.345142	0.175037	0.102862	0.279701	0.00830995	-0.327359	0.00185037	0.369806	0.000391029	0.152532	0.155976	0.0177031	0.869961	0.341085	0.00114588	0.309677	0.00332448	0.379753	0.000263092	-0.687695	1.35e-13
Ylpm1	black	-0.0871967	0.419193	0.548708	3.12e-08	0.28895	0.00632707	-0.0171386	0.874073	0.104477	0.332684	-0.114713	0.287221	-0.524499	1.56e-07	0.114822	0.28676	-0.163112	0.128904	-0.00471615	0.965216	0.308049	0.00350264	-0.111772	0.299841	-0.127127	0.237879	0.192324	0.0726274	-0.21091	0.048556	-0.187326	0.0805243	-0.264244	0.0128544	0.271844	0.010404	0.259579	0.0145952	0.017521	0.871287	0.17551	0.10192	-0.0233944	0.828715	0.159868	0.136793	-0.3448	0.00100272
Narf	black	-0.0868281	0.421169	0.440904	1.71e-05	0.416462	5.44e-05	-0.0161393	0.88136	0.138931	0.19673	-0.1444	0.179508	-0.158432	0.1404	0.122752	0.25455	0.158773	0.139538	0.0652453	0.545878	0.0306392	0.776887	0.171617	0.10987	-0.0301062	0.78067	0.0176599	0.870276	0.0872365	0.41898	0.228218	0.0324702	0.0504596	0.640584	0.46056	6.33e-06	-0.252624	0.0175684	-0.0627267	0.561519	-0.0644927	0.55053	0.128537	0.232673	-0.0157816	0.883971	-0.337184	0.00131601
Pik3r3	black	-0.0864533	0.423185	0.60543	4.14e-10	0.480452	2.17e-06	-0.129702	0.228433	0.139008	0.196481	-0.0109097	0.919644	-0.250591	0.0185305	0.100503	0.3515	0.262129	0.0136199	0.0895694	0.4066	0.100786	0.35014	-0.20407	0.0565079	-0.0677781	0.530367	-0.076942	0.476145	0.123056	0.253366	0.273895	0.00981699	0.0895455	0.406726	0.617625	1.46e-10	-0.32741	0.00184716	-0.15103	0.160139	0.00323091	0.976167	0.178587	0.0959627	0.100172	0.353095	-0.430291	2.86e-05
Rhbdd3	black	-0.0862774	0.424132	-0.558857	1.53e-08	-0.219301	0.0400851	0.0871488	0.41945	-0.235957	0.0268855	0.201093	0.0602878	0.131045	0.223608	-0.152696	0.155527	-0.00938125	0.930872	0.146641	0.17278	-0.416464	5.44e-05	-0.0987954	0.359785	0.125496	0.244003	-0.291027	0.00594412	0.163384	0.128259	-0.219782	0.0396395	0.235711	0.0270499	-0.436232	2.15e-05	0.077004	0.475789	0.220155	0.0392966	-0.200497	0.0610675	-0.0968167	0.369535	-0.266573	0.0120551	0.301824	0.00426527
Med12l	black	-0.0862332	0.42437	0.760679	8.11e-18	0.41699	5.31e-05	0.138391	0.198492	0.0384937	0.721787	-0.306585	0.00367004	-0.227261	0.0332243	0.16873	0.11607	-0.293294	0.00554958	-0.131738	0.221148	0.347944	0.000894464	-0.101847	0.345063	0.0661397	0.540376	0.102373	0.342567	-0.000504036	0.996281	0.00683537	0.949603	-0.382497	0.000235319	0.343972	0.00103314	0.287158	0.00667472	0.0775462	0.472678	0.14714	0.171306	0.017753	0.869598	0.296666	0.0050058	-0.58966	1.5e-09
Zfp369	black	-0.0855394	0.428121	0.858494	1.14e-26	0.575991	4.32e-09	0.121646	0.258887	0.104718	0.331565	-0.225957	0.034275	-0.280794	0.00805009	0.202594	0.0583566	-0.173917	0.105118	-0.0883241	0.413182	0.371318	0.000368469	-0.120864	0.261985	0.177162	0.0986866	0.0110705	0.918464	0.256531	0.0158399	0.144304	0.179802	-0.250131	0.0187545	0.545515	3.88e-08	0.11124	0.302161	0.0464347	0.667487	0.10284	0.340356	0.273596	0.00990073	0.306758	0.00364992	-0.8146	4.75e-22
Cep85l	black	-0.0848794	0.431707	0.662498	2.06e-12	0.396921	0.000128796	-0.0681146	0.528323	0.138693	0.197507	-0.180908	0.091652	-0.265305	0.0124847	-0.0678485	0.529939	-0.0367905	0.733626	0.022362	0.836166	0.206017	0.0541436	-0.163484	0.128022	0.102914	0.340006	-0.0993996	0.35684	-0.00989925	0.927065	0.0324367	0.764168	-0.229357	0.0315921	0.429752	2.93e-05	0.108647	0.313641	-0.0123175	0.909316	0.218831	0.0405249	0.0711917	0.509815	0.226642	0.0337196	-0.405155	9.02e-05
Unc80	black	-0.0847227	0.43256	0.810545	1.1e-21	0.566842	8.55e-09	-0.239247	0.0247707	0.131975	0.22031	-0.220455	0.0390224	-0.111663	0.300316	0.158487	0.14026	0.144134	0.180321	0.21123	0.0482076	0.183244	0.0874693	-0.0859355	0.425978	0.111568	0.300729	-0.0126977	0.90653	-0.000535161	0.996052	0.0438175	0.685211	-0.0803071	0.45701	0.612306	2.31e-10	0.0134763	0.900827	-0.0321759	0.76601	0.1596	0.137461	-0.0357252	0.741063	0.116072	0.28151	-0.430533	2.83e-05
Snord64	black	-0.0845792	0.433343	0.611107	2.56e-10	0.458435	7.07e-06	-0.109501	0.309828	0.116354	0.280339	-0.255485	0.0162877	-0.143296	0.182892	0.00499298	0.963176	0.0386852	0.72046	0.183088	0.0877431	0.103485	0.337321	-0.209824	0.0497531	0.183208	0.0875323	-0.0859142	0.426093	0.138628	0.197718	-0.0681949	0.527836	-0.0518443	0.631432	0.405022	9.07e-05	0.102879	0.340173	0.0766809	0.477647	0.0960347	0.373432	0.01447	0.893556	0.172671	0.107672	-0.342244	0.00109935
Abhd13	black	-0.0844116	0.434258	0.796835	1.62e-20	0.635392	2.94e-11	0.0799232	0.459172	-0.0610665	0.571943	-0.35524	0.000683063	-0.0542682	0.615546	0.162818	0.129605	-0.120223	0.264543	0.0496411	0.646019	0.170537	0.112158	-0.128476	0.232896	0.193468	0.0709108	-0.0377887	0.726679	0.198067	0.0643365	0.125407	0.244342	-0.226737	0.0336431	0.511555	3.51e-07	0.139111	0.196144	0.112035	0.298699	0.120383	0.263901	0.0371915	0.730833	0.10036	0.352191	-0.65423	4.77e-12
Ccdc189	black	-0.0840219	0.43639	-0.557302	1.7e-08	-0.436491	2.12e-05	0.0585839	0.587699	-0.178171	0.0967518	0.157354	0.143155	0.119523	0.267356	-0.0598544	0.579611	-0.112288	0.2976	-0.121263	0.260401	-0.164939	0.124617	0.18196	0.0897481	-0.0918696	0.394606	-0.0235779	0.827391	-0.188383	0.0787994	-0.222056	0.0375874	-0.0655512	0.543993	-0.467695	4.34e-06	0.127704	0.235741	-0.00108126	0.992023	0.122328	0.256206	-0.0423838	0.694994	-0.0228838	0.832398	0.419788	4.67e-05
Kcnq3	black	-0.0839361	0.43686	0.887792	1e-30	0.840581	1.29e-24	0.0777617	0.471444	-0.0999691	0.354078	-0.495673	9.09e-07	-0.151604	0.158539	0.1859	0.0828982	0.0294074	0.785637	0.293648	0.0054901	-0.075302	0.485624	-0.0172816	0.873031	0.278158	0.00868921	-0.342687	0.00108201	0.292048	0.00576347	0.078011	0.47002	0.0410358	0.704238	0.583984	2.34e-09	0.026388	0.807197	0.262001	0.0136676	0.0804274	0.456335	0.0972694	0.36729	0.181035	0.0914197	-0.60943	2.95e-10
Sharpin	black	-0.0837127	0.438087	-0.749132	4.71e-17	-0.533793	8.54e-08	0.125356	0.244534	-0.224952	0.0351048	0.156272	0.14596	0.0379275	0.725716	-0.135082	0.209544	-0.188725	0.0782478	-0.056082	0.603773	-0.260848	0.0141026	0.0545045	0.614007	-0.0695987	0.519355	-0.0151198	0.888805	-0.102462	0.342142	-0.314066	0.00288373	-0.00491406	0.963757	-0.670732	8.72e-13	0.233615	0.0284825	0.123085	0.253253	-0.143152	0.183338	-0.0845975	0.433243	-0.177038	0.0989276	0.564973	9.8e-09
Taok1	black	-0.0834446	0.43956	0.82686	3.3e-23	0.555745	1.9e-08	-0.0523826	0.62789	0.0376294	0.727787	-0.366806	0.000439574	-0.260445	0.0142577	0.0968135	0.36955	-0.026964	0.803072	0.147712	0.169629	0.23139	0.0300736	-0.223565	0.0362757	0.181303	0.0909337	-0.0199261	0.853802	-0.0754498	0.484765	-0.0281852	0.794345	-0.105517	0.327866	0.487477	1.46e-06	0.145596	0.175894	0.104708	0.331609	0.188545	0.0785369	0.0152002	0.888217	0.235894	0.0269278	-0.476476	2.7e-06
Agap1	black	-0.0831972	0.440922	0.788349	7.78e-20	0.343105	0.0010659	0.261828	0.0137319	0.10469	0.331694	-0.480712	2.13e-06	0.0358615	0.74011	0.131739	0.221143	-0.308117	0.00349502	-0.371322	0.000368413	0.508526	4.23e-07	0.00502652	0.962928	0.254876	0.0165534	0.149901	0.163322	0.0519078	0.631014	0.47579	2.8e-06	-0.421783	4.26e-05	0.412773	6.43e-05	0.0802288	0.457451	-0.0343143	0.75095	0.290686	0.0060054	0.287059	0.00669446	0.3776	0.000286962	-0.654779	4.52e-12
Alg12	black	-0.0830546	0.441708	-0.499928	7.08e-07	-0.47273	3.31e-06	-0.104353	0.333261	-0.0665926	0.537599	0.408093	7.92e-05	0.0228037	0.832976	-0.146518	0.173144	0.0334132	0.757285	-0.179312	0.0945982	-0.00582394	0.957053	-0.258109	0.0151845	-0.174765	0.103407	0.1338	0.213939	-0.164166	0.126418	-0.0341038	0.752428	-0.0538842	0.618051	-0.28027	0.00817387	-0.0481251	0.656134	-0.220716	0.0387855	-0.156286	0.145925	-0.170974	0.111229	-0.169595	0.114185	0.325318	0.00198341
Gpam	black	-0.0829304	0.442394	0.709542	1.01e-14	0.389815	0.000173925	0.339637	0.00120655	0.0260981	0.809274	-0.440493	1.75e-05	-0.0299692	0.781643	0.128593	0.232469	-0.302221	0.00421248	-0.217928	0.0413798	0.378695	0.000274585	-0.0485661	0.653185	0.45186	9.91e-06	-0.067696	0.530866	0.140906	0.190378	0.300413	0.00445744	-0.18431	0.0856116	0.299091	0.00464444	0.108389	0.314799	0.172139	0.108777	0.0982719	0.362349	0.340975	0.00115039	0.414089	6.06e-05	-0.67404	6.12e-13
Xpo7	black	-0.0828295	0.442951	0.815534	3.9e-22	0.805766	2.88e-21	-0.0365843	0.735064	-0.0267342	0.804716	-0.334628	0.00143956	-0.259593	0.0145898	0.18783	0.0796974	0.117222	0.276738	0.315454	0.00275577	-0.0630874	0.559266	-0.0744025	0.490865	0.145677	0.175652	-0.214385	0.0448838	0.344645	0.00100837	0.0616973	0.567972	0.0751328	0.486607	0.638079	2.28e-11	-0.0467008	0.665695	0.149934	0.163231	-0.0379218	0.725755	0.20162	0.0596042	0.0589818	0.585161	-0.579979	3.19e-09
Ranbp2	black	-0.0825174	0.444677	0.85127	8.24e-26	0.642189	1.55e-11	-0.11824	0.27256	0.130459	0.225702	-0.168661	0.116222	-0.122872	0.254082	0.222076	0.0375702	0.0795305	0.461388	0.151662	0.158378	0.260915	0.014077	-0.135676	0.207528	0.140991	0.190108	0.040555	0.707546	0.162185	0.131123	0.107059	0.320807	-0.0629149	0.560343	0.651745	6.11e-12	-0.0024429	0.981978	0.00459856	0.966083	0.162788	0.129676	0.00742368	0.945272	0.0856118	0.427729	-0.662469	2.07e-12
Paqr3	black	-0.0820597	0.447216	0.744419	9.38e-17	0.617389	1.49e-10	0.0206504	0.84855	0.129466	0.229287	-0.258915	0.0148588	-0.180478	0.0924378	0.237394	0.0259436	-0.0379223	0.725752	0.0793434	0.462446	0.143716	0.181599	-0.0422678	0.695788	0.0867443	0.421619	-0.0514536	0.634009	0.213555	0.0457395	0.12197	0.257611	-0.200373	0.0612309	0.550059	2.84e-08	0.0591468	0.584109	0.0401576	0.710284	0.0600143	0.578597	0.0678056	0.5302	0.0992642	0.357499	-0.616064	1.67e-10
Socs6	black	-0.0819773	0.447674	0.566346	8.87e-09	0.374189	0.000328891	0.104481	0.332667	0.0574727	0.594814	-0.148459	0.167457	-0.170838	0.111516	0.08958	0.406544	-0.0600457	0.578398	-0.119055	0.269245	0.250762	0.0184476	-0.165295	0.123795	0.0356687	0.741458	0.0127923	0.905837	0.250333	0.0186557	0.234282	0.0280195	-0.149817	0.163562	0.415491	5.69e-05	-0.0506344	0.639426	-0.0424459	0.694569	0.0666882	0.537015	0.234898	0.0275979	0.144811	0.178261	-0.537757	6.56e-08
Atp8a2	black	-0.0817336	0.449029	0.867508	8.17e-28	0.835429	4.5e-24	0.107406	0.319232	-0.128188	0.233955	-0.493593	1.03e-06	-0.234709	0.0277267	0.265237	0.0125082	-0.0879339	0.415256	0.316635	0.00265084	-0.0563186	0.602245	-0.0920147	0.393857	0.324749	0.00202202	-0.334603	0.00144082	0.358019	0.00061534	-0.0702192	0.515628	-0.0142366	0.895263	0.494642	9.66e-07	0.210547	0.0489533	0.346244	0.000951619	0.0525346	0.626891	0.15599	0.146697	0.208905	0.050785	-0.654343	4.72e-12
Cep290	black	-0.0817051	0.449188	0.655762	4.09e-12	0.48558	1.62e-06	-0.150837	0.160681	0.126723	0.239388	0.0308818	0.775167	-0.130366	0.226039	0.179303	0.0946163	0.168281	0.117058	0.0828685	0.442736	0.191009	0.0746425	-0.169415	0.114575	0.067532	0.531865	-0.0159329	0.882867	0.120942	0.261674	0.233136	0.0288192	0.0065664	0.951584	0.593409	1.11e-09	-0.163686	0.127545	-0.110153	0.30694	0.12547	0.244103	0.000253229	0.998132	0.052382	0.627893	-0.555148	1.99e-08
Tfcp2l1	black	-0.0816374	0.449565	0.47258	3.34e-06	0.487231	1.48e-06	0.199987	0.0617432	-0.176611	0.0997568	-0.403211	9.82e-05	-0.0630343	0.559597	0.0601437	0.577777	0.0745052	0.490265	0.248129	0.0197559	0.0056708	0.958181	-0.146304	0.173779	0.515519	2.75e-07	-0.197579	0.0650105	0.160703	0.13473	0.149258	0.165158	0.488497	1.38e-06	0.243097	0.0224777	-0.157979	0.141552	0.348185	0.000886636	-0.148957	0.166021	0.348534	0.000875373	0.177022	0.0989586	-0.399011	0.000117755
Grin2b	black	-0.0815118	0.450265	0.837123	3e-24	0.781647	2.55e-19	-0.0241342	0.823384	-0.0791376	0.463612	-0.51014	3.83e-07	-0.034165	0.751998	0.205991	0.0541744	0.0614771	0.569357	0.359118	0.000590308	-0.036457	0.735952	-0.0222725	0.836812	0.329038	0.00174711	-0.234869	0.0276177	0.327749	0.00182592	0.022438	0.835616	0.0872134	0.419104	0.542776	4.68e-08	0.0758046	0.482708	0.258988	0.0148298	0.154735	0.150015	0.125618	0.243541	0.183604	0.0868368	-0.520269	2.04e-07
Trip11	black	-0.0813765	0.45102	0.877236	3.8e-29	0.549515	2.95e-08	-0.14522	0.177023	0.216175	0.0430844	-0.188168	0.0791471	-0.23548	0.0272048	0.144764	0.178404	0.0623983	0.563573	-0.0161966	0.880942	0.374648	0.00032294	-0.0948716	0.379274	0.0169576	0.875392	0.181783	0.0900672	0.0844224	0.434199	0.268433	0.0114481	-0.228332	0.0323818	0.709567	1.01e-14	-0.0720009	0.505004	-0.173828	0.105299	0.211556	0.0478548	0.0298297	0.782635	0.21528	0.0439767	-0.619484	1.24e-10
Matk	black	-0.0806134	0.45529	-0.701905	2.57e-14	-0.520098	2.07e-07	-0.134881	0.210228	0.0519173	0.630951	0.580468	3.07e-09	0.125606	0.243589	-0.11593	0.282106	0.132809	0.217381	0.0305675	0.777395	-0.165167	0.124089	-0.0681684	0.527996	-0.160258	0.135825	0.0618525	0.566997	-0.223659	0.0361953	-0.258047	0.0152098	0.201928	0.0592074	-0.424974	3.67e-05	-0.0545119	0.613959	-0.082621	0.444104	-0.294898	0.00528475	-0.374026	0.000331026	-0.458345	7.1e-06	0.486504	1.54e-06
Braf	black	-0.0804283	0.456329	0.823822	6.51e-23	0.738749	2.11e-16	0.0506308	0.639449	-0.0237796	0.825938	-0.238948	0.0249574	0.128656	0.232238	0.406849	8.37e-05	-0.0323359	0.76488	0.102105	0.343836	0.105317	0.328791	-0.0357141	0.741141	0.264036	0.012928	-0.160738	0.134643	0.505569	5.06e-07	0.206371	0.0537215	-0.131709	0.221252	0.612091	2.35e-10	0.0354089	0.743276	0.10651	0.323308	0.0684997	0.525988	0.0164106	0.879381	0.026961	0.803093	-0.827979	2.56e-23
Rictor	black	-0.0799725	0.458894	0.813386	6.11e-22	0.592262	1.22e-09	0.0282803	0.793667	0.0153774	0.886923	-0.135641	0.207645	-0.0568976	0.598512	0.344336	0.00101966	-0.0633754	0.55747	-0.0184298	0.864673	0.270822	0.0107077	-0.185145	0.0841769	0.185801	0.0830649	-0.0542221	0.615847	0.261245	0.0139516	0.194569	0.0692897	-0.20766	0.0522111	0.579043	3.42e-09	0.0497653	0.645193	0.00527645	0.961087	0.158624	0.139915	0.0768813	0.476494	0.116414	0.280088	-0.801226	7.01e-21
ND4	black	-0.0796864	0.460508	-0.53392	8.47e-08	-0.362247	0.000524026	0.398999	0.000117815	-0.313238	0.00296267	0.0131742	0.903039	0.346481	0.000943447	0.182156	0.0893967	-0.314611	0.00283288	-0.198018	0.0644039	-0.0834596	0.439477	0.0413774	0.701892	0.318271	0.00251146	-0.0574153	0.595183	0.158529	0.140155	-0.0783393	0.468147	0.0859578	0.425857	-0.587255	1.81e-09	0.169128	0.1152	0.258069	0.0152008	-0.238394	0.0253052	0.0670993	0.534503	-0.0458466	0.671454	0.12439	0.248218
Zfp704	black	-0.0795404	0.461332	0.773824	9.68e-19	0.569612	6.97e-09	-0.391907	0.000159319	0.278542	0.00859341	-0.0419196	0.698172	-0.0895213	0.406853	0.173025	0.10694	0.296768	0.00499006	0.275726	0.00931794	0.204038	0.0565475	-0.0785681	0.466845	0.0536472	0.6196	0.0600485	0.57838	0.120469	0.263559	0.0668307	0.536143	-0.0327062	0.762267	0.729811	7.27e-16	-0.105072	0.329923	-0.152005	0.157429	0.117776	0.274459	-0.0455552	0.673423	0.0472309	0.66213	-0.442256	1.6e-05
Dcaf15	black	-0.0794317	0.461947	-0.678435	3.8e-13	-0.55413	2.13e-08	0.271441	0.010523	-0.318535	0.00248963	0.201907	0.0592338	-0.199225	0.0627615	-0.203081	0.0577417	-0.3369	0.00132924	-0.139991	0.193302	-0.181041	0.0914085	-0.102238	0.343208	-0.112528	0.296561	-0.110481	0.305492	-0.268286	0.0114952	-0.504383	5.43e-07	-0.0170345	0.874832	-0.767545	2.72e-18	0.362809	0.000512863	0.230082	0.0310427	-0.225721	0.0344688	0.0963756	0.37173	0.00488947	0.963939	0.449766	1.1e-05
Ccdc130	black	-0.0794139	0.462048	-0.673627	6.4e-13	-0.412032	6.65e-05	-0.122954	0.253763	-0.167904	0.117891	0.356473	0.000652212	-0.177432	0.0981663	-0.0148813	0.890548	0.135293	0.208826	0.173257	0.106466	-0.293689	0.00548321	-0.129898	0.227721	-0.198343	0.063959	-0.0152258	0.888031	-0.270839	0.0107027	-0.382057	0.000239585	0.259849	0.0144893	-0.444723	1.42e-05	0.000176533	0.998698	0.0192895	0.858424	-0.232745	0.0290958	-0.145191	0.17711	-0.36193	0.000530402	0.581728	2.79e-09
Golgb1	black	-0.0792375	0.463046	0.740636	1.62e-16	0.592092	1.23e-09	-0.0700853	0.516431	0.151233	0.159571	-0.118237	0.272571	-0.070881	0.511669	0.361538	0.000538415	-0.0332061	0.758743	0.131331	0.222592	0.210623	0.0488699	-0.0200004	0.853264	0.163509	0.127964	0.0157156	0.884453	0.293657	0.0054886	-0.0045538	0.966413	-0.135431	0.208358	0.518427	2.29e-07	0.138087	0.199489	0.0711227	0.510227	0.147981	0.168846	-0.0392602	0.71648	0.0775898	0.472428	-0.690327	1e-13
Wdfy3	black	-0.0785103	0.467174	0.851747	7.25e-26	0.560092	1.4e-08	-0.12659	0.239884	0.127655	0.235919	-0.328845	0.00175867	-0.191285	0.0742152	0.1813	0.0909378	0.0379756	0.725381	0.11509	0.285631	0.262506	0.0134809	-0.0553273	0.60866	0.0945359	0.38097	0.0850692	0.430674	-0.0141116	0.896177	0.121083	0.261115	-0.130905	0.224107	0.585146	2.14e-09	0.0368986	0.732873	-0.0127714	0.90599	0.217747	0.0415532	-0.00531877	0.960775	0.173943	0.105065	-0.478596	2.4e-06
Grin2a	black	-0.0773342	0.473893	0.906437	6.06e-34	0.789422	6.41e-20	-0.171422	0.11028	0.0868094	0.42127	-0.305361	0.0038156	-0.174662	0.103614	0.202929	0.0579335	0.212562	0.046781	0.337937	0.00128149	0.0536687	0.61946	-0.0352711	0.744241	0.18371	0.0866528	-0.158514	0.140193	0.195288	0.0682482	0.0984141	0.361651	0.0737264	0.494824	0.729741	7.34e-16	-0.0945146	0.381078	0.0682815	0.527311	0.144677	0.178667	0.0353742	0.743519	0.122123	0.257011	-0.56225	1.2e-08
Sp4	black	-0.0769117	0.476319	0.855537	2.59e-26	0.630477	4.62e-11	0.171446	0.11023	-0.0866601	0.422072	-0.361412	0.000540999	-0.117709	0.274735	0.234297	0.0280091	-0.189551	0.0769288	-0.0238101	0.825718	0.203581	0.0571157	-0.175727	0.101491	0.264336	0.0128221	-0.208522	0.0512207	0.303814	0.00400679	0.146688	0.172639	-0.235146	0.0274295	0.490582	1.22e-06	0.166506	0.121027	0.146578	0.172965	0.196132	0.0670394	0.37234	0.000353894	0.258736	0.0149305	-0.765527	3.76e-18
Pcnx	black	-0.075769	0.482914	0.848495	1.72e-25	0.779467	3.72e-19	-0.328583	0.00177455	0.122243	0.256539	-0.211252	0.0481837	-0.214423	0.0448454	0.230882	0.0304469	0.32229	0.00219665	0.454442	8.69e-06	0.0095428	0.929685	-0.125029	0.245777	0.101789	0.345341	-0.113711	0.291482	0.176254	0.100454	0.0147076	0.891818	0.117737	0.274619	0.755694	1.75e-17	-0.100185	0.353032	0.0160035	0.882351	0.130091	0.227028	-0.0563484	0.602052	-0.00386982	0.971455	-0.469957	3.84e-06
Pcdha6	black	-0.0756033	0.483875	0.602915	5.11e-10	0.538156	6.39e-08	0.246371	0.0206727	-0.126072	0.241827	-0.402709	0.000100336	-0.142916	0.184069	0.251133	0.0182697	-0.187274	0.0806093	0.0619607	0.566317	0.0200834	0.852661	-0.0628815	0.560551	0.21386	0.0454235	-0.255896	0.0161104	0.286928	0.00672061	0.0849382	0.431387	-0.0901234	0.403692	0.287043	0.00669771	0.139985	0.193323	0.25564	0.0162206	0.0717964	0.506217	0.285989	0.00691073	0.266779	0.0119865	-0.533414	8.75e-08
Ssh1	black	-0.0754012	0.485048	0.620812	1.1e-10	0.451959	9.86e-06	-0.101117	0.348552	0.0970868	0.368194	-0.35213	0.000766858	-0.397148	0.000127555	0.0256322	0.812616	-0.000556158	0.995897	0.250634	0.0185095	0.150162	0.162584	-0.19152	0.0738539	0.166895	0.120148	-0.00081453	0.993991	-0.0911614	0.398277	-0.136575	0.204504	-0.0184876	0.864252	0.354451	0.000703489	0.179161	0.0948819	0.146846	0.172174	0.193366	0.0710633	0.160811	0.134464	0.182862	0.0881423	-0.27112	0.0106185
Nfat5	black	-0.0753264	0.485482	0.695686	5.38e-14	0.514962	2.85e-07	-0.210449	0.049061	0.136276	0.205506	0.0351544	0.745058	0.0115659	0.914829	0.294194	0.00539957	0.136564	0.20454	0.126268	0.241091	0.202455	0.0585336	-0.147093	0.171445	0.093952	0.383932	-0.0216461	0.841341	0.234218	0.0280642	0.11224	0.297811	-0.0890987	0.409081	0.593932	1.06e-09	-0.0304163	0.778468	-0.0887962	0.410679	0.135488	0.208164	-0.0869734	0.420389	0.0575748	0.594159	-0.599914	6.54e-10
Sacs	black	-0.0747364	0.488916	0.924478	8.9e-38	0.694405	6.25e-14	-0.033681	0.7554	0.0957844	0.374684	-0.373654	0.000335953	-0.143657	0.181782	0.146276	0.173862	0.0579219	0.591933	0.151594	0.158566	0.179185	0.0948374	-0.0928528	0.389545	0.231589	0.0299278	-0.127708	0.235725	0.181618	0.0903644	0.18036	0.0926551	-0.0492898	0.648358	0.65277	5.52e-12	-0.0321613	0.766113	0.0673361	0.533058	0.152342	0.156499	0.113128	0.29398	0.266585	0.012051	-0.61519	1.8e-10
Wwp1	black	-0.0744205	0.49076	0.785923	1.2e-19	0.634416	3.21e-11	0.317908	0.00254181	-0.138725	0.1974	-0.465319	4.93e-06	0.0300757	0.780887	0.161002	0.133995	-0.161441	0.132923	-0.063687	0.55553	0.150869	0.160592	-0.179052	0.0950862	0.417473	5.2e-05	-0.239002	0.0249235	0.373678	0.000335627	0.380404	0.000256249	-0.0476057	0.659614	0.459798	6.59e-06	-0.0301673	0.780236	0.2059	0.0542827	0.0515423	0.633424	0.431298	2.73e-05	0.250327	0.0186585	-0.779109	3.95e-19
Aftph	black	-0.0743928	0.490922	0.783978	1.7e-19	0.707842	1.25e-14	-0.00584409	0.956904	0.054972	0.610966	-0.225846	0.0343661	-0.0732905	0.497386	0.278127	0.00869696	0.0995864	0.355933	0.0979269	0.364044	0.0724767	0.502186	-0.021163	0.844837	0.0872985	0.418648	-0.124463	0.247938	0.343725	0.00104239	0.312977	0.00298797	-0.0798333	0.459679	0.689375	1.12e-13	-0.152347	0.156486	-0.0228433	0.83269	0.0440848	0.683393	0.127679	0.235831	0.033805	0.754528	-0.67829	3.86e-13
Celsr1	black	-0.0739029	0.493789	0.682463	2.44e-13	0.371925	0.000359749	0.0558472	0.605291	0.174154	0.104638	-0.282362	0.00768998	0.0112029	0.917492	0.180518	0.092364	-0.113644	0.291766	-0.0906575	0.4009	0.329896	0.0016963	0.000495148	0.996347	0.289172	0.00628506	-0.0573959	0.595307	0.0618338	0.567114	0.263962	0.0129543	-0.20958	0.0500258	0.403033	9.89e-05	0.0813287	0.451287	0.0212617	0.844123	0.21136	0.0480667	0.177785	0.0974883	0.274166	0.00974186	-0.53922	5.95e-08
Ankfy1	black	-0.0738405	0.494155	0.902137	3.81e-33	0.610816	2.63e-10	0.184121	0.0859374	0.025116	0.816323	-0.409679	7.38e-05	-0.054044	0.617008	0.206919	0.0530756	-0.278649	0.00856701	-0.0828375	0.442907	0.336233	0.00136079	-0.143728	0.181564	0.323057	0.00214079	-0.0413478	0.702095	0.318426	0.00249863	0.172398	0.108237	-0.318786	0.00246899	0.486807	1.51e-06	0.245069	0.021375	0.145827	0.175203	0.18072	0.0919946	0.257164	0.0155741	0.322946	0.0021488	-0.829145	1.96e-23
Sft2d2	black	-0.0733529	0.497018	0.582618	2.6e-09	0.373522	0.000337713	0.215962	0.0432951	-0.00172016	0.98731	-0.372517	0.000351427	0.136378	0.205164	0.0835707	0.438867	0.0119297	0.91216	-0.0881279	0.414224	0.269783	0.0110245	-0.0492284	0.648766	0.455292	8.31e-06	-0.0424675	0.694422	0.198997	0.063069	0.484384	1.74e-06	0.203085	0.0577369	0.370624	0.000378666	-0.257479	0.0154431	0.090513	0.401654	0.0110022	0.918966	0.3525	0.000756426	0.34525	0.000986521	-0.518419	2.3e-07
Rybp-ps	black	-0.0730956	0.498533	0.56799	7.86e-09	0.254499	0.0167196	0.309639	0.00332853	0.0257623	0.811683	-0.47147	3.54e-06	-0.230229	0.0309324	-0.0107378	0.920906	-0.440804	1.72e-05	-0.223803	0.0360731	0.374895	0.000319777	-0.244163	0.0218759	0.15198	0.157498	0.138366	0.198576	-0.0590085	0.58499	0.0162333	0.880675	-0.396009	0.00013391	0.120061	0.265193	0.3841	0.000220375	0.173045	0.1069	0.151746	0.158144	0.260743	0.0141428	0.372818	0.000347273	-0.455443	8.25e-06
Ptpn4	black	-0.0728258	0.500124	0.920074	9.27e-37	0.725128	1.36e-15	-0.0798471	0.459601	0.0738987	0.493814	-0.319194	0.0024358	-0.232436	0.0293163	0.147704	0.169652	0.133983	0.213309	0.188701	0.0782869	0.130666	0.224963	-0.132115	0.219818	0.193076	0.0714953	-0.182605	0.0885975	0.191887	0.0732928	0.179636	0.0939937	-0.00182876	0.986508	0.701258	2.78e-14	-0.102945	0.339858	0.0347773	0.747701	0.0927489	0.390078	0.174772	0.103393	0.234719	0.0277201	-0.609586	2.92e-10
Acer3	black	-0.0722749	0.503381	0.551256	2.61e-08	0.269371	0.0111522	0.151322	0.159324	0.0491022	0.649608	-0.244766	0.0215417	0.0572241	0.596411	0.00960701	0.929213	-0.182925	0.08803	-0.156075	0.146476	0.279285	0.00841074	-0.237196	0.0260718	0.21926	0.040123	0.028601	0.79138	0.0470349	0.663447	0.123148	0.25301	-0.185018	0.084394	0.256051	0.016044	0.104196	0.333992	0.0580105	0.591366	0.0987165	0.360171	0.129114	0.230564	0.272129	0.0103207	-0.462561	5.7e-06
Grm3	black	-0.0722185	0.503714	0.701342	2.75e-14	0.695428	5.54e-14	-0.0693535	0.520831	0.0526553	0.626098	-0.224145	0.0357819	0.134192	0.212589	0.222525	0.0371756	0.341858	0.00111466	0.286557	0.00679514	-0.0326202	0.762874	-0.0511211	0.636205	0.349316	0.000850679	-0.276299	0.00916618	0.301948	0.00424879	0.377623	0.000286694	0.349172	0.000855156	0.665193	1.56e-12	-0.38656	0.000199134	0.063682	0.555562	0.0146838	0.891992	-0.0162013	0.880908	-0.0260527	0.8096	-0.545175	3.97e-08
Ubxn11	black	-0.0721653	0.504029	-0.659336	2.85e-12	-0.457594	7.38e-06	-0.164778	0.12499	0.0331306	0.759275	0.472636	3.33e-06	-0.106258	0.324464	-0.206322	0.0537807	0.209007	0.0506698	0.16072	0.134686	-0.196976	0.0658503	-0.165724	0.122808	-0.11725	0.276625	-0.01384	0.898165	-0.322081	0.00221206	-0.278439	0.00861912	0.357939	0.000617206	-0.403051	9.88e-05	-0.104611	0.332061	-0.0157872	0.88393	-0.0269661	0.803057	-0.225593	0.0345738	-0.326639	0.00189635	0.552578	2.38e-08
Notch1	black	-0.0719909	0.505064	0.571393	6.1e-09	0.175801	0.101346	0.100967	0.349271	0.195079	0.0685498	-0.182799	0.0882533	-0.0816456	0.44952	0.154917	0.149532	-0.205747	0.0544656	-0.275533	0.0093693	0.484003	1.78e-06	0.00797292	0.94123	0.289812	0.00616551	0.0600953	0.578083	-0.0283476	0.793187	0.330921	0.00163744	-0.298561	0.00472147	0.291761	0.00581374	0.0868842	0.420868	-0.0616785	0.56809	0.230538	0.0307023	0.207094	0.0528703	0.371331	0.000368283	-0.525472	1.47e-07
Ube3a	black	-0.0719703	0.505186	0.945484	1.14e-43	0.798904	1.1e-20	0.122729	0.254639	-0.102153	0.343607	-0.446551	1.29e-05	-0.21461	0.0446547	0.221384	0.0381845	-0.101887	0.344875	0.174139	0.104668	0.0951065	0.378089	-0.139729	0.194145	0.301844	0.00426266	-0.251393	0.0181458	0.306288	0.00370489	0.0540556	0.616933	-0.0794748	0.461703	0.565482	9.45e-09	0.149995	0.163057	0.24638	0.0206682	0.0621213	0.56531	0.215638	0.0436175	0.251899	0.0179064	-0.76293	5.69e-18
Ppara	black	-0.0715291	0.507806	0.602665	5.21e-10	0.274947	0.00952741	0.0728661	0.499886	0.15404	0.151879	-0.312861	0.00299926	0.0537936	0.618644	0.148728	0.16668	-0.10482	0.331089	-0.144477	0.179274	0.415936	5.57e-05	0.0741779	0.492179	0.350614	0.000811012	0.144372	0.179594	0.0503902	0.641044	0.265073	0.0125649	-0.121661	0.258829	0.353872	0.000718845	-0.00511837	0.962252	-0.00377851	0.972129	0.17149	0.110137	0.178808	0.0955442	0.37123	0.000369744	-0.469149	4.02e-06
Fam120c	black	-0.071051	0.510654	0.790101	5.66e-20	0.651358	6.35e-12	0.260037	0.0144156	-0.141207	0.189425	-0.471067	3.62e-06	-0.153182	0.154199	0.373439	0.000338837	-0.343268	0.00105965	0.0654482	0.544628	0.185982	0.0827606	-0.176472	0.100027	0.384086	0.0002205	-0.136102	0.20609	0.390899	0.000166211	-0.060199	0.577426	-0.196918	0.0659312	0.321502	0.00225543	0.403204	9.82e-05	0.352275	0.000762764	0.115519	0.283826	0.256206	0.0159777	0.178181	0.096732	-0.782187	2.32e-19
Macf1	black	-0.0706952	0.512779	0.562025	1.21e-08	0.316479	0.00266451	-0.135596	0.207797	0.0659188	0.541732	-0.125857	0.24264	0.140244	0.192492	0.141742	0.187736	0.0406349	0.706996	0.0466431	0.666083	0.234893	0.0276011	-0.0357209	0.741093	0.170042	0.113219	0.0765311	0.47851	-0.0272565	0.80098	0.102524	0.341851	-0.0800302	0.458569	0.375339	0.000314157	0.0340581	0.752749	-0.0347497	0.747894	0.248415	0.0196102	-0.0673434	0.533013	0.102863	0.340248	-0.364099	0.000488073
Vps13c	black	-0.070543	0.513689	0.821273	1.14e-22	0.537436	6.7e-08	-0.104334	0.333351	0.114542	0.287944	-0.206294	0.0538133	-0.186703	0.0815538	0.176425	0.10012	0.00710537	0.947615	0.118431	0.271782	0.271655	0.0104597	-0.124157	0.249111	0.146278	0.173857	-0.00774224	0.942927	0.0636695	0.555639	0.0101677	0.925093	-0.100315	0.352406	0.527255	1.31e-07	0.0984293	0.361577	0.0404448	0.708305	0.181093	0.0913138	0.0689447	0.523297	0.247997	0.0198234	-0.547556	3.37e-08
1700113A16Rik	black	-0.0701345	0.516136	-0.444459	1.44e-05	-0.148184	0.168253	0.0415121	0.700967	-0.0924319	0.391707	0.159889	0.136741	0.236588	0.0264688	0.138731	0.197381	-0.00415661	0.969341	0.148458	0.16746	-0.230983	0.0303719	0.167335	0.11916	0.0591714	0.583952	0.00961405	0.929161	0.199526	0.0623571	-0.207152	0.0528021	0.178253	0.096595	-0.307721	0.00353948	0.0792086	0.46321	0.161771	0.132121	-0.301232	0.00434494	-0.148515	0.167294	-0.424354	3.78e-05	0.19343	0.070967
Dcaf10	black	-0.0700647	0.516555	0.780379	3.18e-19	0.702282	2.45e-14	0.0152073	0.888166	0.116195	0.280998	-0.276339	0.00915587	-0.0195194	0.856755	0.225477	0.0346697	0.0182198	0.8662	0.187383	0.0804305	0.0604961	0.575546	-0.111716	0.300084	0.24423	0.0218384	-0.194453	0.0694587	0.40078	0.000109099	0.130413	0.225868	-0.0339234	0.753696	0.570938	6.32e-09	0.0241135	0.823533	0.134596	0.211202	-0.0557262	0.606075	0.0635326	0.556491	0.0370649	0.731715	-0.675466	5.25e-13
Stxbp5l	black	-0.0700237	0.516801	0.791463	4.41e-20	0.732288	5.19e-16	-0.18327	0.0874235	-0.0343401	0.750769	-0.128814	0.23166	-0.0441887	0.682687	0.307256	0.00359246	0.261201	0.0139681	0.28566	0.0069783	-0.00588022	0.956638	-0.124891	0.246304	0.0876038	0.417017	-0.179021	0.0951439	0.24927	0.0191793	0.180688	0.0920527	0.0869615	0.420453	0.712006	7.42e-15	-0.182712	0.0884068	-0.0092786	0.931627	0.0811594	0.452233	-0.0604066	0.576112	-0.0479099	0.657576	-0.577871	3.75e-09
Dst	black	-0.0699083	0.517494	0.674873	5.6e-13	0.479499	2.28e-06	-0.318475	0.00249459	0.186825	0.0813515	-0.0748184	0.488438	0.0450733	0.676685	0.191546	0.0738142	0.296843	0.00497865	0.178769	0.0956177	0.15993	0.13664	-0.0434297	0.687852	0.0424343	0.694649	0.0881385	0.414168	-5.14e-05	0.999621	0.251997	0.0178605	0.0128468	0.905438	0.651416	6.31e-12	-0.215667	0.0435892	-0.18191	0.0898388	0.235584	0.0271347	-0.271823	0.0104101	-0.0287204	0.790529	-0.35903	0.000592281
Atm	black	-0.069753	0.518427	0.654791	4.51e-12	0.479396	2.3e-06	-0.0882323	0.413669	0.0310334	0.774092	-0.139042	0.19637	-0.0895483	0.406711	0.141581	0.188241	-0.0235866	0.827329	0.144903	0.177983	0.162959	0.129269	-0.125224	0.245035	0.207259	0.0526774	-0.073683	0.495079	0.139609	0.194534	-0.0414722	0.70124	-0.0833548	0.440054	0.406922	8.34e-05	0.166578	0.120864	0.0930094	0.388742	0.185822	0.0830295	0.0462591	0.668671	0.0669725	0.535277	-0.510529	3.74e-07
Thoc2	black	-0.0696613	0.518978	0.678221	3.89e-13	0.334932	0.00142434	0.0805901	0.455421	0.177508	0.0980198	0.00576493	0.957487	-0.0885074	0.412209	0.301112	0.00436127	-0.22991	0.0311725	-0.243632	0.022174	0.465991	4.75e-06	-0.121807	0.258253	0.125601	0.243607	0.0729238	0.499546	0.228936	0.0319145	0.136131	0.205993	-0.384884	0.000213387	0.408911	7.64e-05	0.174176	0.104592	-0.0694739	0.520106	0.154449	0.15078	0.181142	0.0912245	0.314504	0.00284283	-0.770339	1.72e-18
Klf7	black	-0.0695232	0.519809	0.726004	1.21e-15	0.768566	2.3e-18	0.0444799	0.680709	-0.119572	0.267158	-0.36557	0.000461144	-0.314933	0.00280322	0.135849	0.206943	0.11629	0.280602	0.349839	0.000834471	-0.166985	0.119946	-0.0150403	0.889386	0.180353	0.0926671	-0.430774	2.8e-05	0.272319	0.0102655	0.0534199	0.621087	0.17445	0.104038	0.523474	1.67e-07	-0.0576766	0.593506	0.24694	0.020372	-0.0136813	0.899326	0.172024	0.109017	0.15112	0.159888	-0.495848	9e-07
Cnot1	black	-0.0692452	0.521484	0.876109	5.5e-29	0.71593	4.52e-15	-0.0683069	0.527156	0.0915324	0.396352	-0.205816	0.054383	-0.390172	0.000171348	0.200726	0.0607665	0.101223	0.348044	0.179118	0.0949615	0.12279	0.254402	-0.0735038	0.496132	0.0370588	0.731757	-0.122941	0.253813	0.154596	0.150387	0.102085	0.343933	-0.0262102	0.80847	0.677367	4.27e-13	-0.0652844	0.545637	0.0307298	0.776245	0.0508357	0.638093	0.134239	0.212427	0.12897	0.231089	-0.636929	2.54e-11
Hint3	black	-0.0689185	0.523455	0.770837	1.59e-18	0.543642	4.41e-08	-0.206783	0.0532356	0.168672	0.116197	-0.159923	0.136656	-0.173967	0.105017	0.191932	0.0732245	0.182957	0.0879746	0.109825	0.308393	0.202329	0.0586946	-0.110518	0.305327	0.115601	0.283484	-0.0365318	0.73543	0.0727809	0.500389	0.253298	0.0172593	-0.083682	0.438255	0.674365	5.91e-13	-0.15367	0.152876	-0.136909	0.20339	0.122016	0.25743	-0.0112118	0.917427	0.200303	0.0613237	-0.484382	1.74e-06
Sptb	black	-0.0684921	0.526034	0.802939	5.02e-21	0.425756	3.54e-05	0.149984	0.163088	0.175085	0.102767	-0.340224	0.00118163	0.0843959	0.434344	0.242229	0.0229781	-0.166726	0.120529	-0.304231	0.00395435	0.412286	6.57e-05	0.051616	0.632938	0.140247	0.19248	0.103531	0.337103	0.133946	0.213435	0.497039	8.4e-07	-0.398103	0.000122437	0.549033	3.05e-08	-0.0443265	0.68175	-0.125316	0.244688	0.26434	0.0128206	0.0488715	0.651146	0.234405	0.027935	-0.678885	3.62e-13
Pak2	black	-0.0683784	0.526723	0.677183	4.36e-13	0.309569	0.00333598	-0.0646134	0.549782	0.292984	0.0056022	-0.239366	0.024697	-0.0347215	0.748092	0.0748421	0.4883	0.0451408	0.676227	-0.180884	0.0916958	0.486968	1.5e-06	-0.0939644	0.383869	0.0840762	0.436093	0.341261	0.0011387	-0.0548305	0.611886	0.501273	6.54e-07	-0.20245	0.0585393	0.577046	3.99e-09	-0.182761	0.0883213	-0.249013	0.019308	0.281483	0.00789015	-0.00833895	0.938537	0.194715	0.0690767	-0.47544	2.86e-06
Ptprb	black	-0.0681211	0.528283	0.727292	1.02e-15	0.484542	1.72e-06	0.0596843	0.580691	0.0829098	0.442507	-0.346304	0.000949534	0.100008	0.353892	0.164876	0.124762	0.00793498	0.941509	0.0200007	0.853261	0.244876	0.0214809	0.0368092	0.733496	0.407564	8.11e-05	-0.0949186	0.379037	0.138808	0.197131	0.289689	0.00618828	0.0243228	0.822027	0.463392	5.45e-06	-0.0763359	0.479636	0.0829109	0.442501	0.0875281	0.417421	0.106894	0.321557	0.345858	0.000965015	-0.550292	2.79e-08
Zbtb20	black	-0.0674566	0.532324	0.81623	3.37e-22	0.530767	1.04e-07	0.201204	0.060143	-0.0111913	0.917577	-0.479148	2.33e-06	0.112774	0.295501	0.1718	0.109486	-0.156373	0.145698	-0.0735477	0.495874	0.279684	0.00831397	0.0317215	0.769222	0.376839	0.000295864	-0.0702311	0.515557	0.248954	0.0193376	0.324956	0.00200787	-0.090373	0.402386	0.443554	1.5e-05	0.0333519	0.757716	0.141344	0.188992	0.119438	0.267697	0.237347	0.0259741	0.346122	0.000955839	-0.658289	3.17e-12
Zfp148	black	-0.0669669	0.535311	0.870641	3.12e-28	0.835744	4.17e-24	-0.149961	0.163153	-0.0207845	0.847579	-0.284008	0.00732712	-0.0480541	0.65661	0.267926	0.0116109	0.181761	0.0901064	0.33547	0.00139774	-0.0342457	0.751431	-0.00338573	0.975025	0.207558	0.0523291	-0.21949	0.0399091	0.337129	0.00131854	0.079998	0.45875	0.0166067	0.87795	0.724884	1.41e-15	-0.051467	0.633921	0.09202	0.39383	0.0742522	0.491744	0.00611218	0.954929	0.018768	0.862213	-0.630489	4.62e-11
Bin3	black	-0.0661371	0.540392	-0.594442	1.02e-09	-0.344325	0.00102006	-0.0764742	0.478838	-0.124203	0.248934	0.372433	0.000352607	0.12002	0.265356	-0.108592	0.313887	0.184803	0.084762	0.176181	0.100597	-0.270365	0.010846	0.0753111	0.485571	0.0417241	0.699512	-0.153797	0.152532	-0.0522393	0.628832	-0.229094	0.031793	0.403307	9.78e-05	-0.382648	0.000233879	-0.107298	0.319724	0.0709618	0.511186	-0.3547	0.000696983	-0.0974958	0.366171	-0.262304	0.0135552	0.420951	4.43e-05
Nrg1	black	-0.0660124	0.541157	0.58785	1.73e-09	0.530484	1.06e-07	-0.102437	0.342264	-0.0181413	0.866772	-0.171741	0.109609	-0.105689	0.327073	0.176863	0.0992651	0.161225	0.13345	0.110607	0.304938	-0.0550507	0.610455	0.0559656	0.604525	0.0656203	0.543568	-0.240083	0.024257	0.131065	0.223535	0.226575	0.0337739	-0.0776654	0.471995	0.551568	2.55e-08	-0.169222	0.114996	-0.0698897	0.517605	0.145852	0.175128	0.0411808	0.703242	-0.022859	0.832576	-0.376905	0.000295083
Snx29	black	-0.0654199	0.544802	0.716541	4.18e-15	0.498076	7.9e-07	0.227267	0.0332198	-0.092823	0.389698	-0.420399	4.54e-05	-0.117313	0.276365	0.133844	0.213786	-0.142152	0.186449	-0.115584	0.283554	0.165838	0.122547	-0.0306789	0.776605	0.228222	0.0324669	-0.205611	0.0546295	0.160257	0.135828	0.356905	0.000641714	-0.132277	0.219247	0.414631	5.91e-05	-0.0159773	0.882543	0.0928917	0.389345	0.223583	0.0362609	0.450802	1.05e-05	0.40766	8.07e-05	-0.595725	9.21e-10
Med13	black	-0.0650563	0.547044	0.826526	3.56e-23	0.494832	9.55e-07	-0.104535	0.332412	0.193057	0.0715238	-0.206926	0.0530667	-0.0455966	0.673143	0.185943	0.0828265	0.0149562	0.890001	-0.0280343	0.795422	0.394925	0.000140233	-0.114077	0.289921	0.106874	0.321649	0.19083	0.0749201	0.0857563	0.426947	0.231973	0.0296496	-0.219068	0.0403022	0.617547	1.47e-10	-0.00782075	0.942349	-0.11112	0.302685	0.223229	0.0365647	0.0464156	0.667616	0.161711	0.132267	-0.609081	3.04e-10
H2-T24	black	-0.0646745	0.549404	0.73854	2.17e-16	0.541888	4.97e-08	-0.0301737	0.780191	0.115908	0.282196	-0.167739	0.118258	0.0784074	0.46776	0.190006	0.0762084	0.0803677	0.45667	0.0461518	0.669394	0.26367	0.0130584	-0.12956	0.228945	0.352144	0.00076646	-0.0445478	0.680248	0.366273	0.000448753	0.288121	0.00648585	0.0144494	0.893706	0.58288	2.55e-09	-0.121117	0.260982	0.0015527	0.988545	0.10236	0.342625	0.13475	0.210674	0.157714	0.142231	-0.681395	2.74e-13
Gm5512	black	-0.0645296	0.550301	-0.460667	6.29e-06	-0.284991	0.0071179	0.0997452	0.355162	-0.223523	0.036312	0.218966	0.0403975	0.137107	0.20273	0.0369846	0.732274	-0.00135411	0.99001	-0.0288441	0.789647	-0.182738	0.0883611	-0.305182	0.0038372	0.00293794	0.978327	-0.0656611	0.543317	-0.0133346	0.901864	-0.101389	0.347251	0.166684	0.120625	-0.343396	0.00105478	-0.0387286	0.720159	0.0592774	0.583278	-0.145408	0.176458	-0.0934076	0.386706	-0.303538	0.00404178	0.249163	0.0192331
Dip2c	black	-0.0643921	0.551152	0.876829	4.35e-29	0.628038	5.77e-11	0.0707735	0.512311	0.0274741	0.799424	-0.37355	0.000337346	-0.308344	0.00346968	0.211703	0.047697	-0.121411	0.259818	0.017212	0.873538	0.230223	0.0309372	-0.121906	0.257862	0.0467572	0.665315	-0.0368978	0.732878	0.13066	0.224984	0.112054	0.298615	-0.266393	0.0121154	0.555896	1.88e-08	0.121155	0.260831	0.0578762	0.592226	0.162425	0.130546	0.195008	0.0686525	0.244346	0.0217741	-0.635738	2.84e-11
Purb	black	-0.064048	0.553287	0.810776	1.05e-21	0.647677	9.11e-12	-0.0991609	0.358002	0.10733	0.319578	-0.207422	0.052487	0.227518	0.0330208	0.270219	0.0108905	0.147501	0.170247	0.101941	0.344617	0.169323	0.114775	-0.0264453	0.806786	0.313238	0.00296269	-0.110432	0.305708	0.298475	0.00473394	0.339561	0.0012098	-0.0549392	0.611179	0.693434	7e-14	-0.151885	0.15776	-0.0381797	0.723964	0.153328	0.153802	-0.0257106	0.812054	0.0548589	0.611701	-0.682304	2.48e-13
Ncoa2	black	-0.0639228	0.554064	0.880965	1.09e-29	0.65449	4.65e-12	-0.0977553	0.36489	0.130183	0.226694	-0.304823	0.00388108	-0.343322	0.0010576	0.130247	0.226466	0.0838911	0.437107	0.14443	0.179418	0.190795	0.0749744	-0.12523	0.245014	0.0252075	0.815666	-0.0386395	0.720776	0.0859909	0.425678	0.122301	0.256312	-0.108022	0.316449	0.663268	1.91e-12	-0.0372879	0.730162	-0.00764056	0.943676	0.170166	0.112954	0.15087	0.16059	0.152633	0.155699	-0.549217	3.01e-08
Tmem178b	black	-0.0636396	0.555825	0.867034	9.42e-28	0.760768	8e-18	0.129585	0.228854	-0.119766	0.266374	-0.574623	4.79e-09	-0.222746	0.0369831	0.191694	0.073588	-0.123029	0.253473	0.227255	0.0332293	-0.0158782	0.883266	-0.0317401	0.76909	0.290343	0.00606784	-0.289284	0.00626392	0.258877	0.0148742	-0.00848505	0.937462	-0.0893445	0.407784	0.467527	4.38e-06	0.201728	0.059464	0.303651	0.00402736	0.0872157	0.419091	0.138265	0.198904	0.277722	0.008799	-0.57552	4.48e-09
Rbsn	black	-0.0635857	0.55616	0.65281	5.5e-12	0.70429	1.92e-14	-0.244134	0.0218922	0.0842081	0.435371	-0.0502216	0.642162	-0.110585	0.305036	0.365572	0.000461097	0.31168	0.00311639	0.277988	0.00873179	-0.064119	0.552846	0.0148871	0.890506	-0.0145266	0.893141	-0.135045	0.209668	0.430513	2.83e-05	0.224969	0.0350905	0.0176192	0.870572	0.748855	4.9e-17	-0.248984	0.0193225	-0.117486	0.275651	-0.0414455	0.701424	-0.0210152	0.845907	-0.0765006	0.478686	-0.532452	9.32e-08
Gpr107	black	-0.0633977	0.557331	0.535659	7.55e-08	0.310653	0.00322159	0.0922745	0.392517	0.0563073	0.602318	-0.336294	0.0013579	-0.253578	0.017132	-0.0734829	0.496254	-0.175178	0.102582	-0.116231	0.280849	0.265634	0.0123722	0.0421069	0.696889	-0.0311118	0.773537	0.198143	0.0642329	-0.0165858	0.878103	0.157014	0.144031	-0.285797	0.00695006	0.321003	0.00229332	0.0961929	0.372641	-0.0175555	0.871036	0.0921849	0.392979	0.167697	0.118353	0.230279	0.0308951	-0.360016	0.00057053
Trip12	black	-0.0632308	0.558371	0.88399	3.87e-30	0.789162	6.72e-20	0.0816993	0.449221	-0.00954192	0.929691	-0.322042	0.00221499	-0.0826808	0.443773	0.354475	0.000702874	-0.0948219	0.379525	0.177092	0.0988225	0.124797	0.246663	-0.0569876	0.597932	0.266038	0.012235	-0.137396	0.201769	0.44	1.79e-05	0.040107	0.710633	-0.0975328	0.365988	0.571672	5.98e-09	0.159899	0.136715	0.214596	0.0446684	0.0625708	0.562494	0.0989367	0.359095	0.118071	0.273253	-0.827303	2.98e-23
Tex261	black	-0.0627392	0.561441	0.461096	6.15e-06	0.330909	0.0016381	0.321784	0.00223421	-0.184523	0.0852427	-0.436505	2.12e-05	0.0348249	0.747367	0.135627	0.207695	-0.254942	0.0165241	-0.151131	0.159858	0.101673	0.345893	0.0310765	0.773787	0.301342	0.00433008	-0.149137	0.165504	0.227291	0.0332005	0.305059	0.00385228	-0.148935	0.166085	0.169551	0.114279	0.0869411	0.420563	0.18321	0.0875283	0.0716855	0.506876	0.249297	0.019166	0.215675	0.0435813	-0.428511	3.11e-05
Sos2	black	-0.0623418	0.563928	0.732707	4.9e-16	0.462387	5.75e-06	0.103418	0.337636	0.107255	0.319916	-0.280578	0.00810104	-0.228328	0.0323849	0.158985	0.139003	-0.224628	0.0353752	-0.0576808	0.593479	0.352598	0.000753689	-0.183895	0.08633	0.147367	0.17064	0.0944436	0.381438	0.196244	0.0668812	0.0590835	0.584512	-0.250111	0.018764	0.398855	0.000118546	0.240319	0.0241133	0.0901721	0.403437	0.182732	0.0883718	0.115679	0.283158	0.290999	0.00594905	-0.665566	1.5e-12
Bbx	black	-0.0622295	0.564631	0.522915	1.73e-07	0.0729551	0.499362	0.292306	0.00571858	0.00699276	0.948444	-0.452546	9.57e-06	-0.37039	0.000382158	-0.115827	0.282535	-0.470714	3.69e-06	-0.336738	0.00133684	0.464313	5.2e-06	-0.187753	0.0798237	0.0340741	0.752637	0.239567	0.0245732	-0.33504	0.00141896	0.0290077	0.788483	-0.443292	1.52e-05	0.0410046	0.704452	0.373155	0.000342664	0.0802393	0.457392	0.319795	0.00238764	0.208346	0.0514218	0.37148	0.000366115	-0.288504	0.00641205
Tead1	black	-0.0620953	0.565473	0.739786	1.82e-16	0.307444	0.00357097	-0.0237068	0.826463	0.245044	0.0213889	-0.172721	0.107568	-0.0523784	0.627917	0.217321	0.0419635	-0.134135	0.212784	-0.200978	0.0604372	0.576256	4.23e-09	-0.0664811	0.538282	0.25574	0.0161773	0.250682	0.0184864	0.0421339	0.696705	0.250242	0.0187	-0.292506	0.00568391	0.477359	2.57e-06	0.0740124	0.493148	-0.113706	0.291502	0.245185	0.0213114	0.193288	0.0711796	0.392757	0.000153711	-0.63451	3.19e-11
Gm3141	black	-0.0618956	0.566726	0.705436	1.67e-14	0.542835	4.66e-08	0.0327723	0.761801	0.0708989	0.511562	-0.427772	3.22e-05	-0.363245	0.000504347	0.140613	0.191313	-0.0920436	0.393708	0.127843	0.235227	0.115117	0.285517	-0.010839	0.920164	0.123575	0.251356	-0.0699801	0.517063	0.0968827	0.369207	-0.000849645	0.993732	-0.144094	0.180443	0.416039	5.55e-05	0.162381	0.130651	0.130103	0.226982	0.145294	0.176801	0.256904	0.0156826	0.238283	0.0253752	-0.419006	4.84e-05
Wnk1	black	-0.0616407	0.568327	0.772806	1.15e-18	0.402025	0.000103363	0.181974	0.0897242	0.0727995	0.500279	-0.389572	0.000175698	0.187629	0.0800263	0.157435	0.142947	-0.148046	0.168655	-0.241035	0.0236821	0.421163	4.39e-05	-0.0239875	0.824441	0.340021	0.0011902	0.0891819	0.408641	0.119296	0.268271	0.544546	4.15e-08	-0.185527	0.0835281	0.467759	4.33e-06	-0.0668376	0.536101	-0.018664	0.86297	0.273769	0.00985244	0.13984	0.193789	0.285816	0.00694622	-0.669383	1.01e-12
Epb41l1	black	-0.0615186	0.569096	0.718699	3.16e-15	0.609836	2.85e-10	0.11012	0.307085	0.0719295	0.505428	-0.409585	7.41e-05	0.199332	0.0626174	0.240445	0.0240371	0.0166907	0.877338	0.0821079	0.446948	0.117112	0.277194	0.0845689	0.433399	0.42731	3.29e-05	-0.1367	0.204085	0.324359	0.00204882	0.355391	0.000679205	0.0293476	0.786062	0.523283	1.69e-07	-0.111233	0.302193	0.131612	0.221593	0.0562657	0.602586	0.0589856	0.585136	0.0774086	0.473466	-0.599652	6.68e-10
Lnpep	black	-0.0613407	0.570216	0.923499	1.52e-37	0.720028	2.66e-15	-0.0954684	0.376269	0.079638	0.460781	-0.352365	0.000760231	-0.247431	0.0201155	0.119966	0.265572	0.117233	0.276694	0.21662	0.0426464	0.135344	0.208652	-0.0995635	0.356044	0.176537	0.0999008	-0.133557	0.21478	0.146944	0.171883	0.130601	0.225195	-0.00945137	0.930357	0.680245	3.11e-13	-0.0513353	0.63479	0.0542545	0.615635	0.104697	0.331661	0.141589	0.188218	0.235075	0.0274776	-0.572729	5.52e-09
Mturn	black	-0.0611151	0.571637	0.680962	2.88e-13	0.711474	7.93e-15	-0.402412	0.000101639	0.149108	0.165589	-0.140363	0.192111	-0.0846889	0.432744	0.15495	0.149443	0.407251	8.22e-05	0.553184	2.28e-08	-0.113333	0.293097	0.0179158	0.868412	0.158764	0.13956	-0.206784	0.0532336	0.195079	0.06855	-0.0594622	0.582102	0.218619	0.040724	0.678238	3.88e-13	-0.12265	0.254948	0.0404289	0.708414	0.00821209	0.93947	-0.0945461	0.380919	-0.0336568	0.755571	-0.313032	0.0029826
D830031N03Rik	black	-0.0610458	0.572074	0.84345	6.28e-25	0.711596	7.81e-15	-0.072114	0.504333	0.0562193	0.602886	-0.370817	0.000375801	-0.158215	0.140951	0.161405	0.133012	0.152941	0.154857	0.307872	0.00352249	0.117755	0.274545	-0.160072	0.136288	0.300663	0.00442289	-0.113152	0.293874	0.191007	0.074645	0.100055	0.353663	0.187836	0.079688	0.608926	3.08e-10	-0.0755975	0.483908	0.15557	0.147803	0.0463685	0.667933	0.140487	0.191715	0.212478	0.0468696	-0.553097	2.29e-08
Pds5b	black	-0.0606031	0.574869	0.844303	5.06e-25	0.651907	6.01e-12	0.299744	0.00455129	-0.196344	0.0667396	-0.584998	2.16e-09	-0.161182	0.133555	0.246906	0.0203899	-0.366506	0.000444721	0.0218012	0.840219	0.132102	0.219864	-0.0582904	0.589574	0.338329	0.00126384	-0.218937	0.0404253	0.265408	0.0124494	-0.0382932	0.723177	-0.270352	0.01085	0.321207	0.00227774	0.389972	0.000172785	0.342798	0.00107771	0.0988726	0.359408	0.195546	0.0678771	0.339486	0.00121305	-0.696884	4.67e-14
Nipbl	black	-0.0603576	0.576422	0.790094	5.67e-20	0.357774	0.000621053	0.104418	0.33296	0.153192	0.154172	-0.233003	0.0289127	-0.0752874	0.485709	0.21091	0.0485558	-0.229792	0.0312617	-0.260772	0.0141318	0.563771	1.07e-08	-0.0637825	0.554936	0.180671	0.092084	0.250238	0.0187021	0.0380861	0.724614	0.249625	0.019003	-0.345607	0.000973848	0.456323	7.88e-06	0.126456	0.240388	-0.0636679	0.555649	0.230058	0.0310611	0.187186	0.0807551	0.321444	0.00225977	-0.718985	3.05e-15
Kdm5a	black	-0.0603402	0.576532	0.908139	2.85e-34	0.620117	1.17e-10	0.00684405	0.949539	0.134157	0.212707	-0.268965	0.0112796	-0.138687	0.197525	0.220524	0.0389595	-0.0152261	0.888028	0.00741473	0.945338	0.272656	0.0101681	-0.126687	0.23952	0.117604	0.275168	-0.0492249	0.64879	0.152536	0.155967	0.228529	0.032228	-0.183515	0.0869932	0.639914	1.92e-11	-0.00593323	0.956247	-0.0110405	0.918684	0.194979	0.0686933	0.174079	0.10479	0.206577	0.0534783	-0.693937	6.6e-14
Atat1	black	-0.0601245	0.577899	-0.544301	4.22e-08	-0.283875	0.00735592	0.139458	0.195022	-0.177624	0.0977978	0.120117	0.264968	-0.129772	0.228178	-0.0171498	0.873992	-0.241208	0.0235792	0.04982	0.644829	-0.237216	0.026059	-0.0936065	0.385691	-0.0290608	0.788104	-0.0887826	0.410751	0.0289277	0.789052	-0.395051	0.000139484	-0.048244	0.655339	-0.534142	8.34e-08	0.376335	0.000301905	0.225139	0.0349491	-0.219987	0.0394507	0.0136191	0.899781	-0.199415	0.062506	0.276659	0.00907207
Pura	black	-0.0599128	0.579241	0.889071	6.29e-31	0.657248	3.53e-12	-0.00738285	0.945572	0.110781	0.304174	-0.446268	1.31e-05	-0.0483222	0.654816	0.110191	0.306771	0.0194093	0.857554	0.106957	0.321273	0.169567	0.114245	-0.0066831	0.950724	0.213551	0.0457439	-0.0935363	0.386049	0.154518	0.150594	0.235701	0.0270566	-0.104193	0.334008	0.610104	2.79e-10	-0.0172576	0.873206	0.0608524	0.573294	0.212922	0.0464009	0.138566	0.19792	0.250529	0.0185606	-0.567975	7.87e-09
Dmxl1	black	-0.0595416	0.581597	0.758372	1.16e-17	0.381407	0.000246011	-0.104412	0.332989	0.197508	0.0651083	-0.11535	0.284535	-0.221759	0.0378508	0.0865818	0.422493	-0.0171953	0.87366	-0.0643954	0.551132	0.420862	4.45e-05	-0.217409	0.041879	-0.00394241	0.97092	0.201602	0.059627	-0.0234874	0.828044	0.099248	0.357578	-0.224536	0.0354524	0.525185	1.49e-07	0.0384344	0.722198	-0.127176	0.237697	0.127114	0.237929	0.0531579	0.622802	0.245098	0.0213593	-0.532042	9.58e-08
Enah	black	-0.0589402	0.585425	0.690021	1.04e-13	0.2607	0.0141595	0.360017	0.000570519	-0.0427159	0.692724	-0.600316	6.33e-10	-0.130979	0.223843	0.0706817	0.512859	-0.544388	4.19e-08	-0.262628	0.013436	0.47055	3.72e-06	-0.0250653	0.816687	0.324997	0.00200506	0.141478	0.188567	-0.0633797	0.557443	0.0465168	0.666933	-0.407701	8.06e-05	0.0914958	0.396541	0.470026	3.83e-06	0.242181	0.023006	0.194258	0.0697446	0.311921	0.00309208	0.526515	1.37e-07	-0.519282	2.17e-07
Ap1g1	black	-0.0578279	0.592535	0.820212	1.44e-22	0.807642	1.98e-21	0.128621	0.232364	-0.0989739	0.358913	-0.397943	0.000123281	-0.156357	0.145737	0.358756	0.000598445	-0.125008	0.245858	0.192701	0.0720589	0.0249876	0.817246	-0.025615	0.81274	0.225438	0.0347017	-0.188178	0.0791313	0.498117	7.88e-07	0.0465518	0.666698	-0.118108	0.273099	0.532809	9.11e-08	0.170374	0.112508	0.249525	0.0190526	0.0718351	0.505988	0.181311	0.0909192	0.117079	0.277331	-0.774002	9.4e-19
Spin1	black	-0.057317	0.595814	0.756819	1.48e-17	0.663463	1.87e-12	-0.0657064	0.543038	-0.0367379	0.733993	-0.375591	0.000311019	-0.263829	0.0130019	0.0998726	0.354545	0.0240691	0.823853	0.290351	0.00606642	-0.000747106	0.994488	-0.138075	0.199529	0.159638	0.137366	-0.179725	0.0938294	-0.000996562	0.992648	-0.0612782	0.570609	-0.0516841	0.632488	0.498996	7.48e-07	0.146968	0.171812	0.171109	0.110941	0.0924494	0.391617	-0.0319038	0.767933	0.0762151	0.480334	-0.439378	1.85e-05
Lmln	black	-0.0571192	0.597086	0.630933	4.43e-11	0.428661	3.09e-05	0.287792	0.00654986	-0.114902	0.286423	-0.547512	3.38e-08	-0.330378	0.00166838	-0.0116035	0.914553	-0.410388	7.15e-05	-0.00534994	0.960545	0.182271	0.0891915	-0.155533	0.1479	0.221657	0.0379411	-0.0434444	0.687752	0.0623206	0.56406	-0.179224	0.094763	-0.291652	0.00583292	0.133293	0.215694	0.474739	2.97e-06	0.332127	0.00157052	0.175013	0.102911	0.360729	0.000555262	0.376981	0.00029418	-0.464079	5.26e-06
Herc2	black	-0.0566765	0.599936	0.827607	2.78e-23	0.677586	4.17e-13	-0.338224	0.00126853	0.203685	0.0569858	-0.0918962	0.394469	-0.0841455	0.435714	0.260159	0.0143682	0.311829	0.00310132	0.300042	0.00450928	0.11725	0.276627	-0.000416185	0.996929	0.0660779	0.540755	-0.0258384	0.811137	0.143023	0.183738	0.15166	0.158385	0.0348344	0.7473	0.771093	1.52e-18	-0.168498	0.11658	-0.106045	0.325437	0.165196	0.124022	-0.120691	0.262673	-0.00170351	0.987432	-0.506658	4.74e-07
Xpo4	black	-0.0565395	0.600819	0.851246	8.29e-26	0.580518	3.06e-09	0.00833918	0.938535	0.0957319	0.374947	-0.255266	0.0163828	-0.170497	0.112245	0.17162	0.109864	-0.0252601	0.815288	-0.0493502	0.647955	0.276071	0.00922636	-0.0849608	0.431264	0.105568	0.327632	-0.0455067	0.673751	0.238578	0.025189	0.267208	0.0118448	-0.230248	0.0309183	0.624248	8.12e-11	-0.0332384	0.758516	-0.0543363	0.615103	0.127535	0.236364	0.197585	0.0650015	0.339412	0.00121625	-0.6736	6.42e-13
4932438A13Rik	black	-0.0565309	0.600875	0.804295	3.85e-21	0.701616	2.66e-14	-0.0582363	0.58992	0.0151615	0.8885	-0.21846	0.040874	0.0938168	0.38462	0.319908	0.00237864	0.0751847	0.486306	0.186347	0.0821474	0.0734553	0.496416	0.0232187	0.829981	0.225778	0.0344221	-0.162083	0.131368	0.382628	0.000234065	0.168234	0.117161	-0.0288354	0.789709	0.611337	2.51e-10	-0.0181766	0.866515	0.0795495	0.461281	0.105186	0.329393	-0.00222141	0.983612	0.0570399	0.597596	-0.679652	3.32e-13
Xpr1	black	-0.0554942	0.607578	0.843577	6.08e-25	0.573881	5.07e-09	0.414439	5.96e-05	-0.124775	0.246744	-0.577928	3.73e-09	0.0135127	0.90056	0.268093	0.011557	-0.414817	5.86e-05	-0.219324	0.0400631	0.292705	0.00564971	-0.0828067	0.443077	0.368161	0.000417006	-0.114645	0.287509	0.330858	0.00164097	0.263646	0.0130672	-0.352946	0.000744011	0.367032	0.000435733	0.249862	0.0188863	0.225095	0.0349851	0.148033	0.168694	0.318883	0.00246109	0.335537	0.00139446	-0.831042	1.27e-23
Grina	black	-0.0552502	0.60916	-0.560856	1.32e-08	-0.127612	0.236082	0.279291	0.00840931	-0.392565	0.000154961	-0.175219	0.102498	0.251306	0.0181868	0.0555607	0.607146	-0.175017	0.102902	0.180644	0.092133	-0.497903	7.98e-07	0.0138	0.898457	0.127847	0.23521	-0.204592	0.0558664	0.222786	0.0369483	-0.248218	0.0197101	0.177576	0.0978886	-0.542599	4.74e-08	0.219882	0.0395469	0.393583	0.000148439	-0.140002	0.193267	-0.054853	0.61174	-0.313508	0.00293673	0.345949	0.000961846
Dnajb14	black	-0.0538297	0.618407	0.927539	1.6e-38	0.822505	8.7e-23	0.110161	0.306904	-0.0538438	0.618316	-0.449008	1.14e-05	-0.149929	0.163243	0.280816	0.00804503	-0.0330366	0.759938	0.178664	0.0958159	0.0595501	0.581544	-0.0897447	0.405679	0.296553	0.00502322	-0.264802	0.012659	0.384407	0.00021762	0.174511	0.103916	-0.0415941	0.700404	0.622578	9.42e-11	0.0330877	0.759577	0.202509	0.0584654	0.0519208	0.630928	0.207904	0.0519294	0.2227	0.0370231	-0.761525	7.1e-18
Ubr2	black	-0.0537562	0.618888	0.606117	3.91e-10	0.248493	0.0195702	-0.00186032	0.986276	0.251014	0.0183264	0.0747989	0.488552	-0.359829	0.000574609	0.205018	0.0553461	-0.0800806	0.458285	-0.273042	0.0100576	0.511612	3.5e-07	-0.147934	0.168983	-0.0992304	0.357663	0.301947	0.00424894	0.00239186	0.982355	0.290999	0.0059491	-0.285233	0.0070671	0.47578	2.8e-06	-0.0705319	0.513755	-0.237042	0.0261718	0.160552	0.1351	0.116619	0.279235	0.156065	0.146502	-0.614124	1.98e-10
Homez	black	-0.0534295	0.621024	0.583592	2.41e-09	0.521415	1.9e-07	0.119213	0.268606	-0.0886151	0.411638	-0.411912	6.68e-05	-0.363036	0.000508407	0.0740564	0.49289	-0.121845	0.258104	0.161121	0.133705	0.0289675	0.788768	-0.217061	0.0422154	0.191028	0.0746123	-0.162847	0.129536	0.161549	0.132661	-0.059475	0.582021	-0.0641588	0.552599	0.3064	0.00369178	0.180806	0.0918379	0.237019	0.0261872	0.0585135	0.588149	0.239928	0.0243515	0.194392	0.0695487	-0.404383	9.33e-05
Tulp4	black	-0.053318	0.621754	0.871854	2.14e-28	0.626203	6.81e-11	-0.0966694	0.370267	0.118362	0.272062	-0.288792	0.006357	0.0617504	0.567638	0.253595	0.0171243	0.0522978	0.628447	0.0801203	0.458061	0.258752	0.0149241	-0.172813	0.107378	0.230834	0.0304825	0.0136301	0.899701	0.229668	0.0313551	0.285255	0.00706244	-0.147813	0.169334	0.6636	1.84e-12	-0.0293193	0.786264	-0.0315402	0.770504	0.204427	0.0560682	0.0276409	0.798232	0.168301	0.117014	-0.660208	2.61e-12
Ssh2	black	-0.0529622	0.624084	0.744367	9.46e-17	0.571942	5.86e-09	-0.180302	0.0927618	0.22627	0.034021	-0.188401	0.0787709	-0.198783	0.0633586	0.19762	0.0649533	0.0319471	0.767627	0.21792	0.0413876	0.305341	0.00381795	-0.125746	0.243059	0.177055	0.0988944	0.216724	0.0425444	0.197373	0.0652958	-0.0578339	0.592497	-0.0808774	0.45381	0.553767	2.19e-08	0.139856	0.193737	0.0403188	0.709173	0.117928	0.273839	0.054166	0.616212	0.0612501	0.570786	-0.569691	6.93e-09
Zkscan1	black	-0.0529142	0.624399	0.709884	9.68e-15	0.501409	6.49e-07	-0.222782	0.0369516	0.133607	0.214608	-0.105901	0.326098	-0.304685	0.00389813	0.148874	0.16626	0.15503	0.149231	0.137861	0.200235	0.161156	0.133619	-0.193374	0.0710514	-0.0664506	0.538469	0.000698565	0.994846	-0.0493327	0.648072	0.0555747	0.607056	-0.131005	0.223751	0.602097	5.46e-10	-0.0384872	0.721832	-0.120273	0.264344	0.154144	0.151597	-0.0550857	0.610228	0.0683275	0.527031	-0.408653	7.73e-05
Fastk	black	-0.052572	0.626645	-0.706344	1.5e-14	-0.429877	2.92e-05	-0.243779	0.022091	0.0640702	0.553149	0.533647	8.62e-08	0.0580461	0.591138	-0.149888	0.163361	0.43033	2.86e-05	0.151965	0.157537	-0.308121	0.00349455	-0.0447498	0.678877	-0.197237	0.0654854	-0.0510387	0.63675	-0.217352	0.0419336	-0.0128495	0.905418	0.45971	6.62e-06	-0.253168	0.0173183	-0.431548	2.69e-05	-0.177592	0.0978579	-0.256295	0.0159399	-0.238751	0.0250806	-0.454507	8.66e-06	0.602339	5.36e-10
Rfc1	black	-0.0522836	0.62854	0.766195	3.38e-18	0.743869	1.02e-16	0.00362687	0.973247	-0.0983035	0.362194	-0.312962	0.00298936	0.00865449	0.936216	0.348431	0.000878687	0.0642625	0.551956	0.16696	0.120002	-0.014296	0.894828	-0.0307141	0.776356	0.188069	0.0793084	-0.203883	0.0567393	0.381477	0.000245309	0.242619	0.0227522	-0.0850648	0.430698	0.63404	3.33e-11	-0.0565262	0.600905	0.0650536	0.547061	0.121732	0.258549	0.132795	0.217431	0.056351	0.602036	-0.651823	6.06e-12
Ppp1r12b	black	-0.0522749	0.628598	0.772508	1.21e-18	0.608871	3.1e-10	0.0861318	0.424917	0.00964701	0.928919	-0.421672	4.28e-05	-0.320407	0.00233943	-0.00158904	0.988277	-0.0372939	0.73012	0.191057	0.074568	0.131173	0.223153	-0.203681	0.0569908	0.278301	0.0086535	-0.189087	0.0776677	0.121783	0.25835	-0.00118949	0.991224	0.0570806	0.597334	0.440646	1.74e-05	0.0839369	0.436856	0.232159	0.0295151	0.0640925	0.553011	0.43731	2.04e-05	0.293138	0.00557593	-0.514676	2.9e-07
Cdkl5	black	-0.0521709	0.629282	0.859846	7.74e-27	0.824608	5.47e-23	-0.0651135	0.546691	-0.0329009	0.760894	-0.376554	0.00029927	-0.233425	0.0286153	0.176138	0.100682	0.179121	0.094956	0.361767	0.000533731	-0.0912899	0.397609	-0.0679578	0.529275	0.199607	0.0622491	-0.349682	0.0008393	0.281218	0.00795131	0.0767427	0.477291	0.121435	0.25972	0.658798	3.01e-12	-0.0869072	0.420745	0.163822	0.127224	0.0591284	0.584226	0.142381	0.185733	0.159432	0.13788	-0.539541	5.82e-08
Shprh	black	-0.0521185	0.629627	0.688012	1.3e-13	0.428581	3.1e-05	-0.266727	0.0120037	0.30555	0.0037928	0.0741377	0.492414	-0.383968	0.000221576	0.128517	0.232747	0.168703	0.116128	0.0727511	0.500565	0.349112	0.000857039	-0.2072	0.0527467	-0.164728	0.125106	0.179191	0.0948251	0.0417276	0.699489	0.0938902	0.384246	-0.132617	0.218053	0.637179	2.48e-11	-0.0906038	0.40118	-0.218747	0.0406036	0.12333	0.252305	0.0311816	0.773043	0.0526135	0.626373	-0.495393	9.24e-07
Heg1	black	-0.0519948	0.630441	0.660715	2.48e-12	0.558227	1.6e-08	-0.13264	0.217975	0.0998145	0.354826	-0.252566	0.017595	-0.17107	0.111024	-0.00869346	0.935929	0.315576	0.00274474	0.231779	0.0297902	0.0818451	0.448409	-0.0893096	0.407968	0.248442	0.0195964	-0.0708508	0.511849	0.0725165	0.501951	0.317722	0.00255748	0.287796	0.00654901	0.608907	3.09e-10	-0.355172	0.000684795	-0.00752492	0.944527	0.114105	0.2898	0.0435413	0.687092	0.167435	0.118938	-0.376328	0.000301987
Gatad2b	black	-0.0517919	0.631778	0.889212	5.98e-31	0.709156	1.06e-14	0.0505799	0.639787	0.0723027	0.503216	-0.347858	0.000897301	-0.29172	0.00582098	0.288413	0.00642956	-0.0269379	0.803259	0.121486	0.259519	0.177071	0.0988621	-0.0614383	0.569601	0.158618	0.139928	-0.137373	0.201845	0.215515	0.0437405	0.138203	0.199108	-0.0972775	0.36725	0.606151	3.9e-10	0.0317851	0.768772	0.1087	0.313401	0.107563	0.318523	0.215833	0.0434232	0.257546	0.0154156	-0.691745	8.51e-14
Dock7	black	-0.0513694	0.634565	0.536544	7.11e-08	0.38341	0.000226697	-0.0308241	0.775576	0.05394	0.617687	-0.0325219	0.763567	-0.129428	0.229423	0.168395	0.116805	-0.110461	0.305579	0.0673328	0.533078	0.122996	0.253601	-0.120048	0.265245	0.154149	0.151585	-0.192603	0.072206	0.0784023	0.467789	-0.128863	0.231479	-0.213586	0.0457075	0.290694	0.00600396	0.251449	0.0181188	0.091753	0.395209	0.207829	0.0520155	-0.0338101	0.754493	0.142736	0.184628	-0.48893	1.34e-06
Bnip3l-ps	black	-0.0512788	0.635163	0.608741	3.13e-10	0.539836	5.71e-08	-0.228672	0.0321175	0.11751	0.275553	-0.14156	0.188308	0.123716	0.25081	0.139092	0.196208	0.338381	0.00126154	0.178128	0.0968333	-0.0123784	0.90887	0.187469	0.080289	0.126281	0.241043	-0.202255	0.0587888	0.20311	0.0577045	0.369744	0.000391974	0.073104	0.498484	0.665085	1.58e-12	-0.331734	0.00159205	-0.149787	0.163647	0.108546	0.314095	0.0784427	0.467559	0.106007	0.325612	-0.373902	0.000332666
Pikfyve	black	-0.0510169	0.636895	0.816327	3.3e-22	0.606383	3.82e-10	-0.258197	0.0151487	0.174556	0.103826	-0.0204354	0.850109	-0.240057	0.0242725	0.236492	0.0265314	0.184862	0.0846619	0.161728	0.132227	0.231246	0.0301789	-0.136213	0.205719	0.053163	0.622768	0.00401914	0.970354	0.0886749	0.411321	0.13209	0.219906	-0.0935163	0.386151	0.719964	2.69e-15	-0.0723562	0.502899	-0.128575	0.232534	0.113147	0.293895	-0.0516355	0.632809	0.030931	0.774818	-0.611025	2.58e-10
Lonp2	black	-0.0507382	0.638738	0.468115	4.24e-06	0.435628	2.22e-05	0.230243	0.0309222	-0.200768	0.0607125	-0.364313	0.000484064	0.267818	0.0116458	0.252491	0.01763	-0.150397	0.16192	-0.0893859	0.407566	0.00861935	0.936474	0.0648871	0.54809	0.125339	0.244597	-0.0822691	0.446053	0.263253	0.0132085	0.294133	0.0054096	-0.186736	0.0814999	0.303638	0.00402902	0.0195323	0.856661	0.0840201	0.4364	0.0533882	0.621294	0.0128087	0.905717	0.0388871	0.719061	-0.467784	4.32e-06
Glg1	black	-0.0506489	0.63933	0.920922	5.97e-37	0.845974	3.3e-25	0.0570877	0.597288	-0.0340166	0.753041	-0.412567	6.49e-05	-0.152008	0.15742	0.30079	0.00440531	-0.0041146	0.96965	0.206552	0.0535072	0.0327198	0.762171	-0.0297495	0.783204	0.258494	0.0150283	-0.248014	0.0198149	0.411857	6.7e-05	0.159403	0.137953	-0.0638373	0.554596	0.654615	4.59e-12	0.0311315	0.773398	0.175311	0.102316	0.103836	0.335674	0.219246	0.0401362	0.175172	0.102593	-0.754598	2.07e-17
Zfp652	black	-0.0506035	0.639631	0.848194	1.86e-25	0.526867	1.34e-07	0.236123	0.0267753	0.0894615	0.407168	-0.437685	2.01e-05	-0.205208	0.0551158	0.160666	0.13482	-0.244387	0.0217512	-0.105314	0.328803	0.36765	0.000425377	-0.163063	0.12902	0.307681	0.0035441	-0.053654	0.619555	0.170977	0.111222	0.240728	0.0238666	-0.203185	0.0576114	0.437565	2.02e-05	0.141129	0.189671	0.147071	0.171508	0.178069	0.0969456	0.341417	0.00113237	0.35362	0.000725599	-0.728008	9.28e-16
Ankrd11	black	-0.0503167	0.641531	0.869581	4.34e-28	0.741813	1.37e-16	0.00950166	0.929987	0.113311	0.293191	-0.371898	0.00036014	-0.058785	0.586415	0.286125	0.00688285	-0.0328051	0.761569	0.209015	0.0506606	0.167397	0.119021	-0.0247281	0.819111	0.293625	0.00549396	-0.0649056	0.547975	0.315978	0.00270876	0.0722152	0.503734	-0.0730878	0.498579	0.587598	1.76e-09	0.113893	0.290703	0.173765	0.105428	0.13062	0.225128	0.0648262	0.548466	0.106302	0.324262	-0.710512	8.95e-15
Zxdc	black	-0.0492712	0.648481	0.666763	1.33e-12	0.606828	3.68e-10	-0.0814681	0.450509	0.272106	0.0103272	-0.0973065	0.367106	-0.0425089	0.694139	0.189082	0.0776756	0.205282	0.0550266	0.130744	0.224682	0.0711137	0.51028	-0.0178358	0.868995	0.0951973	0.377633	-0.153541	0.153225	0.370825	0.000375686	0.336187	0.00136302	0.0425526	0.69384	0.651129	6.49e-12	-0.246943	0.0203705	-0.0535154	0.620462	0.107252	0.31993	0.217205	0.0420763	0.027103	0.802078	-0.595555	9.33e-10
Kidins220	black	-0.0490839	0.64973	0.847482	2.23e-25	0.701944	2.56e-14	0.166533	0.120966	-0.121707	0.258649	-0.373385	0.000339559	-0.196849	0.0660277	0.365585	0.000460866	-0.218487	0.0408487	0.0918111	0.394909	0.125867	0.242602	-0.144207	0.180095	0.210964	0.0484967	-0.208695	0.0510237	0.294078	0.00541872	-0.00253557	0.981295	-0.218194	0.0411261	0.450451	1.06e-05	0.273984	0.00979222	0.239055	0.0248902	0.151255	0.159512	0.128645	0.232278	0.217806	0.041497	-0.750864	3.64e-17
Ncor1	black	-0.048902	0.650942	0.912152	4.55e-35	0.848377	1.77e-25	-0.185442	0.0836725	0.083937	0.436856	-0.252823	0.0174766	-0.145902	0.174977	0.282585	0.00763982	0.176686	0.0996101	0.365464	0.000463042	0.0356553	0.741552	-0.0391449	0.717277	0.205962	0.0542083	-0.200726	0.0607671	0.349826	0.000834899	0.0407553	0.706167	0.0115731	0.914776	0.745994	7.46e-17	-0.00530176	0.9609	0.0931808	0.387865	0.0890207	0.409492	0.067639	0.531213	0.0552942	0.608874	-0.668466	1.11e-12
Rc3h2	black	-0.0485941	0.652998	0.67138	8.14e-13	0.380908	0.000251053	0.148388	0.167663	0.100909	0.349547	-0.152991	0.154722	-0.149676	0.163964	0.245183	0.0213127	-0.328752	0.00176431	-0.149515	0.164423	0.439754	1.81e-05	-0.273748	0.00985812	0.150845	0.160658	0.148914	0.166146	0.187894	0.0795933	0.0100881	0.925678	-0.368841	0.000406074	0.318997	0.00245178	0.340074	0.00118793	0.0899353	0.404678	0.131839	0.22079	0.0454756	0.673962	0.210416	0.0490973	-0.748104	5.48e-17
Map2k2	black	-0.0479986	0.656981	-0.670628	8.82e-13	-0.351957	0.0007718	0.105072	0.329921	-0.0805864	0.455442	0.200406	0.0611884	0.329554	0.0017164	-0.0359269	0.739653	0.0734808	0.496267	0.0468271	0.664845	-0.318658	0.00247954	0.20591	0.0542714	-0.0255494	0.813211	-0.0614887	0.569284	0.0252566	0.815313	-0.00351253	0.97409	0.304285	0.00394771	-0.437731	2e-05	-0.144879	0.178054	0.0894651	0.407149	-0.198888	0.0632166	-0.137484	0.20148	-0.422433	4.14e-05	0.423038	4.02e-05
Vwa5a	black	-0.047929	0.657447	0.607381	3.51e-10	0.194874	0.0688466	-0.0662725	0.539561	0.246594	0.0205547	-0.110866	0.303799	0.00545019	0.959806	0.0758126	0.482662	0.00127356	0.990604	-0.29575	0.00514866	0.528298	1.22e-07	-0.132533	0.218349	0.111834	0.29957	0.294694	0.00531771	-0.0826917	0.443713	0.535182	7.79e-08	-0.278661	0.0085639	0.514224	2.98e-07	-0.181265	0.0910026	-0.310468	0.00324082	0.286694	0.00676747	0.0426298	0.693312	0.384933	0.000212962	-0.484217	1.75e-06
2510009E07Rik	black	-0.0477925	0.658362	0.739579	1.88e-16	0.57406	5e-09	0.251056	0.0183065	0.0199145	0.853886	-0.375437	0.000312935	0.0687007	0.524772	0.265319	0.0124801	-0.25547	0.016294	-0.128644	0.232281	0.196305	0.066795	0.08422	0.435306	0.252955	0.0174157	-0.141982	0.186982	0.470069	3.82e-06	0.214315	0.0449555	-0.324521	0.0020376	0.436924	2.08e-05	0.15339	0.153636	0.130537	0.225422	0.152347	0.156486	0.187583	0.0801024	0.216073	0.0431856	-0.769072	2.12e-18
Acap2	black	-0.0469473	0.664036	0.466998	4.51e-06	0.0499021	0.644284	0.00658791	0.951425	0.246159	0.0207855	0.141593	0.188205	-0.148711	0.16673	0.105796	0.326581	-0.195046	0.0685977	-0.352476	0.000757086	0.672167	7.49e-13	-0.251711	0.0179949	0.0166707	0.877484	0.490321	1.24e-06	-0.0423783	0.695032	0.201617	0.0596082	-0.363861	0.000492565	0.311582	0.00312627	0.0792548	0.462948	-0.225748	0.0344467	0.139381	0.195269	-0.0245288	0.820545	0.175126	0.102685	-0.577119	3.97e-09
Abl2	black	-0.0467396	0.665434	0.75816	1.2e-17	0.509171	4.07e-07	0.383371	0.000227064	-0.0729329	0.499492	-0.577989	3.71e-09	-0.242657	0.0227306	0.117928	0.273838	-0.435042	2.28e-05	-0.0565063	0.601034	0.304264	0.00395031	-0.143692	0.181672	0.334497	0.00144616	-0.0622069	0.564773	0.236907	0.0262598	-0.0400192	0.711238	-0.192282	0.0726916	0.205968	0.0542012	0.398863	0.000118508	0.374096	0.000330109	0.0864426	0.423242	0.604319	4.54e-10	0.450338	1.07e-05	-0.677006	4.44e-13
Fam173a	black	-0.0465255	0.666875	-0.613131	2.15e-10	-0.499711	7.17e-07	0.22993	0.0311573	-0.270251	0.0108807	0.0561482	0.603345	0.27188	0.0103936	-0.0677559	0.530502	-0.291754	0.00581491	-0.165045	0.124372	-0.195223	0.0683414	0.224856	0.0351846	0.0145893	0.892683	-0.0904914	0.401767	-0.182359	0.0890357	-0.236903	0.0262625	-0.0514959	0.63373	-0.660511	2.53e-12	0.278389	0.00863157	0.172939	0.107119	-0.0281058	0.794912	0.000695364	0.99487	-0.0689631	0.523186	0.446114	1.32e-05
Arfgef3	black	-0.0461497	0.669409	0.871704	2.24e-28	0.762131	6.46e-18	-0.294164	0.00540444	0.133129	0.216268	-0.230567	0.0306803	-0.158821	0.139415	0.19821	0.0641407	0.2943	0.00538207	0.382645	0.000233908	0.0287902	0.790032	-0.0429028	0.691447	0.11272	0.295735	-0.126293	0.241	0.170525	0.112184	0.0555503	0.607214	0.0716584	0.507037	0.755061	1.93e-17	-0.114551	0.287908	-0.00324717	0.976047	0.103748	0.336086	-0.0761784	0.480546	0.0760285	0.481412	-0.485905	1.59e-06
Rnf112	black	-0.0459193	0.670963	-0.655379	4.25e-12	-0.267581	0.0117228	-0.284998	0.00711627	-0.0448354	0.678297	0.573879	5.07e-09	-0.195844	0.0674494	-0.155908	0.146914	0.384415	0.000217544	0.386922	0.00019617	-0.452299	9.69e-06	-0.0548963	0.611458	-0.212282	0.0470778	-0.189203	0.0774819	-0.154311	0.151149	-0.421425	4.33e-05	0.482914	1.89e-06	-0.283244	0.00749372	-0.17515	0.102637	0.00616366	0.95455	-0.329177	0.00173877	-0.31957	0.00240554	-0.47659	2.68e-06	0.560036	1.4e-08
Eif2d	black	-0.0450929	0.676552	-0.510974	3.64e-07	-0.151577	0.158615	-0.226041	0.0342066	-0.107918	0.316918	0.414812	5.86e-05	-0.0717336	0.506591	0.00489371	0.963907	0.208478	0.0512707	0.3995	0.0001153	-0.418075	5.05e-05	-0.0286959	0.790704	-0.0726795	0.500988	-0.273017	0.0100648	0.0521468	0.62944	-0.536192	7.28e-08	0.336671	0.00133999	-0.302772	0.00414039	0.0883366	0.413115	0.147208	0.171105	-0.15259	0.155816	-0.137015	0.203035	-0.230726	0.0305624	0.387365	0.000192605
Dcp2	black	-0.0439265	0.684469	0.882291	6.96e-30	0.710916	8.51e-15	-0.10947	0.309967	0.0636302	0.555883	-0.282532	0.00765171	-0.271457	0.0105181	0.235205	0.0273896	0.0541737	0.616162	0.162556	0.130232	0.112515	0.296618	-0.128285	0.233597	0.0830459	0.441756	-0.123676	0.250966	0.200154	0.0615215	0.107355	0.319463	-0.194006	0.070116	0.683112	2.27e-13	0.0320197	0.767114	0.000555225	0.995904	0.110404	0.30583	-0.0363378	0.736784	0.150897	0.160512	-0.608519	3.19e-10
Igip	black	-0.0438936	0.684693	0.252577	0.01759	0.202257	0.0587856	-0.300103	0.00450066	0.0850517	0.430769	0.103813	0.335781	0.303605	0.00403319	0.161908	0.131791	0.243594	0.0221953	0.115008	0.285974	0.0217292	0.84074	-0.0442134	0.682519	-0.0160895	0.881724	0.0903294	0.402614	0.057906	0.592035	0.137649	0.200932	-0.0406398	0.706962	0.361494	0.000539317	-0.137514	0.20138	-0.195608	0.0677873	0.130089	0.227034	-0.379551	0.000265254	-0.25716	0.0155756	-0.146264	0.173897
Sos1	black	-0.0437655	0.685565	0.805976	2.76e-21	0.582841	2.56e-09	0.1139	0.290675	0.0324708	0.763928	-0.461159	6.13e-06	-0.203253	0.057525	0.247759	0.0199457	-0.25525	0.0163895	0.056018	0.604187	0.21422	0.0450531	-0.120392	0.263867	0.19068	0.0751527	0.00165301	0.987805	0.157959	0.141605	-0.0221849	0.837445	-0.277904	0.00875302	0.388713	0.000182109	0.335935	0.0013751	0.198811	0.0633206	0.199048	0.0630003	0.0424968	0.694222	0.214554	0.044711	-0.60133	5.82e-10
Tcp11l1	black	-0.0435888	0.686768	0.877802	3.16e-29	0.711251	8.16e-15	-0.124341	0.248405	0.0799839	0.45883	-0.345725	0.000969695	-0.114367	0.288687	0.173868	0.105217	0.124742	0.246872	0.222557	0.037148	0.12844	0.23303	-0.0551105	0.610067	0.248094	0.0197737	-0.128018	0.234581	0.277178	0.00893793	0.189159	0.0775522	-0.0147206	0.891723	0.67811	3.94e-13	-0.0511474	0.636032	0.0460951	0.669777	0.126381	0.240667	0.112248	0.297773	0.238382	0.0253126	-0.587313	1.8e-09
Cops7b	black	-0.0434109	0.687981	-0.529361	1.14e-07	-0.423959	3.85e-05	0.197243	0.0654772	-0.0508997	0.637669	0.048057	0.65659	-0.13415	0.212733	-0.250325	0.0186594	-0.205786	0.0544196	-0.035719	0.741107	-0.0950059	0.378596	0.0167336	0.877025	-0.0287541	0.790289	0.0771186	0.47513	-0.28865	0.00638405	-0.334781	0.00143187	0.147551	0.170099	-0.576401	4.19e-09	0.197423	0.0652261	0.208369	0.0513953	-0.236597	0.0264624	0.0134361	0.901121	-0.060531	0.575325	0.448851	1.15e-05
Elfn2	black	-0.0433472	0.688415	0.593641	1.09e-09	0.515409	2.77e-07	-0.0125334	0.907734	0.147726	0.169587	-0.408408	7.81e-05	-0.321771	0.0022352	0.00967789	0.928692	-0.0401309	0.710467	0.346641	0.000937983	0.137322	0.202016	-0.176908	0.0991791	0.256785	0.0157325	0.0788814	0.465065	0.0400813	0.71081	-0.240795	0.023826	0.135421	0.208393	0.293708	0.00548018	0.224985	0.0350769	0.30474	0.00389133	-0.052569	0.626665	0.165279	0.123832	0.109736	0.308785	-0.335039	0.00141899
Cep350	black	-0.0433176	0.688616	0.89141	2.65e-31	0.555254	1.97e-08	-0.0501094	0.642907	0.209702	0.0498889	-0.287269	0.00665268	-0.102368	0.342589	0.210146	0.0493957	-0.033758	0.754859	-0.0112644	0.917041	0.409457	7.46e-05	-0.13056	0.225342	0.152259	0.156726	0.161286	0.133302	0.132099	0.219874	0.225424	0.0347127	-0.191061	0.0745615	0.619929	1.19e-10	0.0328861	0.760998	-0.0417607	0.699262	0.272707	0.0101534	0.104692	0.331685	0.272479	0.0102192	-0.681403	2.74e-13
Epb41l5	black	-0.0429673	0.691007	0.548156	3.24e-08	0.443789	1.49e-05	-0.0722225	0.503691	0.0789992	0.464397	-0.159201	0.138461	0.0313609	0.771773	0.12607	0.241837	0.185219	0.084052	0.130816	0.224425	0.114471	0.288245	-0.158544	0.140117	0.29502	0.00526505	-0.12831	0.233506	0.250486	0.0185812	0.281441	0.00789968	0.182911	0.0880559	0.47832	2.44e-06	-0.21529	0.0439667	0.00924962	0.93184	0.118672	0.2708	0.18548	0.0836074	0.267912	0.0116153	-0.453769	8.99e-06
Lmbrd2	black	-0.0426872	0.69292	0.884797	2.91e-30	0.83798	2.43e-24	-0.125734	0.243105	-0.0057951	0.957265	-0.325992	0.00193853	-0.311211	0.00316397	0.132271	0.219268	0.190116	0.0760362	0.390806	0.000166858	-0.0392512	0.716542	-0.165687	0.122894	0.161798	0.132057	-0.244713	0.0215705	0.214095	0.0451818	0.0302213	0.779853	0.113176	0.293772	0.693075	7.29e-14	-0.0499374	0.644049	0.143269	0.182977	0.0733038	0.497307	0.0404739	0.708104	0.104247	0.333756	-0.568543	7.54e-09
Rbm27	black	-0.0424391	0.694616	0.729533	7.55e-16	0.496609	8.61e-07	0.0358996	0.739844	0.0567021	0.599771	-0.305891	0.00375196	-0.252757	0.017507	0.205492	0.0547726	-0.10178	0.345384	0.011661	0.914131	0.310377	0.00325036	-0.22488	0.0351649	0.0698338	0.517941	0.135106	0.20946	0.0935409	0.386026	0.0502489	0.641981	-0.199031	0.0630238	0.468656	4.12e-06	0.133882	0.213657	0.0345365	0.749389	0.164258	0.126202	0.0913679	0.397205	0.16388	0.127087	-0.56685	8.55e-09
Alms1	black	-0.0422026	0.696234	0.757445	1.34e-17	0.455793	8.1e-06	-0.0377311	0.72708	0.131939	0.220439	-0.117457	0.275771	-0.0761645	0.480626	0.339218	0.00122463	-0.0658048	0.542433	-0.0737521	0.494674	0.388294	0.000185313	-0.015222	0.888059	0.122214	0.256653	0.120921	0.261758	0.185689	0.0832549	0.146759	0.172429	-0.220362	0.0391076	0.530222	1.08e-07	0.0524802	0.627248	-0.0601625	0.577658	0.164954	0.124583	0.170185	0.112912	0.191729	0.0735346	-0.6746	5.76e-13
Cnot6l	black	-0.0419925	0.697673	0.93258	8.03e-40	0.703459	2.13e-14	0.138552	0.197965	0.0728949	0.499716	-0.377219	0.000291393	-0.0849786	0.431166	0.319004	0.00245122	-0.112455	0.296879	-0.0133011	0.902109	0.263839	0.0129981	-0.0836374	0.4385	0.269727	0.0110418	-0.11112	0.302684	0.399809	0.000113772	0.279474	0.00836488	-0.173698	0.105564	0.620739	1.11e-10	0.0325747	0.763195	0.0940704	0.383331	0.122554	0.255322	0.229106	0.0317834	0.272508	0.0102108	-0.847419	2.27e-25
Tanc2	black	-0.0419703	0.697825	0.830719	1.36e-23	0.769653	1.93e-18	-0.141787	0.187592	0.0476701	0.659183	-0.140362	0.192112	0.0565635	0.600665	0.382082	0.000239338	0.173624	0.105714	0.228651	0.032134	0.031627	0.76989	-0.0117393	0.913557	0.172075	0.10891	-0.21472	0.044543	0.45251	9.59e-06	0.18635	0.0821427	-0.0404823	0.708046	0.730089	7e-16	-0.0988855	0.359345	0.0102029	0.924834	0.150267	0.162285	-0.0274441	0.799638	-0.0252521	0.815345	-0.715177	4.97e-15
Crk	black	-0.0419103	0.698236	0.803673	4.35e-21	0.62429	8.09e-11	0.0265258	0.806209	-0.0331001	0.75949	-0.437632	2.01e-05	-0.164366	0.12595	0.0601396	0.577803	-0.110927	0.30353	0.169786	0.113771	0.17524	0.102457	-0.190987	0.0746769	0.209234	0.050414	-0.0220116	0.838698	0.0923363	0.392199	-0.0926392	0.390641	-0.142339	0.185865	0.457421	7.45e-06	0.231619	0.0299061	0.189706	0.0766819	0.148205	0.168195	0.0228344	0.832755	0.255755	0.0161711	-0.534676	8.05e-08
Adnp2	black	-0.0418596	0.698584	0.730171	6.92e-16	0.684806	1.87e-13	0.0179785	0.867956	0.106153	0.324943	-0.202094	0.0589937	-0.151477	0.158893	0.288008	0.0065077	0.00616671	0.954527	0.141152	0.189598	0.0716537	0.507065	-0.0884592	0.412465	0.168046	0.117578	-0.221387	0.0381823	0.469255	3.99e-06	0.153966	0.152076	-0.120523	0.263344	0.578079	3.69e-09	0.0304113	0.778504	0.083663	0.438359	0.161687	0.132325	0.10081	0.350025	0.107035	0.320918	-0.700638	2.99e-14
Pcgf3	black	-0.0417662	0.699224	0.787676	8.78e-20	0.749855	4.23e-17	0.190136	0.0760044	0.0170149	0.874974	-0.398457	0.000120594	-0.147291	0.170863	0.289663	0.0061932	-0.171678	0.109741	0.185334	0.083855	0.0988082	0.359723	-0.141761	0.187675	0.331061	0.00162951	-0.165454	0.123428	0.463027	5.56e-06	-0.0197364	0.855179	-0.0651047	0.546746	0.454576	8.63e-06	0.225307	0.03481	0.320166	0.00235834	-0.0251771	0.815884	0.189062	0.077708	0.1565	0.145365	-0.785953	1.19e-19
Gm20208	black	-0.04151	0.700981	0.676049	4.93e-13	0.620182	1.16e-10	0.177872	0.0973219	-0.118318	0.272243	-0.42022	4.58e-05	-0.285232	0.00706725	0.030445	0.778265	-0.0399445	0.711753	0.121832	0.258154	-0.0713309	0.508986	-0.0769697	0.475986	0.0798335	0.459678	-0.299261	0.00462003	0.160376	0.135535	0.143683	0.1817	-0.0164809	0.878868	0.423375	3.96e-05	-0.0158924	0.883162	0.182577	0.0886464	0.0320323	0.767025	0.250187	0.0187271	0.221471	0.0381069	-0.463761	5.35e-06
CYTB	black	-0.0414922	0.701104	-0.672967	6.87e-13	-0.47975	2.25e-06	0.319116	0.00244212	-0.269185	0.0112103	0.0530888	0.623255	0.308861	0.00341266	0.0569421	0.598225	-0.261933	0.013693	-0.170762	0.111678	-0.137192	0.202448	0.120418	0.263761	0.211176	0.0482661	-0.0318863	0.768057	0.0590945	0.584442	-0.140322	0.192242	0.0985056	0.361203	-0.66369	1.83e-12	0.154106	0.151701	0.21113	0.0483168	-0.21415	0.0451253	0.0329992	0.760201	-0.0623123	0.564112	0.331398	0.00161065
Birc6	black	-0.0414192	0.701604	0.638933	2.11e-11	0.495274	9.31e-07	-0.184835	0.0847075	0.125778	0.242938	0.0395567	0.714431	0.154616	0.150333	0.321533	0.00225306	0.13519	0.209175	0.0728454	0.500009	0.183277	0.0874107	-0.0297252	0.783377	0.0583935	0.588915	0.0232315	0.829889	0.295544	0.00518125	0.203706	0.0569601	-0.108643	0.313656	0.589644	1.5e-09	-0.0847055	0.432654	-0.123792	0.250515	0.168082	0.117497	-0.106874	0.321648	-0.0626839	0.561787	-0.599512	6.76e-10
Bptf	black	-0.0413857	0.701834	0.889195	6.01e-31	0.551559	2.56e-08	-0.102359	0.34263	0.22228	0.0373911	-0.23855	0.0252067	-0.187163	0.0807933	0.203215	0.0575731	0.0142889	0.89488	-0.0114196	0.915902	0.357116	0.000636644	0.0293258	0.786218	0.0251134	0.816342	0.120443	0.263662	0.0430907	0.690164	0.224791	0.035239	-0.231878	0.0297184	0.659968	2.68e-12	-0.0104736	0.922847	-0.108439	0.314574	0.23506	0.0274878	0.0744078	0.490834	0.212312	0.0470453	-0.61383	2.03e-10
Csmd1	black	-0.0412978	0.702438	0.618814	1.31e-10	0.485951	1.59e-06	-0.383789	0.000223209	0.318373	0.00250306	0.128136	0.234145	-0.0640754	0.553117	0.306112	0.00372569	0.219451	0.0399458	0.259884	0.0144754	0.190383	0.0756175	-0.0394732	0.715007	-0.0251958	0.815749	0.1013	0.347676	0.131114	0.223364	-0.0813024	0.451434	-0.101394	0.347223	0.594865	9.87e-10	0.0174511	0.871797	-0.13145	0.222169	0.099287	0.357388	-0.301088	0.00436465	-0.0861929	0.424588	-0.445413	1.37e-05
Ralgapa2	black	-0.0412033	0.703087	0.65464	4.58e-12	0.435691	2.21e-05	-0.0433682	0.688272	0.0608488	0.573317	0.0188124	0.86189	-0.228737	0.0320672	0.218541	0.0407977	0.064335	0.551507	-0.0668776	0.535856	0.221371	0.0381958	-0.265209	0.0125178	-0.0150008	0.889675	-0.134673	0.210939	0.245946	0.0208996	0.25321	0.0172993	-0.145626	0.175804	0.555645	1.92e-08	-0.12979	0.228112	-0.136898	0.203425	0.0507062	0.63895	0.269343	0.011161	0.145661	0.175698	-0.599299	6.88e-10
Mtmr4	black	-0.0410387	0.704218	0.62368	8.54e-11	0.447195	1.25e-05	0.286474	0.00681193	0.124238	0.248802	-0.407125	8.27e-05	-0.291469	0.00586518	0.119468	0.267577	-0.332086	0.00157272	-0.0640904	0.553024	0.305782	0.00376493	-0.144446	0.179369	0.158315	0.140697	0.172799	0.107407	0.202955	0.0579007	0.00364414	0.973119	-0.19366	0.0706266	0.255044	0.0164795	0.269995	0.010959	0.224464	0.0355127	-0.00191582	0.985866	0.165112	0.124217	0.21769	0.0416084	-0.618739	1.32e-10
Dhx8	black	-0.0407494	0.706208	0.654854	4.48e-12	0.458361	7.1e-06	0.0275934	0.798572	0.137164	0.20254	-0.21999	0.0394474	-0.353116	0.000739335	0.193896	0.0702774	-0.0503114	0.641567	-0.0274297	0.799741	0.274507	0.00964755	0.00486378	0.964128	-0.00649078	0.952141	0.151762	0.158099	0.094194	0.382703	0.155321	0.148461	-0.16903	0.115413	0.489087	1.33e-06	-0.0132555	0.902444	-0.0400377	0.71111	0.0685181	0.525877	0.227511	0.0330261	0.16401	0.126782	-0.52059	2e-07
Prpsap1	black	-0.0403324	0.709079	-0.536477	7.15e-08	-0.45589	8.06e-06	0.230922	0.0304172	-0.141505	0.188481	0.245304	0.0212471	-0.0658703	0.54203	-0.104161	0.334158	-0.153658	0.152908	-0.17875	0.0956542	0.000518228	0.996177	-0.301676	0.00428507	-0.0354563	0.742944	0.0332293	0.75858	-0.049891	0.644358	-0.051686	0.632476	0.158538	0.140132	-0.4922	1.11e-06	0.0197512	0.855072	0.0822159	0.446349	-0.137503	0.201416	0.254269	0.0168216	-0.041445	0.701428	0.224604	0.035395
Rnf141	black	-0.0399075	0.712009	0.656405	3.84e-12	0.567274	8.28e-09	-0.0740722	0.492797	0.0758809	0.482267	-0.3364	0.00135283	0.0463805	0.667852	0.172288	0.108466	0.110107	0.307142	0.161598	0.132542	0.00990067	0.927055	0.405597	8.84e-05	0.167609	0.11855	-0.167915	0.117867	0.123674	0.250974	0.226322	0.0339786	-0.0294875	0.785067	0.528304	1.22e-07	-0.0770423	0.475568	0.0292893	0.786478	0.0434766	0.687533	0.125425	0.244275	0.133003	0.216704	-0.398865	0.000118493
Dpysl3	black	-0.0395091	0.71476	0.611109	2.56e-10	0.517567	2.42e-07	0.244783	0.0215319	-0.166176	0.121777	-0.49066	1.22e-06	-0.383558	0.000225327	0.0656218	0.543558	-0.304439	0.00392855	0.0518208	0.631587	0.0269309	0.803309	-0.121507	0.259437	0.183259	0.0874429	-0.26729	0.0118181	0.217795	0.0415071	-0.100039	0.353741	-0.205123	0.0552193	0.208906	0.0507838	0.350987	0.000799963	0.301678	0.00428477	0.148022	0.168726	0.536123	7.32e-08	0.378771	0.000273743	-0.498002	7.93e-07
Zfp780b	black	-0.0393671	0.715741	0.813072	6.53e-22	0.707679	1.27e-14	0.0508247	0.638166	0.0801593	0.457842	-0.242303	0.0229353	0.0524171	0.627663	0.324038	0.00207117	-0.0186609	0.862992	0.0673884	0.532739	0.164639	0.125314	-0.0287328	0.79044	0.245135	0.0213389	-0.0800791	0.458293	0.421353	4.35e-05	0.271274	0.0105724	-0.123278	0.252507	0.633366	3.54e-11	-0.0108576	0.920027	0.0618278	0.567152	0.104815	0.331116	0.0938531	0.384435	0.0361644	0.737994	-0.810589	1.09e-21
Bace1	black	-0.0390941	0.717629	0.843786	5.76e-25	0.773318	1.05e-18	-0.0685791	0.525507	-0.0165129	0.878635	-0.416891	5.34e-05	-0.160618	0.134937	0.218894	0.0404652	0.0195666	0.856412	0.273124	0.0100343	0.0217311	0.840726	-0.148952	0.166035	0.168612	0.11633	-0.175109	0.102719	0.342277	0.00109806	0.0436631	0.686262	-0.132584	0.218171	0.612662	2.24e-10	0.130242	0.226482	0.135023	0.209743	0.190533	0.0753827	0.16228	0.130893	0.136284	0.20548	-0.598915	7.1e-10
Add2	black	-0.0375286	0.728487	0.853434	4.6e-26	0.811551	8.94e-22	0.180378	0.0926216	-0.0965803	0.37071	-0.470781	3.68e-06	-0.234217	0.0280647	0.252469	0.01764	-0.0472902	0.661732	0.218441	0.0408924	-0.00827836	0.938982	-0.0219801	0.838925	0.261724	0.013771	-0.292905	0.00561559	0.334941	0.00142386	0.100611	0.350983	0.0483945	0.654332	0.540643	5.41e-08	0.0271855	0.801487	0.284154	0.00729575	0.0329932	0.760243	0.239935	0.0243471	0.199265	0.0627083	-0.690109	1.03e-13
COX2	black	-0.0373001	0.730077	-0.669955	9.47e-13	-0.523439	1.67e-07	-0.0186339	0.863188	-0.0150544	0.889283	0.197233	0.0654903	0.28854	0.00640507	0.0837153	0.438072	0.0115481	0.914959	-0.106802	0.321979	-0.111687	0.30021	0.50211	6.22e-07	-0.0455896	0.673191	0.137231	0.202318	-0.12137	0.259976	-0.0960855	0.373178	0.0712129	0.509689	-0.457374	7.47e-06	-0.0507964	0.638353	-0.0756684	0.483497	-0.136871	0.203517	-0.162542	0.130265	-0.125374	0.244466	0.537856	6.52e-08
Ralgapa1	black	-0.0372183	0.730647	0.845837	3.42e-25	0.762423	6.17e-18	-0.227264	0.0332222	0.0795698	0.461166	-0.130992	0.223797	-0.233084	0.0288558	0.22495	0.0351065	0.210538	0.0489634	0.341193	0.00114146	0.0609835	0.572467	-0.159229	0.138389	0.109511	0.309783	-0.113838	0.290941	0.264788	0.0126639	0.0237451	0.826187	0.034657	0.748544	0.716898	3.99e-15	-0.0539083	0.617894	0.0284143	0.792711	0.0834471	0.439546	-0.0664286	0.538604	0.0213818	0.843253	-0.598943	7.08e-10
Aff4	black	-0.0371753	0.730946	0.909592	1.48e-34	0.631812	4.09e-11	0.172287	0.108468	-0.00707284	0.947855	-0.454835	8.51e-06	-0.144258	0.179942	0.252656	0.0175537	-0.303412	0.00405789	-0.0411127	0.70371	0.308902	0.00340821	-0.125325	0.244652	0.199651	0.062191	0.00241782	0.982163	0.272904	0.0100969	0.0455154	0.673692	-0.36391	0.000491622	0.468444	4.17e-06	0.327666	0.0018311	0.167951	0.117787	0.190121	0.0760276	0.198481	0.0637698	0.316989	0.00262014	-0.773951	9.48e-19
Pcdhb19	black	-0.037074	0.731651	0.696786	4.73e-14	0.609214	3.01e-10	0.103415	0.337646	-0.0761039	0.480976	-0.391763	0.000160288	-0.206453	0.0536249	0.288432	0.0064258	-0.0113184	0.916645	0.144388	0.179545	-0.0237726	0.825989	-0.0593003	0.583132	0.203949	0.0566583	-0.310007	0.00328931	0.15885	0.139342	0.0949457	0.3789	-0.0188132	0.861885	0.439898	1.8e-05	0.00974423	0.928204	0.165364	0.123634	0.149678	0.163957	0.0745459	0.490028	0.262412	0.0135153	-0.467624	4.36e-06
Smchd1	black	-0.0370728	0.731659	0.792094	3.93e-20	0.540252	5.55e-08	3.71e-05	0.999726	0.0268447	0.803926	-0.124442	0.248018	-0.138448	0.198307	0.186448	0.081979	-0.0464956	0.667076	-0.0513704	0.634558	0.32235	0.00219222	-0.10341	0.337674	0.105088	0.329849	0.0782216	0.468819	0.136856	0.203564	0.226877	0.0335313	-0.211135	0.0483104	0.583888	2.36e-09	0.00330968	0.975586	-0.0558996	0.604953	0.18657	0.0817756	0.123779	0.250568	0.162615	0.130089	-0.72419	1.54e-15
Pcsk4	black	-0.0366509	0.734599	-0.615348	1.78e-10	-0.347959	0.000893984	-0.300199	0.00448731	-0.00181702	0.986595	0.505464	5.09e-07	-0.121364	0.260003	-0.175546	0.101849	0.260568	0.0142101	0.262003	0.0136669	-0.334102	0.00146623	-0.0967736	0.369748	-0.168769	0.115984	-0.127417	0.236802	-0.233246	0.0287411	-0.395956	0.000134214	0.244785	0.0215309	-0.318007	0.00253356	-0.0282184	0.794108	-0.0480827	0.656418	-0.247341	0.0201626	-0.35105	0.000798079	-0.307068	0.00361404	0.54576	3.82e-08
Ksr2	black	-0.036014	0.739045	0.896751	3.4e-32	0.705844	1.59e-14	-0.0285056	0.79206	0.069074	0.522516	-0.392144	0.000157733	-0.290558	0.00602876	0.181403	0.0907517	0.0358364	0.740286	0.195286	0.0682512	0.120724	0.262544	-0.0552889	0.608909	0.171895	0.109287	-0.151109	0.159919	0.153323	0.153817	0.0725787	0.501583	-0.0648153	0.548534	0.61297	2.18e-10	0.0232287	0.82991	0.108628	0.313725	0.0873214	0.418525	0.135575	0.207871	0.254329	0.016795	-0.567871	7.93e-09
Tbl2	black	-0.0345961	0.748971	0.652607	5.61e-12	0.612682	2.24e-10	0.157208	0.143532	-0.0713296	0.508993	-0.423574	3.92e-05	-0.158578	0.14003	0.171913	0.109249	-0.165307	0.123767	0.156282	0.145935	0.068268	0.527392	-0.0866662	0.422039	0.253758	0.0170504	-0.087521	0.417459	0.323795	0.00208823	-0.0160131	0.882282	-0.0955647	0.375786	0.354882	0.000692253	0.218324	0.0410032	0.267237	0.0118354	0.099684	0.355459	0.124505	0.247779	0.17753	0.0979766	-0.584788	2.2e-09
Mecp2	black	-0.0343194	0.750914	0.960223	2.01e-49	0.706206	1.52e-14	-0.0104496	0.923023	0.104167	0.334126	-0.376283	0.000302534	-0.0170704	0.87457	0.245602	0.0210852	-0.0173278	0.872694	0.0499748	0.643801	0.25275	0.0175103	-0.0185268	0.863967	0.221254	0.0383008	-0.0483212	0.654822	0.291908	0.00578782	0.261632	0.0138055	-0.207902	0.0519315	0.693084	7.29e-14	0.0135883	0.900007	0.0165985	0.87801	0.18686	0.081294	0.131353	0.222511	0.232213	0.0294766	-0.741973	1.34e-16
Mef2d	black	-0.0341192	0.75232	0.460864	6.23e-06	0.531922	9.65e-08	-0.013831	0.89823	0.0416664	0.699908	-0.25748	0.0154426	-0.580446	3.07e-09	0.0174726	0.87164	0.10154	0.346526	0.403203	9.82e-05	-0.0878933	0.415473	-0.201495	0.0597652	-0.00771703	0.943113	-0.129724	0.228353	0.0285818	0.791517	-0.221707	0.0378967	0.215049	0.0442091	0.310416	0.00324625	0.0374669	0.728916	0.245593	0.0210902	-0.0923837	0.391955	0.173498	0.105971	0.0274668	0.799476	-0.207376	0.0525412
Def8	black	-0.0340055	0.753119	0.642844	1.45e-11	0.570547	6.5e-09	0.352468	0.000757333	-0.165547	0.123215	-0.509587	3.96e-07	0.0347961	0.747569	0.132522	0.218387	-0.194069	0.0700222	-0.0751694	0.486394	0.0275908	0.79859	0.0916014	0.395994	0.302148	0.00422219	-0.237904	0.0256164	0.432112	2.62e-05	0.389009	0.000179878	-0.0974416	0.366438	0.360091	0.0005689	-0.0160326	0.882139	0.208979	0.0507013	0.0547624	0.612329	0.274674	0.00960185	0.303066	0.00410227	-0.637267	2.46e-11
Cnnm2	black	-0.0330899	0.759562	0.569405	7.08e-09	0.401338	0.000106492	0.0254873	0.813656	0.106197	0.324743	-0.320743	0.00231339	-0.339984	0.00119177	0.0054024	0.960158	0.080037	0.45853	0.0601632	0.577653	0.102221	0.343284	-0.162389	0.130632	0.00820215	0.939543	-0.1069	0.321529	0.0067382	0.950318	0.236712	0.0263875	0.0159546	0.882709	0.424617	3.74e-05	-0.154933	0.149489	-0.010704	0.921154	0.0630009	0.559806	0.213657	0.0456334	0.265503	0.0124168	-0.273727	0.00986403
Ddx6	black	-0.0329154	0.760791	0.6937	6.78e-14	0.530451	1.06e-07	0.255027	0.0164871	-0.0714593	0.508222	-0.503711	5.65e-07	-0.00561663	0.95858	0.269059	0.01125	-0.263285	0.0131969	-0.0077112	0.943156	0.16411	0.126549	0.0843225	0.434745	0.294278	0.0053857	-0.102363	0.342611	0.170364	0.112528	0.0385883	0.721131	-0.174263	0.104416	0.288274	0.00645625	0.256835	0.0157115	0.266577	0.0120538	0.0786566	0.466342	0.165735	0.122782	0.190278	0.0757814	-0.591497	1.29e-09
Gapvd1	black	-0.0325501	0.763368	0.910979	7.85e-35	0.780702	3e-19	-0.106531	0.323216	0.090899	0.399641	-0.25836	0.0150825	-0.319437	0.00241619	0.222562	0.0371437	0.15245	0.156202	0.233467	0.0285864	0.112092	0.29845	-0.148329	0.167836	0.0937366	0.385028	-0.111024	0.303108	0.234436	0.027914	0.164456	0.125739	0.00387561	0.971413	0.748133	5.45e-17	-0.100318	0.352391	0.0209088	0.846678	0.0942774	0.38228	0.147621	0.169896	0.143492	0.182289	-0.667111	1.28e-12
Tmem245	black	-0.0322679	0.76536	0.824785	5.25e-23	0.855521	2.6e-26	-0.192008	0.0731085	-0.016281	0.880326	-0.329762	0.00170417	-0.0147394	0.891585	0.21662	0.0426459	0.271255	0.0105781	0.465316	4.93e-06	-0.121923	0.257798	-0.00745836	0.945017	0.265529	0.012408	-0.281298	0.00793289	0.379395	0.000266934	0.0827689	0.443286	0.175701	0.101542	0.701778	2.61e-14	-0.0971963	0.367652	0.144099	0.180427	0.0799332	0.459115	0.0302847	0.779403	0.029796	0.782874	-0.54144	5.12e-08
Tbl1x	black	-0.0318003	0.768664	0.796811	1.63e-20	0.742759	1.19e-16	0.194099	0.0699788	-0.0810152	0.453039	-0.358483	0.000604649	-0.0787932	0.465566	0.302825	0.00413347	-0.034664	0.748496	0.0727115	0.500799	0.0525092	0.627058	0.0114071	0.915994	0.24156	0.0233707	-0.236672	0.0264132	0.433379	2.47e-05	0.270172	0.0109049	-0.00242613	0.982102	0.576936	4.02e-09	-0.0786846	0.466183	0.156986	0.144105	-0.0206106	0.848839	0.258022	0.0152198	0.114945	0.286244	-0.773848	9.64e-19
Scd1	black	-0.031147	0.773288	0.440687	1.73e-05	0.338089	0.00127462	0.095811	0.374551	-0.00664129	0.951032	-0.294466	0.00535498	0.321986	0.00221915	0.289998	0.00613122	-0.0386052	0.721014	-0.0173425	0.872587	0.123024	0.253492	0.124804	0.246636	0.414385	5.98e-05	-0.0573641	0.595511	0.243292	0.0223665	0.410198	7.21e-05	0.0277074	0.797757	0.292676	0.00565479	-0.0773433	0.473841	0.0749067	0.487923	0.0297594	0.783134	0.118453	0.271692	0.18461	0.0850936	-0.432418	2.58e-05
Zfp106	black	-0.0311203	0.773477	0.844148	5.26e-25	0.810752	1.05e-21	0.0256226	0.812685	-0.0102111	0.924774	-0.419738	4.68e-05	0.176959	0.0990797	0.298788	0.00468828	0.117494	0.275621	0.251481	0.0181039	0.0193146	0.858241	0.0351674	0.744966	0.423609	3.92e-05	-0.232765	0.0290813	0.467308	4.43e-06	0.308095	0.00349751	0.128048	0.234471	0.657563	3.42e-12	-0.126247	0.241172	0.175169	0.102599	0.0758139	0.482654	0.0885024	0.412236	0.0709063	0.511518	-0.70675	1.43e-14
Usf3	black	-0.0307821	0.775874	0.826665	3.45e-23	0.638751	2.14e-11	-0.318666	0.00247888	0.215188	0.0440692	-0.130489	0.225594	-0.167393	0.119031	0.144011	0.180694	0.306816	0.00364315	0.252277	0.0177294	0.134991	0.209852	-0.11831	0.272275	0.0242703	0.822405	-0.0561595	0.603272	0.128484	0.232868	0.17774	0.0975749	-0.0128365	0.905513	0.768588	2.3e-18	-0.191059	0.0745652	-0.137355	0.201907	0.145695	0.175596	-0.0800378	0.458526	0.0907079	0.400638	-0.45905	6.85e-06
Gm13034	black	-0.0301884	0.780086	0.49588	8.99e-07	0.296074	0.00509761	0.0107797	0.920599	0.134474	0.211619	-0.211956	0.0474254	-0.145512	0.176144	0.145919	0.174927	-0.0919392	0.394247	-0.0336684	0.755489	0.242991	0.0225386	-0.0680532	0.528695	0.0859783	0.425746	0.100467	0.351675	0.039801	0.712743	0.0589701	0.585235	-0.204863	0.0555347	0.30845	0.00345801	0.111364	0.301621	-0.00928869	0.931553	0.128636	0.232309	0.0250682	0.816667	0.0908368	0.399965	-0.363575	0.000497998
Icmt	black	-0.0297106	0.783481	0.460302	6.41e-06	0.324349	0.00204954	0.0951301	0.377971	0.0576814	0.593475	-0.389724	0.00017459	-0.264627	0.0127201	-0.0716658	0.506994	-0.0275678	0.798754	-0.00190138	0.985973	0.114628	0.287581	0.062219	0.564697	0.0459738	0.670596	0.0155176	0.885899	-0.0636851	0.555542	0.228269	0.0324305	-0.0131637	0.903116	0.302967	0.00411499	-0.0837014	0.438148	0.0501076	0.642919	0.160585	0.135018	0.074079	0.492757	0.137908	0.200077	-0.21928	0.0401048
Helz	black	-0.0294605	0.785259	0.921867	3.63e-37	0.621713	1.02e-10	-0.0875442	0.417335	0.162867	0.129487	-0.389759	0.000174334	-0.233379	0.0286479	0.133688	0.214327	0.00751681	0.944586	0.115369	0.284455	0.282293	0.00770552	-0.0309183	0.774908	0.12955	0.22898	0.0507455	0.63869	0.0564489	0.601404	0.0932761	0.387378	-0.157979	0.141553	0.624599	7.87e-11	0.0577243	0.5932	0.0172395	0.873338	0.190942	0.0747456	0.0405258	0.707746	0.302297	0.00420252	-0.543056	4.59e-08
Gspt1	black	-0.0289454	0.788926	0.892899	1.51e-31	0.826293	3.75e-23	0.0205071	0.849589	0.0253971	0.814304	-0.351793	0.000776496	-0.0757457	0.483049	0.293552	0.00550615	0.0678339	0.530027	0.206913	0.0530821	0.0704001	0.514544	-0.0616351	0.568363	0.245233	0.0212858	-0.168261	0.117102	0.414767	5.88e-05	0.238393	0.0253058	0.006219	0.954142	0.696637	4.81e-14	-0.0694499	0.52025	0.121821	0.2582	0.0407493	0.706208	0.0980759	0.363312	0.0139139	0.897623	-0.75696	1.44e-17
Nwd1	black	-0.0284974	0.792118	0.733676	4.29e-16	0.319658	0.0023985	0.145655	0.175717	0.11245	0.296899	-0.325652	0.00196107	0.0874707	0.417728	0.147604	0.169946	-0.220276	0.0391854	-0.248848	0.0193912	0.522896	1.73e-07	-0.0373342	0.72984	0.383259	0.0002281	0.135745	0.207296	0.141946	0.187095	0.365366	0.000464789	-0.250402	0.0186219	0.392596	0.000154758	0.0693421	0.520899	-0.00365977	0.973004	0.168332	0.116946	0.279742	0.00830013	0.406596	8.46e-05	-0.650844	6.68e-12
Usp6nl	black	-0.0283854	0.792917	0.771988	1.31e-18	0.650668	6.8e-12	0.186435	0.0820016	-0.0428514	0.691798	-0.48455	1.72e-06	-0.092723	0.390211	0.159798	0.136966	-0.121036	0.261301	0.0701169	0.516242	0.0859299	0.426007	0.0852046	0.429938	0.372527	0.000351291	-0.259515	0.0146203	0.350017	0.000829029	0.246124	0.0208046	-0.0497128	0.645542	0.453561	9.09e-06	0.0553248	0.608676	0.224726	0.0352933	0.0750309	0.4872	0.417592	5.17e-05	0.308132	0.00349336	-0.651591	6.2e-12
Fktn	black	-0.0277748	0.797276	0.704878	1.79e-14	0.39465	0.00014188	0.400668	0.000109629	-0.0268544	0.803856	-0.487575	1.45e-06	-0.197336	0.0653468	0.0437458	0.6857	-0.435439	2.24e-05	-0.232151	0.0295213	0.384801	0.000214117	-0.138615	0.197761	0.258336	0.0150922	0.0368492	0.733217	0.185908	0.0828839	0.164042	0.126707	-0.299472	0.00458995	0.229036	0.0318377	0.288055	0.00649872	0.218801	0.0405523	0.0839334	0.436875	0.249031	0.0192989	0.432347	2.59e-05	-0.675236	5.38e-13
Flt1	black	-0.0277568	0.797404	0.703812	2.04e-14	0.39176	0.000160307	-0.000127521	0.999059	0.204084	0.0564904	-0.226447	0.0338776	0.105448	0.328183	0.251404	0.0181405	0.000580516	0.995717	-0.0906757	0.400805	0.43466	2.32e-05	0.0130877	0.903673	0.363587	0.000497765	0.137244	0.202275	0.134595	0.211204	0.366676	0.000441794	-0.0758162	0.482641	0.506832	4.69e-07	-0.110785	0.304154	-0.0579087	0.592017	0.139088	0.196218	0.111694	0.300179	0.312723	0.00301272	-0.602532	5.27e-10
Map3k2	black	-0.0273827	0.800078	0.782246	2.3e-19	0.40321	9.82e-05	0.249951	0.0188426	0.153819	0.152474	-0.232822	0.0290411	-0.0210975	0.845311	0.19253	0.0723164	-0.31846	0.00249583	-0.282757	0.00760139	0.488107	1.41e-06	-0.203937	0.0566726	0.24069	0.0238894	0.0545227	0.613888	0.273193	0.0100147	0.26785	0.0116354	-0.344519	0.00101297	0.397839	0.000123833	0.171909	0.109259	0.0469494	0.664022	0.144105	0.180409	0.282721	0.00760959	0.328182	0.00179909	-0.841464	1.03e-24
ATP6	black	-0.0270809	0.802236	-0.531012	1.02e-07	-0.391722	0.000160565	0.109981	0.307702	-0.0788177	0.465427	0.17308	0.106828	0.361284	0.00054366	0.0882758	0.413438	-0.051212	0.635605	-0.162581	0.130172	-0.0696675	0.518941	0.340507	0.00116976	0.137793	0.200459	0.0385692	0.721263	0.0955416	0.375902	0.0593804	0.582622	0.089978	0.404454	-0.382906	0.000231427	-0.0611472	0.571435	-0.00843965	0.937796	-0.125306	0.244724	-0.0524186	0.627653	-0.0824732	0.444922	0.245471	0.0211563
Suco	black	-0.0268135	0.804149	0.806253	2.61e-21	0.64615	1.06e-11	0.335463	0.00139809	-0.116296	0.280577	-0.496124	8.86e-07	-0.0355348	0.742395	0.215246	0.0440106	-0.3796	0.000264724	-0.0320625	0.766811	0.212624	0.0467151	-0.159309	0.138189	0.390786	0.000166999	-0.145036	0.17758	0.412255	6.58e-05	0.0610204	0.572234	-0.247702	0.019975	0.33581	0.00138117	0.357017	0.00063902	0.333517	0.00149647	0.131365	0.22247	0.310738	0.00321271	0.266693	0.0120151	-0.849773	1.23e-25
Ino80d	black	-0.0266929	0.805013	0.737131	2.65e-16	0.334464	0.00144783	-0.049639	0.646033	0.20944	0.0501823	-0.0863895	0.423528	-0.202325	0.0586993	0.170492	0.112254	-0.1361	0.206097	-0.145529	0.176094	0.504657	5.34e-07	-0.222858	0.0368854	0.0376125	0.727904	0.216528	0.0427365	0.018317	0.865493	0.102769	0.340691	-0.356407	0.00065384	0.468355	4.19e-06	0.157437	0.14294	-0.110935	0.303496	0.23371	0.0284162	0.0348505	0.747188	0.247943	0.0198512	-0.61311	2.16e-10
Btbd7	black	-0.0265414	0.806098	0.890162	4.21e-31	0.589497	1.52e-09	0.130808	0.224455	0.109348	0.31051	-0.371126	0.000371265	-0.216279	0.0429818	0.159129	0.13864	-0.142631	0.184953	-0.0483918	0.65435	0.319665	0.00239795	-0.142728	0.184652	0.230298	0.030881	-0.0928119	0.389755	0.188219	0.0790649	0.206974	0.0530109	-0.190092	0.0760735	0.534699	8.04e-08	0.0777939	0.47126	0.0887888	0.410718	0.135351	0.208627	0.253011	0.0173902	0.386279	0.000201457	-0.729609	7.47e-16
Zfp526	black	-0.0262177	0.808417	0.513558	3.11e-07	0.540384	5.5e-08	-0.0861744	0.424687	0.163654	0.12762	-0.195586	0.0678197	-0.323598	0.00210212	0.115772	0.282765	0.160315	0.135684	0.291199	0.00591331	-0.0352673	0.744267	-0.158627	0.139906	0.0205452	0.849313	-0.155592	0.147744	0.260536	0.0142224	0.0351239	0.745272	0.0951456	0.377893	0.45987	6.56e-06	-0.0647976	0.548643	0.0829314	0.442388	0.00829384	0.938869	0.118201	0.272722	0.11457	0.287828	-0.346281	0.000950325
Zbtb37	black	-0.0260185	0.809845	0.764132	4.7e-18	0.472887	3.28e-06	0.104649	0.331882	0.10393	0.335235	-0.293144	0.00557495	-0.0766166	0.478017	0.147802	0.169366	-0.072011	0.504944	-0.087936	0.415245	0.300612	0.00442996	-0.0768435	0.476711	0.170053	0.113195	-0.061995	0.566102	0.199464	0.0624411	0.323339	0.00212055	-0.138975	0.196587	0.495638	9.11e-07	-0.0359208	0.739696	0.00854909	0.936991	0.115718	0.282993	0.304223	0.00395545	0.340511	0.00116959	-0.61995	1.19e-10
Clcn6	black	-0.0257227	0.811967	0.711624	7.79e-15	0.713281	6.32e-15	-0.0741588	0.49229	0.103377	0.337828	-0.31151	0.00313356	-0.165685	0.122899	0.249103	0.019263	0.091999	0.393938	0.269194	0.0112076	-0.0246407	0.81974	0.0913127	0.397491	0.152419	0.156288	-0.168922	0.11565	0.331295	0.0016164	0.118725	0.270585	-0.00745594	0.945034	0.588331	1.66e-09	-0.0131926	0.902905	0.0983789	0.361824	-0.0241444	0.823311	0.128818	0.231645	0.0600317	0.578487	-0.540761	5.36e-08
Ttc28	black	-0.0255351	0.813313	0.611921	2.39e-10	0.255529	0.0162685	-0.118793	0.270307	0.237068	0.026155	-0.123857	0.250267	-0.184745	0.0848613	0.209178	0.0504771	-0.167797	0.11813	-0.0853318	0.429247	0.496492	8.67e-07	-0.11359	0.291999	0.127716	0.235694	0.244107	0.021907	0.120366	0.263972	0.0180333	0.867557	-0.346617	0.000938783	0.365061	0.000470304	0.258364	0.0150809	-0.0768133	0.476885	0.226079	0.0341758	0.264162	0.0128836	0.32846	0.00178203	-0.507081	4.62e-07
Klf3	black	-0.0248665	0.818116	0.568223	7.72e-09	0.296254	0.00506955	0.353151	0.000738379	0.0128203	0.905631	-0.42422	3.81e-05	-0.234535	0.0278459	-0.0163549	0.879787	-0.255952	0.0160864	-0.211365	0.048062	0.307594	0.00355397	-0.00422172	0.968861	0.296735	0.00499519	-0.0923657	0.392048	0.0350908	0.745503	0.322714	0.00216558	-0.0595271	0.58169	0.205317	0.0549841	0.0113075	0.916724	0.162878	0.129461	0.0934248	0.386618	0.4486	1.17e-05	0.433096	2.5e-05	-0.493478	1.03e-06
Ascc3	black	-0.0248453	0.818269	0.811089	9.82e-22	0.724168	1.55e-15	0.211425	0.0479968	-0.105117	0.329716	-0.438394	1.94e-05	-0.137021	0.203015	0.267122	0.011873	-0.230509	0.0307237	0.139693	0.194263	0.0997709	0.355038	-0.0853501	0.429148	0.340736	0.00116026	-0.184818	0.0847366	0.401113	0.000107536	-0.0203178	0.850961	-0.111796	0.299737	0.411834	6.7e-05	0.277719	0.00879976	0.327477	0.00184298	0.0615806	0.568706	0.219115	0.0402585	0.20115	0.0602134	-0.766726	3.1e-18
Faap20	black	-0.0248321	0.818364	-0.728582	8.59e-16	-0.601358	5.81e-10	0.292149	0.00574575	-0.206088	0.0540583	-0.0451749	0.675997	0.224226	0.0357139	-0.135326	0.208713	-0.240634	0.0239229	-0.158847	0.139351	-0.175387	0.102164	0.102077	0.343968	0.0618571	0.566968	-0.0235128	0.827861	-0.29315	0.00557386	-0.199888	0.0618745	0.121322	0.26017	-0.756359	1.58e-17	0.149882	0.163376	0.202604	0.0583438	-0.174743	0.103451	0.0511943	0.635721	0.0217791	0.840379	0.589268	1.54e-09
Cep170	black	-0.0248017	0.818582	0.80161	6.51e-21	0.616108	1.66e-10	-0.0943407	0.381959	0.0770497	0.475526	-0.24505	0.0213855	-0.371985	0.000358902	0.167175	0.119519	-0.0360605	0.73872	0.178005	0.0970677	0.227437	0.0330843	-0.237153	0.0261	0.11455	0.287914	0.00540313	0.960153	0.17282	0.107364	-0.0593622	0.582738	-0.146043	0.174557	0.539562	5.81e-08	0.192522	0.0723288	0.081286	0.451525	0.112374	0.297228	0.25919	0.014749	0.11149	0.301069	-0.612729	2.23e-10
Hmbox1	black	-0.024055	0.823954	0.828219	2.42e-23	0.485575	1.62e-06	0.238725	0.0250965	0.0679059	0.52959	-0.38516	0.000210976	-0.217204	0.0420767	0.107554	0.318561	-0.230756	0.0305404	-0.166954	0.120015	0.380976	0.000250361	-0.0777126	0.471725	0.274408	0.00967486	-0.0691439	0.522095	0.204068	0.0565102	0.277508	0.00885353	-0.204943	0.0554376	0.439285	1.85e-05	0.0806419	0.45513	0.0992369	0.357632	0.0880834	0.414461	0.407222	8.23e-05	0.491222	1.18e-06	-0.720248	2.59e-15
Pcdha7	black	-0.0239059	0.825029	0.505181	5.18e-07	0.493391	1.04e-06	0.172901	0.107197	-0.147279	0.170898	-0.441542	1.66e-05	-0.279659	0.00831997	0.0203606	0.850651	-0.161783	0.132093	0.218039	0.0412745	-0.0707112	0.512683	-0.194702	0.0690962	0.268681	0.0113691	-0.320807	0.00230842	0.145772	0.175367	-0.122953	0.253767	-0.000310528	0.997709	0.1722	0.108651	0.245647	0.0210611	0.357334	0.000631437	0.283958	0.0073379	0.248443	0.019596	0.249837	0.0188985	-0.338434	0.00125916
Mlec	black	-0.0229949	0.831596	0.597317	8.09e-10	0.336254	0.00135978	0.325916	0.00194357	-0.00550852	0.959377	-0.513141	3.19e-07	-0.127922	0.234933	0.0340133	0.753064	-0.472612	3.33e-06	-0.139739	0.194114	0.376923	0.000294874	-0.12707	0.238091	0.272121	0.010323	0.212757	0.0465745	0.204531	0.0559408	-0.0214406	0.842828	-0.288171	0.00647617	0.124473	0.247901	0.424881	3.69e-05	0.272672	0.0101635	0.143359	0.182697	0.222727	0.0369994	0.380524	0.000255003	-0.544186	4.25e-08
Kcnma1	black	-0.022502	0.835154	0.924465	8.96e-38	0.782109	2.35e-19	-0.152287	0.15665	0.078922	0.464835	-0.324216	0.00205877	-0.19218	0.0728465	0.210997	0.0484606	0.137632	0.200989	0.294617	0.00533021	0.0885777	0.411836	-0.0628943	0.560471	0.157078	0.143866	-0.148704	0.166749	0.23904	0.0248999	0.0569869	0.597937	-0.0264548	0.806718	0.708087	1.21e-14	-0.00673943	0.950309	0.0730959	0.498532	0.113911	0.290626	0.0274611	0.799517	0.130845	0.22432	-0.596558	8.61e-10
Gpr26	black	-0.0224701	0.835385	0.808964	1.52e-21	0.783913	1.71e-19	0.188442	0.0787034	-0.110979	0.303304	-0.444104	1.46e-05	-0.22684	0.033561	0.231129	0.0302644	-0.0086907	0.935949	0.200268	0.0613701	-0.0620755	0.565597	-0.0586178	0.587483	0.245892	0.0209288	-0.367646	0.000425446	0.379839	0.000262176	0.141963	0.187042	0.0933357	0.387073	0.52204	1.83e-07	-0.0475371	0.660074	0.265576	0.0123919	-0.0259986	0.809988	0.25047	0.018589	0.239447	0.024647	-0.661451	2.3e-12
Fcf1	black	-0.021887	0.839599	-0.54952	2.95e-08	-0.477022	2.62e-06	0.109155	0.311369	-0.117607	0.275154	0.341583	0.00112568	0.053161	0.622781	-0.170358	0.112542	-0.149373	0.164827	-0.23326	0.0287316	-0.0262895	0.807902	-0.057069	0.597409	-0.121825	0.258184	0.0817377	0.449006	-0.0946948	0.380167	-0.121223	0.260561	-0.085912	0.426104	-0.446823	1.28e-05	0.0782144	0.46886	-0.0493905	0.647687	-0.0847711	0.432296	-0.120937	0.261694	-0.104352	0.333266	0.252998	0.0173964
Farp1	black	-0.0217835	0.840347	0.694598	6.11e-14	0.46065	6.3e-06	-0.0454511	0.674127	0.0909822	0.399208	-0.154516	0.1506	-0.131723	0.221199	0.285854	0.00693839	-0.226896	0.0335162	0.0183705	0.865104	0.327263	0.00185645	0.113694	0.291555	0.176912	0.0991706	0.0809021	0.453672	0.23041	0.0307971	-0.109748	0.308731	-0.38511	0.00021141	0.387485	0.000191651	0.36657	0.000443618	0.0730658	0.498709	0.0641164	0.552862	0.108483	0.314375	0.23275	0.0290924	-0.636243	2.71e-11
Setd2	black	-0.0213772	0.843287	0.789903	5.87e-20	0.696395	4.95e-14	-0.141782	0.18761	0.0153449	0.88716	-0.140692	0.191059	-0.254062	0.0169143	0.246641	0.0205298	0.120431	0.263711	0.266423	0.0121054	0.0535689	0.620112	-0.0981894	0.362754	0.0736542	0.495248	-0.17454	0.103859	0.192436	0.0724583	-0.00330194	0.975643	-0.00521077	0.961571	0.614006	2e-10	0.0191762	0.859247	0.0680136	0.528936	0.155299	0.148518	0.0859529	0.425883	0.0698722	0.517711	-0.599084	7e-10
Atg2b	black	-0.0211751	0.844749	0.85487	3.11e-26	0.625336	7.36e-11	-0.102682	0.341102	0.167576	0.118622	-0.183237	0.0874807	-0.147038	0.171607	0.324427	0.0020441	-0.00983112	0.927566	0.0679884	0.529089	0.297255	0.00491577	-0.0523576	0.628054	0.0499096	0.644234	0.0941728	0.38281	0.221214	0.0383369	0.118109	0.273097	-0.241692	0.023293	0.649418	7.68e-12	0.075985	0.481664	-0.041825	0.698821	0.221792	0.0378211	0.0458972	0.671112	0.0833318	0.440181	-0.697475	4.36e-14
Kmt2c	black	-0.0209368	0.846475	0.644325	1.26e-11	0.140444	0.191851	-0.0985012	0.361225	0.296928	0.00496551	-0.073508	0.496107	-0.0425145	0.6941	0.0442829	0.682047	-0.0985842	0.360818	-0.274423	0.00967088	0.578174	3.66e-09	-0.0928839	0.389385	-0.0109904	0.919052	0.336133	0.00136558	-0.168061	0.117545	0.242833	0.0226291	-0.378544	0.000276259	0.418626	4.93e-05	0.0449483	0.677532	-0.248953	0.0193381	0.338358	0.00126253	-0.0253505	0.814638	0.272968	0.0100787	-0.435463	2.23e-05
Slc38a11	black	-0.0204918	0.8497	0.499436	7.29e-07	0.35233	0.000761219	0.097193	0.367668	0.0203842	0.85048	-0.243069	0.0224935	0.0441436	0.682993	0.00146276	0.989208	-0.063587	0.556152	-0.023996	0.824379	0.141965	0.187034	-0.0484773	0.653779	0.304465	0.00392523	-0.141842	0.187423	0.214731	0.0445313	0.237336	0.0259811	-0.0716342	0.507182	0.30589	0.00375206	-0.00413536	0.969497	0.0750329	0.487189	0.0199229	0.853826	0.123384	0.252092	0.276237	0.00918243	-0.441063	1.7e-05
Fbxl6	black	-0.0198817	0.854125	-0.775829	6.91e-19	-0.716632	4.13e-15	0.0320427	0.766951	-0.0186758	0.862883	0.390009	0.000172519	-0.194095	0.0699848	-0.345383	0.000981781	-0.102487	0.342024	-0.181151	0.0912086	-0.0436801	0.686146	-0.0445607	0.68016	-0.243128	0.02246	0.109518	0.309753	-0.410706	7.05e-05	-0.289218	0.00627641	0.014207	0.895479	-0.636653	2.61e-11	0.0985347	0.36106	-0.0633541	0.557603	-0.0928105	0.389762	-0.0148	0.891142	-0.158833	0.139385	0.604675	4.41e-10
Ntrk2	black	-0.019552	0.856518	0.833767	6.68e-24	0.453155	9.28e-06	0.198413	0.0638625	0.0350798	0.74558	-0.475376	2.87e-06	-0.113639	0.29179	0.138407	0.198439	-0.325797	0.00195143	-0.132633	0.217998	0.455324	8.3e-06	-0.089304	0.407998	0.327334	0.001852	0.0783094	0.468318	0.122384	0.255988	0.115221	0.28508	-0.322822	0.00215772	0.366077	0.000452184	0.283783	0.00737578	0.150152	0.162611	0.145911	0.17495	0.26053	0.0142245	0.471856	3.47e-06	-0.666038	1.43e-12
Rcor1	black	-0.0192651	0.858601	0.562771	1.15e-08	0.267433	0.011771	-0.0249645	0.817412	0.325775	0.00195287	-0.0911366	0.398405	-0.461119	6.15e-06	0.0409415	0.704886	-0.0993397	0.357132	-0.0448556	0.67816	0.405127	9.03e-05	-0.221127	0.038415	-0.0649428	0.547746	0.219032	0.0403361	-0.0748401	0.488312	-0.0510807	0.636473	-0.19834	0.063963	0.346142	0.000955121	0.139158	0.195992	-0.0370157	0.732057	0.0638253	0.55467	0.103424	0.337607	0.14664	0.172783	-0.407746	8.04e-05
Avl9	black	-0.019195	0.85911	0.92849	9.27e-39	0.754917	1.97e-17	0.126708	0.239442	0.0264151	0.807002	-0.471947	3.45e-06	-0.158344	0.140625	0.211842	0.0475475	-0.0911323	0.398428	0.115141	0.285417	0.193604	0.0707089	-0.116229	0.280858	0.263102	0.0132629	-0.0884942	0.412279	0.265146	0.0125395	0.138065	0.199563	-0.0760111	0.481513	0.587253	1.81e-09	0.0802025	0.457599	0.191382	0.0740667	0.0991534	0.358038	0.20972	0.0498691	0.217718	0.0415813	-0.758063	1.22e-17
Spopl	black	-0.0191527	0.859418	0.707593	1.28e-14	0.575905	4.35e-09	0.301607	0.00429429	-0.180826	0.0918008	-0.396772	0.000129618	-0.290787	0.00598723	0.148212	0.168174	-0.259944	0.0144519	0.0248958	0.817905	0.110919	0.303568	-0.288522	0.00640851	0.226946	0.0334754	-0.184771	0.0848176	0.205901	0.0542818	-0.0115414	0.915008	-0.102297	0.342926	0.297881	0.00482169	0.215469	0.0437868	0.305712	0.00377333	0.0499446	0.644001	0.257653	0.0153716	0.168155	0.117337	-0.651063	6.54e-12
Nedd4	black	-0.0186816	0.862842	0.72977	7.31e-16	0.578959	3.45e-09	0.219263	0.0401202	-0.199605	0.0622513	-0.557156	1.72e-08	-0.491654	1.15e-06	0.0556083	0.606838	-0.287779	0.00655238	0.137097	0.202762	0.0581277	0.590615	-0.162055	0.131436	0.155768	0.14728	-0.222243	0.0374234	0.0389009	0.718966	-0.186591	0.0817411	-0.161407	0.133006	0.247952	0.0198465	0.389052	0.000179553	0.346601	0.000939334	0.186968	0.0811156	0.297414	0.00489181	0.342603	0.00108528	-0.458813	6.93e-06
Zhx1	black	-0.0182851	0.865725	0.73495	3.59e-16	0.571783	5.93e-09	0.471497	3.54e-06	-0.237198	0.0260703	-0.665431	1.52e-12	0.0413057	0.702384	0.151166	0.159759	-0.480767	2.13e-06	-0.124989	0.245928	0.139749	0.194081	0.0381289	0.724317	0.42324	3.98e-05	-0.223631	0.03622	0.311026	0.003183	0.113314	0.293179	-0.313616	0.00292644	0.209053	0.0506172	0.383307	0.000227655	0.385144	0.000211121	0.147569	0.170049	0.255253	0.0163883	0.37669	0.000297638	-0.720755	2.42e-15
Nipa1	black	-0.0174677	0.871676	0.697862	4.16e-14	0.555941	1.88e-08	-0.0600667	0.578264	0.0166573	0.877581	-0.3649	0.000473226	-0.101024	0.348996	0.0603613	0.576399	0.117971	0.273661	0.116015	0.281751	-0.00793889	0.94148	-0.000439325	0.996759	0.0284964	0.792126	-0.181083	0.0913334	-0.0220179	0.838652	0.256983	0.0156495	-0.0934496	0.386492	0.543377	4.49e-08	-0.116898	0.278081	-0.0206099	0.848844	0.185008	0.084412	-0.0465881	0.666454	0.137905	0.20009	-0.337143	0.00131791
Dgki	black	-0.0173903	0.872239	0.93981	7.13e-42	0.738361	2.23e-16	0.0694355	0.520337	0.0378235	0.726438	-0.400701	0.000109472	-0.255373	0.0163363	0.205531	0.0547253	-0.0193373	0.858077	0.105463	0.328116	0.185914	0.0828753	-0.079324	0.462556	0.20511	0.0552343	-0.148797	0.166482	0.266927	0.0119375	0.19173	0.0735325	-0.0701132	0.516264	0.639388	2.02e-11	-0.00931836	0.931335	0.110023	0.307516	0.111947	0.299079	0.305018	0.00385728	0.271623	0.0104691	-0.72127	2.27e-15
Klhl11	black	-0.0170273	0.874884	0.943947	3.64e-43	0.739176	1.99e-16	0.0949958	0.378647	0.0507699	0.638529	-0.397828	0.000123893	-0.242499	0.0228216	0.200122	0.0615638	-0.0760466	0.481308	0.0722886	0.503299	0.191154	0.0744174	-0.0876958	0.416525	0.190415	0.0755673	-0.125404	0.244354	0.244384	0.0217527	0.179645	0.0939778	-0.146099	0.174388	0.627713	5.94e-11	0.0505041	0.640289	0.115987	0.281866	0.102048	0.344108	0.238346	0.0253353	0.249176	0.0192266	-0.751308	3.4e-17
Naaladl2	black	-0.0168492	0.876182	0.428824	3.07e-05	0.347824	0.000898397	-0.245411	0.0211889	0.150209	0.16245	0.0105247	0.922471	-0.163804	0.127266	0.105113	0.329734	0.298869	0.00467654	0.165983	0.122216	0.0806918	0.45485	-0.126426	0.2405	-0.00828012	0.938969	0.00150073	0.988928	0.085138	0.4303	0.193789	0.0704357	0.0814094	0.450836	0.504641	5.35e-07	-0.262971	0.0133105	-0.167639	0.118482	0.0336006	0.755966	-0.093551	0.385974	0.0142867	0.894896	-0.242124	0.0230396
Plxna4	black	-0.0165383	0.87845	0.792703	3.51e-20	0.673916	6.21e-13	-0.119372	0.267963	0.0284356	0.792559	-0.339566	0.00120961	-0.149689	0.163928	0.251085	0.0182926	0.14822	0.168151	0.288044	0.00650083	0.0741031	0.492616	-0.10736	0.31944	0.163609	0.127728	-0.0560978	0.603671	0.141494	0.188517	0.130533	0.225439	0.0802077	0.457569	0.598739	7.2e-10	-0.0574467	0.594981	0.0847319	0.43251	0.137306	0.202068	-0.0759372	0.481941	0.0516524	0.632698	-0.482924	1.89e-06
Adra1a	black	-0.0165267	0.878534	0.750706	3.72e-17	0.668197	1.14e-12	-0.0529235	0.624338	0.0658902	0.541908	-0.291509	0.00585812	-0.221303	0.0382574	0.0947613	0.379831	0.214354	0.0449155	0.260739	0.0141442	0.00475868	0.964903	-0.0570721	0.597388	0.21304	0.0462765	-0.272124	0.0103222	0.234578	0.0278167	0.19173	0.0735324	0.236323	0.0266434	0.602426	5.32e-10	-0.213405	0.0458957	0.0943709	0.381806	-0.0152482	0.887867	0.38022	0.000258164	0.193636	0.0706621	-0.495605	9.13e-07
Ctdnep1	black	-0.0160759	0.881823	-0.716531	4.18e-15	-0.430364	2.85e-05	0.150645	0.16122	-0.234064	0.0281702	0.0683036	0.527176	0.171559	0.109993	-0.108878	0.312608	-0.0536477	0.619597	0.0205919	0.848974	-0.301465	0.00431345	0.0212455	0.84424	0.0181276	0.866871	-0.0637686	0.555022	-0.00152576	0.988744	-0.172407	0.108219	0.214166	0.0451083	-0.577786	3.77e-09	0.0278063	0.797051	0.158049	0.141373	-0.133095	0.216386	-0.00348865	0.974266	-0.222708	0.0370167	0.537479	6.69e-08
Ttbk2	black	-0.0159048	0.883072	0.844073	5.36e-25	0.580493	3.06e-09	-0.22605	0.0341999	0.151683	0.15832	-0.249834	0.0189	-0.0541773	0.616139	0.197972	0.0644676	0.141633	0.188079	0.0966722	0.370253	0.24639	0.0206628	-0.0994554	0.356569	0.0585555	0.58788	0.106858	0.321723	0.115835	0.282503	0.256961	0.015659	-0.171646	0.109809	0.709003	1.08e-14	-0.0840353	0.436317	-0.147938	0.168971	0.222355	0.0373246	-0.111277	0.302001	0.124085	0.249388	-0.513491	3.12e-07
Lrp1	black	-0.0159048	0.883072	0.513076	3.2e-07	0.226579	0.0337708	-0.329326	0.00172988	0.338941	0.00123674	0.192457	0.0724267	0.0237061	0.826467	0.303254	0.00407804	0.143599	0.181961	-0.0426096	0.69345	0.408522	7.77e-05	0.031245	0.772594	-0.0518542	0.631367	0.314185	0.00287262	-0.00653676	0.951802	0.170133	0.113024	-0.212398	0.0469544	0.52099	1.95e-07	-0.0840673	0.436141	-0.304232	0.00395423	0.250304	0.0186699	-0.265982	0.0122538	-0.0328488	0.761261	-0.401282	0.00010675
Pds5a	black	-0.0158331	0.883595	0.893052	1.42e-31	0.688584	1.22e-13	-0.0443367	0.681682	0.0873489	0.418378	-0.221597	0.0379946	-0.329999	0.0016903	0.185815	0.0830421	0.0472825	0.661784	0.132377	0.218894	0.230259	0.0309099	-0.159713	0.137179	0.130927	0.224029	-0.0703364	0.514926	0.1959	0.0673696	0.100978	0.349216	-0.06177	0.567515	0.66605	1.43e-12	-0.0225184	0.835036	0.0340354	0.752909	0.0481805	0.655764	0.190573	0.0753198	0.199145	0.0628692	-0.692693	7.62e-14
Creb1	black	-0.0156226	0.885133	0.835259	4.69e-24	0.61521	1.8e-10	-0.175678	0.101588	0.15828	0.140786	-0.208684	0.0510354	-0.203238	0.057544	0.250968	0.0183486	0.0718926	0.505646	0.129342	0.229737	0.28798	0.00651331	-0.158398	0.140486	0.0152075	0.888164	0.168779	0.115963	0.167209	0.119442	0.102626	0.341368	-0.160043	0.136358	0.679052	3.55e-13	0.0155478	0.885678	-0.0767743	0.47711	0.148793	0.166494	0.0541438	0.616357	0.117362	0.276161	-0.603915	4.7e-10
Mboat2	black	-0.0156027	0.885278	0.78337	1.89e-19	0.587526	1.77e-09	0.295772	0.0051451	-0.0833004	0.440354	-0.460935	6.21e-06	0.0248115	0.818512	0.226751	0.033632	-0.295232	0.00523095	-0.0531558	0.622816	0.252292	0.0177226	-0.165906	0.122392	0.433291	2.48e-05	-0.122964	0.253726	0.359885	0.000573369	0.18411	0.0859577	-0.18515	0.0841688	0.370746	0.00037686	0.219133	0.040242	0.25832	0.0150986	0.12409	0.249371	0.230907	0.0304283	0.283929	0.00734431	-0.801217	7.02e-21
Sgsh	black	-0.0151815	0.888354	0.456029	8.01e-06	0.361779	0.000533466	0.139176	0.195935	0.0115283	0.915105	-0.436657	2.11e-05	-0.0402037	0.709966	0.0169105	0.875736	-0.248901	0.0193643	0.0502836	0.641751	0.108167	0.315797	0.0731133	0.498429	0.345941	0.000962137	-0.113659	0.291702	0.227884	0.0327317	-0.0654575	0.54457	-0.19486	0.0688662	0.141917	0.187187	0.340012	0.00119058	0.248089	0.0197764	0.182528	0.0887341	0.300214	0.00448512	0.320614	0.00232333	-0.375681	0.000309899
Wdr83	black	-0.0145229	0.893168	-0.769455	1.99e-18	-0.664803	1.63e-12	0.203056	0.0577734	-0.133527	0.214885	0.165506	0.123308	-0.0369642	0.732416	-0.131692	0.221312	-0.208873	0.0508209	-0.196768	0.0661413	-0.129006	0.230959	-0.0177592	0.869552	-0.109452	0.310047	0.018571	0.863646	-0.3235	0.00210908	-0.277265	0.00891546	0.0305489	0.777527	-0.72334	1.73e-15	0.15384	0.152416	0.0830956	0.441482	-0.214992	0.0442672	-0.00772121	0.943082	-0.0973633	0.366825	0.616045	1.67e-10
Ankrd17	black	-0.0145082	0.893276	0.92033	8.12e-37	0.766271	3.34e-18	-0.047047	0.663366	0.124991	0.245922	-0.320058	0.00236682	-0.21259	0.0467512	0.277356	0.00889232	0.0428937	0.691509	0.2019	0.0592431	0.186838	0.0813303	-0.0914299	0.396883	0.134796	0.210517	-0.0037771	0.972139	0.2865	0.00680661	0.109713	0.308889	-0.0645045	0.550457	0.685457	1.74e-13	0.0153531	0.887101	0.0805312	0.455752	0.125877	0.242564	0.0541195	0.616516	0.0996492	0.355628	-0.702279	2.46e-14
Crispld1	black	-0.0138641	0.897988	0.587999	1.71e-09	0.233225	0.028756	0.196917	0.065932	0.0109854	0.919089	-0.372508	0.000351559	-0.127689	0.235794	0.0244273	0.821275	-0.41903	4.84e-05	-0.258634	0.0149715	0.405338	8.94e-05	-0.0863697	0.423635	0.124835	0.246518	0.14872	0.166705	0.0240051	0.824314	0.000934262	0.993107	-0.539883	5.69e-08	0.185189	0.0841028	0.402215	0.000102512	0.0686802	0.524896	0.195282	0.0682568	0.0397477	0.713111	0.445879	1.34e-05	-0.471207	3.59e-06
Slc1a2	black	-0.0132391	0.902564	0.663727	1.82e-12	0.374357	0.000326704	-0.266062	0.0122268	0.274086	0.00976382	-0.13868	0.197548	0.151904	0.157706	0.140956	0.19022	0.221894	0.037731	0.0775724	0.472528	0.329137	0.00174114	0.000627163	0.995373	0.241084	0.0236533	0.125881	0.242547	-0.000197721	0.998541	0.292818	0.00563043	-0.034014	0.753059	0.595392	9.46e-10	-0.18146	0.0906482	-0.175588	0.101766	0.172168	0.108716	-0.176006	0.100942	0.151475	0.158899	-0.371608	0.000364278
St8sia1	black	-0.0130683	0.903815	0.71882	3.12e-15	0.575823	4.38e-09	0.0786157	0.466575	-0.0173214	0.872741	-0.275686	0.00932856	0.0483237	0.654806	0.270125	0.0109194	0.0394559	0.715127	-0.0953687	0.37677	0.100076	0.353561	0.0217777	0.840389	0.078153	0.46921	-0.1251	0.245508	0.338206	0.00126934	0.516766	2.55e-07	-0.182568	0.0886631	0.622778	9.26e-11	-0.225766	0.0344316	-0.104253	0.333725	0.0857315	0.42708	0.0835507	0.438976	0.136366	0.205204	-0.642553	1.49e-11
Ankrd34c	black	-0.0126587	0.906816	0.436938	2.08e-05	0.45071	1.05e-05	-0.0035585	0.973751	-0.136771	0.203848	-0.0737151	0.49489	-0.0890709	0.409227	0.14361	0.181925	0.136643	0.204278	0.0138032	0.898434	-0.144093	0.180444	0.0110499	0.918615	-0.0465644	0.666613	-0.357105	0.000636908	0.27369	0.00987453	0.341725	0.00112	-0.0681087	0.528359	0.470392	3.76e-06	-0.254673	0.0166426	-0.0943241	0.382043	0.00556199	0.958983	0.279383	0.00838682	0.104926	0.3306	-0.3863	0.000201286
Chic1	black	-0.0125106	0.907901	0.761224	7.45e-18	0.538763	6.14e-08	0.253762	0.0170487	-0.0657958	0.542488	-0.443927	1.48e-05	-0.156066	0.146499	0.18663	0.0816751	-0.375557	0.000311436	-0.0424523	0.694526	0.24567	0.0210484	-0.220803	0.0387072	0.232755	0.0290889	-0.00458131	0.96621	0.192187	0.0728356	-0.0123432	0.909128	-0.318778	0.00246963	0.301715	0.00427987	0.390421	0.00016957	0.255824	0.0161412	0.0920421	0.393716	0.0729242	0.499544	0.225584	0.0345813	-0.692428	7.86e-14
Alg10b	black	-0.0114265	0.915852	0.806935	2.28e-21	0.713438	6.2e-15	0.180753	0.0919343	-0.195392	0.0680984	-0.488801	1.35e-06	-0.346599	0.000939397	0.15455	0.150511	-0.214214	0.045059	0.185582	0.0834353	0.0279314	0.796157	-0.135579	0.207855	0.207941	0.0518859	-0.282658	0.00762348	0.273182	0.0100176	-0.157485	0.142818	-0.15071	0.161038	0.385121	0.000211314	0.319132	0.00244084	0.332909	0.00152847	0.0676752	0.530992	0.312476	0.00303693	0.296085	0.00509597	-0.617216	1.51e-10
Itga1	black	-0.0111432	0.917931	0.685127	1.81e-13	0.379919	0.000261331	0.0229582	0.831861	0.144246	0.179976	-0.225621	0.034551	0.139763	0.194036	0.137263	0.20221	-0.0111853	0.917622	-0.12632	0.240895	0.370751	0.000376783	0.0203519	0.850714	0.331234	0.00161979	0.0461502	0.669405	0.177459	0.0981135	0.377538	0.000287676	-0.0971878	0.367694	0.486266	1.56e-06	-0.107841	0.317266	-0.059922	0.579182	0.148008	0.168765	0.11932	0.268175	0.355193	0.000684256	-0.594259	1.04e-09
Coro1b	black	-0.0111418	0.917941	-0.785861	1.21e-19	-0.677439	4.24e-13	-0.030666	0.776697	-0.0071945	0.946959	0.317042	0.00261552	-0.0410469	0.704162	-0.292215	0.00573439	0.140972	0.190168	-0.132436	0.21869	-0.172847	0.107309	0.0803491	0.456774	-0.328838	0.0017591	0.110712	0.304475	-0.519812	2.1e-07	-0.0235228	0.827788	0.213483	0.0458148	-0.502803	5.97e-07	-0.245433	0.0211766	-0.175628	0.101687	-0.138726	0.197399	-0.133573	0.214723	-0.204985	0.055386	0.770201	1.76e-18
Zbtb38	black	-0.0109538	0.919321	0.85825	1.22e-26	0.716876	4e-15	-0.0504818	0.640437	0.162674	0.129949	-0.161265	0.133351	-0.0837284	0.438	0.243586	0.0221999	0.103019	0.33951	0.0549558	0.611071	0.158966	0.139052	-0.00175604	0.987045	0.0724323	0.502449	-0.115243	0.284989	0.422617	4.1e-05	0.342968	0.00107116	-0.145738	0.175467	0.763561	5.15e-18	-0.162162	0.131178	-0.0809774	0.45325	0.0770844	0.475327	0.190664	0.0751776	0.0867531	0.421572	-0.767673	2.66e-18
Gan	black	-0.009822	0.927633	0.853635	4.36e-26	0.683208	2.24e-13	-0.102306	0.342883	0.199234	0.0627498	-0.246255	0.0207343	-0.202942	0.0579167	0.204727	0.0557007	0.118505	0.27148	0.213198	0.0461114	0.20022	0.0614338	-0.0872221	0.419057	0.191315	0.0741704	-0.066627	0.537389	0.270535	0.0107945	0.148043	0.168665	0.0252988	0.81501	0.663736	1.82e-12	-0.0644935	0.550525	0.0500413	0.643359	0.0728691	0.499868	0.123203	0.252794	0.231187	0.0302221	-0.62838	5.59e-11
9230114K14Rik	black	-0.00938264	0.930862	0.684307	1.98e-13	0.552725	2.36e-08	-0.0448484	0.678209	0.100525	0.351396	-0.125218	0.245058	-0.13478	0.210574	0.39218	0.000157498	0.136295	0.205441	0.0221107	0.837982	0.118455	0.271685	0.0663297	0.53921	0.0356127	0.74185	-0.0970396	0.368428	0.282723	0.00760901	0.341764	0.00111842	-0.0544293	0.614497	0.633186	3.6e-11	-0.249382	0.0191237	-0.112193	0.298013	-0.02196	0.839071	0.120974	0.261547	0.122274	0.256419	-0.556028	1.87e-08
Plec	black	-0.00927381	0.931662	0.540333	5.52e-08	0.396569	0.000130749	-0.408284	7.85e-05	0.38459	0.000215985	0.326571	0.00190079	-0.0949857	0.378699	0.345468	0.000978788	0.338455	0.00125821	0.160765	0.134575	0.279754	0.00829718	-0.0762495	0.480135	-0.0547065	0.612692	0.160066	0.136301	0.125488	0.244034	0.153476	0.153402	0.00656848	0.951568	0.666494	1.36e-12	-0.242624	0.0227494	-0.279276	0.00841282	0.0977584	0.364874	-0.283719	0.00738984	-0.164969	0.124548	-0.484605	1.72e-06
Pik3cb	black	-0.00908137	0.933077	0.686198	1.6e-13	0.620722	1.11e-10	0.0638549	0.554486	-0.00898384	0.933794	-0.317025	0.00261707	-0.369048	0.000402799	0.206433	0.0536479	-0.149898	0.163333	0.123747	0.250689	0.103075	0.339246	-0.0848185	0.432038	0.0927991	0.38982	-0.0582279	0.589974	0.306159	0.00372012	-0.0343625	0.750611	-0.201294	0.0600257	0.437429	2.03e-05	0.222442	0.037249	0.158283	0.140778	0.0475036	0.660299	0.183848	0.0864129	0.177409	0.0982105	-0.609522	2.93e-10
Syt14	black	-0.00872921	0.935666	0.77973	3.55e-19	0.549078	3.04e-08	0.224247	0.0356958	0.0209655	0.846268	-0.355425	0.000678356	-0.232011	0.0296221	0.149264	0.165142	-0.290101	0.00611222	-0.0863735	0.423614	0.285901	0.00692868	-0.136043	0.206288	0.163762	0.127366	-0.0424663	0.69443	0.32804	0.00180785	0.050903	0.637648	-0.310504	0.00323703	0.403768	9.58e-05	0.248781	0.0194247	0.155292	0.148537	0.111274	0.302014	0.277705	0.00880351	0.391477	0.000162226	-0.739925	1.79e-16
Sfmbt1	black	-0.00861551	0.936503	0.815856	3.64e-22	0.659421	2.83e-12	-0.278898	0.00850548	0.210337	0.0491849	-0.155034	0.14922	-0.325183	0.00199247	0.177304	0.0984133	0.164143	0.126471	0.260005	0.014428	0.11947	0.267567	-0.105914	0.326038	-0.0314296	0.771287	-0.0408718	0.705365	0.0572606	0.596177	-0.017005	0.875047	-0.168472	0.116637	0.699647	3.37e-14	0.0274797	0.799384	-0.073623	0.495431	0.163385	0.128256	-0.107009	0.321034	0.00367537	0.972889	-0.488559	1.37e-06
Zfp955b	black	-0.00847317	0.937549	0.724773	1.43e-15	0.427501	3.26e-05	-0.0405432	0.707627	0.169463	0.114472	-0.242992	0.022538	-0.229703	0.0313286	0.0457849	0.671871	-0.0815002	0.45033	-0.068871	0.523742	0.312333	0.00305107	-0.0189937	0.860573	-0.0359199	0.739702	0.0982581	0.362417	0.0938755	0.384321	0.0820594	0.447218	-0.327292	0.00185466	0.502431	6.1e-07	0.111866	0.299433	-0.0863953	0.423497	0.135765	0.207227	0.166342	0.121398	0.296573	0.00502005	-0.505335	5.13e-07
Usp38	black	-0.00841007	0.938014	0.741906	1.35e-16	0.619304	1.26e-10	0.0617684	0.567525	0.10621	0.324684	-0.244931	0.0214509	-0.140191	0.19266	0.218254	0.0410694	-0.113546	0.292186	0.0980072	0.363649	0.204953	0.0554249	-0.101153	0.348379	0.179542	0.0941692	-0.012561	0.907532	0.432425	2.58e-05	-0.0116173	0.914452	-0.149818	0.163559	0.490694	1.21e-06	0.173761	0.105434	0.141086	0.189809	0.0294386	0.785415	0.192308	0.0726526	0.128361	0.233318	-0.70455	1.86e-14
Ubn1	black	-0.00816748	0.939798	0.828073	2.5e-23	0.654212	4.78e-12	-0.0730185	0.498987	0.28079	0.00805112	-0.162047	0.131456	-0.197495	0.0651269	0.240547	0.0239755	0.0433221	0.688586	0.121615	0.259009	0.293282	0.00555161	-0.10685	0.321757	0.122371	0.25604	0.0742549	0.491728	0.322336	0.00219327	0.158797	0.139477	-0.0923533	0.392111	0.667234	1.26e-12	-0.0127728	0.90598	0.00129872	0.990419	0.109174	0.311283	0.157999	0.141501	0.116328	0.280444	-0.744196	9.69e-17
Abcc9	black	-0.00733179	0.945948	0.552534	2.39e-08	0.377887	0.000283664	-0.20277	0.0581345	0.15699	0.144095	-0.0639564	0.553856	0.106867	0.32168	0.221022	0.0385097	0.20516	0.0551742	0.0745479	0.490016	0.237832	0.0256626	-0.00838116	0.938226	0.234947	0.0275648	0.133708	0.214258	0.127464	0.236627	0.277087	0.00896128	0.0142654	0.895052	0.535461	7.65e-08	-0.214226	0.0450472	-0.145462	0.176297	0.0356042	0.741909	-0.118635	0.270953	0.0313768	0.771661	-0.423827	3.88e-05
Ank3	black	-0.00685227	0.949479	0.704706	1.83e-14	0.392078	0.000158178	-0.165708	0.122844	0.193327	0.0711208	-0.0816998	0.449218	0.134073	0.212999	0.235915	0.0269135	0.157867	0.141838	-0.102203	0.343374	0.292646	0.00565996	0.0846334	0.433047	0.0161068	0.881597	0.0911002	0.398595	0.00553909	0.959151	0.473109	3.24e-06	-0.184648	0.0850289	0.645402	1.14e-11	-0.251421	0.0181323	-0.272305	0.0102694	0.250354	0.0186454	-0.158418	0.140437	0.0525062	0.627077	-0.477816	2.51e-06
Sugp1	black	-0.00681597	0.949746	-0.567807	7.96e-09	-0.170419	0.112411	0.0745518	0.489993	-0.282942	0.00756032	0.279221	0.00842622	0.268836	0.0113202	0.0353714	0.743538	0.0427977	0.692165	0.12896	0.231127	-0.490568	1.22e-06	0.203491	0.0572272	-0.0263694	0.80733	-0.357218	0.000634209	0.203027	0.0578091	-0.162828	0.129581	0.197898	0.0645694	-0.36287	0.000511665	-0.0135327	0.900414	0.151044	0.1601	-0.256434	0.0158809	-0.0515928	0.633091	-0.385709	0.000206259	0.252452	0.0176479
Ankrd13d	black	-0.0067531	0.950209	-0.57226	5.72e-09	-0.198846	0.0632742	-0.245159	0.0213261	-0.121845	0.258102	0.476375	2.71e-06	-0.043716	0.685902	0.0459894	0.67049	0.182836	0.0881888	0.346606	0.000939177	-0.461199	6.12e-06	0.0314231	0.771333	-0.20562	0.054619	-0.22308	0.0366937	0.0440199	0.683834	-0.498286	7.8e-07	0.232568	0.0292222	-0.318624	0.00248233	0.0886277	0.411571	0.0754435	0.484802	-0.306265	0.0037076	-0.272834	0.0101169	-0.377901	0.000283512	0.431737	2.67e-05
Agpat3	black	-0.006741	0.950298	0.7312	6.02e-16	0.613892	2.02e-10	0.0283208	0.793378	0.102966	0.33976	-0.367793	0.000423015	0.0737522	0.494673	0.127728	0.235653	0.150663	0.16117	0.0623475	0.563892	0.102466	0.342124	0.0727406	0.500627	0.262457	0.0134989	-0.128839	0.231567	0.316495	0.00266307	0.503332	5.78e-07	0.0629628	0.560043	0.643694	1.34e-11	-0.308716	0.00342859	-0.0154254	0.886572	0.059971	0.578871	0.186487	0.0819138	0.195816	0.0674905	-0.55783	1.64e-08
Srgap3	black	-0.00639416	0.952852	0.881502	9.12e-30	0.8257	4.28e-23	-0.163498	0.12799	0.0756764	0.483451	-0.257804	0.0153094	-0.160214	0.135934	0.295913	0.00512294	0.138493	0.19816	0.359878	0.000573526	0.0288331	0.789726	-0.0524997	0.62712	0.221768	0.0378424	-0.214555	0.0447104	0.383605	0.000224896	0.0451551	0.676131	0.00215524	0.9841	0.702777	2.31e-14	0.0237918	0.82585	0.116362	0.280304	0.100909	0.349547	0.0623564	0.563836	0.104477	0.332686	-0.665207	1.56e-12
Mga	black	-0.00543477	0.95992	0.737334	2.58e-16	0.357865	0.00061894	-0.221181	0.0383668	0.308118	0.00349495	0.00104523	0.992289	-0.0709058	0.511521	0.165554	0.123198	0.0811606	0.452226	-0.113307	0.29321	0.440414	1.75e-05	-0.131801	0.220924	-0.0888344	0.410477	0.23609	0.0267974	-0.0192343	0.858825	0.265066	0.0125672	-0.296876	0.00497358	0.633532	3.49e-11	-0.0762464	0.480153	-0.294047	0.00542379	0.286063	0.00689551	-0.018768	0.862213	0.161634	0.132454	-0.54536	3.92e-08
Nt5c1a	black	-0.00458786	0.966162	0.693534	6.91e-14	0.429392	2.99e-05	0.0646854	0.549337	0.218439	0.040894	-0.355974	0.00066455	-0.231461	0.0300213	0.033951	0.753502	-0.100836	0.349901	-0.0532741	0.622041	0.284284	0.00726783	-0.0399719	0.711564	0.133386	0.215372	0.00924193	0.931896	0.0644676	0.550685	0.201769	0.0594116	-0.204246	0.0562908	0.445903	1.34e-05	0.0482888	0.655039	0.0123178	0.909314	0.172688	0.107637	0.242375	0.0228932	0.274133	0.00975085	-0.484961	1.68e-06
Cyp39a1	black	-0.00445409	0.967148	0.445887	1.34e-05	0.271209	0.0105919	-0.00178099	0.986861	0.158747	0.139603	-0.0978277	0.364533	0.0906581	0.400897	0.0325848	0.763123	0.106198	0.324735	-0.140241	0.192501	0.215831	0.043425	0.171502	0.110113	0.13695	0.203253	-0.0834345	0.439615	0.252828	0.0174742	0.495951	8.95e-07	-0.0578621	0.592316	0.451839	9.92e-06	-0.270715	0.01074	-0.165174	0.124073	0.216291	0.0429697	0.360918	0.000551294	0.160161	0.136066	-0.420992	4.42e-05
Timm9	black	-0.00443858	0.967262	-0.735998	3.11e-16	-0.702778	2.31e-14	-0.0775905	0.472424	0.0392985	0.716215	0.455971	8.03e-06	0.0180513	0.867426	-0.221708	0.037896	0.0522806	0.62856	-0.210252	0.049278	-0.0276767	0.797976	0.0636334	0.555863	-0.353786	0.000721141	0.220968	0.0385579	-0.41839	4.98e-05	-0.164413	0.125841	0.0370995	0.731473	-0.48017	2.2e-06	-0.100121	0.353343	-0.235339	0.0272996	-0.241948	0.0231422	-0.243854	0.022049	-0.183329	0.0873197	0.615729	1.72e-10
Mkln1	black	-0.00443001	0.967325	0.903664	2e-33	0.653781	4.99e-12	-0.180864	0.0917319	0.186043	0.0826576	-0.228144	0.0325285	-0.23414	0.0281178	0.174965	0.103007	0.15179	0.158024	0.0865617	0.422601	0.247156	0.0202591	-0.0917189	0.395386	-0.00166078	0.987748	0.056252	0.602675	0.145337	0.176672	0.267068	0.011891	-0.172566	0.107889	0.781239	2.74e-19	-0.133403	0.215315	-0.157662	0.142365	0.200712	0.0607849	0.0178001	0.869255	0.218084	0.0412308	-0.604231	4.58e-10
Pde4dip	black	-0.0042547	0.968618	0.774881	8.11e-19	0.676963	4.46e-13	0.102293	0.342946	0.101647	0.346019	-0.302359	0.00419432	-0.310045	0.00328529	0.233718	0.0284103	-0.0444606	0.68084	0.138581	0.19787	0.203716	0.056947	-0.101599	0.346245	0.128666	0.232201	0.0256486	0.812499	0.269984	0.0109626	0.0946175	0.380558	0.0189483	0.860903	0.536155	7.3e-08	0.0192686	0.858576	0.158565	0.140063	0.0254564	0.813878	0.212093	0.047279	0.0727162	0.500771	-0.696052	5.15e-14
Erbb4	black	-0.00405431	0.970095	0.867283	8.74e-28	0.540669	5.4e-08	-0.0154626	0.8863	0.13243	0.218709	-0.396823	0.000129338	-0.234459	0.0278977	0.0511934	0.635727	-0.0776372	0.472157	0.0055339	0.959189	0.254869	0.0165561	-0.0371595	0.731056	0.0960151	0.37353	-0.0366642	0.734507	0.0590833	0.584514	0.13652	0.204688	-0.27575	0.00931138	0.54632	3.67e-08	0.100526	0.351391	0.000346042	0.997447	0.192683	0.0720851	0.111691	0.300193	0.368016	0.000419366	-0.510111	3.84e-07
Smad9	black	-0.00397092	0.97071	0.470362	3.76e-06	0.45114	1.03e-05	0.088764	0.41085	-0.161411	0.132996	-0.258779	0.0149134	-0.118216	0.272658	0.0792781	0.462816	0.157457	0.142889	0.0830455	0.441758	-0.0854301	0.428714	-0.151202	0.15966	0.0950119	0.378566	-0.18758	0.080107	0.0607008	0.574252	0.399824	0.000113699	0.199423	0.062495	0.408901	7.64e-05	-0.327377	0.00184926	0.0290702	0.788037	-0.0444995	0.680576	0.114087	0.289876	0.0908111	0.4001	-0.327488	0.00184224
Sbno1	black	-0.00395834	0.970803	0.670852	8.61e-13	0.58177	2.78e-09	-0.197081	0.0657028	0.137797	0.200444	-0.126869	0.238842	-0.344178	0.00102548	0.149938	0.163217	0.108126	0.315981	0.344151	0.0010265	0.151066	0.16004	-0.199184	0.0628164	0.126151	0.241531	0.0470928	0.663058	0.074173	0.492207	-0.188772	0.078172	0.0727676	0.500468	0.499872	7.11e-07	0.107707	0.317871	0.114921	0.286343	0.0903331	0.402595	-0.120924	0.261748	-0.028552	0.791729	-0.449827	1.1e-05
Appbp2	black	-0.00303048	0.977645	0.838303	2.25e-24	0.725841	1.24e-15	-0.165295	0.123794	0.0709293	0.51138	-0.282134	0.00774147	-0.334272	0.00145758	0.0872039	0.419154	0.191184	0.0743723	0.252611	0.0175743	0.0299788	0.781575	-0.202513	0.0584599	-0.0056746	0.958153	-0.116661	0.279062	0.126027	0.241998	0.167366	0.119091	-0.031751	0.769013	0.721097	2.32e-15	-0.114938	0.286273	-0.0265743	0.805862	0.142201	0.186297	0.0533681	0.621426	0.114998	0.286019	-0.500369	6.9e-07
Dzank1	black	-0.00300842	0.977807	0.532403	9.35e-08	0.294359	0.0053725	-0.283165	0.00751111	0.173604	0.105755	-0.120286	0.26429	-0.416145	5.52e-05	-0.024375	0.821651	0.226725	0.0336528	0.139727	0.194151	0.121064	0.261189	-0.156964	0.14416	-0.190426	0.0755501	0.0825859	0.444298	-0.34176	0.00111858	0.0391078	0.717534	-0.0409697	0.704692	0.462993	5.57e-06	-0.121509	0.259428	-0.190857	0.074878	0.0115348	0.915057	-0.136394	0.205109	0.169952	0.113412	-0.0633214	0.557806
Gm1043	black	-0.00257965	0.98097	0.658623	3.07e-12	0.29353	0.00550985	0.323394	0.00211658	-0.0201872	0.851908	-0.351992	0.000770786	-0.275475	0.0093849	0.138276	0.198869	-0.444517	1.43e-05	-0.262737	0.013396	0.428347	3.14e-05	-0.135098	0.209489	0.100345	0.352261	0.0695205	0.519825	0.0785385	0.467014	0.00246788	0.981794	-0.406761	8.4e-05	0.179825	0.0936425	0.350961	0.000800724	0.144031	0.180634	0.141205	0.189429	0.222129	0.0375235	0.457904	7.27e-06	-0.596199	8.86e-10
Naa30	black	-0.00152097	0.988779	0.739512	1.9e-16	0.637832	2.34e-11	0.24169	0.0232937	-0.0664181	0.538668	-0.439991	1.79e-05	-0.0361461	0.738122	0.18524	0.0840156	-0.218263	0.0410608	0.033251	0.758427	0.162371	0.130676	-0.222605	0.0371059	0.333239	0.00151099	-0.105193	0.329361	0.398012	0.00012292	0.125945	0.242308	-0.132394	0.218836	0.396208	0.000132781	0.177733	0.0975876	0.259881	0.0144765	0.167348	0.119132	0.142049	0.186772	0.115379	0.284416	-0.746565	6.87e-17
Cyb5d1	black	-0.00115505	0.991478	0.453879	8.94e-06	0.356251	0.000657678	0.186872	0.0812736	-0.0853618	0.429084	-0.232443	0.0293112	-0.125517	0.243926	0.0316497	0.76973	-0.0150499	0.889316	-0.0602353	0.577197	0.0464357	0.66748	0.00976766	0.928032	0.131823	0.220846	-0.224475	0.0355036	0.186485	0.0819175	0.355908	0.000666178	0.0416577	0.699968	0.312817	0.0030035	-0.1773	0.0984197	0.0612241	0.57095	0.0494282	0.647436	0.219506	0.0398947	0.223925	0.0359686	-0.389846	0.000173703
Hirip3	black	-0.00106796	0.992121	-0.677385	4.26e-13	-0.517695	2.4e-07	0.232577	0.0292154	-0.227931	0.0326951	0.308947	0.00340329	-0.0865656	0.42258	-0.193957	0.0701868	-0.176628	0.0997226	-0.20564	0.0545946	-0.214788	0.0444736	-0.0795128	0.461489	-0.21823	0.0410925	-0.134962	0.20995	-0.177952	0.0971687	-0.171101	0.11096	-0.00918338	0.932327	-0.58608	1.99e-09	0.0881618	0.414044	0.0493813	0.647748	-0.265528	0.0124083	0.0369193	0.732728	-0.183823	0.0864556	0.385808	0.000205421
Ankrd39	black	-0.000966808	0.992867	-0.620754	1.11e-10	-0.453348	9.19e-06	-0.0952801	0.377216	-0.0267232	0.804796	0.406578	8.47e-05	0.0106425	0.921606	-0.206008	0.0541537	0.0628512	0.560741	-0.0244882	0.820837	-0.239799	0.0244302	0.0529846	0.623938	-0.320006	0.00237093	-0.0432485	0.689088	-0.274833	0.00955836	-0.231115	0.0302749	0.0180282	0.867594	-0.393484	0.000149064	0.000590959	0.99564	-0.0890496	0.40934	-0.160975	0.134061	-0.171023	0.111125	-0.199535	0.0623456	0.494473	9.75e-07
Xylt1	black	-0.000892149	0.993418	0.84574	3.5e-25	0.659391	2.84e-12	0.0147462	0.891536	0.0709125	0.511481	-0.419953	4.64e-05	-0.264834	0.0126479	0.0970216	0.368518	0.0177013	0.869974	0.197099	0.0656784	0.143457	0.182398	-0.0787964	0.465547	0.20439	0.0561136	-0.169296	0.114834	0.0902854	0.402844	0.0812648	0.451644	0.00705506	0.947985	0.541202	5.21e-08	0.032617	0.762896	0.159335	0.138125	0.123113	0.253144	0.253736	0.0170605	0.266645	0.0120311	-0.532645	9.21e-08
Snx27	black	-0.000741916	0.994526	0.802963	5e-21	0.403719	9.6e-05	0.18969	0.0767074	0.0918457	0.39473	-0.440616	1.74e-05	-0.162534	0.130283	0.0993609	0.357028	-0.282581	0.0076407	-0.248347	0.0196447	0.468046	4.26e-06	-0.200404	0.0611911	0.137782	0.200493	0.176184	0.100591	0.117862	0.274109	0.294963	0.00527422	-0.391029	0.000165306	0.436811	2.09e-05	0.15049	0.161658	-0.0128376	0.905505	0.158865	0.139305	0.156326	0.14582	0.365717	0.000458535	-0.632992	3.67e-11
Smg1	black	-0.000724226	0.994657	0.509091	4.09e-07	0.16422	0.126292	-0.193334	0.0711103	0.256161	0.0159971	0.132853	0.217231	-0.0100367	0.926055	0.143192	0.183214	-0.00382638	0.971776	-0.110341	0.306111	0.484144	1.76e-06	-0.161692	0.132313	-0.00351053	0.974104	0.307971	0.00351132	0.0338417	0.75427	0.0739711	0.49339	-0.230329	0.0308581	0.390487	0.000169101	0.0505772	0.639804	-0.205623	0.0546145	0.167801	0.118122	-0.0604098	0.576092	0.118239	0.272565	-0.453537	9.1e-06
Kdm5c	black	-0.00021091	0.998444	0.59172	1.27e-09	0.371473	0.000366217	0.176052	0.100851	0.100142	0.35324	-0.311763	0.00310804	-0.212525	0.0468196	0.144918	0.177936	-0.261853	0.0137228	-0.125642	0.243453	0.354873	0.000692502	-0.0573295	0.595734	0.182314	0.0891161	0.151822	0.157934	0.241623	0.0233335	0.0867068	0.421821	-0.237701	0.0257467	0.294122	0.00541148	0.211135	0.0483109	0.100915	0.349519	0.234421	0.0279241	0.281288	0.007935	0.202049	0.0590524	-0.579455	3.32e-09
Sox6	black	0.000765006	0.994356	0.75048	3.85e-17	0.392031	0.000158489	0.0823682	0.445504	0.124984	0.245947	-0.360528	0.000559536	0.0358381	0.740274	0.11388	0.29076	-0.239866	0.0243892	-0.140671	0.191127	0.360493	0.000560276	-0.0416484	0.700031	0.240203	0.0241838	0.0407411	0.706265	0.119718	0.26657	0.204338	0.056178	-0.375829	0.000308073	0.387628	0.000190511	0.226452	0.0338728	0.0310503	0.773973	0.264597	0.0127303	-0.0340373	0.752895	0.347932	0.00089487	-0.57407	4.99e-09
Ermp1	black	0.00096733	0.992863	0.663093	1.94e-12	0.1992	0.062796	0.0706501	0.513049	0.215822	0.0434339	-0.264357	0.0128147	-0.0208822	0.846871	0.0595912	0.581282	-0.13071	0.224803	-0.456191	7.94e-06	0.532494	9.3e-08	-0.0122079	0.91012	-0.00424433	0.968694	0.284817	0.00715449	-0.0178445	0.868931	0.680164	3.14e-13	-0.47298	3.27e-06	0.513063	3.2e-07	-0.153656	0.152915	-0.33753	0.00130003	0.341211	0.00114077	0.151456	0.15895	0.369611	0.000394017	-0.524651	1.55e-07
Rbx1	black	0.00191524	0.98587	-0.509585	3.96e-07	-0.409314	7.5e-05	-0.257118	0.0155933	0.0222014	0.837326	0.384822	0.000213937	0.401131	0.000107451	-0.00596092	0.956043	0.167567	0.118642	-0.120137	0.264887	-0.112966	0.294677	0.403251	9.8e-05	-0.262273	0.0135667	0.140525	0.191592	0.0303314	0.779071	0.0209918	0.846077	-0.124203	0.248935	-0.151335	0.159287	-0.137227	0.202333	-0.339009	0.00123375	-0.087097	0.419727	-0.172452	0.108125	-0.308397	0.00346385	0.400207	0.000111837
Tmed8	black	0.00191856	0.985846	0.850286	1.07e-25	0.827822	2.65e-23	0.0603422	0.57652	-0.034279	0.751198	-0.360187	0.000566828	-0.0964425	0.371396	0.342867	0.00107503	-0.0839811	0.436614	0.267316	0.0118092	0.0542158	0.615888	-0.128949	0.231167	0.287397	0.00662747	-0.19476	0.0690124	0.526711	1.35e-07	-0.0210009	0.846011	-0.0738856	0.493891	0.560339	1.37e-08	0.203003	0.0578398	0.264591	0.0127325	0.00942313	0.930564	0.185272	0.0839614	0.0879006	0.415434	-0.800852	7.54e-21
Pa2g4	black	0.0027431	0.979764	-0.543728	4.39e-08	-0.306643	0.0036633	-0.211475	0.0479431	-0.10395	0.33514	0.139177	0.195932	0.103361	0.337904	-0.162901	0.129406	0.11058	0.305055	0.171019	0.111132	-0.288981	0.00632115	0.166207	0.121707	-0.136813	0.203708	0.0766028	0.478097	-0.135876	0.206854	-0.248552	0.0195406	0.0692191	0.521641	-0.317668	0.00256204	0.0770324	0.475625	-0.037526	0.728505	0.0122798	0.909593	-0.156572	0.145177	-0.307551	0.00355879	0.547141	3.47e-08
Ssr1	black	0.00311782	0.977	0.857739	1.4e-26	0.661677	2.25e-12	0.0220682	0.838288	-0.00112909	0.99167	-0.35394	0.000717031	0.033096	0.759519	0.26637	0.012123	-0.0698616	0.517774	0.0422765	0.695729	0.162679	0.129937	-0.0888631	0.410326	0.194779	0.0689839	-0.127389	0.236907	0.286851	0.00673598	0.220922	0.0385995	-0.248065	0.0197885	0.591207	1.32e-09	0.0954009	0.376608	0.0510945	0.636381	0.25441	0.0167589	0.111143	0.302588	0.208109	0.0516925	-0.703327	2.16e-14
COX3	black	0.00364927	0.973081	-0.587689	1.75e-09	-0.373926	0.00033235	0.190545	0.0753632	-0.162522	0.130314	0.116267	0.280699	0.439694	1.82e-05	0.177836	0.0973911	-0.142997	0.183818	-0.138765	0.197272	-0.166059	0.122043	0.456247	7.92e-06	0.13671	0.204053	-0.0388789	0.719118	0.188205	0.0790882	-0.0305288	0.77767	0.0505535	0.639962	-0.476553	2.69e-06	0.0463475	0.668075	0.095005	0.378601	-0.164821	0.124892	-0.0140481	0.896642	-0.104418	0.332961	0.260286	0.0143188
Ago2	black	0.00390172	0.97122	0.920419	7.75e-37	0.563216	1.11e-08	0.13668	0.204153	0.112373	0.297234	-0.41725	5.25e-05	-0.187033	0.0810077	0.194987	0.0686824	-0.29862	0.00471281	-0.101258	0.347874	0.446912	1.27e-05	-0.0839377	0.436852	0.219413	0.0399808	0.102912	0.340017	0.242427	0.0228632	0.101204	0.348135	-0.384002	0.000221264	0.490298	1.24e-06	0.292076	0.00575852	0.100438	0.351815	0.19965	0.062192	0.211707	0.047693	0.364574	0.000479222	-0.777446	5.25e-19
Fbxl18	black	0.00492715	0.963661	0.848424	1.75e-25	0.598577	7.3e-10	-0.0716375	0.507162	0.208127	0.0516723	-0.248516	0.0195589	-0.263038	0.0132865	0.121286	0.260311	0.0587288	0.586774	0.0933056	0.387227	0.282406	0.00767996	-0.131044	0.223613	0.0913796	0.397144	0.0180796	0.86722	0.133128	0.21627	0.201262	0.0600678	-0.0991047	0.358276	0.64777	9.03e-12	-0.0555478	0.60723	-0.0222558	0.836933	0.165702	0.122859	0.119771	0.266356	0.237953	0.0255853	-0.596666	8.53e-10
Dus1l	black	0.00494431	0.963534	-0.560201	1.39e-08	-0.223126	0.0366539	-0.259526	0.0146162	-0.0241641	0.823169	0.561373	1.27e-08	0.080679	0.454922	-0.112349	0.297338	0.353737	0.000722467	0.23575	0.0270235	-0.369227	0.000399986	0.02856	0.791672	-0.236851	0.0262966	-0.0806714	0.454965	0.0330316	0.759973	-0.160713	0.134703	0.333255	0.00151015	-0.152337	0.156513	-0.263674	0.0130572	-0.114323	0.288877	-0.34126	0.00113877	-0.198278	0.0640479	-0.471113	3.61e-06	0.390921	0.000166055
Phc3	black	0.00522569	0.961461	0.812325	7.62e-22	0.401034	0.000107904	-0.128583	0.232505	0.262415	0.0135142	-0.036278	0.737201	-0.104186	0.334039	0.241619	0.0233356	-0.0494589	0.647231	-0.198848	0.0632705	0.52504	1.51e-07	-0.129114	0.230567	0.0175662	0.870958	0.238129	0.0254731	0.140896	0.190412	0.298215	0.00477221	-0.416391	5.46e-05	0.645337	1.14e-11	0.00857951	0.936767	-0.26072	0.0141518	0.272745	0.0101424	0.029237	0.786849	0.251255	0.0182115	-0.717139	3.87e-15
Mib1	black	0.00537885	0.960332	0.935334	1.42e-40	0.715964	4.5e-15	-0.103772	0.335976	0.134425	0.211787	-0.343131	0.0010649	-0.225801	0.0344034	0.143489	0.182296	0.09213	0.393262	0.198725	0.0634384	0.194352	0.0696072	-0.0344645	0.749895	0.15721	0.143525	-0.0688932	0.523608	0.132715	0.217712	0.125305	0.24473	-0.0524195	0.627647	0.692008	8.25e-14	-0.0246245	0.819856	0.0428012	0.692141	0.137271	0.202184	0.0482442	0.655337	0.222527	0.0371741	-0.59944	6.8e-10
Spag9	black	0.00631407	0.953442	0.805258	3.18e-21	0.53747	6.69e-08	-0.286452	0.00681646	0.24967	0.0189807	-0.101189	0.348206	-0.209736	0.0498509	0.0989389	0.359084	0.277952	0.00874097	0.106937	0.321361	0.217151	0.0421288	-0.0979801	0.363783	-0.0392645	0.71645	-0.0265645	0.805932	-0.00524825	0.961294	0.250161	0.0187397	-0.0986482	0.360505	0.759984	9.04e-18	-0.242441	0.0228552	-0.233048	0.0288806	0.111296	0.301915	-0.00924621	0.931865	0.199678	0.0621541	-0.430903	2.78e-05
Mir5133	black	0.00663066	0.95111	0.475823	2.8e-06	0.40481	9.15e-05	0.277836	0.00877013	-0.157758	0.142117	-0.461169	6.13e-06	-0.168802	0.115912	0.0797814	0.459972	-0.256103	0.0160217	0.0622707	0.564373	-0.000988346	0.992708	0.0632821	0.558051	0.211725	0.0476736	-0.172297	0.108448	0.0493362	0.648048	-0.0249824	0.817283	-0.0616321	0.568382	0.108575	0.313964	0.231144	0.0302539	0.315599	0.0027427	-0.0732928	0.497372	0.157617	0.142478	0.245583	0.0210954	-0.350832	0.000804523
Fbxl17	black	0.00675964	0.950161	0.764809	4.22e-18	0.772401	1.23e-18	-0.209763	0.0498216	0.0446747	0.679387	-0.175383	0.102172	0.179485	0.0942763	0.319832	0.00238469	0.264481	0.012771	0.285712	0.00696764	-0.075491	0.484526	0.136737	0.203963	0.176338	0.100289	-0.249692	0.0189698	0.491804	1.14e-06	0.244855	0.0214925	-0.00339094	0.974986	0.750592	3.79e-17	-0.179424	0.0943895	-0.0246811	0.819449	0.10136	0.347389	-0.0132923	0.902174	-0.0534822	0.620679	-0.605634	4.07e-10
Ubxn7	black	0.00694456	0.948799	0.808716	1.59e-21	0.465124	4.98e-06	-0.214051	0.0452271	0.310223	0.00326654	-0.155406	0.148234	-0.270605	0.0107734	0.0387905	0.71973	0.110923	0.303548	0.0363214	0.736898	0.393924	0.000146316	-0.15953	0.137636	0.0225676	0.83468	0.178265	0.0965718	-0.0627624	0.561295	0.163953	0.126916	-0.166882	0.120178	0.652957	5.42e-12	-0.0518775	0.631214	-0.166217	0.121684	0.26314	0.0132493	0.0833128	0.440285	0.193045	0.0715427	-0.50302	5.89e-07
Ep300	black	0.00711961	0.94751	0.798052	1.29e-20	0.414766	5.88e-05	-0.255742	0.0161764	0.38099	0.000250224	-0.0511945	0.63572	-0.274935	0.00953066	0.181132	0.0912441	0.0573119	0.595847	-0.0216721	0.841153	0.478309	2.44e-06	-0.119697	0.266654	-0.0652311	0.545966	0.293858	0.0054552	-0.0197884	0.854802	0.130672	0.224941	-0.297877	0.00482236	0.648518	8.39e-12	0.0181041	0.867042	-0.233871	0.0283042	0.225821	0.0343869	-0.0579858	0.591524	0.221724	0.0378816	-0.542237	4.85e-08
Stk24	black	0.00744009	0.945151	0.793088	3.27e-20	0.632335	3.9e-11	0.0292298	0.786901	0.0739222	0.493676	-0.37371	0.000335212	-0.161489	0.132807	0.191106	0.0744923	-0.0142908	0.894866	0.0176199	0.870567	0.136396	0.205105	0.0257219	0.811972	0.0749812	0.48749	-0.0638667	0.554413	0.25519	0.0164155	0.266809	0.0119765	-0.20102	0.0603823	0.610472	2.7e-10	-0.045159	0.676104	-0.00596241	0.956032	0.11911	0.269023	0.255264	0.0163835	0.139244	0.195713	-0.598121	7.58e-10
Ankrd26	black	0.00745892	0.945012	0.567353	8.23e-09	0.362954	0.000510019	-0.325811	0.00195052	0.25851	0.0150216	0.0338219	0.754409	-0.479586	2.27e-06	0.0911284	0.398448	0.167789	0.118147	0.172941	0.107114	0.241456	0.0234319	-0.167228	0.119401	-0.132067	0.219987	0.201712	0.0594852	-0.10333	0.338049	-0.0895255	0.406831	-0.0883313	0.413143	0.517087	2.49e-07	-0.0112941	0.916823	-0.171942	0.109189	0.0572636	0.596157	-0.00618747	0.954375	0.0779659	0.470277	-0.283049	0.00753666
Clcn5	black	0.00784072	0.942203	0.719768	2.76e-15	0.458471	7.06e-06	0.0939229	0.38408	0.168745	0.116037	-0.204454	0.0560355	-0.039478	0.714974	0.154503	0.150636	-0.0201832	0.851937	-0.199705	0.0621181	0.235772	0.0270088	0.0842636	0.435067	0.0273828	0.800076	-0.0726992	0.500871	0.211164	0.0482796	0.474485	3.01e-06	-0.227861	0.0327497	0.574751	4.75e-09	-0.18524	0.0840155	-0.139253	0.195683	0.0620539	0.565732	0.178026	0.0970275	0.286006	0.00690725	-0.626317	6.74e-11
ND1	black	0.00814686	0.93995	-0.544792	4.08e-08	-0.318531	0.00249	0.301153	0.00435567	-0.267177	0.0118552	0.0699716	0.517113	0.417918	5.09e-05	0.216342	0.0429195	-0.192752	0.0719817	-0.151713	0.158236	-0.150661	0.161175	0.191563	0.0737885	0.245725	0.0210186	-0.0976229	0.365543	0.233336	0.028678	0.000296166	0.997815	0.111495	0.30105	-0.487479	1.46e-06	0.0457311	0.672235	0.176247	0.100468	-0.223975	0.0359264	0.0219187	0.83937	-0.102812	0.340486	0.139148	0.196025
Dcaf13	black	0.0086567	0.9362	-0.640307	1.85e-11	-0.560837	1.32e-08	0.0201086	0.852478	-0.0678289	0.530058	0.22006	0.0393834	-0.0196081	0.85611	-0.234842	0.0276359	-0.138028	0.199683	-0.0981855	0.362773	-0.089436	0.407302	0.176105	0.100747	-0.196397	0.0666652	0.11144	0.301286	-0.33797	0.00128001	-0.415071	5.79e-05	-0.0428048	0.692116	-0.574925	4.68e-09	0.222612	0.0370996	0.0180021	0.867785	-0.213763	0.045524	-0.0456637	0.67269	-0.123579	0.251341	0.562266	1.19e-08
Thada	black	0.00948307	0.930124	0.790607	5.16e-20	0.692166	8.1e-14	-0.210871	0.0485985	0.128537	0.232671	-0.0502138	0.642214	-0.0856761	0.42738	0.288299	0.00645147	0.232385	0.029353	0.174469	0.104001	0.121902	0.257878	-0.0123147	0.909337	0.0379145	0.725806	-0.0604327	0.575947	0.335294	0.0014064	0.302749	0.00414335	-0.0276026	0.798506	0.774583	8.52e-19	-0.201012	0.0603926	-0.127874	0.235112	0.104799	0.331188	0.0220216	0.838626	-0.0118613	0.912662	-0.674015	6.14e-13
Slx1b	black	0.00975861	0.928099	-0.516605	2.57e-07	-0.371754	0.000362191	-0.00359868	0.973454	-0.0852331	0.429783	0.503086	5.87e-07	0.355494	0.000676591	0.0931562	0.387991	0.128169	0.234023	-0.183837	0.0864318	-0.10783	0.317317	-0.0437861	0.685425	-0.0769018	0.476376	-0.0687636	0.524391	0.104756	0.331386	0.155006	0.149296	0.128977	0.231065	-0.215849	0.043407	-0.27307	0.0100497	-0.179681	0.0939105	-0.196446	0.0665955	-0.0117014	0.913834	-0.264274	0.0128439	0.134413	0.211828
Tmem161b	black	0.010437	0.923115	-0.452868	9.41e-06	-0.281339	0.00792328	0.269871	0.0109974	-0.387669	0.000190193	0.106349	0.324048	-0.00753595	0.944445	-0.041609	0.700302	-0.281759	0.00782676	-0.0959429	0.373891	-0.266575	0.0120544	-0.0673772	0.532807	-0.0704791	0.514071	-0.310502	0.00323728	0.0323567	0.764733	-0.352372	0.000760035	-0.0765054	0.478658	-0.533644	8.62e-08	0.298036	0.00479873	0.223657	0.0361973	-0.136319	0.205362	0.0907101	0.400626	-0.00761333	0.943876	0.21024	0.0492914
Pank3	black	0.0106209	0.921765	0.854958	3.04e-26	0.742556	1.23e-16	0.064937	0.547782	0.0339193	0.753724	-0.293346	0.00554084	-0.184389	0.0854742	0.203535	0.0571729	-0.0547075	0.612686	0.141271	0.189223	0.119923	0.265745	-0.251905	0.0179034	0.269115	0.0112324	-0.253916	0.0169794	0.436973	2.08e-05	0.130547	0.225386	-0.116705	0.27888	0.590773	1.37e-09	0.0941335	0.38301	0.155274	0.148586	0.104833	0.331029	0.185622	0.0833682	0.178335	0.0964394	-0.790215	5.55e-20
Arhgap5	black	0.010896	0.919745	0.856526	1.97e-26	0.5745	4.84e-09	-0.155533	0.1479	0.217956	0.0413534	-0.199928	0.0618217	0.0134985	0.900664	0.175515	0.101911	0.13714	0.202622	0.0416339	0.700131	0.306182	0.00371749	-0.0690842	0.522455	0.215751	0.0435047	0.000901096	0.993352	0.158424	0.140422	0.338794	0.00124321	-0.116568	0.279446	0.719429	2.88e-15	-0.147175	0.171204	-0.130395	0.225935	0.143709	0.181622	-0.0317228	0.769212	0.198041	0.0643732	-0.626415	6.68e-11
Cggbp1	black	0.010921	0.919562	0.751979	3.08e-17	0.586214	1.96e-09	-0.0169785	0.87524	0.131698	0.221289	-0.496665	8.58e-07	-0.214945	0.0443147	0.0609419	0.57273	-0.0877766	0.416095	0.184826	0.0847229	0.185816	0.0830402	-0.152239	0.156781	0.180958	0.0915606	0.0384055	0.722398	0.127046	0.238184	-0.0553784	0.608328	-0.134491	0.21156	0.4469	1.27e-05	0.227166	0.0333001	0.162436	0.130519	0.122061	0.257255	0.135488	0.208163	0.23879	0.0250557	-0.462873	5.61e-06
Amer1	black	0.0112383	0.917232	0.7495	4.46e-17	0.55851	1.56e-08	-0.137175	0.202504	0.152484	0.156108	-0.0852119	0.429898	-0.0206369	0.848648	0.269034	0.0112579	0.121974	0.257598	-0.0207668	0.847707	0.176609	0.099761	0.0716777	0.506923	0.0772668	0.474279	-0.159309	0.138189	0.314515	0.00284176	0.376361	0.000301589	-0.218434	0.0408991	0.694518	6.17e-14	-0.163632	0.127672	-0.183291	0.0873854	0.206308	0.0537964	0.18124	0.0910474	0.164532	0.125563	-0.652704	5.56e-12
Nr2c2	black	0.0113129	0.916685	0.916189	6.56e-36	0.810492	1.11e-21	-0.0542634	0.615578	0.0155601	0.885588	-0.319059	0.00244676	-0.100868	0.349745	0.254615	0.0166684	0.0837383	0.437946	0.213011	0.0463072	0.0592334	0.583558	-0.039508	0.714767	0.206672	0.0533659	-0.242247	0.0229681	0.38803	0.000187355	0.171957	0.109158	-0.0741037	0.492613	0.71428	5.57e-15	-0.0319057	0.767919	0.0813087	0.451399	0.0891559	0.408779	0.144979	0.177751	0.178156	0.0967797	-0.712982	6.56e-15
Bdp1	black	0.0113232	0.916609	0.761035	7.67e-18	0.43183	2.66e-05	-0.224675	0.0353362	0.363164	0.000505931	-0.0607747	0.573785	-0.352958	0.000743694	0.0916822	0.395576	0.166248	0.121614	0.0442819	0.682054	0.396873	0.000129061	-0.22393	0.0359642	-0.10475	0.331417	0.195931	0.0673263	-0.0963465	0.371875	0.141159	0.189576	-0.0951763	0.377738	0.654048	4.86e-12	-0.132872	0.217161	-0.204953	0.0554258	0.088349	0.413049	-0.00390192	0.971219	0.128544	0.232646	-0.453259	9.23e-06
Mfhas1	black	0.0113671	0.916287	0.727937	9.37e-16	0.690091	1.03e-13	-0.180084	0.0931648	0.281632	0.00785583	-0.299761	0.0045488	-0.028025	0.795489	0.166747	0.120483	0.145066	0.177488	0.315084	0.00278937	0.111388	0.301515	0.0164436	0.87914	0.230533	0.0307054	0.0535558	0.620198	0.383649	0.000224492	0.101341	0.347477	0.0233723	0.828874	0.639753	1.95e-11	-0.0142628	0.895071	0.0651435	0.546506	0.0826017	0.444211	-0.0192277	0.858873	-0.0993644	0.357011	-0.542754	4.69e-08
Mgat5	black	0.0115555	0.914905	0.844628	4.65e-25	0.79945	9.87e-21	-0.0603359	0.576559	0.0187783	0.862139	-0.340973	0.0011505	-0.317564	0.00257091	0.123652	0.251056	0.195629	0.0677581	0.342676	0.00108243	-0.0248526	0.818216	-0.166933	0.120064	0.160173	0.136036	-0.271341	0.0105526	0.224984	0.0350775	0.115812	0.282599	0.163447	0.128111	0.672569	7.17e-13	-0.137791	0.200465	0.138985	0.196555	0.0454521	0.674121	0.200534	0.0610199	0.136512	0.204714	-0.553178	2.28e-08
Prr14l	black	0.0116758	0.914023	0.924053	1.12e-37	0.697944	4.12e-14	-0.0891216	0.40896	0.188118	0.0792282	-0.301652	0.00428828	-0.0722785	0.503359	0.284396	0.00724395	0.00713098	0.947427	0.114066	0.289968	0.308958	0.00340207	-0.105967	0.325796	0.171489	0.11014	0.0952554	0.37734	0.305708	0.00377378	0.180891	0.0916816	-0.180766	0.0919105	0.701046	2.85e-14	0.0531745	0.622693	0.00278851	0.979429	0.21593	0.0433273	0.0280391	0.795388	0.154183	0.151494	-0.747305	6.16e-17
Mre11a	black	0.0120764	0.911084	0.539663	5.78e-08	0.431167	2.74e-05	0.337537	0.0012997	-0.128809	0.231677	-0.431508	2.7e-05	-0.0529129	0.624407	0.184176	0.0858426	-0.197031	0.0657735	-0.0740192	0.493107	0.0650007	0.547388	-0.115035	0.285861	0.218231	0.0410916	-0.21801	0.0413021	0.21754	0.0417522	0.180877	0.0917083	-0.0736566	0.495234	0.234247	0.0280439	0.0441424	0.683002	0.212064	0.0473096	0.118006	0.273518	0.289917	0.00614602	0.311196	0.00316553	-0.492002	1.13e-06
Brwd3	black	0.0120939	0.910956	0.837803	2.54e-24	0.45598	8.03e-06	0.0781562	0.469192	0.261229	0.0139577	-0.251041	0.0183135	-0.233341	0.0286747	0.1026	0.34149	-0.13279	0.21745	-0.144644	0.178766	0.460871	6.23e-06	-0.170213	0.112853	0.115922	0.28214	0.112139	0.298248	0.0812894	0.451506	0.22597	0.034265	-0.233085	0.0288549	0.524545	1.56e-07	0.0400909	0.710744	-0.0300535	0.781044	0.309432	0.00335068	0.177747	0.0975616	0.343921	0.00103504	-0.689566	1.09e-13
Gmps	black	0.0123334	0.9092	0.861054	5.48e-27	0.804547	3.66e-21	0.170608	0.112007	-0.153911	0.152225	-0.441501	1.66e-05	-0.110318	0.30621	0.366056	0.000452541	-0.182576	0.0886492	0.164399	0.125872	0.0460728	0.669927	-0.0498735	0.644474	0.282516	0.00765543	-0.229797	0.0312575	0.450596	1.06e-05	0.0172885	0.872981	-0.143175	0.183267	0.499586	7.23e-07	0.241158	0.0236093	0.290078	0.0061164	0.0894981	0.406975	0.198557	0.063666	0.172372	0.108293	-0.806803	2.34e-21
Klhl15	black	0.0127161	0.906395	0.838465	2.16e-24	0.756354	1.59e-17	0.0883721	0.412927	0.0563308	0.602166	-0.280831	0.00804152	-0.080096	0.458198	0.247101	0.0202879	-0.0126301	0.907025	0.103194	0.338686	0.0817177	0.449118	-0.0296778	0.783714	0.20278	0.0581209	-0.218279	0.0410457	0.444623	1.43e-05	0.255802	0.0161506	-0.0826995	0.443669	0.62977	4.93e-11	-0.0291003	0.787823	0.106172	0.324854	0.0620268	0.565903	0.171471	0.110178	0.0819568	0.447787	-0.798789	1.12e-20
Kat6a	black	0.0132955	0.902151	0.892533	1.73e-31	0.484221	1.75e-06	0.035516	0.742527	0.216525	0.0427395	-0.268964	0.0112799	-0.151535	0.15873	0.235061	0.0274874	-0.110928	0.303526	-0.204029	0.0565587	0.476947	2.63e-06	-0.0148372	0.89087	0.113153	0.293873	0.0777742	0.471373	0.205549	0.054704	0.368795	0.000406806	-0.347882	0.000896496	0.624487	7.95e-11	-0.00405932	0.970058	-0.128526	0.232713	0.209179	0.0504756	0.311879	0.00309632	0.380935	0.000250781	-0.736978	2.71e-16
Shc3	black	0.013737	0.898918	0.649068	7.95e-12	0.520681	1.99e-07	-0.24935	0.0191395	0.18737	0.0804518	-0.267451	0.0117653	-0.188012	0.0794008	0.0198042	0.854687	0.259919	0.0144617	0.366736	0.000440776	0.0858847	0.426252	-0.0021918	0.98383	0.172336	0.108366	-0.0557843	0.605699	-0.0562427	0.602735	-0.00831967	0.938679	0.188856	0.0780372	0.522197	1.81e-07	-0.094802	0.379626	0.0567872	0.599222	0.0604401	0.5759	-0.0273055	0.800629	0.125822	0.242773	-0.219197	0.0401819
Pon3	black	0.013906	0.897681	0.5546	2.06e-08	0.295573	0.0051767	0.126831	0.238985	0.0440033	0.683947	-0.370823	0.000375715	0.00812584	0.940105	0.0262924	0.807882	-0.134501	0.211526	-0.15037	0.161996	0.294224	0.00539455	-0.138548	0.197979	0.273266	0.00999388	0.0822847	0.445967	0.0570591	0.597473	0.36603	0.000453	-0.151292	0.159409	0.316251	0.00268458	-0.00497832	0.963284	0.0111566	0.917832	0.609928	2.83e-10	0.140185	0.192679	0.347372	0.000913337	-0.434046	2.39e-05
Phkg2	black	0.0142793	0.89495	-0.72581	1.25e-15	-0.515687	2.72e-07	0.138789	0.197191	-0.125823	0.242768	0.347335	0.000914587	-0.0169591	0.875381	-0.152801	0.155238	-0.0241703	0.823125	-0.101389	0.347251	-0.198251	0.0640849	-0.0571406	0.596948	-0.193582	0.0707417	-0.0486363	0.652716	-0.191646	0.0736604	-0.1602	0.135969	0.225631	0.0345428	-0.545157	3.98e-08	-0.0700987	0.516351	0.0324283	0.764228	-0.290443	0.00604965	0.0200733	0.852735	-0.146819	0.172253	0.442969	1.55e-05
Zfand1	black	0.0146217	0.892446	-0.506567	4.76e-07	-0.22274	0.0369883	-0.0508541	0.637971	-0.13526	0.208937	0.388861	0.000180993	0.29515	0.00524409	-0.0639041	0.554181	0.163737	0.127424	0.0773231	0.473956	-0.309535	0.00333969	-0.12766	0.235901	-0.0786639	0.466301	-0.146384	0.173542	0.096982	0.368714	-0.102255	0.343124	0.208106	0.0516965	-0.231801	0.0297736	-0.144413	0.17947	-0.0233146	0.82929	-0.308461	0.00345675	-0.32055	0.00232833	-0.376526	0.0002996	0.225311	0.0348062
Pcdhga3	black	0.0149183	0.890278	0.546757	3.57e-08	0.436326	2.14e-05	0.0823008	0.445878	-0.0195845	0.856282	-0.347265	0.000916923	-0.275518	0.00937337	0.149233	0.16523	-0.0918107	0.394911	0.0644813	0.5506	0.0672155	0.533793	-0.00582819	0.957021	0.0483465	0.654653	-0.0739813	0.49333	0.0470419	0.6634	0.0274192	0.799816	-0.121671	0.258789	0.319645	0.0023996	0.0927868	0.389883	0.104619	0.332023	0.0566792	0.599919	0.086129	0.424932	0.226561	0.0337853	-0.344256	0.00102262
Itch	black	0.0169409	0.875514	0.766961	2.99e-18	0.565287	9.58e-09	0.0222626	0.836884	0.146622	0.172834	-0.247952	0.0198465	-0.0657059	0.543041	0.197527	0.0650819	0.0847352	0.432492	-0.0594078	0.582448	0.278572	0.00858603	-0.110164	0.306891	0.0445772	0.680048	0.112673	0.295938	0.274544	0.00963764	0.50554	5.07e-07	-0.0778008	0.471221	0.683107	2.27e-13	-0.261687	0.0137847	-0.12844	0.233027	0.144832	0.178197	0.161465	0.132865	0.115042	0.285834	-0.668955	1.05e-12
Lsamp	black	0.0172695	0.873119	0.759634	9.55e-18	0.637592	2.39e-11	0.0371297	0.731263	-0.0384749	0.721917	-0.450054	1.09e-05	-0.114701	0.287271	0.244041	0.021944	-0.216597	0.0426691	0.193559	0.0707766	0.0992414	0.35761	0.0799725	0.458894	0.266981	0.0119196	-0.110435	0.305693	0.268281	0.0114967	-0.133359	0.215469	-0.258528	0.0150145	0.384346	0.000218161	0.396418	0.000131596	0.251451	0.0181179	0.150182	0.162528	0.0556736	0.606415	0.272747	0.0101418	-0.566429	8.81e-09
Prdm11	black	0.0172772	0.873063	0.783402	1.88e-19	0.57378	5.1e-09	0.166981	0.119955	0.0689812	0.523077	-0.419271	4.79e-05	-0.0611873	0.571182	0.262011	0.0136638	-0.222523	0.037178	-0.0225748	0.834629	0.246898	0.020394	0.00545328	0.959784	0.261235	0.0139553	-0.0687271	0.524612	0.344812	0.00100229	0.149975	0.163114	-0.267332	0.0118042	0.436117	2.16e-05	0.200372	0.061233	0.15664	0.145001	0.162055	0.131436	0.193065	0.0715116	0.328446	0.00178287	-0.681842	2.61e-13
Cpeb3	black	0.0174212	0.872014	0.838245	2.28e-24	0.686772	1.5e-13	-0.215392	0.0438638	0.254684	0.0166379	-0.202822	0.0580679	-0.0945453	0.380923	0.303729	0.00401747	0.23793	0.0255998	0.189793	0.076545	0.203736	0.0569221	0.00883359	0.934899	0.0479003	0.65764	0.0829254	0.442421	0.227823	0.0327798	0.270865	0.0106948	-0.00946345	0.930268	0.782769	2.1e-19	-0.205872	0.0543166	-0.112951	0.294739	0.116831	0.278355	0.0113557	0.916371	0.0292048	0.787079	-0.591727	1.27e-09
Ston2	black	0.0175344	0.87119	0.722497	1.93e-15	0.347464	0.000910293	0.334697	0.00143606	0.00407635	0.969933	-0.515515	2.75e-07	0.115804	0.282631	0.155414	0.148215	-0.37817	0.000280461	-0.269367	0.0111535	0.438111	1.96e-05	-0.0305202	0.777731	0.427834	3.21e-05	0.00698405	0.948508	0.198068	0.0643354	0.356113	0.000661099	-0.2838	0.00737223	0.263544	0.0131036	0.203721	0.0569414	0.157427	0.142967	0.21965	0.0397608	0.350551	0.000812899	0.467979	4.28e-06	-0.666714	1.33e-12
Klf12	black	0.0176218	0.870553	0.914124	1.79e-35	0.609137	3.03e-10	0.0403554	0.708921	0.1042	0.333973	-0.327787	0.00182357	-0.0783369	0.468162	0.221913	0.0377145	-0.158417	0.140439	-0.0965586	0.370818	0.329365	0.00172759	-0.0355475	0.742306	0.150163	0.162581	-0.0183599	0.865181	0.344826	0.00100179	0.257963	0.0152441	-0.413393	6.25e-05	0.62305	9.03e-11	0.126912	0.23868	-0.0326681	0.762535	0.24505	0.0213858	0.186093	0.082574	0.329859	0.00169849	-0.776627	6.04e-19
Snhg14	black	0.0176319	0.87048	0.715973	4.49e-15	0.507193	4.59e-07	0.0655676	0.543892	-0.0439103	0.68458	-0.268655	0.0113775	-0.0798402	0.45964	0.0484377	0.654044	-0.0872222	0.419057	0.0362356	0.737497	0.186305	0.0822181	-0.320112	0.00236257	0.233193	0.0287783	-0.134219	0.212494	0.248421	0.0196067	0.117596	0.275199	-0.0996881	0.355439	0.424108	3.83e-05	0.0958652	0.374279	0.11221	0.297938	0.0996345	0.355699	0.0994513	0.356589	0.197141	0.0656186	-0.598575	7.3e-10
Chd9	black	0.0179417	0.868224	0.711681	7.73e-15	0.260037	0.0144157	-0.0590328	0.584836	0.317981	0.0025357	-0.0359462	0.739518	-0.165498	0.123326	0.140736	0.19092	-0.0158648	0.883364	-0.273955	0.00980051	0.58845	1.65e-09	-0.0723646	0.502849	-0.0767996	0.476964	0.362686	0.000515284	-0.0355042	0.742609	0.331577	0.0016007	-0.266286	0.0121513	0.5594	1.47e-08	-0.136765	0.203869	-0.281568	0.00787044	0.12002	0.265358	0.088319	0.413209	0.258232	0.0151345	-0.570487	6.53e-09
Pdpr	black	0.018049	0.867443	0.796457	1.74e-20	0.576146	4.27e-09	-0.136292	0.205454	0.147619	0.169902	-0.165763	0.122719	-0.312764	0.00300869	0.136933	0.20331	0.130841	0.224336	0.0790316	0.464213	0.190438	0.0755311	-0.0570515	0.597521	0.0246022	0.820017	-0.0852563	0.429657	0.116627	0.279203	0.225712	0.0344764	-0.104346	0.333292	0.664287	1.72e-12	-0.133256	0.215824	-0.101628	0.34611	0.107149	0.320397	0.152844	0.155122	0.248167	0.0197363	-0.542066	4.91e-08
Haghl	black	0.0182384	0.866065	-0.81268	7.08e-22	-0.595575	9.32e-10	-0.275571	0.00935915	-0.00193791	0.985703	0.439529	1.83e-05	-0.0012219	0.990985	-0.302769	0.0041407	0.316291	0.00268108	0.0848145	0.43206	-0.332356	0.00155808	-0.00347666	0.974354	-0.380071	0.00025973	0.029101	0.787818	-0.405952	8.71e-05	-0.152085	0.157206	0.260039	0.0144149	-0.408401	7.81e-05	-0.246432	0.0206403	-0.218738	0.0406115	-0.14504	0.177567	-0.301026	0.00437297	-0.309378	0.00335652	0.846019	3.26e-25
Atp2b3	black	0.0194579	0.857201	0.704154	1.96e-14	0.515214	2.8e-07	-0.322957	0.00214796	0.222512	0.0371875	-0.135807	0.207087	-0.427896	3.2e-05	0.10375	0.336077	0.166222	0.121673	0.214881	0.0443789	0.101821	0.345187	-0.0508121	0.638249	-0.207919	0.0519117	0.0332774	0.758241	-0.108243	0.315452	-0.0447013	0.679206	-0.235245	0.0273629	0.612425	2.29e-10	0.0238187	0.825657	-0.149618	0.164129	0.274625	0.00961525	-0.214963	0.0442964	0.111689	0.300204	-0.264878	0.0126324
B9d1	black	0.0195847	0.85628	-0.667778	1.19e-12	-0.655625	4.15e-12	0.0572204	0.596435	-0.0864083	0.423427	0.254876	0.016553	0.0709217	0.511426	-0.188385	0.0787955	-0.239459	0.0246395	-0.176848	0.0992943	-0.00194604	0.985643	0.140355	0.192137	-0.138055	0.199594	0.120022	0.265349	-0.340879	0.00115435	-0.398957	0.00011803	-0.126536	0.240087	-0.672048	7.58e-13	0.326375	0.00191345	0.0402287	0.709793	0.019763	0.854986	-0.125737	0.243093	-0.0731598	0.498155	0.536765	7.01e-08
Egfr	black	0.0196374	0.855897	0.679279	3.46e-13	0.283022	0.00754269	-0.123296	0.252437	0.381589	0.000244202	-0.084474	0.433917	0.0842545	0.435117	0.274961	0.00952376	-0.128813	0.231664	-0.171488	0.110142	0.580796	2.99e-09	0.033119	0.759357	0.193784	0.0704434	0.321725	0.0022386	0.131186	0.223108	0.189809	0.0765203	-0.399142	0.000117093	0.475744	2.81e-06	0.158039	0.141401	-0.170777	0.111646	0.208241	0.051541	0.027918	0.796253	0.268166	0.0115337	-0.613809	2.03e-10
Kmt2d	black	0.0200921	0.852598	0.356954	0.00064054	0.0801297	0.458009	-0.0415883	0.700444	0.208713	0.0510032	0.141552	0.188333	0.196548	0.0664519	0.265368	0.0124631	-0.127331	0.237124	-0.251804	0.017951	0.443315	1.52e-05	0.00257595	0.980997	0.0136065	0.899874	0.296513	0.00502944	0.110523	0.305308	0.163974	0.126869	-0.326771	0.00188788	0.26378	0.0130193	0.0755998	0.483895	-0.179661	0.0939482	0.22263	0.0370838	-0.0840642	0.436159	0.00798434	0.941146	-0.48242	1.94e-06
Mrps15	black	0.0205463	0.849305	-0.821257	1.14e-22	-0.712994	6.55e-15	-0.0337164	0.755151	0.00528988	0.960988	0.346164	0.000954389	0.346808	0.000932292	-0.0499258	0.644126	-0.0293722	0.785888	-0.214682	0.0445813	-0.068722	0.524643	0.195797	0.0675179	-0.18899	0.0778228	0.250724	0.0184663	-0.213265	0.0460415	-0.0708646	0.511766	-0.0171386	0.874073	-0.562322	1.19e-08	-0.0171777	0.873788	-0.169666	0.114031	-0.17218	0.108692	-0.268407	0.0114565	-0.297337	0.00490337	0.623711	8.52e-11
Wasf3	black	0.020812	0.847379	0.68987	1.06e-13	0.325719	0.00195662	0.199907	0.0618493	0.0710861	0.510445	-0.450808	1.05e-05	-0.298402	0.00474475	0.00481608	0.964479	-0.293207	0.00556423	-0.18972	0.0766611	0.386407	0.000200396	-0.0828422	0.442881	0.143318	0.182824	0.065534	0.544099	-0.0777965	0.471245	0.131234	0.222936	-0.35652	0.000651057	0.296053	0.00510092	0.216452	0.0428115	0.0701395	0.516106	0.135806	0.20709	0.200236	0.0614123	0.399765	0.000113989	-0.456803	7.69e-06
Gtf3c4	black	0.0211551	0.844895	0.90921	1.76e-34	0.747649	5.86e-17	-0.0632873	0.558019	0.167162	0.119547	-0.294003	0.00543107	-0.132326	0.219076	0.279837	0.00827728	0.0350048	0.746106	0.12466	0.247184	0.205668	0.0545607	-0.0258632	0.810959	0.133946	0.213436	-0.0291392	0.787546	0.418025	5.07e-05	0.217807	0.0414961	-0.148532	0.167246	0.727236	1.03e-15	-0.0110134	0.918883	0.00646729	0.952314	0.164871	0.124775	0.179768	0.0937496	0.141865	0.187349	-0.756754	1.49e-17
Zfp109	black	0.0217279	0.840749	0.782302	2.27e-19	0.697909	4.14e-14	-0.00555088	0.959064	0.0992702	0.35747	-0.240617	0.0239331	-0.0972506	0.367383	0.225596	0.0345713	0.117224	0.27673	0.142791	0.184458	0.0916917	0.395526	-0.0684533	0.52627	0.0969808	0.36872	-0.107065	0.320781	0.349786	0.000836104	0.302385	0.00419088	0.0223363	0.836351	0.663556	1.85e-12	-0.168102	0.117454	0.0244263	0.821282	0.2171	0.0421777	0.0896019	0.406429	0.0118772	0.912545	-0.667583	1.22e-12
Dmap1	black	0.0221294	0.837846	-0.699057	3.61e-14	-0.412059	6.64e-05	-0.150276	0.16226	-0.0285137	0.792003	0.322137	0.00220794	-0.0277019	0.797796	-0.0218816	0.839638	0.182483	0.0888138	0.0828666	0.442746	-0.375347	0.000314058	0.246128	0.020802	-0.314154	0.00287552	-0.0771709	0.474829	-0.116616	0.279248	-0.170681	0.111852	0.123587	0.251308	-0.358148	0.000612346	-0.115731	0.282939	-0.117866	0.27409	-0.263606	0.0130813	-0.16851	0.116554	-0.264927	0.0126154	0.620676	1.12e-10
Mon2	black	0.0222877	0.836702	0.799308	1.01e-20	0.550181	2.81e-08	0.0241582	0.823212	0.174734	0.103468	-0.147151	0.171275	-0.207229	0.0527127	0.336386	0.00135352	-0.138957	0.196646	-0.0422841	0.695676	0.403803	9.57e-05	-0.12383	0.250372	0.0871884	0.419237	0.168271	0.117079	0.275191	0.00946144	0.132008	0.220193	-0.25209	0.0178169	0.551461	2.57e-08	0.123271	0.252532	0.000231578	0.998291	0.127312	0.237191	0.0979978	0.363696	0.167447	0.118911	-0.785795	1.23e-19
Phf3	black	0.0226152	0.834337	0.652677	5.57e-12	0.365358	0.000464934	-0.0738962	0.493828	0.265189	0.0125249	-0.0302439	0.779692	-0.213368	0.0459345	0.235285	0.0273359	-0.0767175	0.477436	-0.101191	0.348196	0.420963	4.43e-05	-0.0896452	0.406202	-0.116028	0.281695	0.273617	0.00989481	0.0853151	0.429337	0.112964	0.294683	-0.307494	0.00356523	0.501825	6.33e-07	0.076337	0.47963	-0.151909	0.157694	0.141443	0.188678	-0.0113254	0.916593	0.0902982	0.402777	-0.585366	2.1e-09
Zfp366	black	0.0226368	0.834181	0.534686	8.05e-08	0.189213	0.0774655	-0.0809008	0.45368	0.272151	0.0103142	-0.138357	0.198606	-0.191102	0.0744986	0.067145	0.534223	0.0222285	0.83713	-0.12764	0.235978	0.499089	7.44e-07	-0.0966422	0.370402	0.0746364	0.489499	0.370071	0.000386984	-0.106527	0.32323	0.215294	0.0439627	-0.110376	0.305957	0.410632	7.08e-05	-0.105876	0.326216	-0.178104	0.0968781	-0.00557546	0.958883	0.06862	0.52526	0.308296	0.00347507	-0.361731	0.000534446
Tbc1d8b	black	0.0232135	0.830019	0.648303	8.57e-12	0.534214	8.3e-08	0.205118	0.0552254	-0.233273	0.0287222	-0.397547	0.000125391	-0.178684	0.0957795	0.144888	0.178025	-0.0874516	0.41783	0.0351542	0.745059	0.090188	0.403354	-0.202582	0.0583718	0.265694	0.0123516	-0.166514	0.121009	0.141502	0.188491	0.220888	0.03863	0.0550588	0.610402	0.368113	0.000417777	-0.0283563	0.793125	0.192657	0.0721254	0.0989252	0.359151	0.165139	0.124155	0.263977	0.0129489	-0.54641	3.65e-08
Gfpt1	black	0.0233776	0.828836	0.868145	6.73e-28	0.696515	4.88e-14	0.134724	0.210763	-0.0389661	0.718515	-0.395172	0.00013877	-0.151581	0.158603	0.329889	0.00169673	-0.205003	0.055365	0.0179457	0.868195	0.207907	0.0519261	-0.0962177	0.372517	0.197036	0.0657659	-0.0659294	0.541667	0.322812	0.0021585	0.10616	0.324913	-0.297752	0.00484105	0.533727	8.57e-08	0.208341	0.0514274	0.148044	0.168662	0.179812	0.0936679	0.180601	0.0922122	0.181501	0.0905755	-0.790521	5.25e-20
Dido1	black	0.0239322	0.824839	0.730889	6.28e-16	0.397142	0.000127588	-0.0559809	0.604427	0.207098	0.0528658	-0.00400332	0.970471	-0.404749	9.18e-05	0.132976	0.216799	-0.0619899	0.566134	-0.0844212	0.434206	0.392775	0.000153598	-0.157213	0.143517	-0.111977	0.298947	0.078221	0.468822	-0.00545302	0.959785	0.0804548	0.456181	-0.254103	0.0168959	0.511928	3.43e-07	0.065371	0.545103	-0.114018	0.290172	0.181572	0.0904467	0.118505	0.271481	0.219127	0.0402472	-0.60951	2.93e-10
Ptch1	black	0.0248155	0.818483	0.710911	8.51e-15	0.230005	0.0311006	0.273561	0.00991062	0.230415	0.030794	-0.430335	2.85e-05	-0.203059	0.057769	-0.0162908	0.880255	-0.33781	0.00128723	-0.406121	8.64e-05	0.55556	1.93e-08	-0.0318768	0.768123	0.162849	0.12953	0.190618	0.07525	-0.00375485	0.972303	0.397416	0.000126097	-0.38046	0.00025566	0.325263	0.00198709	0.0845904	0.433282	-0.043541	0.687094	0.17164	0.109823	0.329951	0.00169309	0.518022	2.35e-07	-0.570603	6.47e-09
Rapgef5	black	0.0251846	0.81583	0.788278	7.88e-20	0.677371	4.27e-13	-0.179534	0.094185	0.122583	0.255211	-0.202774	0.0581286	-0.350766	0.000806481	0.219277	0.0401071	0.0718055	0.506164	0.301959	0.00424727	0.10743	0.319125	-0.139997	0.193284	0.0659173	0.541742	-0.12403	0.249599	0.204274	0.0562566	-0.137095	0.202768	-0.104472	0.332707	0.591014	1.34e-09	0.144777	0.178363	0.0748736	0.488116	0.0898675	0.405034	0.0284253	0.792633	0.182603	0.0886003	-0.535578	7.59e-08
Trp53bp1	black	0.0256503	0.812486	0.516755	2.55e-07	0.281011	0.00799945	0.306841	0.00364027	-0.0414202	0.701598	-0.270253	0.0108801	-0.318422	0.00249897	0.248635	0.0194981	-0.448165	1.19e-05	-0.23722	0.0260564	0.269612	0.0110772	0.0417938	0.699035	-0.0655642	0.543913	0.0579713	0.591617	0.0843272	0.434719	-0.0483965	0.654319	-0.406408	8.53e-05	0.11713	0.277119	0.368821	0.000406398	0.14142	0.188752	0.0251042	0.816408	0.16125	0.133389	0.300167	0.00449171	-0.522874	1.73e-07
Yy1	black	0.0262185	0.808411	0.725198	1.35e-15	0.56341	1.1e-08	0.111254	0.302101	0.231459	0.0300228	-0.396768	0.000129643	-0.184938	0.0845311	0.153736	0.152699	-0.130862	0.224261	0.0848382	0.431931	0.211668	0.0477346	-0.174141	0.104664	0.183502	0.0870162	-0.0397262	0.71326	0.252628	0.0175667	0.0892262	0.408408	-0.12351	0.251608	0.431772	2.67e-05	0.147853	0.169218	0.172138	0.108779	0.0957955	0.374628	0.18382	0.08646	0.118292	0.272347	-0.584141	2.31e-09
Cd47	black	0.0268104	0.804171	0.619831	1.2e-10	0.490737	1.21e-06	-0.142759	0.184555	0.114328	0.288855	-0.161737	0.132206	-0.332649	0.00154231	-0.0318035	0.768642	0.31074	0.00321254	0.172161	0.108732	0.0577811	0.592835	-0.190584	0.0753035	-0.0602891	0.576856	-0.0944324	0.381494	-0.182376	0.0890046	0.242395	0.0228818	0.167247	0.119357	0.601574	5.71e-10	-0.340023	0.0011901	-0.106375	0.323928	0.0475602	0.659919	0.037633	0.727762	-0.013413	0.90129	-0.284999	0.0071161
Qrsl1	black	0.0269722	0.803014	-0.507239	4.57e-07	-0.349506	0.000844738	0.230645	0.0306225	-0.307655	0.00354701	-0.0276285	0.798321	-0.0876689	0.416669	-0.177928	0.0972147	-0.157403	0.143028	-0.0518553	0.63136	-0.24535	0.0212218	0.128457	0.232966	-0.0334677	0.756901	-0.18874	0.078223	-0.144853	0.178134	-0.206085	0.0540626	0.147267	0.170934	-0.542231	4.86e-08	0.108388	0.3148	0.193471	0.0709065	-0.0533437	0.621585	0.0640789	0.553095	-0.017612	0.870625	0.422722	4.08e-05
Scd2	black	0.0271715	0.801588	0.611217	2.54e-10	0.311318	0.00315306	0.263965	0.0129534	0.0563268	0.602192	-0.50805	4.35e-07	0.145166	0.177188	0.0804637	0.456131	-0.197975	0.064463	-0.24243	0.0228617	0.34383	0.00103845	0.00834272	0.938509	0.386083	0.000203099	0.0298339	0.782604	0.123636	0.251118	0.575094	4.62e-09	-0.143599	0.181959	0.321151	0.00228201	-0.0535601	0.620169	0.0433126	0.688651	0.199983	0.0617478	0.315363	0.00276398	0.347343	0.000914297	-0.5164	2.6e-07
Itsn1	black	0.0283881	0.792898	0.908321	2.63e-34	0.562274	1.19e-08	0.00193641	0.985714	0.186419	0.082027	-0.372751	0.000348188	-0.0204534	0.849978	0.252196	0.0177671	-0.0785127	0.46716	-0.0625326	0.562733	0.393354	0.000149887	0.0977198	0.365065	0.203079	0.0577435	0.095819	0.374511	0.195858	0.0674304	0.303472	0.00405023	-0.243955	0.0219919	0.621096	1.07e-10	0.0264034	0.807086	-0.0327582	0.7619	0.205142	0.0551957	0.161562	0.132629	0.287445	0.00661794	-0.675673	5.13e-13
Dag1	black	0.0285286	0.791896	0.786455	1.09e-19	0.532524	9.28e-08	0.203443	0.0572878	0.132583	0.218172	-0.462747	5.64e-06	-0.316662	0.00264848	0.167447	0.11891	-0.246068	0.0208345	-0.0457453	0.672139	0.320308	0.00234716	-0.0852573	0.429651	0.185921	0.0828622	0.00683474	0.949608	0.202194	0.0588661	0.109404	0.310262	-0.231756	0.0298062	0.40932	7.5e-05	0.191651	0.0736541	0.156512	0.145335	0.146094	0.174404	0.299128	0.00463913	0.395892	0.00013458	-0.638264	2.24e-11
Hipk2	black	0.0285433	0.791792	0.855887	2.35e-26	0.506362	4.82e-07	0.077483	0.47304	0.176941	0.0991148	-0.392949	0.000152474	0.0106033	0.921894	0.120558	0.263204	-0.034274	0.751233	-0.126777	0.239186	0.388222	0.000185866	-0.00458032	0.966217	0.248465	0.0195846	0.0346933	0.74829	0.170019	0.113269	0.497857	8e-07	-0.143156	0.183325	0.600955	6e-10	-0.131922	0.220497	-0.0538323	0.61839	0.189977	0.0762541	0.235506	0.0271867	0.387523	0.000191346	-0.651512	6.25e-12
1700020I14Rik	black	0.029261	0.786679	0.887759	1.01e-30	0.676502	4.69e-13	-0.120501	0.263433	0.166667	0.120663	-0.200563	0.0609808	-0.113395	0.292831	0.227252	0.0332317	0.161137	0.133664	0.0724308	0.502458	0.189919	0.0763459	-0.013627	0.899724	0.0864649	0.423122	-0.135393	0.208487	0.287603	0.00658693	0.313699	0.00291847	-0.130574	0.225291	0.772569	1.19e-18	-0.18929	0.077343	-0.113878	0.290769	0.0971328	0.367966	0.12868	0.232151	0.21226	0.0471014	-0.661074	2.39e-12
Pde11a	black	0.0311579	0.77321	0.492331	1.1e-06	0.238915	0.024978	0.177331	0.09836	0.00413693	0.969486	-0.439517	1.83e-05	-0.351803	0.000776201	-0.101511	0.346668	-0.401438	0.000106032	-0.0958663	0.374274	0.223315	0.0364903	-0.0454217	0.674327	0.0846803	0.432791	0.0430366	0.690533	-0.0416755	0.699846	-0.129307	0.229863	-0.381006	0.000250054	0.0736123	0.495494	0.46342	5.45e-06	0.189063	0.0777064	0.145946	0.174847	0.125322	0.244664	0.391848	0.000159713	-0.30266	0.00415496
Mettl4	black	0.0336053	0.755933	0.788112	8.12e-20	0.464209	5.22e-06	0.0889906	0.409652	0.0970153	0.368549	-0.38195	0.000240629	-0.0857348	0.427063	0.138529	0.198042	-0.196903	0.0659528	-0.133446	0.215166	0.376826	0.000296026	0.0315933	0.770128	0.191484	0.073909	0.0724139	0.502558	0.199827	0.0619551	0.192551	0.0722848	-0.337508	0.00130104	0.470316	3.77e-06	0.136724	0.204007	0.0103631	0.923658	0.214199	0.045075	0.229513	0.0314728	0.440365	1.76e-05	-0.62511	7.51e-11
Paf1	black	0.0342936	0.751095	-0.764175	4.67e-18	-0.537549	6.65e-08	0.0301976	0.780021	-0.174361	0.104219	0.300193	0.00448818	-0.176772	0.0994424	-0.126782	0.239166	-0.0834963	0.439276	-0.00108599	0.991988	-0.269963	0.0109691	0.0776929	0.471838	-0.28859	0.00639549	-0.0214194	0.842981	-0.286709	0.00676446	-0.447042	1.26e-05	0.0585057	0.588198	-0.623905	8.37e-11	0.165546	0.123217	0.0583206	0.589381	-0.121379	0.259941	-0.0377866	0.726694	-0.131544	0.221833	0.616946	1.55e-10
Lingo4	black	0.0347774	0.7477	0.509714	3.93e-07	0.242532	0.0228024	-0.0633777	0.557456	0.240185	0.0241945	-0.158939	0.13912	-0.0541724	0.616171	0.0752186	0.486109	0.0339408	0.753573	-0.172214	0.108621	0.264251	0.0128521	0.00297612	0.978046	-0.0251209	0.816288	0.11412	0.289738	0.0793004	0.46269	0.431999	2.64e-05	-0.267285	0.0118196	0.456352	7.87e-06	-0.156208	0.146127	-0.238207	0.0254236	0.162988	0.129199	-0.0365637	0.735207	0.218607	0.0407356	-0.328198	0.00179812
Dpp8	black	0.0356123	0.741853	0.844616	4.67e-25	0.832089	9.91e-24	-0.152044	0.15732	0.0908507	0.399893	-0.208981	0.0506992	0.0276598	0.798097	0.258826	0.0148944	0.266526	0.0120709	0.304028	0.00397978	0.00364	0.97315	-0.00687246	0.94933	0.241749	0.0232592	-0.226478	0.0338524	0.445709	1.35e-05	0.275851	0.00928467	0.116232	0.280844	0.794235	2.65e-20	-0.228013	0.0326303	0.0270864	0.802196	0.0305303	0.777659	-0.00864527	0.936284	-0.00906001	0.933234	-0.695658	5.4e-14
COX1	black	0.0356557	0.74155	-0.544557	4.15e-08	-0.362553	0.000517911	0.230258	0.0309107	-0.186381	0.0820906	0.147348	0.170696	0.356678	0.000647221	0.0728876	0.499759	-0.163153	0.128806	-0.149572	0.164261	-0.0869097	0.420731	-0.000792578	0.994153	0.214021	0.0452573	-0.040476	0.70809	0.181843	0.0899587	-0.0353151	0.743932	0.107305	0.319693	-0.469766	3.88e-06	0.047684	0.65909	0.127339	0.237092	-0.182779	0.0882889	0.0445923	0.679946	-0.0943404	0.381961	0.159314	0.138176
Gpatch3	black	0.0364056	0.736311	-0.506234	4.86e-07	-0.307422	0.00357351	-0.162742	0.129786	0.0335538	0.756295	0.369136	0.00040142	-0.159045	0.138852	-0.276672	0.00906883	0.28931	0.00625912	0.0747741	0.488696	-0.230842	0.0304761	0.0274027	0.799934	-0.296684	0.00500303	-0.0134573	0.900966	-0.151862	0.157824	-0.0120377	0.911368	0.247817	0.0199159	-0.163829	0.127207	-0.301959	0.0042473	-0.17308	0.106828	-0.1831	0.0877225	-0.130191	0.226667	-0.34787	0.000896889	0.456535	7.8e-06
Hacd4	black	0.0370158	0.732056	0.511764	3.47e-07	0.248094	0.0197735	0.0509316	0.637458	0.144467	0.179305	-0.146244	0.173957	-0.0688461	0.523893	0.18189	0.0898735	-0.156223	0.146089	-0.186256	0.0823008	0.329414	0.00172469	-0.00561326	0.958605	0.135819	0.207046	0.0401829	0.710109	0.15296	0.154804	0.17716	0.0986908	-0.295681	0.00515955	0.320123	0.00236169	0.0881994	0.413844	-0.0651004	0.546772	0.247662	0.0199956	0.181082	0.0913337	0.491796	1.14e-06	-0.482794	1.9e-06
Cdk13	black	0.0372646	0.730324	0.815929	3.59e-22	0.596304	8.78e-10	-0.0993076	0.357288	0.328445	0.00178297	-0.132482	0.218527	-0.0649513	0.547693	0.260384	0.0142811	-0.0129043	0.905016	0.0377724	0.726793	0.366833	0.000439113	-0.0405312	0.707709	0.0720554	0.504681	0.179933	0.0934434	0.372326	0.000354098	0.155998	0.146677	-0.231085	0.0302971	0.655377	4.26e-12	0.0488964	0.65098	-0.0635642	0.556294	0.135345	0.208648	0.0774956	0.472968	0.117502	0.275586	-0.748703	5.01e-17
Pusl1	black	0.037541	0.728401	-0.68765	1.36e-13	-0.462748	5.64e-06	-0.373428	0.000338983	0.1349	0.210162	0.531847	9.7e-08	-0.0871652	0.419362	-0.22964	0.0313764	0.341412	0.0011326	0.22425	0.0356935	-0.225714	0.0344746	-0.0535032	0.620541	-0.226646	0.0337168	0.0932068	0.387732	-0.317489	0.00257728	-0.309176	0.00337842	0.315951	0.0027112	-0.310078	0.00328179	-0.162378	0.130658	-0.160085	0.136255	-0.156305	0.145874	-0.324106	0.0020664	-0.284854	0.00714665	0.677381	4.26e-13
Dpy19l4	black	0.0376018	0.727978	0.787251	9.48e-20	0.496858	8.49e-07	0.324038	0.00207119	-0.0411309	0.703585	-0.450897	1.04e-05	-0.104564	0.332281	0.127063	0.238119	-0.27005	0.0109424	-0.139931	0.193497	0.288733	0.00636816	-0.113006	0.2945	0.28226	0.00771286	-0.132766	0.217532	0.138261	0.19892	0.25112	0.0182758	-0.164431	0.125797	0.359001	0.000592914	0.108531	0.314158	0.190338	0.0756879	0.114914	0.286375	0.296463	0.00503715	0.397906	0.000123478	-0.693595	6.87e-14
Bicd1	black	0.0377272	0.727107	0.911288	6.81e-35	0.679692	3.31e-13	-0.116136	0.281246	0.121353	0.260047	-0.270848	0.0107001	-0.295458	0.00519489	0.146404	0.173482	0.0330268	0.760006	0.111447	0.301257	0.240204	0.0241834	-0.138966	0.196616	0.0805533	0.455628	-0.0117836	0.913232	0.217663	0.041634	0.133582	0.214693	-0.208866	0.0508294	0.696841	4.69e-14	0.0356818	0.741367	-0.0364213	0.736201	0.115899	0.282236	0.0705355	0.513734	0.208609	0.0511207	-0.661795	2.22e-12
Taco1	black	0.0380539	0.724838	0.424928	3.68e-05	0.356192	0.000659134	0.0164817	0.878862	-0.117906	0.273927	-0.324481	0.00204039	-0.315596	0.00274298	-0.00341121	0.974837	-0.0192626	0.85862	0.0738555	0.494067	-0.0705929	0.513391	-0.0547499	0.61241	-0.120741	0.262473	-0.1108	0.304091	-0.0222395	0.83705	0.0295731	0.784458	-0.157117	0.143766	0.281964	0.00777993	0.0206251	0.848733	0.0244898	0.820825	0.0914657	0.396697	0.00726765	0.94642	0.154814	0.149806	-0.133927	0.2135
Aspscr1	black	0.0380878	0.724602	-0.674641	5.74e-13	-0.422056	4.21e-05	-0.0340715	0.752655	-0.10642	0.323723	0.335172	0.00141239	0.00814652	0.939952	-0.212558	0.0467849	0.122391	0.25596	0.0041085	0.969695	-0.37875	0.000273974	0.0636267	0.555905	-0.366506	0.000444715	-0.178523	0.096083	-0.172983	0.107028	-0.137829	0.20034	0.136354	0.205243	-0.403373	9.75e-05	-0.125639	0.243462	-0.0665733	0.537718	-0.067314	0.533192	-0.0982827	0.362296	-0.26115	0.0139874	0.568889	7.35e-09
Rbl2	black	0.0387376	0.720097	0.563155	1.12e-08	0.0761002	0.480998	-0.0839758	0.436643	0.3481	0.000889387	-0.101968	0.344486	-0.173307	0.106362	-0.0280382	0.795395	-0.0799414	0.459069	-0.357836	0.000619596	0.62845	5.56e-11	-0.237701	0.0257463	-0.185064	0.0843149	0.486733	1.52e-06	-0.134845	0.210351	0.330305	0.00167258	-0.428773	3.07e-05	0.444922	1.4e-05	-0.0498205	0.644826	-0.368013	0.000419411	0.167275	0.119294	0.0980231	0.363571	0.339918	0.00119458	-0.365721	0.000458463
Usp15	black	0.0404024	0.708596	0.55783	1.64e-08	0.493489	1.03e-06	-0.380768	0.000252485	0.209371	0.0502601	0.0131218	0.903423	-0.568409	7.62e-09	0.00915845	0.93251	0.326175	0.00192652	0.3556	0.000673913	0.0407116	0.706468	-0.1126	0.296253	-0.220363	0.0391068	0.0404699	0.708132	-0.157912	0.141724	-0.0972473	0.367399	0.0734393	0.49651	0.594392	1.03e-09	-0.119064	0.269209	-0.131797	0.22094	0.0760461	0.481311	-0.166912	0.120111	-0.0669207	0.535593	-0.200261	0.0613798
Mbnl2	black	0.041215	0.703007	0.447683	1.22e-05	0.305523	0.00379606	-0.159686	0.137246	0.169859	0.113615	0.0775691	0.472547	-0.326807	0.00188552	0.107264	0.319877	0.221533	0.0380515	0.0176668	0.870225	0.206914	0.0530811	-0.286905	0.00672526	-0.231731	0.0298249	0.164317	0.126064	-0.0671859	0.533974	0.257691	0.0153558	-0.0362024	0.737729	0.529259	1.15e-07	-0.283121	0.00752085	-0.255922	0.0160993	-0.00628967	0.953622	-0.190989	0.0746738	-0.105681	0.32711	-0.307611	0.00355197
Stam2	black	0.0417317	0.699461	0.459959	6.53e-06	0.186512	0.0818723	-0.177038	0.0989264	0.303417	0.0040572	0.0949351	0.378954	-0.388094	0.000186864	-0.0252156	0.815607	0.179983	0.0933514	-0.154463	0.150742	0.325037	0.00200235	-0.249545	0.0190427	-0.337541	0.00129951	0.18735	0.0804843	-0.0310636	0.773879	0.345613	0.000973628	-0.176862	0.099268	0.535017	7.87e-08	-0.28386	0.00735924	-0.381463	0.000245452	0.179826	0.0936419	0.0585728	0.58777	0.0961458	0.372877	-0.305711	0.0037734
Nebl	black	0.0420539	0.697253	0.860232	6.93e-27	0.444627	1.43e-05	0.0448845	0.677964	0.200521	0.0610363	-0.281823	0.00781206	-0.0876985	0.416511	0.161649	0.132419	-0.112598	0.296259	-0.250606	0.0185233	0.485543	1.63e-06	-0.0682888	0.527266	0.103403	0.337707	0.15333	0.153796	0.137922	0.200034	0.427365	3.28e-05	-0.365422	0.000463785	0.616929	1.55e-10	-0.0474914	0.660381	-0.171419	0.110287	0.185656	0.0833093	0.152205	0.156876	0.405929	8.71e-05	-0.696538	4.87e-14
Lamp2	black	0.0422755	0.695735	0.643482	1.37e-11	0.308707	0.00342959	0.104145	0.334233	0.0898522	0.405114	-0.434383	2.35e-05	0.21166	0.0477432	0.127024	0.238264	-0.15608	0.146464	-0.221836	0.0377824	0.41349	6.22e-05	0.0605685	0.575088	0.378293	0.000279076	0.153845	0.152404	0.0796428	0.460754	0.457041	7.6e-06	-0.255209	0.0164076	0.390105	0.000171827	0.00633973	0.953253	-0.0441878	0.682693	0.479406	2.29e-06	0.0960152	0.373529	0.403075	9.87e-05	-0.505211	5.17e-07
Slc26a2	black	0.0424692	0.69441	0.696752	4.74e-14	0.474072	3.08e-06	0.271635	0.0104656	-0.00912762	0.932737	-0.381026	0.000249857	-0.270943	0.0106714	0.132584	0.218168	-0.248831	0.0193997	-0.118348	0.272121	0.269558	0.011094	-0.123795	0.250506	0.223678	0.0361791	-0.136086	0.206145	0.286531	0.00680037	0.208152	0.051644	-0.162689	0.129913	0.338836	0.00124135	0.124292	0.248595	0.167627	0.118509	0.0761879	0.480491	0.420579	4.51e-05	0.569557	7e-09	-0.67925	3.47e-13
Itgav	black	0.0440349	0.683733	0.435704	2.21e-05	-0.0410798	0.703936	-0.0569201	0.598367	0.25642	0.0158867	0.0339632	0.753416	-0.213335	0.0459685	-0.0677129	0.530763	-0.0713936	0.508613	-0.3738	0.000334005	0.578989	3.44e-09	-0.196147	0.0670187	-0.0323931	0.764476	0.300834	0.00439933	-0.36941	0.000397143	0.283375	0.00746477	-0.337201	0.00131521	0.306513	0.00367846	-0.0752442	0.48596	-0.307883	0.00352124	0.224404	0.0355632	0.0270789	0.80225	0.258921	0.0148566	-0.288341	0.00644338
Larp4b	black	0.0444234	0.681092	0.844211	5.18e-25	0.833764	6.69e-24	0.097165	0.367807	-0.0924983	0.391365	-0.367431	0.000429032	-0.104336	0.333338	0.310888	0.00319719	-0.0475906	0.659715	0.186307	0.0822155	-0.00365828	0.973015	-0.0227999	0.833003	0.222849	0.0368939	-0.292381	0.00570558	0.510167	3.83e-07	0.151256	0.159508	-0.0980281	0.363547	0.609075	3.04e-10	0.0725371	0.501829	0.19389	0.0702863	0.0815955	0.449799	0.201901	0.0592419	0.113737	0.29137	-0.804213	3.91e-21
Rad54l2	black	0.0446438	0.679597	0.81114	9.72e-22	0.514406	2.95e-07	0.151977	0.157506	0.113408	0.292778	-0.230048	0.0310684	-0.22432	0.0356346	0.278234	0.00867025	-0.222463	0.0372299	-0.144807	0.178273	0.38743	0.000192083	-0.0401612	0.710259	0.132049	0.220049	-0.0143399	0.894507	0.322208	0.00220271	0.172629	0.107758	-0.307549	0.00355902	0.492857	1.07e-06	0.134855	0.210318	0.0407324	0.706325	0.106261	0.32445	0.366231	0.000449484	0.312738	0.00301126	-0.8023	5.69e-21
Meis3	black	0.0449184	0.677734	-0.71018	9.33e-15	-0.568377	7.64e-09	-0.0363728	0.736539	0.00812799	0.940089	0.426486	3.42e-05	-0.0506195	0.639524	-0.237784	0.0256934	0.205732	0.0544846	-0.104459	0.332768	-0.195225	0.0683386	0.0506444	0.639359	-0.381369	0.000246392	0.0417398	0.699405	-0.358931	0.000594498	-0.0195133	0.856799	0.244349	0.0217724	-0.383013	0.000230416	-0.327858	0.00181912	-0.197461	0.0651735	-0.306055	0.00373246	-0.107357	0.319453	-0.249287	0.0191712	0.621269	1.06e-10
Faf2	black	0.0452744	0.675323	0.497516	8.16e-07	0.215831	0.043425	0.30468	0.00389875	-0.0766714	0.477702	-0.462194	5.81e-06	-0.227097	0.0333549	0.0672121	0.533814	-0.444801	1.41e-05	-0.246705	0.0204956	0.300229	0.00448306	-0.134357	0.212021	0.0918965	0.394468	0.0569352	0.59827	0.0894956	0.406989	0.0157449	0.884239	-0.425448	3.59e-05	0.0875175	0.417478	0.347686	0.000902933	0.147428	0.170462	0.263414	0.0131503	0.31344	0.00294328	0.417443	5.2e-05	-0.390878	0.000166354
Pcyox1l	black	0.0464663	0.667274	-0.435276	2.25e-05	-0.348492	0.000876749	-0.0699956	0.51697	0.0363174	0.736926	0.139025	0.196424	-0.245462	0.0211609	-0.132395	0.218834	0.0225188	0.835033	0.00447123	0.967021	-0.00486363	0.964129	-0.147651	0.169809	-0.190776	0.0750033	0.244261	0.0218213	-0.241192	0.0235887	-0.17946	0.0943222	0.0527705	0.625342	-0.294981	0.00527123	0.037076	0.731637	-0.0622945	0.564224	-0.0992736	0.357453	-0.0166336	0.877754	-0.29823	0.00477003	0.401624	0.000105182
Clock	black	0.0467728	0.66521	0.937164	4.29e-41	0.683913	2.07e-13	-0.077559	0.472605	0.196265	0.0668513	-0.23097	0.030382	-0.155808	0.147176	0.184966	0.0844839	0.0872793	0.418751	0.0428826	0.691585	0.298152	0.00478155	-0.132003	0.22021	0.0810803	0.452675	0.0146247	0.892424	0.26425	0.0128523	0.289664	0.0061929	-0.134887	0.210207	0.770871	1.58e-18	-0.121094	0.261071	-0.087553	0.417288	0.148878	0.16625	0.113188	0.293722	0.180403	0.0925764	-0.74046	1.66e-16
Mdn1	black	0.0470382	0.663425	0.373295	0.000340776	0.0148553	0.890739	-0.100755	0.350286	0.252971	0.0174085	0.119926	0.265734	0.0621086	0.565389	0.0879928	0.414943	-0.116493	0.279759	-0.224924	0.0351275	0.501736	6.36e-07	-0.0785163	0.46714	-0.0380713	0.724717	0.370579	0.000379332	-0.0564223	0.601575	0.0584122	0.588796	-0.291579	0.00584573	0.223668	0.0361879	0.120985	0.261505	-0.185136	0.0841935	0.205367	0.0549235	-0.0748844	0.488053	0.141609	0.188154	-0.359078	0.000591188
Mob1b	black	0.0479779	0.65712	0.745375	8.17e-17	0.617751	1.44e-10	0.123824	0.250395	-0.119575	0.267144	-0.428114	3.17e-05	-0.175281	0.102376	0.117357	0.276182	-0.19782	0.0646764	0.0817901	0.448715	0.0541516	0.616307	-0.118964	0.269614	0.246099	0.0208179	-0.293406	0.00553077	0.311905	0.00309373	-0.0157611	0.884121	-0.260977	0.0140532	0.39765	0.000124843	0.265795	0.0123171	0.209649	0.0499477	0.145141	0.177262	0.176012	0.10093	0.377296	0.000290495	-0.598943	7.08e-10
Ccdc71l	black	0.0483332	0.654742	0.461958	5.88e-06	0.319818	0.00238577	0.00930743	0.931415	-0.0646577	0.549508	-0.280703	0.00807144	-0.23039	0.0308125	-0.0289502	0.788892	-0.266641	0.0120326	0.0860105	0.425572	0.0733435	0.497074	-0.197477	0.0651515	0.032099	0.766553	-0.12654	0.240073	0.0614247	0.569687	-0.289177	0.00628411	-0.403064	9.88e-05	0.135141	0.209341	0.500316	6.92e-07	0.173669	0.105623	0.256354	0.0159146	0.111206	0.30231	0.226856	0.0335475	-0.283804	0.00737131
Snrnp40	black	0.0488997	0.650958	-0.612756	2.22e-10	-0.451634	1e-05	0.186564	0.081786	-0.165268	0.123856	-0.0438443	0.685029	0.137624	0.201017	-0.183007	0.0878856	-0.213283	0.0460232	-0.0510145	0.63691	-0.201745	0.0594423	0.255649	0.0162165	-0.0640287	0.553407	0.011054	0.918585	-0.161893	0.131827	-0.297538	0.00487309	0.0167162	0.877152	-0.623274	8.86e-11	0.231682	0.02986	0.178948	0.0952816	-0.124003	0.249705	0.0634352	0.557098	-0.143727	0.181567	0.539033	6.03e-08
Fam135b	black	0.0492145	0.648859	0.909024	1.92e-34	0.644057	1.29e-11	-0.243286	0.0223702	0.26041	0.014271	-0.135547	0.207965	-0.163669	0.127585	0.226391	0.0339227	0.159484	0.137752	0.115965	0.281959	0.283967	0.00733602	0.00586536	0.956747	0.000390684	0.997118	0.0529137	0.624402	0.18423	0.0857488	0.18067	0.0920861	-0.178191	0.0967132	0.781397	2.66e-19	-0.0879731	0.415048	-0.156144	0.146295	0.145449	0.176335	-0.0487284	0.652101	0.179082	0.0950296	-0.63	4.83e-11
Akap10	black	0.0492366	0.648712	0.840722	1.24e-24	0.645928	1.08e-11	-0.264035	0.0129284	0.210761	0.0487192	-0.156147	0.146286	-0.189654	0.0767647	0.118494	0.271527	0.299633	0.00456697	0.147748	0.169524	0.163914	0.127009	-0.0515316	0.633494	-0.0298314	0.782622	-0.0131132	0.903486	0.176192	0.100576	0.337493	0.00130174	-0.0500083	0.643579	0.831413	1.16e-23	-0.295249	0.00522828	-0.215917	0.0433397	0.213066	0.0462493	0.0700108	0.516878	0.15045	0.161769	-0.523532	1.66e-07
Gna13	black	0.0493302	0.648088	0.692564	7.74e-14	0.271371	0.0105436	-0.104782	0.331269	0.381011	0.000250005	-0.195783	0.0675377	0.00782968	0.942284	0.0510838	0.636452	-0.00615073	0.954645	-0.161004	0.13399	0.530489	1.06e-07	-0.0748427	0.488296	0.195271	0.068272	0.264356	0.0128151	-0.0512998	0.635024	0.355499	0.000676482	-0.236087	0.0267995	0.522971	1.72e-07	-0.0585502	0.587914	-0.196046	0.0671619	0.219557	0.0398477	0.0415117	0.70097	0.325223	0.0019898	-0.480395	2.17e-06
Zfp729a	black	0.0499406	0.644028	0.786112	1.16e-19	0.634908	3.07e-11	-0.123532	0.251521	0.138863	0.196952	-0.148716	0.166715	0.0824703	0.444938	0.293799	0.00546491	0.0775201	0.472827	0.0792881	0.46276	0.203454	0.0572732	-0.0611205	0.571603	0.155306	0.148499	-0.0365849	0.73506	0.452839	9.43e-06	0.262011	0.0136639	-0.173946	0.105059	0.688722	1.2e-13	-0.0555071	0.607494	-0.0789221	0.464834	0.178028	0.0970243	0.0366076	0.734901	0.0690671	0.522558	-0.713938	5.82e-15
Adprhl2	black	0.0504658	0.640543	-0.750302	3.96e-17	-0.598296	7.47e-10	-0.178987	0.0952081	0.0632042	0.558537	0.4312	2.74e-05	0.102543	0.341759	-0.26833	0.011481	0.232889	0.0289936	-0.0461599	0.66934	-0.136326	0.20534	-0.0646483	0.549566	-0.276342	0.00915497	0.120096	0.265053	-0.164221	0.126289	-0.0388129	0.719575	0.195174	0.068412	-0.373283	0.000340934	-0.245992	0.0208753	-0.237373	0.0259573	-0.054875	0.611597	-0.0684507	0.526285	-0.243546	0.0222226	0.630331	4.68e-11
Chga	black	0.0511969	0.635705	-0.622549	9.45e-11	-0.435611	2.22e-05	0.291988	0.00577396	-0.18396	0.0862167	0.0472549	0.661969	-0.0597334	0.580379	-0.165195	0.124026	-0.00259925	0.980825	-0.118274	0.272423	-0.201636	0.0595832	-0.0813878	0.450957	-0.108214	0.315584	-0.0585533	0.587894	-0.192179	0.0728487	0.0867107	0.4218	0.357335	0.000631416	-0.500573	6.82e-07	-0.222434	0.0372556	0.0963342	0.371936	-0.254895	0.016545	0.155312	0.148483	-0.169708	0.11394	0.456396	7.86e-06
Trim56	black	0.0514726	0.633884	0.808279	1.74e-21	0.388534	0.000183474	0.0299721	0.781622	0.249778	0.0189277	-0.312132	0.00307108	-0.0810313	0.452949	0.0935811	0.38582	-0.153227	0.154076	-0.22055	0.0389366	0.49796	7.95e-07	0.00422284	0.968853	0.182357	0.0890395	0.133714	0.214236	0.134827	0.210413	0.345463	0.000978943	-0.358169	0.000611877	0.528084	1.24e-07	0.0453067	0.675104	-0.113257	0.293426	0.247516	0.0200713	0.22593	0.0342977	0.482229	1.96e-06	-0.644168	1.28e-11
Sptlc2	black	0.0518021	0.631711	0.574365	4.88e-09	0.450748	1.05e-05	-0.0242308	0.822689	0.169872	0.113586	-0.24385	0.0220511	-0.023573	0.827427	0.205183	0.0551461	-0.0501943	0.642344	0.0245058	0.82071	0.122745	0.254576	0.114414	0.28849	0.0366851	0.734361	0.00684495	0.949532	0.232057	0.029589	0.0778755	0.470794	-0.273369	0.00996489	0.431712	2.67e-05	0.0831473	0.441197	-0.0128	0.90578	0.139057	0.196322	-0.0999079	0.354374	0.163874	0.127103	-0.429384	2.99e-05
Stk16	black	0.051991	0.630466	-0.519309	2.17e-07	-0.484387	1.74e-06	0.0754933	0.484513	-0.0835506	0.438977	0.161759	0.132153	0.370879	0.000374888	-0.0519614	0.630661	-0.179934	0.0934413	-0.171828	0.109428	-0.0150831	0.889073	0.0920026	0.39392	-0.0383337	0.722896	0.126713	0.239423	-0.100817	0.349989	-0.171539	0.110033	-0.0872076	0.419135	-0.484673	1.71e-06	0.176765	0.099456	0.0120536	0.911251	-0.0296859	0.783657	-0.0908752	0.399765	-0.0778786	0.470776	0.372675	0.000349238
Gng12	black	0.0531168	0.623071	0.545075	4e-08	0.413354	6.26e-05	-0.438321	1.94e-05	0.3248	0.00201853	-0.0387227	0.7202	0.0566327	0.600218	0.110222	0.306635	0.454741	8.55e-06	0.283021	0.00754284	0.169154	0.115142	0.0288753	0.789426	0.129304	0.229873	0.07946	0.461787	0.0236094	0.827164	0.262344	0.0135403	0.172699	0.107614	0.663284	1.9e-12	-0.332154	0.00156905	-0.222002	0.0376354	0.0530368	0.623595	-0.199512	0.0623767	-0.00139561	0.989704	-0.22015	0.0393008
Il6st	black	0.0540002	0.617295	0.840695	1.25e-24	0.412851	6.41e-05	0.202763	0.0581423	0.18388	0.0863563	-0.410512	7.11e-05	-0.107833	0.317302	0.110257	0.306479	-0.228033	0.0326152	-0.304572	0.00391198	0.530909	1.03e-07	-0.0372785	0.730228	0.216962	0.042312	0.165934	0.122328	0.147248	0.170989	0.468091	4.25e-06	-0.314525	0.00284089	0.505714	5.01e-07	-0.00134771	0.990057	-0.0558086	0.605542	0.250809	0.0184253	0.280267	0.00817455	0.510602	3.73e-07	-0.72111	2.31e-15
Kcnq1ot1	black	0.054386	0.614779	0.476738	2.66e-06	0.228531	0.0322271	0.0405186	0.707796	0.0237669	0.82603	-0.16911	0.115238	0.298424	0.0047415	0.0322558	0.765445	-0.167835	0.118045	-0.131314	0.222651	0.25196	0.0178777	0.0669852	0.535199	0.149495	0.16448	0.0666662	0.537149	0.114334	0.288829	0.0955438	0.375891	-0.267722	0.011677	0.230169	0.030978	0.167304	0.11923	0.00698296	0.948516	0.21633	0.0429309	-0.00146019	0.989227	0.194239	0.0697727	-0.417597	5.17e-05
Rhno1	black	0.0546214	0.613246	-0.715361	4.86e-15	-0.66185	2.21e-12	-0.137656	0.200909	0.146633	0.172804	0.428488	3.12e-05	-0.0600032	0.578667	-0.212131	0.0472383	0.0484258	0.654123	-0.182754	0.0883338	-0.0445393	0.680306	0.0197817	0.85485	-0.395169	0.000138788	0.246548	0.0205787	-0.381125	0.000248856	-0.127167	0.237731	-0.0566277	0.60025	-0.426865	3.36e-05	-0.0607189	0.574137	-0.270083	0.0109321	-0.118072	0.273246	-0.317679	0.00256116	-0.22737	0.033138	0.62485	7.69e-11
Pcdha5	black	0.0547121	0.612656	0.520704	1.99e-07	0.592676	1.18e-09	-0.117263	0.276572	0.0578095	0.592653	-0.122244	0.256536	-0.274252	0.00971794	0.1622	0.131085	0.238005	0.025552	0.324244	0.00205677	-0.128006	0.234626	-0.11343	0.292684	0.0296396	0.783986	-0.30442	0.00393086	0.2557	0.0161946	0.0732428	0.497666	0.144502	0.179197	0.517523	2.43e-07	-0.172177	0.108697	0.0575723	0.594175	-0.0626816	0.5618	0.176484	0.100004	-0.0014622	0.989213	-0.367808	0.00042277
Arih1	black	0.054891	0.611493	0.737112	2.66e-16	0.530152	1.08e-07	-0.173983	0.104983	0.211877	0.0475103	-0.170485	0.11227	-0.315148	0.00278353	0.133346	0.215512	0.0828932	0.442599	0.0863287	0.423856	0.316482	0.00266422	-0.196442	0.0666011	-0.0952656	0.377289	0.267209	0.0118446	0.120054	0.265218	0.0908867	0.399705	-0.159109	0.13869	0.635511	2.9e-11	-0.0351096	0.745372	-0.121315	0.260195	0.106134	0.325031	0.0203138	0.85099	0.0767165	0.477442	-0.511884	3.44e-07
Zbtb41	black	0.0549956	0.610813	0.771931	1.33e-18	0.356285	0.000656837	0.0119303	0.912156	0.190812	0.0749479	-0.238116	0.0254815	-0.15263	0.155707	0.0876641	0.416695	-0.18343	0.087142	-0.16864	0.116268	0.476138	2.75e-06	-0.227037	0.0334033	0.124498	0.247803	0.117176	0.276931	0.000472372	0.996515	0.13439	0.211907	-0.384929	0.000212992	0.453272	9.22e-06	0.174829	0.103277	-0.0583398	0.589259	0.230067	0.0310546	0.0257945	0.811452	0.307749	0.00353642	-0.592202	1.22e-09
Dnajc27	black	0.0552095	0.609424	0.642608	1.49e-11	0.556163	1.85e-08	-0.0223401	0.836324	0.082356	0.445571	-0.229565	0.0314338	-0.013686	0.899292	0.0894083	0.407448	0.200298	0.0613305	0.0309693	0.774547	0.0161356	0.881387	0.0886668	0.411364	0.117675	0.274875	-0.252561	0.0175976	0.29948	0.0045887	0.48047	2.16e-06	0.0162376	0.880643	0.634302	3.25e-11	-0.336821	0.00133295	-0.0999285	0.354274	0.0313945	0.771535	0.259209	0.0147418	0.100315	0.352406	-0.503178	5.84e-07
Zfp236	black	0.0553679	0.608397	0.800777	7.65e-21	0.323647	0.00209862	0.0546021	0.613372	0.294044	0.00542432	-0.270672	0.0107528	-0.145332	0.176688	0.0861976	0.424562	-0.232341	0.0293844	-0.258469	0.0150382	0.61473	1.88e-10	-0.112054	0.298615	0.138639	0.197681	0.285791	0.00695131	0.0360536	0.738768	0.22035	0.0391182	-0.3786	0.000275635	0.464745	5.08e-06	0.143956	0.180864	-0.0893137	0.407947	0.246642	0.0205288	0.23864	0.0251498	0.377916	0.000283335	-0.657004	3.61e-12
Mical3	black	0.055713	0.60616	0.825689	4.29e-23	0.638157	2.27e-11	-0.193506	0.0708551	0.236029	0.0268379	-0.156744	0.144731	-0.316554	0.00265791	0.153093	0.154442	0.260746	0.0141418	0.173272	0.106433	0.215624	0.0436322	-0.0269351	0.803279	-0.0310879	0.773706	0.0533572	0.621497	0.14275	0.184582	0.264556	0.0127449	0.067537	0.531834	0.764694	4.3e-18	-0.278506	0.00860235	-0.129953	0.227524	0.0511028	0.636326	0.0877603	0.416181	0.133709	0.214255	-0.537138	6.84e-08
Ttbk1	black	0.0559146	0.604855	0.79598	1.91e-20	0.685862	1.66e-13	-0.146292	0.173815	0.244273	0.0218146	-0.218953	0.0404099	0.0603389	0.576541	0.308321	0.00347229	0.164623	0.125351	0.204529	0.0559428	0.197119	0.0656505	0.0547737	0.612255	0.250988	0.0183392	-0.00370647	0.97266	0.406363	8.55e-05	0.279745	0.00829942	0.00945296	0.930345	0.714903	5.15e-15	-0.140884	0.190449	-0.0127705	0.905996	0.076782	0.477065	-0.0206157	0.848802	0.0463169	0.668281	-0.651346	6.36e-12
Podxl	black	0.056461	0.601326	0.648467	8.43e-12	0.400884	0.000108607	-0.0487544	0.651928	0.111462	0.301193	-0.133583	0.21469	-0.0271505	0.801738	0.288455	0.0064215	-0.0657581	0.54272	-0.0484552	0.653926	0.362706	0.000514891	-0.00518238	0.96178	0.224656	0.035352	0.0582806	0.589637	0.298355	0.00475159	0.114599	0.287704	-0.260231	0.0143404	0.465094	4.98e-06	0.0828484	0.442846	-0.0488984	0.650967	0.0747559	0.488803	0.0705134	0.513866	0.386993	0.0001956	-0.608647	3.16e-10
Tmem80	black	0.057083	0.597319	-0.643421	1.37e-11	-0.520232	2.05e-07	-0.0417971	0.699012	-0.0820968	0.44701	0.373151	0.000342724	0.125163	0.245267	-0.211957	0.0474243	0.0610401	0.57211	-0.0724666	0.502246	-0.149913	0.163288	-0.0446039	0.679867	-0.124967	0.246014	-0.0279349	0.796132	-0.152656	0.155637	-0.0880164	0.414817	0.177436	0.0981577	-0.439386	1.85e-05	-0.0821065	0.446956	-0.0648605	0.548254	-0.146363	0.173604	-0.0240087	0.824288	-0.123338	0.252272	0.472079	3.43e-06
Zfp871	black	0.0574047	0.595251	0.838073	2.38e-24	0.606816	3.68e-10	0.0457886	0.671846	0.0645291	0.550304	-0.193654	0.0706354	-0.143703	0.181641	0.287585	0.00659043	-0.133305	0.215655	-0.0208646	0.846998	0.335607	0.00139106	-0.176087	0.100781	0.160257	0.135828	0.0142145	0.895424	0.397354	0.000126432	0.110181	0.306814	-0.247614	0.0200207	0.564744	9.97e-09	0.137868	0.20021	0.0413073	0.702373	0.140958	0.190215	0.177015	0.0989712	0.204607	0.0558475	-0.826405	3.65e-23
Actl6b	black	0.0575839	0.5941	-0.770823	1.59e-18	-0.638579	2.18e-11	-0.0503218	0.641498	0.0578474	0.592411	0.431206	2.74e-05	-0.0622458	0.564529	-0.127519	0.236425	0.0138939	0.89777	-0.140451	0.191827	-0.143727	0.181566	0.193708	0.0705548	-0.430942	2.77e-05	0.111123	0.302673	-0.300748	0.00441111	-0.259096	0.0147867	-0.0302663	0.779533	-0.514417	2.95e-07	-0.00928491	0.93158	-0.166037	0.122093	-0.174193	0.104558	-0.156927	0.144257	-0.255017	0.0164912	0.631246	4.31e-11
Tsr3	black	0.0582098	0.59009	-0.743909	1.01e-16	-0.595487	9.39e-10	0.00564431	0.958376	-0.11024	0.306553	0.369215	0.000400173	0.114617	0.28763	-0.200919	0.0605137	-0.092901	0.389298	-0.166042	0.122082	-0.124649	0.247228	0.0824406	0.445103	-0.192968	0.0716575	0.0491918	0.649011	-0.107813	0.317393	-0.20212	0.0589616	-0.0445978	0.679909	-0.556006	1.87e-08	0.0990344	0.358618	-0.0726494	0.501165	-0.127532	0.236376	-0.0268602	0.803815	-0.154038	0.151882	0.46223	5.8e-06
Ap5z1	black	0.0585633	0.587831	-0.613151	2.15e-10	-0.544279	4.23e-08	0.127919	0.234944	-0.097969	0.363837	0.304988	0.0038609	-0.18703	0.0810126	-0.307583	0.00355517	-0.220059	0.0393841	-0.134788	0.210546	-0.0104275	0.923185	-0.24308	0.0224873	-0.200795	0.0606772	0.155731	0.147378	-0.297176	0.00492774	-0.338143	0.0012722	0.0102528	0.924468	-0.596487	8.66e-10	0.232177	0.0295024	0.0752963	0.485657	-0.109502	0.309826	-0.0748166	0.488448	-0.107547	0.318593	0.382411	0.00023615
Rgs5	black	0.0586601	0.587212	0.634537	3.18e-11	0.388004	0.000187565	0.0178809	0.868666	0.147005	0.171703	-0.248259	0.0196896	0.157198	0.143558	0.114127	0.28971	0.00738543	0.945553	-0.0270741	0.802284	0.267976	0.0115946	0.0284636	0.792359	0.308025	0.00350535	-0.0416941	0.699718	0.178788	0.095582	0.267806	0.0116496	-0.0615044	0.569185	0.432265	2.6e-05	-0.0688547	0.523841	0.00590869	0.956428	0.0481593	0.655906	0.0926002	0.390842	0.242818	0.0226377	-0.500674	6.78e-07
Foxred1	black	0.0596413	0.580964	-0.699348	3.49e-14	-0.607478	3.49e-10	-0.125395	0.244385	0.00476674	0.964843	0.480205	2.2e-06	-0.116971	0.277776	-0.118083	0.273203	0.0181181	0.86694	-0.11883	0.270157	-0.100523	0.351406	0.0570024	0.597837	-0.352188	0.000765214	0.117547	0.2754	-0.271353	0.0105489	-0.332027	0.00157594	-0.0209826	0.846144	-0.467053	4.49e-06	0.0312386	0.772639	-0.17116	0.110833	-0.0506388	0.639396	-0.112815	0.295324	-0.101325	0.347557	0.572248	5.73e-09
Gtpbp10	black	0.0601872	0.577501	-0.426064	3.49e-05	-0.338679	0.00124829	0.0661034	0.540598	-0.245517	0.021131	0.168274	0.117073	0.134657	0.210994	-0.138035	0.19966	-0.0701025	0.516328	-0.0496468	0.645981	-0.130102	0.226987	-0.107934	0.316848	-0.0733579	0.496989	-0.0740712	0.492803	-0.208884	0.0508085	-0.22154	0.0380456	0.0491811	0.649082	-0.394057	0.000145492	0.108446	0.314544	0.0528918	0.624546	-0.111787	0.299777	-0.0888143	0.410583	-0.0889556	0.409837	0.313907	0.00289879
Mia3	black	0.0604225	0.576012	0.617348	1.49e-10	0.374694	0.000322349	-0.168376	0.116849	0.283755	0.00738202	0.113382	0.292889	-0.379264	0.000268351	0.237782	0.0256944	0.0561016	0.603646	-0.075695	0.483343	0.334643	0.0014388	-0.0443281	0.68174	-0.284402	0.00724273	0.213192	0.0461181	0.0197925	0.854772	0.144173	0.1802	-0.29619	0.00507956	0.578099	3.68e-09	-0.0638481	0.554529	-0.259312	0.0147006	0.118243	0.272549	-0.0374909	0.72875	0.0986918	0.360292	-0.513593	3.1e-07
B3galt1	black	0.061112	0.571656	0.741147	1.5e-16	0.625315	7.38e-11	0.14	0.193273	0.00508688	0.962484	-0.300115	0.004499	0.0944297	0.381508	0.345863	0.000964862	-0.17688	0.0992331	-0.0429243	0.6913	0.150264	0.162295	-0.0631686	0.558759	0.193881	0.0703001	-0.1145	0.288126	0.456727	7.72e-06	0.21978	0.0396408	-0.318299	0.0025092	0.505651	5.03e-07	0.13395	0.21342	0.0824383	0.445116	0.111851	0.299495	0.0862105	0.424493	0.0851126	0.430438	-0.775361	7.48e-19
Zhx3	black	0.0614201	0.569716	0.922782	2.23e-37	0.637474	2.42e-11	0.0802976	0.457064	0.148006	0.168771	-0.400261	0.000111574	-0.062454	0.563224	0.216197	0.0430624	-0.127215	0.237552	-0.058166	0.59037	0.390118	0.000171735	-0.0221231	0.837892	0.212463	0.0468859	0.121435	0.259722	0.3136	0.00292791	0.311267	0.00315833	-0.235367	0.0272806	0.630072	4.79e-11	0.0461241	0.669581	0.0229549	0.831885	0.187678	0.0799461	0.214588	0.0446766	0.304397	0.0039337	-0.799878	9.1e-21
Lrrk2	black	0.0614542	0.569501	0.5533	2.26e-08	0.26111	0.0140028	-0.0915596	0.39621	0.325989	0.00193875	0.00173339	0.987212	-0.152635	0.155693	0.128146	0.234108	0.170488	0.112264	-0.197093	0.0656869	0.381202	0.000248072	-0.00488483	0.963973	-0.226695	0.033677	0.28204	0.00776285	-0.0745845	0.489802	0.484483	1.73e-06	-0.115971	0.281933	0.592834	1.16e-09	-0.386685	0.000198109	-0.356485	0.000651929	0.0762691	0.480022	-0.169291	0.114844	0.0405088	0.707864	-0.382604	0.0002343
Slc25a51	black	0.0615207	0.569083	0.500328	6.92e-07	0.466259	4.69e-06	0.109838	0.308333	-0.0830668	0.441641	-0.307335	0.00358338	-0.0526071	0.626415	0.23547	0.0272114	-0.213555	0.0457398	0.0439191	0.68452	0.0916495	0.395745	0.0427465	0.692515	0.0539882	0.617373	0.0408449	0.705551	0.288525	0.00640807	-0.0276879	0.797896	-0.281312	0.00792964	0.290795	0.00598571	0.256331	0.0159246	0.139205	0.195841	0.0566621	0.600029	-0.0445792	0.680035	0.0031689	0.976624	-0.489807	1.28e-06
Ccdc6	black	0.0620737	0.565608	0.574421	4.86e-09	0.231165	0.030238	0.0828024	0.443101	0.305015	0.00385756	-0.215335	0.0439217	-0.0540131	0.61721	0.210224	0.0493095	-0.328042	0.00180773	-0.229143	0.0317554	0.567146	8.36e-09	-0.0493817	0.647746	0.0276523	0.798151	0.488922	1.34e-06	0.0758208	0.482615	0.0765138	0.47861	-0.446473	1.3e-05	0.293697	0.00548203	0.29965	0.00456461	-0.041296	0.70245	0.162911	0.129383	-0.0132372	0.902577	0.202729	0.0581862	-0.567156	8.35e-09
Pnpla8	black	0.062243	0.564547	0.64044	1.83e-11	0.572576	5.59e-09	-0.428391	3.13e-05	0.217605	0.0416895	-0.0674839	0.532158	0.139289	0.195566	0.138235	0.199003	0.383418	0.000226623	0.340357	0.00117602	0.0732306	0.497738	-0.141524	0.188421	0.119655	0.266824	0.0113883	0.916132	0.225019	0.0350483	0.129551	0.228977	0.039241	0.716613	0.718027	3.45e-15	-0.187796	0.079754	-0.157621	0.142469	0.100355	0.352215	-0.165004	0.124465	-0.0730046	0.49907	-0.348979	0.000861255
Olfml2a	black	0.0622962	0.564213	0.653825	4.97e-12	0.306704	0.00365625	0.0379761	0.725378	0.160595	0.134994	-0.230305	0.0308759	-0.278893	0.0085067	-0.0383934	0.722483	-0.0876035	0.417018	-0.0936421	0.38551	0.419418	4.75e-05	-0.0875699	0.417198	0.140914	0.190353	0.074772	0.488709	-0.0251124	0.816349	0.139101	0.196179	-0.0921404	0.393209	0.373788	0.000334176	0.0305051	0.777838	0.00403413	0.970244	0.203324	0.0574365	0.346353	0.000947862	0.594317	1.03e-09	-0.476765	2.65e-06
Zfp644	black	0.063016	0.559712	0.761358	7.29e-18	0.585967	2e-09	-0.0342943	0.75109	0.00577944	0.95738	-0.270935	0.0106738	-0.336868	0.00133076	0.216276	0.0429842	-0.0977127	0.3651	0.115272	0.284867	0.15848	0.140277	-0.123477	0.251733	-0.0222974	0.836632	-0.0449677	0.6774	0.0973604	0.36684	-0.0929138	0.389232	-0.265416	0.0124466	0.48707	1.49e-06	0.228985	0.0318764	0.0676914	0.530894	0.16742	0.118971	0.0331445	0.759177	0.119403	0.267838	-0.544477	4.17e-08
Arid2	black	0.063822	0.554691	0.732311	5.17e-16	0.321606	0.00224759	-0.117905	0.273931	0.203749	0.0569067	-0.125338	0.244604	-0.365809	0.000456892	0.112895	0.29498	-0.0462604	0.668662	-0.17246	0.10811	0.478949	2.35e-06	-0.144382	0.179563	-0.140875	0.190478	0.283236	0.00749546	-0.0875911	0.417084	0.182442	0.0888863	-0.358056	0.00061449	0.552619	2.37e-08	0.00843266	0.937847	-0.238676	0.0251277	0.250372	0.0186367	0.205284	0.0550237	0.268251	0.0115062	-0.48867	1.36e-06
Tmtc3	black	0.0641306	0.552774	0.434648	2.32e-05	0.0821302	0.446824	-0.154999	0.149315	0.545964	3.77e-08	0.0867775	0.421441	-0.208377	0.0513857	-0.0163138	0.880087	-0.0501479	0.642651	-0.154537	0.150544	0.583646	2.4e-09	-0.309615	0.00333102	-0.0528977	0.624507	0.490584	1.22e-06	-0.0523634	0.628016	0.0312183	0.772783	-0.27107	0.0106334	0.346256	0.000951192	0.0789815	0.464497	-0.224699	0.035316	0.1706	0.112023	-0.0625853	0.562403	0.122274	0.256418	-0.375658	0.000310183
Smg6	black	0.0643051	0.551692	0.434145	2.38e-05	0.331372	0.00161213	-0.366664	0.000441997	0.30942	0.00335206	0.0763236	0.479707	-0.242987	0.0225406	0.0434163	0.687944	0.229339	0.0316058	0.185174	0.0841286	0.188797	0.0781322	-0.0510193	0.636878	-0.148557	0.167175	0.271338	0.0105535	0.0663153	0.539299	0.0524953	0.627149	-0.0508874	0.637751	0.51584	2.7e-07	-0.0878834	0.415525	-0.221491	0.0380888	0.180771	0.0919015	-0.0779325	0.470468	-0.00944049	0.930437	-0.273969	0.00979648
Ranbp6	black	0.0656287	0.543516	0.728679	8.48e-16	0.553287	2.26e-08	0.0914515	0.396771	0.13184	0.220787	-0.241235	0.0235632	-0.0863853	0.423551	0.208382	0.0513803	-0.130609	0.225167	-0.0915351	0.396338	0.263579	0.0130909	-0.0936987	0.385221	0.0656948	0.543109	0.0876045	0.417013	0.334739	0.00143395	0.239094	0.0248662	-0.278257	0.0086645	0.537605	6.63e-08	0.042258	0.695855	-0.0206054	0.848876	0.127999	0.234651	0.0871602	0.419389	0.134915	0.210111	-0.726108	1.2e-15
A830039N20Rik	black	0.0658915	0.5419	0.0625619	0.56255	0.134314	0.21217	-0.520849	1.97e-07	0.19	0.0762176	0.341618	0.00112425	0.181795	0.0900444	0.1632	0.128696	0.396949	0.000128642	0.256	0.0160656	-0.0547679	0.612293	0.11331	0.293198	-0.165475	0.123381	0.120396	0.26385	0.0738457	0.494124	-0.0107415	0.92088	0.00705286	0.948002	0.353232	0.000736145	-0.173232	0.106517	-0.281362	0.00791791	0.0675509	0.53175	-0.458296	7.12e-06	-0.405575	8.85e-05	0.0121735	0.910373
Jmjd1c	black	0.0662107	0.53994	0.63801	2.3e-11	0.203372	0.057376	-0.0852654	0.429608	0.372452	0.000352334	0.0477522	0.658632	-0.171396	0.110336	0.188196	0.0791031	-0.0173494	0.872537	-0.235045	0.0274983	0.599157	6.96e-10	-0.161842	0.131949	-0.0357877	0.740626	0.31931	0.00242641	-0.0519497	0.630738	0.284595	0.00720159	-0.238355	0.0253298	0.493525	1.03e-06	-0.0793682	0.462306	-0.255584	0.0162448	0.149792	0.163634	0.0528734	0.624667	0.254823	0.0165763	-0.554829	2.03e-08
Rpa1	black	0.0662276	0.539836	0.549403	2.97e-08	0.352253	0.00076337	0.109294	0.310751	-0.0435511	0.687025	-0.384701	0.000215002	-0.0109569	0.919298	0.0683602	0.526833	-0.341072	0.00114642	-0.121131	0.260925	0.185481	0.0836063	0.15583	0.147119	0.0563814	0.601839	0.0202552	0.851416	0.108415	0.314683	0.0136444	0.899596	-0.526298	1.39e-07	0.242962	0.022555	0.391191	0.000164186	0.0701423	0.516089	0.299929	0.00452518	0.0633619	0.557554	0.337176	0.00131638	-0.441877	1.63e-05
Rbfox2	black	0.0662823	0.539501	0.8345	5.62e-24	0.71203	7.4e-15	-0.235427	0.02724	0.180392	0.0925955	-0.140386	0.192037	-0.277339	0.00889654	0.171271	0.1106	0.196829	0.0660557	0.285313	0.00705035	0.18873	0.0782391	-0.180672	0.092083	0.0690095	0.522906	-0.0259796	0.810124	0.280617	0.00809182	0.0596749	0.58075	-0.00218002	0.983917	0.738948	2.05e-16	-0.0621491	0.565135	-0.0246979	0.819328	0.105068	0.329942	0.130025	0.227264	0.104272	0.333638	-0.620341	1.15e-10
Fam161b	black	0.0680651	0.528623	-0.447455	1.24e-05	-0.405468	8.89e-05	0.0600041	0.578662	-0.0955607	0.375806	0.171667	0.109764	-0.31171	0.00311338	-0.304019	0.00398094	-0.194903	0.0688038	-0.0704393	0.51431	-0.0123161	0.909327	-0.146653	0.172743	-0.244754	0.0215482	0.203231	0.0575536	-0.291441	0.00587027	-0.357675	0.00062339	-0.0988585	0.359477	-0.446596	1.29e-05	0.273541	0.00991631	0.0420589	0.697218	-0.101588	0.346298	-0.213786	0.0455003	-0.170501	0.112236	0.370334	0.000383008
Rbm22	black	0.0685243	0.525839	-0.695471	5.52e-14	-0.600097	6.44e-10	0.0984235	0.361605	-0.0505407	0.640046	0.23702	0.026186	-0.0166328	0.87776	-0.213739	0.0455485	-0.219624	0.0397853	-0.178601	0.0959353	-0.03336	0.757659	0.00631166	0.95346	-0.237171	0.0260882	0.200565	0.0609787	-0.237101	0.0261335	-0.314313	0.00286061	-0.114571	0.287825	-0.615656	1.73e-10	0.228755	0.0320536	0.00842918	0.937873	-0.126165	0.24148	-0.0851579	0.430191	-0.120072	0.265148	0.488345	1.39e-06
Purg	black	0.0697271	0.518583	0.371921	0.000359806	0.123546	0.251467	-0.196553	0.0664437	0.212068	0.0473054	-0.125785	0.242912	0.0420596	0.697213	-0.062836	0.560835	-0.00497043	0.963342	0.0396279	0.713939	0.301087	0.00436478	-0.0330069	0.760147	0.0702614	0.515375	0.293763	0.00547094	-0.217047	0.0422296	-0.0213848	0.843232	-0.152809	0.155217	0.228873	0.0319629	0.125039	0.24574	-0.0603277	0.576611	0.258416	0.0150599	-0.224967	0.0350923	0.050723	0.638839	-0.121304	0.260241
Usp8	black	0.069772	0.518313	0.475006	2.92e-06	0.194811	0.0689384	-0.0636191	0.555952	0.319251	0.00243115	-0.0178558	0.868849	-0.298195	0.00477525	0.130021	0.227277	-0.0583245	0.589356	-0.252832	0.0174725	0.358078	0.000613966	0.0604786	0.575656	-0.216212	0.0430479	0.29969	0.00455897	-0.0747507	0.488833	0.311842	0.00310003	-0.398184	0.000122016	0.435116	2.27e-05	-0.0632823	0.55805	-0.299028	0.00465352	0.142202	0.186293	-0.167294	0.119253	0.154616	0.150333	-0.381554	0.000244549
Syne2	black	0.0710295	0.510782	0.54097	5.29e-08	0.194148	0.0699071	-0.380763	0.000252541	0.349614	0.000841419	0.179161	0.0948814	0.0644019	0.551092	0.0286581	0.790973	0.273374	0.00996342	-0.151726	0.158202	0.39902	0.000117709	-0.0323285	0.764932	-0.192716	0.0720356	0.232703	0.0291259	-0.0160993	0.881652	0.432093	2.63e-05	-0.244662	0.0215987	0.652936	5.43e-12	-0.310907	0.00319526	-0.501316	6.52e-07	0.371058	0.000372262	-0.0407133	0.706456	0.161461	0.132875	-0.362093	0.00052711
Usp13	black	0.0710603	0.510599	0.781192	2.76e-19	0.640435	1.83e-11	-0.0344013	0.750339	-0.0106495	0.921554	-0.295877	0.00512862	-0.301701	0.00428175	0.106057	0.325386	-0.0693026	0.521138	0.172529	0.107966	0.112783	0.295463	-0.150279	0.162253	0.100271	0.352621	-0.122905	0.253953	0.186688	0.0815796	-0.0678669	0.529827	-0.199948	0.0617947	0.51388	3.05e-07	0.193065	0.0715129	0.117807	0.274333	0.181012	0.0914614	0.157534	0.142692	0.169404	0.114599	-0.581964	2.74e-09
Dennd6a	black	0.0711341	0.510159	0.561672	1.25e-08	0.436422	2.13e-05	0.134055	0.213061	0.00802185	0.94087	-0.35058	0.000812052	-0.189959	0.0762826	0.0490099	0.650223	-0.108361	0.314925	0.0118547	0.91271	0.134749	0.21068	-0.173305	0.106366	0.150084	0.162805	-0.0432453	0.689109	0.0461507	0.669402	0.118466	0.271637	-0.0659442	0.541576	0.334766	0.0014326	0.0604645	0.575746	0.11617	0.281103	0.0890861	0.409147	0.122637	0.254999	0.135982	0.206495	-0.447413	1.24e-05
Pcdha3	black	0.0718307	0.506014	0.525904	1.43e-07	0.460291	6.42e-06	0.113816	0.291034	-0.0369742	0.732346	-0.435492	2.23e-05	-0.135416	0.208408	0.046064	0.669987	-0.112885	0.295022	0.127789	0.235426	-0.0465529	0.666691	0.00399867	0.970505	0.0952561	0.377337	-0.229176	0.0317299	0.0333485	0.75774	-0.0372435	0.730471	-0.114942	0.286253	0.252551	0.0176024	0.158624	0.139914	0.203718	0.0569445	-0.0899893	0.404395	0.15012	0.162702	0.132135	0.219748	-0.262317	0.0135503
Ago3	black	0.0721527	0.504104	0.830957	1.29e-23	0.385479	0.000208224	-0.0483818	0.654417	0.377144	0.000292269	-0.134838	0.210374	-0.0814056	0.450857	0.0894669	0.407139	-0.0669938	0.535147	-0.21551	0.0437459	0.607545	3.47e-10	-0.0932696	0.387411	0.0596228	0.581082	0.317276	0.00259547	0.129604	0.228785	0.336842	0.00133194	-0.307106	0.00360967	0.620215	1.16e-10	-0.0406592	0.706829	-0.202089	0.0590012	0.175911	0.101127	0.096891	0.369166	0.288024	0.00650463	-0.699737	3.33e-14
Nbeal1	black	0.0722776	0.503364	0.755046	1.94e-17	0.33235	0.00155838	-0.114494	0.288149	0.328354	0.00178851	0.002465	0.981815	0.024216	0.822795	0.136492	0.204783	-0.00789621	0.941794	-0.219133	0.0402415	0.53921	5.95e-08	-0.0993388	0.357135	0.0231037	0.830811	0.221935	0.0376943	0.162799	0.12965	0.339585	0.00120879	-0.32165	0.00224425	0.60776	3.4e-10	-0.0720753	0.504563	-0.264966	0.0126021	0.212624	0.0467153	0.00548528	0.959548	0.27539	0.00940788	-0.668089	1.15e-12
Ctu2	black	0.0727719	0.500442	-0.601028	5.97e-10	-0.41411	6.05e-05	-0.11654	0.279563	0.0337102	0.755195	0.359327	0.000585647	0.0238854	0.825176	-0.170032	0.113241	0.0568119	0.599064	0.0910103	0.399062	-0.231925	0.029684	0.0961537	0.372837	-0.127089	0.238022	-0.0751732	0.486373	-0.175025	0.102885	-0.35328	0.000734838	0.150529	0.161546	-0.435603	2.22e-05	0.0781725	0.469098	0.0312902	0.772274	-0.119284	0.268318	-0.175417	0.102106	-0.300359	0.00446497	0.496616	8.61e-07
Utrn	black	0.0729094	0.499631	0.617788	1.44e-10	0.165997	0.122183	-0.115821	0.28256	0.290045	0.00612248	-0.152278	0.156674	0.0702984	0.515154	0.0145585	0.892908	0.0763813	0.479374	-0.294162	0.00540478	0.431904	2.65e-05	0.0469771	0.663836	-0.0454924	0.673848	0.163139	0.128839	-0.152573	0.155864	0.492594	1.09e-06	-0.330161	0.00168091	0.533151	8.91e-08	-0.230755	0.030541	-0.365371	0.000464704	0.307398	0.00357623	-0.0350821	0.745565	0.319463	0.00241416	-0.306874	0.00363645
Rad52	black	0.073703	0.494962	-0.67895	3.59e-13	-0.61896	1.3e-10	-0.168869	0.115765	0.129778	0.228156	0.591721	1.27e-09	0.0468327	0.664807	-0.114326	0.288861	0.0965359	0.370931	-0.185696	0.0832417	-0.00592916	0.956277	-0.0258031	0.81139	-0.442695	1.57e-05	0.212665	0.0466717	-0.186671	0.0816085	-0.144411	0.179475	-0.0463701	0.667922	-0.35152	0.000784373	-0.10281	0.340496	-0.306518	0.00367794	-0.154531	0.150561	-0.34636	0.000947593	-0.132499	0.218468	0.480261	2.19e-06
Rlim	black	0.0738593	0.494045	0.843036	6.96e-25	0.598376	7.42e-10	0.0543381	0.615091	0.0987568	0.359974	-0.370702	0.000377502	-0.224324	0.0356306	0.201392	0.0598992	-0.22494	0.0351141	0.0244079	0.821414	0.309594	0.00333331	-0.0875656	0.41722	0.176035	0.100884	0.0435893	0.686765	0.202587	0.0583658	0.00453524	0.96655	-0.319959	0.00237459	0.481192	2.08e-06	0.309222	0.00337341	0.12418	0.249024	0.200945	0.0604801	0.0710016	0.510949	0.250418	0.0186145	-0.70698	1.39e-14
Cbx5	black	0.0738743	0.493957	0.860674	6.11e-27	0.75239	2.89e-17	0.201096	0.0602834	-0.0965927	0.370648	-0.512943	3.23e-07	-0.032664	0.762564	0.277107	0.00895627	-0.228089	0.0325708	0.102399	0.342442	0.113927	0.290559	-0.00962314	0.929094	0.33824	0.00126784	-0.233035	0.02889	0.496981	8.43e-07	0.0727288	0.500697	-0.194035	0.070073	0.471183	3.6e-06	0.25785	0.0152902	0.290209	0.00609236	0.169854	0.113624	0.230532	0.0307065	0.276627	0.00908032	-0.793423	3.08e-20
Pick1	black	0.0745887	0.489778	-0.799539	9.71e-21	-0.617663	1.45e-10	0.0376891	0.727372	-0.106353	0.324029	0.345497	0.00097775	-0.0699278	0.517377	-0.254709	0.0166268	-0.0231062	0.830793	-0.115175	0.285275	-0.250488	0.0185805	0.131373	0.222441	-0.355323	0.000680955	0.0151143	0.888845	-0.368003	0.000419581	-0.231765	0.0298002	0.0793015	0.462684	-0.588973	1.58e-09	-0.0127664	0.906026	-0.0567643	0.59937	-0.181561	0.0904672	-0.137419	0.201694	-0.241161	0.0236074	0.672117	7.53e-13
Lin54	black	0.07466	0.489361	0.673529	6.47e-13	0.662574	2.05e-12	-0.2094	0.0502269	0.167396	0.119025	-0.198045	0.0643675	-0.135162	0.20927	0.206213	0.0539092	0.283654	0.00740384	0.352491	0.000756683	0.0360096	0.739075	-0.0850994	0.430509	0.0388621	0.719235	-0.0395982	0.714144	0.284122	0.00730254	0.124823	0.246561	0.17641	0.100148	0.653729	5.02e-12	-0.185432	0.08369	0.00757577	0.944152	-0.0369377	0.732601	-0.0417741	0.69917	-0.0870423	0.42002	-0.439023	1.88e-05
Cers6	black	0.0752001	0.486216	0.76973	1.91e-18	0.512882	3.24e-07	0.11631	0.280521	0.10575	0.326793	-0.329161	0.00173972	-0.433274	2.48e-05	-0.0102943	0.924163	-0.248949	0.0193404	0.00688631	0.949228	0.35018	0.000824074	-0.147661	0.169777	0.124373	0.248284	0.0751433	0.486546	0.071098	0.510374	-0.0786756	0.466234	-0.223632	0.0362188	0.390976	0.000165671	0.284936	0.00712948	0.16628	0.121541	0.132469	0.218574	0.330976	0.00163431	0.317684	0.00256069	-0.651093	6.52e-12
Pcid2	black	0.0771178	0.475135	0.587132	1.83e-09	0.48649	1.54e-06	-0.0520791	0.629886	0.13894	0.196699	-0.152674	0.155587	-0.220393	0.0390795	0.153743	0.152678	0.0602964	0.576809	0.0737271	0.49482	0.0929922	0.38883	-0.12981	0.228039	0.0596613	0.580837	-0.116293	0.28059	0.240482	0.0240145	0.197925	0.0645326	-0.118	0.273543	0.510006	3.86e-07	-0.0868778	0.420903	-0.0381544	0.72414	0.0476304	0.659449	0.183527	0.0869722	0.0826535	0.443924	-0.469685	3.9e-06
Ptov1	black	0.0774729	0.473098	-0.718921	3.08e-15	-0.414711	5.89e-05	-0.104934	0.33056	-0.0623572	0.563831	0.233442	0.0286036	0.108729	0.313275	-0.128216	0.23385	0.0647111	0.549178	0.144257	0.179945	-0.283952	0.00733924	-0.0635049	0.556664	-0.181191	0.0911371	0.0335191	0.756539	0.0300467	0.781092	-0.294074	0.00541929	0.138984	0.196557	-0.471564	3.53e-06	0.0785323	0.467049	0.0311892	0.772989	-0.0921691	0.393061	-0.030318	0.779166	-0.270867	0.0106944	0.573443	5.24e-09
Cyyr1	black	0.0776921	0.471843	0.592036	1.24e-09	0.257597	0.0153944	0.0775346	0.472744	0.0780919	0.469558	-0.226367	0.0339422	0.0137117	0.899104	0.0417894	0.699065	-0.0464442	0.667423	-0.213553	0.0457413	0.335121	0.00141494	0.025772	0.811613	0.177738	0.0975776	-0.042762	0.692409	0.0130864	0.903682	0.364011	0.000489729	-0.160953	0.134116	0.389476	0.000176405	-0.130336	0.226144	-0.0902201	0.403186	0.174198	0.104548	0.239922	0.0243552	0.43091	2.78e-05	-0.444358	1.44e-05
Ptpn9	black	0.0799367	0.459096	0.499759	7.15e-07	0.30338	0.00406197	0.0451453	0.676197	0.249639	0.0189964	-0.285717	0.00696658	-0.259233	0.014732	-0.000852949	0.993707	-0.159268	0.138292	-0.0543786	0.614827	0.296603	0.0050155	-0.00859658	0.936642	-0.0284912	0.792163	0.226584	0.0337664	0.0988354	0.35959	0.0173983	0.872181	-0.229821	0.0312398	0.306348	0.00369792	0.143313	0.18284	0.00938445	0.930849	0.0209476	0.846397	0.14369	0.181679	0.144911	0.177958	-0.358807	0.000597298
Arrb2	black	0.0801649	0.45781	-0.72927	7.82e-16	-0.538606	6.2e-08	-0.127957	0.234805	-0.0616048	0.568553	0.399919	0.000113233	-0.0761188	0.48089	-0.133389	0.215363	-0.041464	0.701297	0.0171707	0.873839	-0.209236	0.0504117	0.107627	0.318234	-0.289747	0.00617762	0.0638612	0.554447	-0.224509	0.0354747	-0.446528	1.3e-05	-0.0477547	0.658615	-0.536342	7.21e-08	0.20027	0.061368	-0.0458699	0.671297	-0.17452	0.103899	-0.164909	0.124687	-0.219517	0.0398848	0.602535	5.27e-10
Fitm2	black	0.0811509	0.45228	0.638689	2.16e-11	0.454241	8.78e-06	0.0561575	0.603285	0.147727	0.169585	-0.327082	0.00186797	-0.194301	0.0696811	0.136069	0.206201	-0.0341743	0.751933	-0.0991369	0.358119	0.186707	0.0815471	0.0140141	0.89689	-0.037214	0.730676	0.0511347	0.636115	0.16099	0.134025	0.337521	0.00130043	-0.23849	0.0252445	0.515583	2.74e-07	-0.112577	0.29635	-0.0945533	0.380883	0.135303	0.208793	0.086045	0.425386	0.236917	0.0262532	-0.465521	4.87e-06
Smcr8	black	0.0815651	0.449968	0.884344	3.42e-30	0.701838	2.59e-14	-0.163973	0.126871	0.1843	0.0856284	-0.216199	0.043061	-0.269281	0.0111802	0.163675	0.127571	0.176554	0.0998671	0.180546	0.0923134	0.189244	0.0774158	-0.123006	0.253561	0.0491195	0.649492	-0.0593468	0.582836	0.21728	0.0420038	0.22458	0.0354153	-0.0664373	0.538551	0.766721	3.11e-18	-0.136877	0.203497	-0.0703033	0.515124	0.156282	0.145933	0.0905692	0.401361	0.131419	0.222276	-0.615828	1.71e-10
Lman2	black	0.0820306	0.447377	0.552897	2.33e-08	0.184021	0.0861107	0.231925	0.0296843	0.166363	0.121352	-0.472235	3.4e-06	-0.105222	0.32923	-0.0723882	0.50271	-0.37046	0.000381109	-0.275916	0.00926746	0.542575	4.74e-08	-0.111399	0.301467	0.187204	0.0807248	0.384714	0.000214888	0.0725816	0.501566	0.199267	0.0627047	-0.331803	0.00158823	0.194897	0.0688123	0.226041	0.034207	0.0569712	0.598038	0.245034	0.021394	0.264139	0.0128917	0.442899	1.55e-05	-0.453543	9.09e-06
Atpaf2	black	0.0823348	0.445689	-0.520352	2.03e-07	-0.293705	0.0054807	-0.105437	0.328236	-0.126775	0.239191	0.217538	0.0417546	0.163375	0.12828	-0.0749564	0.487634	0.186146	0.0824855	0.0585692	0.587793	-0.311074	0.00317808	0.0974327	0.366482	-0.183001	0.0878956	-0.0913211	0.397447	-0.112165	0.298132	-0.0288191	0.789826	0.141207	0.189424	-0.237658	0.0257741	-0.184432	0.0854008	-0.091458	0.396737	-0.093905	0.384171	-0.109371	0.310407	-0.158374	0.140547	0.473392	3.19e-06
Atp2c1	black	0.0823476	0.445618	0.723775	1.63e-15	0.542909	4.64e-08	-0.0588724	0.585858	0.154062	0.151819	-0.151776	0.158062	-0.346041	0.000958655	0.0582088	0.590096	0.043729	0.685814	0.109355	0.310477	0.234355	0.0279694	-0.21135	0.0480781	0.0463838	0.66783	-0.0522063	0.629049	0.130338	0.22614	0.0429955	0.690814	-0.0602841	0.576888	0.550785	2.7e-08	0.00158706	0.988291	0.0147748	0.891327	0.173932	0.105087	0.154219	0.151396	0.13791	0.200072	-0.561298	1.28e-08
Msh6	black	0.0833052	0.440327	0.688704	1.21e-13	0.473334	3.2e-06	-0.167934	0.117826	0.331584	0.00160033	-0.0698486	0.517852	-0.232388	0.0293505	0.194201	0.069828	0.0205406	0.849346	0.00574219	0.957655	0.328839	0.00175907	-0.0233282	0.829192	-0.112974	0.29464	0.1975	0.0651192	0.220679	0.0388187	0.0962576	0.372318	-0.290987	0.00595127	0.595417	9.44e-10	0.0335211	0.756525	-0.158647	0.139855	0.199443	0.0624684	0.0689523	0.523251	0.150439	0.161801	-0.575553	4.47e-09
Slc25a32	black	0.0834506	0.439527	0.718427	3.28e-15	0.629885	4.88e-11	-0.243315	0.0223533	0.251342	0.0181698	-0.115322	0.284654	-0.217893	0.0414139	0.163644	0.127645	0.250203	0.0187189	0.277275	0.00891297	0.162981	0.129217	-0.180957	0.0915628	0.0570392	0.5976	0.0540569	0.616924	0.259769	0.0145204	0.133773	0.214034	0.0647665	0.548835	0.697822	4.18e-14	-0.143237	0.183075	-0.0646063	0.549826	0.0305381	0.777604	0.077819	0.471117	0.000808851	0.994033	-0.526545	1.37e-07
Pom121	black	0.0834986	0.439263	0.607985	3.34e-10	0.496036	8.9e-07	-0.221174	0.0383725	0.286149	0.00687803	-0.089606	0.406408	-0.491141	1.18e-06	0.148245	0.168079	0.0644751	0.550639	0.227552	0.0329932	0.187079	0.0809321	-0.213789	0.0454967	-0.12829	0.233579	0.137851	0.200266	0.108061	0.316274	-0.11493	0.286307	-0.161899	0.131812	0.514755	2.88e-07	0.103557	0.336981	-0.0380954	0.72455	0.0982569	0.362423	-0.0880851	0.414452	0.0414227	0.70158	-0.388614	0.00018286
Baz1b	black	0.0835421	0.439024	0.470078	3.82e-06	0.195929	0.0673289	-0.395311	0.000137949	0.378479	0.000276987	0.387165	0.000194205	-0.300353	0.0044658	0.185781	0.0830987	0.21861	0.0407327	-0.0874254	0.417969	0.467305	4.43e-06	-0.0204805	0.849782	-0.346251	0.000951347	0.410329	7.17e-05	0.0240766	0.823799	0.151768	0.158085	-0.23423	0.0280555	0.613076	2.16e-10	-0.190891	0.0748253	-0.463415	5.45e-06	0.110546	0.305205	-0.0694123	0.520477	-0.00118437	0.991262	-0.428038	3.18e-05
Ehmt1	black	0.0838676	0.437236	0.506194	4.87e-07	0.168095	0.11747	0.0193195	0.858206	0.268237	0.011511	-0.0676671	0.531042	-0.476776	2.65e-06	-0.0617618	0.567567	-0.0910562	0.398823	-0.208567	0.0511686	0.360841	0.000552908	-0.020657	0.848503	-0.248681	0.0194749	0.115024	0.285908	-0.0675348	0.531847	0.0911267	0.398457	-0.285286	0.00705609	0.338617	0.00125104	-0.00179688	0.986744	-0.162433	0.130525	0.19485	0.0688815	0.269433	0.0111329	0.357964	0.000616617	-0.335798	0.00138177
Gps1	black	0.0850708	0.430665	-0.427965	3.19e-05	-0.243827	0.022064	0.0547516	0.612399	-0.159705	0.137199	0.15732	0.143242	0.265596	0.0123852	0.16251	0.130341	-0.219476	0.0399219	-0.0003007	0.997781	-0.16653	0.120973	0.0505762	0.639811	0.00718334	0.947041	-0.0291333	0.787588	0.252015	0.0178519	-0.34759	0.000906111	-0.147636	0.169852	-0.410428	7.14e-05	0.359922	0.000572581	0.13844	0.198331	-0.116264	0.280712	-0.107885	0.317065	-0.188843	0.078058	0.17784	0.0973829
Pla2g12a	black	0.0857644	0.426903	-0.614352	1.94e-10	-0.395239	0.000138377	0.159573	0.137529	-0.184424	0.0854145	-0.0995217	0.356246	0.192045	0.0730511	-0.107821	0.317354	-0.121856	0.25806	0.00424593	0.968682	-0.301084	0.00436518	0.0582856	0.589605	-0.032957	0.760498	-0.100099	0.353449	-0.101374	0.347322	-0.171114	0.110931	0.0728719	0.499852	-0.560988	1.31e-08	0.142115	0.186566	0.16165	0.132416	0.13208	0.219939	-0.0748791	0.488084	-0.0995268	0.356222	0.558786	1.53e-08
She	black	0.0858941	0.426201	0.540321	5.53e-08	0.181485	0.0906032	-0.0973602	0.366841	0.337248	0.00131304	-0.090522	0.401608	-0.00325304	0.976003	0.0447198	0.679081	0.00124299	0.99083	-0.164664	0.125255	0.482177	1.97e-06	0.0102383	0.924575	0.230738	0.0305531	0.183119	0.0876879	0.0982247	0.362581	0.280353	0.0081541	-0.171538	0.110036	0.415827	5.6e-05	-0.0663568	0.539044	-0.176778	0.0994306	0.102038	0.344156	0.0710229	0.510822	0.358661	0.000600591	-0.444165	1.46e-05
Ralgps1	black	0.085914	0.426093	0.738908	2.06e-16	0.549977	2.85e-08	-0.325292	0.00198517	0.333263	0.00150975	0.101958	0.344536	-0.383153	0.000229095	0.224363	0.0355985	0.191402	0.0740356	0.157703	0.142258	0.255896	0.0161105	-0.0874702	0.41773	-0.144796	0.178304	0.0295214	0.784826	0.233173	0.0287928	0.0156213	0.885142	-0.188131	0.0792071	0.72062	2.47e-15	-0.0448764	0.678019	-0.199783	0.062014	-0.00661537	0.951223	0.037155	0.731087	0.131622	0.221557	-0.568881	7.36e-09
Gm21378	black	0.0863312	0.423842	0.677167	4.36e-13	0.485514	1.63e-06	0.00283599	0.979079	0.157868	0.141836	-0.242316	0.0229277	-0.132174	0.21961	0.186469	0.0819444	-0.00797797	0.941193	0.0130098	0.904244	0.26937	0.0111524	-0.141151	0.189602	0.0276875	0.797899	0.0731726	0.49808	0.119245	0.268475	0.212181	0.0471851	-0.112821	0.295298	0.508556	4.22e-07	-0.0251874	0.81581	-0.0135373	0.90038	0.179575	0.0941075	0.155775	0.147262	0.269351	0.0111584	-0.550244	2.8e-08
Daam1	black	0.0869336	0.420603	0.749382	4.53e-17	0.375018	0.000318211	-0.115633	0.283349	0.312144	0.00306985	-0.0726439	0.501198	-0.0477063	0.65894	0.243488	0.0222556	-0.0608202	0.573498	-0.181246	0.0910369	0.442142	1.61e-05	0.0811833	0.452099	-0.00836124	0.938373	0.197075	0.0657109	0.118608	0.27106	0.330214	0.00167782	-0.387599	0.000190739	0.583902	2.35e-09	0.0124929	0.908031	-0.226544	0.0337991	0.217006	0.0422694	-0.0154321	0.886524	0.256694	0.0157711	-0.628289	5.64e-11
Eif4ebp2	black	0.0872462	0.418928	0.764482	4.45e-18	0.427998	3.19e-05	0.113562	0.292119	0.307593	0.00355406	-0.346173	0.000954047	-0.148477	0.167405	0.162232	0.13101	-0.198743	0.0634132	-0.191813	0.0734054	0.45861	7e-06	0.0570797	0.59734	0.1583	0.140736	0.160386	0.135509	0.224906	0.0351425	0.297552	0.00487095	-0.334522	0.00144488	0.49515	9.38e-07	0.0742762	0.491604	-0.0376135	0.727897	0.162719	0.129841	0.233281	0.0287165	0.341015	0.00114877	-0.655363	4.26e-12
Il12rb2	black	0.0874992	0.417575	0.523782	1.63e-07	0.51808	2.34e-07	-0.338427	0.00125948	0.12793	0.234904	-0.0411683	0.703327	0.171941	0.109191	0.260295	0.0143156	0.324705	0.00202503	0.244047	0.0219407	-0.0085439	0.937029	0.103746	0.336097	0.00386066	0.971523	-0.0237944	0.825831	0.30221	0.00421398	0.19598	0.0672558	0.00647864	0.95223	0.623071	9.02e-11	-0.215136	0.0441214	-0.159847	0.136845	0.141176	0.189521	-0.192916	0.0717352	-0.137814	0.20039	-0.332807	0.00153385
Prex2	black	0.0897123	0.405849	0.640413	1.83e-11	0.128073	0.234377	-0.196961	0.0658707	0.383588	0.000225048	-0.0527422	0.625528	0.0543714	0.614874	0.0327336	0.762073	0.0207741	0.847654	-0.261699	0.0137804	0.612485	2.28e-10	-0.00829075	0.938891	0.0469821	0.663803	0.341633	0.00112367	-0.137978	0.19985	0.344966	0.000996709	-0.344583	0.00101062	0.510271	3.8e-07	-0.0874806	0.417674	-0.344711	0.00100596	0.198717	0.0634487	-0.114724	0.287177	0.342335	0.00109576	-0.395877	0.000134669
Ccnt1	black	0.0907504	0.400416	0.817362	2.65e-22	0.624161	8.18e-11	-0.132144	0.219714	0.260771	0.0141321	-0.200946	0.0604796	-0.377505	0.000288061	0.105895	0.326126	0.0848062	0.432105	0.159637	0.13737	0.185149	0.0841715	-0.0455224	0.673645	-0.0482151	0.655532	-0.0511161	0.636238	0.168261	0.117102	0.0510069	0.63696	-0.117796	0.274378	0.645533	1.12e-11	-0.0112206	0.917362	-0.0260679	0.809491	0.175574	0.101795	0.135818	0.207047	0.213692	0.0455972	-0.547767	3.33e-08
Adat2	black	0.0909402	0.399427	0.457435	7.44e-06	0.359965	0.00057163	-0.0148729	0.890609	0.0410617	0.70406	-0.225101	0.0349806	-0.197329	0.0653577	-0.00210118	0.984499	0.11375	0.291313	0.0575012	0.594631	0.0402128	0.709903	0.0550972	0.610153	-0.101014	0.349045	-0.0282499	0.793884	-0.0453445	0.674849	0.176282	0.100399	0.0147805	0.891285	0.396247	0.000132561	-0.180685	0.0920591	-0.0585563	0.587875	0.00679739	0.949883	0.212923	0.0464	0.107976	0.316656	-0.203478	0.0572435
Zfp579	black	0.0915167	0.396433	-0.592125	1.23e-09	-0.619964	1.19e-10	-0.0632337	0.558353	0.106499	0.323359	0.359055	0.000591703	-0.0931266	0.388142	-0.0501784	0.642449	-0.174239	0.104464	-0.258309	0.0151032	0.162112	0.131298	0.0481182	0.656181	-0.342986	0.00107047	0.385731	0.000206069	-0.239655	0.0245187	-0.224871	0.0351717	-0.253958	0.0169608	-0.45253	9.58e-06	0.187246	0.0806553	-0.189134	0.0775927	0.0951459	0.377891	-0.147547	0.170111	-0.069697	0.518763	0.416999	5.31e-05
Edem3	black	0.092045	0.3937	0.71344	6.2e-15	0.316047	0.00270266	-0.00602282	0.955587	0.271886	0.0103918	-0.177898	0.0972724	-0.335083	0.00141681	0.149206	0.165307	-0.24119	0.0235901	-0.232669	0.02915	0.565742	9.27e-09	-0.149565	0.16428	-0.101864	0.344981	0.384775	0.000214347	0.0411577	0.7034	0.121943	0.257717	-0.488276	1.39e-06	0.454401	8.7e-06	0.215688	0.0435679	-0.150965	0.160321	0.174516	0.103906	0.124065	0.249466	0.261659	0.0137955	-0.609496	2.94e-10
Creb3l2	black	0.0942138	0.382603	0.685902	1.66e-13	0.243913	0.0220158	0.0358502	0.74019	0.306585	0.00367006	-0.250891	0.0183855	-0.16891	0.115675	0.0388066	0.719619	-0.0764999	0.47869	-0.304143	0.00396537	0.580215	3.13e-09	-0.107082	0.320705	0.0863656	0.423657	0.314761	0.00281898	-0.0610144	0.572272	0.544431	4.18e-08	-0.238181	0.0254402	0.503923	5.58e-07	-0.139119	0.196118	-0.222653	0.0370646	0.302062	0.0042336	0.224055	0.0358585	0.372525	0.000351322	-0.531798	9.73e-08
Tjp1	black	0.0951433	0.377904	0.675037	5.5e-13	0.21239	0.0469634	-0.220121	0.0393273	0.457798	7.31e-06	0.0051554	0.961979	-0.106638	0.322726	0.146677	0.172673	0.0213904	0.843191	-0.177409	0.0982095	0.665196	1.56e-12	-0.0298258	0.782662	-0.00109434	0.991926	0.476534	2.69e-06	-0.0672895	0.533342	0.245708	0.021028	-0.298043	0.00479761	0.553901	2.17e-08	-0.0433002	0.688735	-0.310039	0.00328589	0.203376	0.0573711	-0.141982	0.186982	0.304786	0.00388564	-0.490459	1.23e-06
Cdc73	black	0.0951753	0.377743	0.853101	5.04e-26	0.534076	8.38e-08	-0.162194	0.131101	0.163472	0.12805	-0.272601	0.0101839	-0.25596	0.0160831	0.114027	0.290134	0.00796283	0.941304	0.0471838	0.662447	0.331195	0.001622	-0.0738791	0.493929	0.00390393	0.971204	0.134637	0.211063	-0.0362784	0.737198	0.0930872	0.388344	-0.262766	0.0133854	0.622863	9.19e-11	0.0663648	0.538995	-0.0956729	0.375243	0.272951	0.0100837	0.0277935	0.797142	0.248966	0.0193318	-0.513971	3.03e-07
St7l	black	0.0955548	0.375836	0.537814	6.54e-08	0.238103	0.0254897	0.131462	0.222123	-0.0340845	0.752564	-0.333352	0.00150509	0.00990529	0.927021	0.102186	0.343451	-0.141624	0.188107	-0.19283	0.0718648	0.277836	0.00877026	0.0364093	0.736284	-0.000655542	0.995164	0.128491	0.232841	-0.0593673	0.582706	0.272935	0.0100882	-0.200339	0.061277	0.29521	0.00523449	0.00433778	0.968005	-0.0442256	0.682436	0.112863	0.295117	0.0855007	0.428331	0.302776	0.00413985	-0.328169	0.00179988
Zfp458	black	0.0959025	0.374093	0.730085	7.01e-16	0.600869	6.05e-10	-0.0657605	0.542705	0.130057	0.227149	-0.253666	0.0170924	0.00145957	0.989232	0.315768	0.00272749	-0.0102026	0.924837	0.0662609	0.539632	0.180083	0.0931663	0.0672545	0.533555	0.131396	0.222359	-0.00705163	0.948011	0.45019	1.08e-05	0.139181	0.195917	-0.215941	0.0433158	0.583866	2.36e-09	0.0438022	0.685315	-0.0199249	0.853811	0.119037	0.269319	0.0905615	0.401401	0.158433	0.140397	-0.633345	3.55e-11
Ythdf1	black	0.0998817	0.354501	0.523332	1.68e-07	0.582395	2.65e-09	-0.226994	0.0334377	0.105316	0.328793	-0.0979133	0.364112	-0.280121	0.00820925	0.144704	0.178583	0.283234	0.00749588	0.282023	0.0077667	-0.0430663	0.690331	0.020921	0.84659	-0.120649	0.262843	-0.0167826	0.876668	0.249513	0.0190586	0.108586	0.313915	0.0549277	0.611254	0.617243	1.51e-10	-0.22023	0.0392282	-0.0932842	0.387336	-0.00732539	0.945995	0.0962554	0.372329	-0.0571833	0.596674	-0.346851	0.000930837
Ubash3b	black	0.100056	0.35366	0.61413	1.98e-10	0.305043	0.00385422	0.276155	0.00920424	0.0702438	0.51548	-0.394867	0.000140579	-0.12263	0.255025	-0.00621478	0.954173	-0.247799	0.019925	-0.321157	0.00228156	0.368705	0.000408245	-0.016151	0.881275	0.0921426	0.393197	0.0928669	0.389472	0.185479	0.0836093	0.441969	1.63e-05	-0.287148	0.00667677	0.349928	0.000831752	-0.0380661	0.724753	-0.0232488	0.829764	0.166192	0.121741	0.434417	2.35e-05	0.372342	0.000353879	-0.544501	4.16e-08
Nav2	black	0.100282	0.352565	0.462722	5.65e-06	0.212972	0.0463481	-0.189673	0.0767344	0.287769	0.0065544	0.200345	0.0612679	-0.0406213	0.707089	0.205403	0.0548795	0.131629	0.221532	-0.0925744	0.390974	0.438915	1.89e-05	-0.0748518	0.488244	-0.0600127	0.578607	0.254828	0.0165745	0.154897	0.149585	0.271519	0.0104998	-0.0874739	0.41771	0.497907	7.98e-07	-0.198803	0.0633319	-0.270647	0.0107606	0.0258686	0.81092	0.141575	0.188263	0.0591451	0.58412	-0.49803	7.92e-07
Mob1a	black	0.1007	0.350552	0.618891	1.31e-10	0.346023	0.000959282	0.0929566	0.389013	0.235802	0.0269888	-0.315961	0.00271026	-0.0839316	0.436885	-0.0985474	0.360998	-0.0534935	0.620605	-0.0957405	0.374904	0.311522	0.00313239	-0.00570967	0.957894	0.160357	0.13558	-0.00724709	0.946572	0.0785681	0.466845	0.30398	0.00398585	-0.0889056	0.410101	0.402196	0.000102601	-0.0664297	0.538597	0.00195061	0.98561	0.0717216	0.506662	0.23593	0.0269037	0.313497	0.00293775	-0.45094	1.04e-05
B4galt5	black	0.100752	0.350304	0.45554	8.21e-06	0.304777	0.00388671	-0.0164748	0.878913	0.210779	0.048699	-0.285729	0.00696406	-0.417688	5.14e-05	-0.037258	0.73037	-0.101814	0.345222	0.126196	0.241363	0.222612	0.0371002	-0.000941276	0.993056	0.00582047	0.957078	0.171824	0.109436	-0.0455133	0.673707	-0.167896	0.11791	-0.0875544	0.41728	0.232649	0.029164	0.199981	0.0617503	0.120268	0.264361	-0.00550561	0.959398	0.0400649	0.710923	0.169408	0.114591	-0.227694	0.0328812
ND2	black	0.10144	0.347007	-0.537813	6.54e-08	-0.385684	0.000206469	0.226989	0.0334415	-0.158261	0.140834	0.130165	0.226759	0.358641	0.000601048	0.176524	0.0999255	-0.1798	0.0936898	-0.22474	0.0352817	-0.028374	0.792999	0.194525	0.069354	0.143829	0.181252	0.0477113	0.658906	0.220128	0.0393212	0.0459118	0.671014	0.0273753	0.80013	-0.437175	2.06e-05	0.0172146	0.873519	0.0505946	0.639689	-0.191081	0.074531	0.0240008	0.824345	-0.0748452	0.488282	0.151208	0.159642
Ddi2	black	0.101889	0.344863	0.765423	3.83e-18	0.603804	4.74e-10	-0.116638	0.279157	0.251766	0.0179689	-0.253968	0.0169561	-0.274791	0.00956988	0.0963328	0.371943	0.122575	0.255241	0.2109	0.0485674	0.21934	0.0400483	-0.174655	0.103628	0.0714219	0.508444	0.0484581	0.653907	0.179222	0.0947668	0.118359	0.272074	0.0213852	0.843229	0.618076	1.4e-10	-0.0702501	0.515443	0.010208	0.924797	0.0911774	0.398194	0.0924629	0.391547	0.19591	0.0673558	-0.516204	2.64e-07
Map2k6	black	0.103814	0.33578	0.654321	4.73e-12	0.336041	0.00137	-0.230936	0.0304066	0.204758	0.0556633	-0.13318	0.21609	-0.231055	0.0303189	0.0684362	0.526373	-0.0371039	0.731443	-0.0369644	0.732414	0.319128	0.00244117	0.038734	0.720122	-0.113913	0.290621	0.165668	0.122938	-0.0217975	0.840246	0.0433466	0.688419	-0.443508	1.51e-05	0.50177	6.35e-07	0.150247	0.162344	-0.205175	0.055156	0.229864	0.0312073	-0.115039	0.285844	0.310069	0.00328272	-0.361476	0.000539691
Tgoln1	black	0.104089	0.334494	0.750869	3.63e-17	0.541929	4.96e-08	-0.116169	0.281108	0.168452	0.116682	-0.297182	0.00492682	-0.23575	0.0270235	0.0729288	0.499516	0.0394087	0.715454	0.0312608	0.772482	0.234157	0.0281059	-0.120434	0.263698	-0.0168364	0.876276	0.0958671	0.37427	0.204161	0.0563962	0.295829	0.00513608	-0.228414	0.0323175	0.631364	4.26e-11	-0.0384131	0.722346	-0.123436	0.251893	0.253324	0.0172474	0.0407493	0.706209	0.219483	0.0399159	-0.509206	4.06e-07
Stt3a	black	0.104739	0.331464	0.719236	2.95e-15	0.525711	1.44e-07	-0.0612555	0.570752	0.0991868	0.357876	-0.390772	0.000167097	-0.244911	0.021462	0.170968	0.111241	-0.0385118	0.721661	0.0985666	0.360904	0.195346	0.0681634	0.159243	0.138355	0.0675864	0.531533	0.0215821	0.841804	0.0208677	0.846976	0.0552806	0.608963	-0.203049	0.0577814	0.482887	1.89e-06	0.121475	0.259563	0.0329889	0.760273	0.306403	0.00369137	0.0839705	0.436672	0.279588	0.00833722	-0.424318	3.79e-05
Dusp15	black	0.104753	0.331402	-0.696636	4.81e-14	-0.68207	2.54e-13	-0.0212043	0.844539	0.0619066	0.566657	0.435915	2.18e-05	-0.137088	0.202793	-0.23267	0.0291489	-0.071198	0.509778	-0.230361	0.0308341	0.0242341	0.822665	-0.0196971	0.855464	-0.26168	0.0137877	0.151297	0.159394	-0.336602	0.00134326	-0.145452	0.176325	-0.0239647	0.824605	-0.526101	1.41e-07	0.0305412	0.777582	-0.150328	0.162114	-0.0996527	0.355611	-0.22677	0.0336167	-0.165908	0.122388	0.524328	1.58e-07
Eapp	black	0.105365	0.32857	0.487892	1.42e-06	0.339288	0.00122162	-0.0499965	0.643656	0.00724472	0.946589	-0.1522	0.15689	0.0327806	0.761742	0.075581	0.484004	0.0789439	0.46471	-0.0961917	0.372647	0.121805	0.258262	0.121938	0.257737	-0.0920563	0.393642	0.0136302	0.8997	0.0121947	0.910217	0.323276	0.00212503	-0.188997	0.0778117	0.471166	3.6e-06	-0.17277	0.107467	-0.188627	0.0784047	0.199723	0.0620948	0.0302317	0.779779	0.127509	0.236461	-0.351896	0.000773541
Mcrs1	black	0.105437	0.328238	-0.617713	1.45e-10	-0.400039	0.00011265	0.00688065	0.94927	-0.0270955	0.802131	0.303757	0.00401396	0.290698	0.00600327	-0.0681847	0.527897	0.0387171	0.720239	-0.0578171	0.592605	-0.273794	0.00984529	0.561466	1.26e-08	-0.14916	0.16544	-0.130773	0.224578	0.0120093	0.911576	-0.123724	0.25078	0.108086	0.316161	-0.396124	0.000133254	-0.0733175	0.497227	-0.0257498	0.811773	-0.209924	0.0496414	-0.00980577	0.927752	-0.251855	0.017927	0.419299	4.78e-05
Zfp551	black	0.108164	0.315809	0.674215	6.01e-13	0.55558	1.93e-08	-0.0563231	0.602216	0.197192	0.0655482	-0.0853654	0.429065	-0.209217	0.0504333	0.157555	0.142639	0.0355471	0.742309	0.0604829	0.575629	0.177547	0.0979441	0.0133882	0.901472	-0.0327282	0.762112	-0.0451787	0.675971	0.322324	0.00219417	0.10155	0.346481	-0.161059	0.133857	0.579955	3.19e-09	-0.0196188	0.856033	-0.0542673	0.615553	0.0845351	0.433584	0.155552	0.14785	0.148413	0.167592	-0.62983	4.9e-11
Cul4b	black	0.1089	0.312507	0.66259	2.04e-12	0.475487	2.85e-06	0.248948	0.0193405	-0.0844658	0.433962	-0.375838	0.000307969	-0.196635	0.0663293	0.181288	0.0909608	-0.384584	0.000216034	-0.0986905	0.360298	0.204411	0.0560884	-0.192905	0.0717526	0.156199	0.14615	-0.146849	0.172164	0.237054	0.026164	-0.0276673	0.798044	-0.422894	4.05e-05	0.261992	0.013671	0.404131	9.43e-05	0.203967	0.0566362	0.293161	0.00557215	0.169108	0.115243	0.294303	0.00538162	-0.648267	8.6e-12
Gm6297	black	0.109586	0.309451	-0.483004	1.88e-06	-0.360279	0.000564862	0.103412	0.337662	-0.195871	0.0674112	0.148931	0.166096	-0.0599747	0.578848	-0.163514	0.127953	-0.209101	0.0505633	-0.0226294	0.834234	-0.147275	0.170909	-0.0658635	0.542072	-0.105601	0.327478	-0.08252	0.444663	-0.0549962	0.610809	-0.412454	6.52e-05	-0.03451	0.749575	-0.521343	1.91e-07	0.31344	0.00294325	0.166658	0.120684	-0.179374	0.0944825	-0.09378	0.384807	0.0682266	0.527643	0.334775	0.00143216
Fam210a	black	0.110028	0.307493	0.855716	2.46e-26	0.6967	4.77e-14	0.117833	0.274227	0.0512814	0.635146	-0.436231	2.15e-05	0.0124349	0.908456	0.283339	0.00747268	-0.134826	0.210417	0.013335	0.901861	0.165822	0.122584	0.00990503	0.927023	0.17968	0.0939133	-0.0987532	0.359991	0.444142	1.46e-05	0.212234	0.0471292	-0.251304	0.0181878	0.572313	5.7e-09	0.0999428	0.354205	0.105852	0.326325	0.143949	0.180884	0.0881201	0.414266	0.201968	0.0591555	-0.74824	5.37e-17
Tfg	black	0.110106	0.307146	-0.554836	2.03e-08	-0.509579	3.97e-07	0.0239977	0.824367	0.0616185	0.568467	0.179281	0.0946562	-0.145562	0.175996	-0.278578	0.00858439	-0.0657832	0.542566	-0.224843	0.0351953	-0.0084796	0.937502	0.0522676	0.628646	-0.380129	0.000259119	0.232312	0.029405	-0.249986	0.0188253	-0.0445031	0.680551	-0.0719523	0.505292	-0.379242	0.00026859	-0.0166316	0.877769	-0.160655	0.134846	-0.0329619	0.760464	0.00563121	0.958473	-0.0279483	0.796036	0.454701	8.57e-06
Nup88	black	0.11141	0.301417	-0.473229	3.22e-06	-0.402176	0.000102688	0.129624	0.228711	-0.07098	0.511078	0.204789	0.0556256	-0.316965	0.00262224	-0.267933	0.0116086	-0.146212	0.174052	-0.170275	0.112719	-0.121859	0.258049	0.121091	0.261083	-0.378643	0.000275157	0.0229355	0.832024	-0.339775	0.00120067	-0.228473	0.0322721	-0.0877525	0.416223	-0.41448	5.95e-05	0.0862245	0.424417	-0.0246099	0.819961	-0.145927	0.174902	-0.0772319	0.47448	-0.0666136	0.537471	0.3861	0.00020296
Bcl2	black	0.111786	0.299781	0.728109	9.15e-16	0.370053	0.000387255	-0.052822	0.625004	0.352652	0.000752184	-0.194364	0.0695898	-0.0366966	0.734281	0.145083	0.177437	-0.121947	0.257703	-0.166575	0.12087	0.552178	2.45e-08	0.0680755	0.52856	0.0962736	0.372238	0.30898	0.00339972	0.165741	0.12277	0.213396	0.0459044	-0.36191	0.000530803	0.540469	5.47e-08	0.0830158	0.441923	-0.139097	0.196192	0.161128	0.133686	0.175611	0.101721	0.275452	0.00939101	-0.632169	3.96e-11
Ahnak	black	0.113032	0.294391	0.504612	5.36e-07	-0.0128435	0.905462	-0.160598	0.134987	0.404798	9.16e-05	0.00817178	0.939767	0.0233974	0.828693	-0.00670027	0.950598	-0.0243426	0.821884	-0.357582	0.000625563	0.731203	6.02e-16	-0.056373	0.601894	-0.0607607	0.573873	0.605348	4.17e-10	-0.21122	0.0482189	0.340723	0.0011608	-0.345229	0.000987277	0.416954	5.32e-05	-0.0906987	0.400685	-0.393662	0.000147944	0.292449	0.00569386	-0.0942327	0.382506	0.454855	8.5e-06	-0.372195	0.000355938
Kmt2a	black	0.113095	0.29412	0.627396	6.12e-11	0.171685	0.109728	-0.269654	0.0110645	0.467789	4.32e-06	0.0862954	0.424035	-0.016676	0.877445	0.150457	0.16175	0.0565562	0.600712	-0.229487	0.0314928	0.587789	1.74e-09	0.0120131	0.911549	-0.200235	0.0614132	0.443595	1.5e-05	-0.0389171	0.718854	0.254849	0.016565	-0.386107	0.000202901	0.57069	6.43e-09	-0.0837529	0.437865	-0.4051	9.04e-05	0.266876	0.0119543	-0.0806084	0.455318	0.178758	0.0956396	-0.437751	2e-05
Thap2	black	0.113336	0.293088	0.738159	2.29e-16	0.3796	0.00026473	0.153839	0.15242	0.16583	0.122566	-0.304618	0.00390635	-0.195154	0.0684404	0.0403684	0.708831	-0.260384	0.0142811	-0.219852	0.0395748	0.441061	1.7e-05	-0.119254	0.26844	0.0704475	0.51426	0.101532	0.346565	0.114543	0.287943	0.252022	0.0178484	-0.354771	0.000695139	0.412001	6.65e-05	0.166731	0.120518	-0.00532979	0.960694	0.207749	0.0521085	0.298537	0.00472497	0.334608	0.00144055	-0.664764	1.63e-12
Naa25	black	0.114096	0.28984	0.684642	1.91e-13	0.6122	2.33e-10	-0.13105	0.223591	0.17025	0.112773	-0.195121	0.0684889	-0.429923	2.91e-05	0.131069	0.223524	0.108179	0.315741	0.237146	0.0261041	0.114897	0.286445	-0.021434	0.842876	-0.0899028	0.404849	0.0300225	0.781264	0.195939	0.0673149	-0.0104085	0.923325	-0.0211379	0.845019	0.577667	3.8e-09	-0.0192313	0.858847	0.0134748	0.900838	-0.0134425	0.901075	0.132322	0.219088	0.0569426	0.598222	-0.460593	6.32e-06
Fzd4	black	0.116284	0.280629	0.635455	2.92e-11	0.177878	0.0973108	-0.162775	0.129707	0.470705	3.69e-06	-0.113581	0.292036	-0.0543553	0.614979	0.0247047	0.819279	-0.0370983	0.731482	-0.256751	0.0157472	0.634248	3.26e-11	-0.0494265	0.647447	-0.0530396	0.623577	0.493511	1.03e-06	-0.0987162	0.360172	0.341823	0.00111608	-0.404423	9.31e-05	0.520594	2e-07	-0.0343321	0.750824	-0.329049	0.00174642	0.341817	0.00111631	-0.0694089	0.520498	0.367058	0.000435294	-0.44552	1.36e-05
Tm9sf3	black	0.118031	0.273414	0.709106	1.07e-14	0.565751	9.26e-09	-0.250265	0.0186886	0.176669	0.0996424	-0.259092	0.0147881	-0.253268	0.0172727	-0.0271302	0.801883	0.304712	0.0038948	0.251963	0.0178762	0.0553241	0.60868	-0.100888	0.349648	-0.0239706	0.824563	-0.0862707	0.424168	-0.0490058	0.65025	0.186096	0.0825689	0.072636	0.501244	0.660547	2.52e-12	-0.237883	0.0256296	-0.0957118	0.375048	0.152968	0.154783	-0.0245273	0.820555	0.157766	0.142097	-0.267997	0.0115881
Cdk10	black	0.120571	0.263151	-0.718669	3.18e-15	-0.580737	3.01e-09	-0.381716	0.000242936	0.240903	0.023761	0.672091	7.55e-13	0.227065	0.033381	-0.0799243	0.459166	0.295942	0.00511837	-0.0408953	0.705204	-0.0837785	0.437725	0.337718	0.00129142	-0.352449	0.000757848	0.176931	0.0991346	-0.175777	0.101392	-0.0976716	0.365302	0.046513	0.666959	-0.244746	0.0215523	-0.221737	0.0378699	-0.380276	0.000257578	-0.12543	0.244256	-0.362968	0.000509734	-0.286631	0.00678022	0.570852	6.36e-09
Paqr9	black	0.12059	0.263077	0.612596	2.25e-10	0.454942	8.47e-06	-0.311354	0.00314943	0.320969	0.00229597	-0.13818	0.199184	-0.33185	0.00158563	0.10336	0.337908	0.230807	0.0305021	0.188514	0.0785871	0.147176	0.171199	0.00450708	0.966757	-0.205009	0.0553574	0.152308	0.156593	0.00130929	0.990341	0.118268	0.272446	-0.103637	0.336606	0.615561	1.75e-10	-0.13295	0.216889	-0.1956	0.0677985	0.123448	0.251848	-0.227288	0.0332025	0.0516394	0.632783	-0.225721	0.0344683
Slc16a1	black	0.121367	0.25999	0.484994	1.68e-06	0.321164	0.00228108	-0.0703587	0.514792	0.276708	0.00905947	-0.0790394	0.464169	0.104263	0.333681	0.209189	0.0504647	0.19064	0.0752157	-0.0343238	0.750883	0.256314	0.0159319	0.0265886	0.805759	0.222144	0.0375106	-0.0112678	0.917016	0.17699	0.0990196	0.479232	2.32e-06	0.0720431	0.504754	0.49732	8.26e-07	-0.318671	0.00247845	-0.151305	0.159371	0.062974	0.559973	0.0646755	0.549398	0.17317	0.106642	-0.448179	1.19e-05
Suz12	black	0.123155	0.252981	0.636553	2.63e-11	0.332622	0.00154375	0.172733	0.107543	-0.0223604	0.836177	-0.360064	0.000569499	-0.139234	0.195745	0.204632	0.0558169	-0.289656	0.0061945	-0.205037	0.0553227	0.381621	0.000243876	0.0203454	0.850761	0.031928	0.767762	0.12707	0.238093	0.110084	0.307246	0.0832868	0.440428	-0.361525	0.000538684	0.306997	0.00362229	0.218652	0.0406927	0.0377951	0.726635	0.131509	0.221958	0.375879	0.000307458	0.324508	0.00203856	-0.529528	1.13e-07
Hook3	black	0.123197	0.252821	0.744619	9.12e-17	0.410236	7.2e-05	-0.314844	0.00281138	0.376323	0.000302045	0.157683	0.142311	-0.13248	0.218533	0.236088	0.0267986	0.133825	0.213855	-0.0701386	0.516111	0.513119	3.19e-07	-0.12708	0.238054	-0.0962547	0.372333	0.293233	0.00555993	0.247049	0.0203149	0.238547	0.0252085	-0.290481	0.0060426	0.734657	3.74e-16	-0.102177	0.343496	-0.348486	0.000876924	0.172787	0.107431	-0.0403977	0.708629	0.119585	0.267105	-0.67945	3.4e-13
St13	black	0.124116	0.249269	0.681104	2.83e-13	0.379049	0.000270687	0.0960222	0.373494	0.0629399	0.560186	-0.38543	0.000208648	-0.122993	0.253613	0.0679037	0.529603	-0.132633	0.217998	-0.18573	0.0831849	0.317068	0.00261335	0.0378049	0.726567	-0.0170095	0.875014	0.128486	0.232859	-0.094953	0.378863	0.355537	0.000675521	-0.311706	0.0031137	0.457075	7.58e-06	0.00250305	0.981535	-0.096144	0.372885	0.234289	0.0280148	0.166898	0.120141	0.251937	0.0178884	-0.468119	4.24e-06
Tmppe	black	0.124174	0.249045	0.743425	1.08e-16	0.738737	2.12e-16	-0.11863	0.270969	0.122432	0.255802	-0.273258	0.0099962	-0.086575	0.422529	0.279815	0.00828243	0.100706	0.350526	0.263805	0.0130104	0.010001	0.926318	0.0538826	0.618062	0.131947	0.220409	-0.130623	0.225116	0.43438	2.35e-05	0.137145	0.202605	-0.0862415	0.424326	0.642695	1.47e-11	-0.0042405	0.968722	0.0603108	0.576718	0.185791	0.0830825	-0.0559239	0.604795	0.0483366	0.654719	-0.602817	5.15e-10
Cacfd1	black	0.124763	0.24679	-0.612626	2.25e-10	-0.608872	3.1e-10	-0.244776	0.0215358	0.198892	0.0632117	0.387961	0.000187897	-0.0119488	0.91202	-0.25575	0.0161732	0.00523253	0.96141	-0.0964432	0.371393	0.0967201	0.370015	-0.0590329	0.584835	-0.304073	0.00397421	0.418678	4.92e-05	-0.342898	0.00107385	-0.285948	0.00691903	-0.130925	0.224037	-0.381138	0.000248721	0.121678	0.258762	-0.227978	0.032658	-0.0337154	0.755158	-0.293962	0.00543785	-0.22365	0.0362032	0.562635	1.16e-08
Tmx1	black	0.129249	0.230072	0.453203	9.25e-06	0.289067	0.0063049	0.270292	0.0108683	-0.0983802	0.361817	-0.45837	7.09e-06	0.0149842	0.889796	0.131672	0.221381	-0.446954	1.27e-05	-0.171164	0.110825	0.17487	0.103195	0.163567	0.127825	0.0882311	0.413675	0.0367368	0.734001	0.165558	0.123189	-0.0462964	0.668419	-0.469014	4.04e-06	0.0839668	0.436693	0.426981	3.34e-05	0.182919	0.0880418	0.096353	0.371843	0.110834	0.303942	0.302625	0.00415949	-0.426184	3.47e-05
Sema3a	black	0.130756	0.22464	0.618605	1.34e-10	0.512125	3.39e-07	0.0984191	0.361627	-0.094521	0.381046	-0.315844	0.0027207	0.0383728	0.722625	0.108342	0.315008	-0.163378	0.128273	-0.0112059	0.91747	0.0847601	0.432356	0.04371	0.685943	0.18832	0.0789009	-0.197953	0.0644935	0.357875	0.000618704	0.0808666	0.453871	-0.320351	0.00234385	0.391099	0.00016482	0.172556	0.10791	0.0971447	0.367907	0.234065	0.0281693	0.174104	0.104739	0.15312	0.154367	-0.554557	2.07e-08
Xrcc1	black	0.132178	0.219594	-0.48676	1.52e-06	-0.334177	0.0014624	-0.291903	0.00578871	0.197593	0.06499	0.547247	3.45e-08	0.0726115	0.50139	-0.026668	0.80519	0.20308	0.0577431	-0.0257442	0.811813	-0.116277	0.280659	0.359713	0.000577127	-0.432947	2.52e-05	0.0881364	0.414179	0.100606	0.351007	-0.0794871	0.461633	-0.0665471	0.537879	-0.0911655	0.398255	-0.144259	0.179937	-0.320665	0.00231942	-0.0908321	0.39999	-0.145474	0.17626	-0.322668	0.00216894	0.31355	0.00293275
Zxdb	black	0.132451	0.218635	0.566178	8.98e-09	0.5522	2.44e-08	-0.290132	0.00610646	0.161255	0.133378	0.0212296	0.844355	0.130778	0.224563	0.243365	0.0223251	0.322549	0.00217761	0.237184	0.02608	0.0272148	0.801278	-0.204657	0.0557868	0.136524	0.204674	-0.139654	0.194386	0.455824	8.09e-06	0.236842	0.0263024	0.0349402	0.746558	0.663682	1.83e-12	-0.233443	0.0286032	-0.136814	0.203704	0.0703703	0.514723	-0.129646	0.228635	-0.10742	0.319169	-0.483855	1.79e-06
Chd2	black	0.133293	0.215695	0.449644	1.11e-05	0.0127769	0.90595	-0.2686	0.0113949	0.397076	0.000127947	0.14904	0.165783	-0.366796	0.000439743	0.0344195	0.750211	0.064687	0.549327	-0.277194	0.00893374	0.573162	5.35e-09	0.0108987	0.919725	-0.436794	2.09e-05	0.5331	8.94e-08	-0.285761	0.00695743	0.191719	0.0735489	-0.361035	0.000548846	0.46005	6.5e-06	-0.12789	0.235053	-0.473314	3.21e-06	0.233631	0.0284711	-0.0243109	0.822112	0.226873	0.0335345	-0.229617	0.0313939
1810013L24Rik	black	0.13507	0.209583	0.758518	1.14e-17	0.490089	1.26e-06	0.00644273	0.952494	0.333269	0.00150942	-0.28849	0.00641465	-0.265121	0.0125482	0.0348694	0.747055	-0.0815072	0.450291	-0.0177063	0.869937	0.329124	0.00174192	0.0275679	0.798754	0.0906915	0.400723	0.0492575	0.648573	0.125905	0.24246	0.153172	0.154226	-0.205711	0.0545094	0.513164	3.18e-07	0.0723752	0.502786	0.00348822	0.974269	0.173526	0.105914	0.06456	0.550113	0.283604	0.00741492	-0.585304	2.11e-09
Foxn3	black	0.135161	0.209273	0.713091	6.47e-15	0.338431	0.00125927	-0.0183462	0.865281	0.328671	0.00176918	-0.15222	0.156835	-0.0631995	0.558567	0.0810324	0.452943	0.0743726	0.49104	-0.291617	0.005839	0.463762	5.35e-06	0.0317595	0.768953	0.0117593	0.91341	0.175131	0.102675	0.101424	0.347083	0.708029	1.22e-14	-0.20956	0.0500481	0.665221	1.56e-12	-0.349616	0.000841335	-0.324588	0.00203301	0.149214	0.165284	0.176882	0.0992288	0.273281	0.00998969	-0.597085	8.24e-10
Zfp712	black	0.135893	0.206795	0.490041	1.26e-06	0.393227	0.000150692	-0.239946	0.0243404	0.0570446	0.597565	0.0486109	0.652886	-0.0563074	0.602317	0.264207	0.0128677	0.133462	0.215109	0.0520274	0.630227	0.0780744	0.469658	0.096164	0.372786	-0.210191	0.0493459	-0.000617883	0.995441	0.207809	0.0520385	0.0206517	0.848541	-0.27118	0.0106004	0.526707	1.35e-07	-0.0406935	0.706592	-0.224788	0.0352417	0.0118236	0.912938	-0.0126397	0.906955	0.0789136	0.464882	-0.35165	0.000780609
Cfap20	black	0.138597	0.19782	-0.683553	2.16e-13	-0.582849	2.55e-09	0.0383749	0.72261	-0.0357884	0.740621	0.185514	0.0835511	-0.1081	0.316097	-0.229966	0.0311303	-0.0906109	0.401143	-0.0922579	0.392603	-0.136556	0.204567	0.0421091	0.696874	-0.311516	0.00313293	0.067686	0.530927	-0.348698	0.000870134	-0.356805	0.000644121	0.0360758	0.738613	-0.583719	2.39e-09	0.124671	0.247142	0.00168302	0.987584	-0.0468409	0.664752	-0.0928054	0.389788	-0.0160979	0.881663	0.629167	5.21e-11
Crebrf	black	0.13903	0.196407	0.814029	5.35e-22	0.533766	8.55e-08	-0.0254125	0.814193	0.17396	0.105031	-0.224612	0.0353884	-0.0255366	0.813302	0.269826	0.0110112	-0.0293407	0.786112	-0.133497	0.214987	0.340135	0.00118536	-0.0652948	0.545573	0.0356189	0.741806	0.0857043	0.427228	0.342509	0.00108895	0.371986	0.000358886	-0.331148	0.00162466	0.66751	1.23e-12	-0.0624138	0.563477	-0.168173	0.117296	0.175875	0.1012	0.0642645	0.551944	0.256232	0.0159668	-0.726033	1.21e-15
Zfyve19	black	0.139952	0.193426	-0.589991	1.46e-09	-0.534335	8.24e-08	0.0234134	0.828577	-0.00260779	0.980762	0.298049	0.00479674	0.00732108	0.946027	-0.134241	0.21242	-0.0906401	0.400991	-0.17088	0.111427	-0.0942485	0.382427	0.00462732	0.965871	-0.160714	0.134701	-0.0277935	0.797142	-0.235945	0.0268937	-0.192301	0.0726622	-0.0488475	0.651306	-0.481813	2.01e-06	0.0846386	0.433019	-0.0583702	0.589064	-0.214853	0.0444073	-0.0899246	0.404734	-0.14663	0.172812	0.451329	1.02e-05
Pcdhb16	black	0.140112	0.192914	0.77298	1.11e-18	0.497312	8.26e-07	0.31184	0.00310029	-0.0844804	0.433882	-0.519618	2.13e-07	-0.0855297	0.428173	0.157266	0.14338	-0.335456	0.0013984	-0.170691	0.11183	0.256074	0.0160341	-0.0615431	0.568942	0.196235	0.0668935	-0.118624	0.270997	0.226749	0.0336336	0.206983	0.0529998	-0.300396	0.00445977	0.339647	0.00120615	0.203786	0.0568607	0.18267	0.0884821	0.267845	0.011637	0.367902	0.000421236	0.409203	7.54e-05	-0.650407	6.97e-12
Dnajc3	black	0.140287	0.192354	0.572543	5.6e-09	0.0413956	0.701767	-0.12071	0.262599	0.389111	0.000179113	-0.105675	0.327138	-0.126684	0.239534	-0.0545433	0.613754	-0.103061	0.339315	-0.387277	0.000193304	0.756549	1.54e-17	-0.113756	0.291288	-0.141962	0.187043	0.683056	2.28e-13	-0.208029	0.0517849	0.37157	0.000364826	-0.44575	1.35e-05	0.457645	7.36e-06	-0.0428151	0.692046	-0.395027	0.000139627	0.321479	0.00225719	-0.00334833	0.975301	0.343009	0.00106959	-0.388892	0.000180759
Zfp511	black	0.142181	0.186357	-0.651478	6.27e-12	-0.548623	3.13e-08	-0.253749	0.0170548	0.126304	0.240957	0.552843	2.34e-08	0.0491512	0.649281	-0.232595	0.0292026	0.269946	0.0109741	-0.070905	0.511525	-0.165182	0.124055	0.116	0.281812	-0.331367	0.00161236	-0.023461	0.828235	-0.302032	0.00423752	-0.0598932	0.579365	0.100567	0.351193	-0.261687	0.0137848	-0.273991	0.00979022	-0.315562	0.00274603	-0.173817	0.105321	-0.149488	0.1645	-0.292947	0.00560849	0.603381	4.91e-10
Zbtb33	black	0.142648	0.184901	0.739203	1.98e-16	0.509607	3.96e-07	-0.116255	0.280749	0.123377	0.252122	-0.322754	0.00216269	-0.185673	0.0832804	0.0601689	0.577617	-0.121839	0.258129	0.104591	0.332154	0.267384	0.0117872	-0.114567	0.287842	0.0347943	0.747581	0.0953495	0.376867	0.112238	0.297818	-0.130179	0.226708	-0.351581	0.000782592	0.467098	4.48e-06	0.305825	0.0037598	0.0367954	0.733592	0.245255	0.0212734	0.0780268	0.46993	0.246981	0.0203503	-0.485269	1.65e-06
Crnkl1	black	0.142927	0.184033	0.615835	1.7e-10	0.488942	1.34e-06	-0.117616	0.275117	0.136851	0.203581	-0.137934	0.199994	0.0730159	0.499003	0.107357	0.319457	0.0676455	0.531174	0.0647796	0.548754	0.174407	0.104127	0.0460226	0.670266	0.0128135	0.905681	0.133	0.216717	0.156429	0.145551	0.135415	0.208411	-0.17124	0.110664	0.546901	3.53e-08	-0.0376096	0.727925	-0.0872854	0.418718	0.229564	0.0314344	-0.106005	0.325623	-0.0824991	0.444779	-0.490307	1.24e-06
Mest	black	0.143875	0.181112	0.6182	1.39e-10	0.477431	2.56e-06	0.143258	0.183011	0.162037	0.13148	-0.329395	0.00172582	-0.0425673	0.693739	0.0669772	0.535248	-0.274855	0.00955259	0.0528672	0.624707	0.234728	0.027714	-0.070508	0.513899	0.168856	0.115793	0.0303527	0.77892	0.281634	0.00785549	-0.123967	0.249843	-0.235823	0.0269752	0.269924	0.0109811	0.355011	0.000688931	0.241552	0.0233755	0.234598	0.027803	0.00265696	0.980399	0.125408	0.244339	-0.579883	3.21e-09
Ptpn11	black	0.144316	0.179763	0.665991	1.44e-12	0.50565	5.03e-07	0.1192	0.26866	0.113417	0.292737	-0.312438	0.00304067	0.0711644	0.509978	0.14883	0.166387	0.0686077	0.525334	-0.140766	0.190823	0.228643	0.0321404	0.091142	0.398377	0.0806058	0.455333	0.0409636	0.704735	0.309772	0.00331431	0.642562	1.49e-11	-0.0343395	0.750772	0.612528	2.27e-10	-0.350867	0.000803488	-0.119019	0.269392	0.130931	0.224015	0.221506	0.038076	0.163218	0.128652	-0.614212	1.96e-10
Adrm1	black	0.145518	0.176128	-0.652956	5.42e-12	-0.576983	4.01e-09	-0.0962385	0.372414	0.165491	0.123343	0.405327	8.95e-05	0.0787259	0.465948	-0.0823411	0.445654	0.0389044	0.718941	-0.13255	0.21829	-0.0252139	0.81562	0.305801	0.00376266	-0.366488	0.000445035	0.208063	0.0517458	-0.221513	0.0380693	-0.181019	0.0914489	0.0116002	0.914577	-0.406707	8.42e-05	-0.0629117	0.560362	-0.177767	0.0975228	-0.19243	0.072468	-0.228289	0.0324152	-0.164549	0.125524	0.534974	7.9e-08
Pcdhb4	black	0.145624	0.175811	0.482676	1.91e-06	0.278468	0.0086119	-0.208559	0.0511776	0.22562	0.0345515	-0.0782222	0.468815	-0.100018	0.353839	0.050851	0.637991	0.166676	0.120642	-0.00903758	0.933399	0.202961	0.0578922	0.019119	0.859662	-0.0590749	0.584567	0.0468321	0.664811	0.0569631	0.59809	0.21155	0.0478616	-0.110177	0.306833	0.480967	2.1e-06	-0.167094	0.119701	-0.218731	0.0406182	0.275658	0.00933592	0.0729208	0.499564	0.0271952	0.801418	-0.239034	0.0249033
Ntn4	black	0.145907	0.174963	0.444367	1.44e-05	0.236751	0.0263616	0.10655	0.323126	0.0588345	0.586099	-0.108951	0.312279	-0.0655811	0.543809	0.0250323	0.816925	0.0410993	0.703802	-0.237399	0.0259409	0.21731	0.0419744	0.11246	0.296858	0.00380821	0.971909	-0.130085	0.227047	0.197829	0.0646641	0.479763	2.25e-06	-0.0559643	0.604534	0.398323	0.000121289	-0.312861	0.00299925	-0.155517	0.147942	0.135719	0.207383	0.594827	9.9e-10	0.319788	0.00238817	-0.42141	4.34e-05
Pcdhgc4	black	0.146446	0.173356	0.433969	2.4e-05	0.0857933	0.426746	-0.215949	0.043308	0.354346	0.000706239	-0.0162506	0.880548	-0.458938	6.89e-06	-0.0187851	0.862089	-0.00725225	0.946534	-0.203569	0.0571304	0.376788	0.000296475	-0.0292385	0.786839	-0.340074	0.00118794	0.275123	0.00947975	-0.172078	0.108905	0.138709	0.197452	-0.445461	1.37e-05	0.399082	0.000117393	-0.00396403	0.970761	-0.360635	0.000557255	0.210791	0.0486861	0.15654	0.145262	0.32075	0.00231281	-0.181681	0.0902505
Clmn	black	0.147987	0.168829	0.600907	6.03e-10	0.0978285	0.364529	-0.218444	0.0408893	0.483319	1.84e-06	-0.0208556	0.847063	-0.0762836	0.479938	0.0863694	0.423636	-0.082248	0.446171	-0.291432	0.00587181	0.65184	6.05e-12	0.0139827	0.89712	-0.1104	0.305851	0.429856	2.92e-05	-0.0753506	0.485341	0.306496	0.00368051	-0.520389	2.03e-07	0.477129	2.6e-06	0.066124	0.540472	-0.371546	0.000365167	0.310571	0.00323007	-0.0840157	0.436425	0.349269	0.000852129	-0.420122	4.6e-05
Zfp382	black	0.148031	0.168698	0.840774	1.23e-24	0.724582	1.47e-15	-0.290186	0.00609656	0.285023	0.00711116	-0.0864687	0.423101	-0.144781	0.178349	0.239887	0.0243765	0.252161	0.0177838	0.246572	0.0205661	0.166384	0.121305	-0.00041884	0.99691	-0.0223567	0.836204	-0.0225445	0.834848	0.389803	0.000174017	0.157226	0.143484	-0.0767966	0.476981	0.823949	6.33e-23	-0.141772	0.18764	-0.127618	0.236059	0.11543	0.284202	-0.0156583	0.884872	0.116271	0.280681	-0.640912	1.75e-11
Rrp9	black	0.14815	0.168355	-0.773273	1.06e-18	-0.683057	2.28e-13	-0.179318	0.0945872	0.111933	0.299139	0.495651	9.11e-07	-0.0528713	0.624681	-0.223838	0.0360426	0.0884293	0.412623	-0.116957	0.277836	-0.030567	0.777399	0.158353	0.1406	-0.393491	0.000149021	0.265216	0.0125155	-0.26841	0.0114555	-0.26829	0.0114938	0.0276392	0.798244	-0.467844	4.31e-06	-0.0539355	0.617716	-0.234615	0.0277909	-0.179446	0.0943477	-0.194174	0.0698688	-0.219211	0.0401688	0.659011	2.95e-12
Atp7a	black	0.150769	0.160873	0.552785	2.35e-08	0.0535757	0.620067	-0.131281	0.222768	0.511591	3.51e-07	-0.0375617	0.728258	-0.098583	0.360824	0.00344409	0.974594	-0.061619	0.568464	-0.340749	0.00115974	0.746981	6.46e-17	-0.127241	0.237455	-0.0827215	0.443548	0.598012	7.64e-10	-0.149728	0.163815	0.360392	0.000562445	-0.368408	0.000413005	0.448029	1.2e-05	-0.0626431	0.562041	-0.365735	0.000458203	0.458759	6.95e-06	0.021404	0.843092	0.388672	0.000182418	-0.420883	4.44e-05
Scyl2	black	0.151092	0.159967	0.42609	3.49e-05	0.405765	8.78e-05	-0.281066	0.00798666	0.26617	0.0121904	0.12012	0.264954	-0.395207	0.000138563	0.0305232	0.77771	0.207354	0.052567	0.183975	0.0861914	0.0511934	0.635727	-0.148375	0.167701	-0.276323	0.00915989	0.0223445	0.836292	0.126864	0.238859	-0.0562994	0.602368	-0.0877342	0.41632	0.510924	3.65e-07	-0.079959	0.45897	-0.166037	0.122093	0.130452	0.225729	0.0822632	0.446086	0.0697876	0.518219	-0.313647	0.00292348
Cox4i2	black	0.152469	0.156149	-0.470153	3.8e-06	-0.400573	0.000110082	0.0762798	0.47996	0.038931	0.718757	0.0451874	0.675912	0.16808	0.117503	-0.176208	0.100545	0.0335036	0.756648	-0.112943	0.294773	-0.0695833	0.519447	-0.0368134	0.733466	-0.11016	0.306909	0.0410239	0.70432	-0.133731	0.214177	0.089202	0.408535	0.146251	0.173937	-0.346977	0.00092659	-0.145495	0.176196	-0.036576	0.735122	-0.0157031	0.884544	-0.0481112	0.656227	-0.0732973	0.497346	0.416934	5.32e-05
Pigp	black	0.153202	0.154147	0.446342	1.31e-05	0.413765	6.15e-05	0.0304911	0.777937	-0.0932713	0.387402	-0.299498	0.00458616	0.185299	0.0839151	0.27673	0.00905376	0.00184403	0.986396	0.0689269	0.523404	-0.0970366	0.368443	0.497374	8.23e-07	0.0315945	0.77012	-0.241262	0.0235474	0.211643	0.0477617	0.126799	0.239105	-0.0970521	0.368366	0.314777	0.00281757	-0.0229423	0.831976	0.0539007	0.617944	-0.00679509	0.9499	0.0741677	0.492238	0.189594	0.0768602	-0.259692	0.0145508
Mamld1	black	0.154015	0.151945	0.504468	5.4e-07	0.361045	0.00054862	-0.345458	0.000979125	0.370502	0.000380479	0.0526381	0.626211	-0.351342	0.000789536	0.12812	0.234204	0.0510686	0.636552	0.223797	0.0360775	0.314153	0.00287558	-0.125013	0.245838	-0.211208	0.0482311	0.343015	0.00106934	0.101421	0.347094	-0.298528	0.00472619	-0.225616	0.0345546	0.445972	1.33e-05	0.227443	0.0330799	-0.0981757	0.362821	0.0480784	0.656447	-0.124837	0.246511	0.0377386	0.727027	-0.337101	0.00131984
Mrpl24	black	0.155307	0.148497	-0.581593	2.81e-09	-0.593431	1.11e-09	-0.0386027	0.721031	0.0343166	0.750934	0.261063	0.0140206	0.29762	0.00486077	-0.0825079	0.44473	-0.00200578	0.985203	-0.268311	0.0114873	0.0669285	0.535545	0.0473011	0.661658	-0.259473	0.014637	0.309478	0.0033458	-0.297244	0.00491741	0.0905716	0.401349	-0.0398513	0.712396	-0.373117	0.000343188	-0.107615	0.318288	-0.241116	0.0236338	0.152841	0.15513	-0.169985	0.113343	-0.116804	0.27847	0.467221	4.45e-06
Rif1	black	0.155367	0.148339	0.632981	3.67e-11	0.120507	0.263409	-0.107979	0.316642	0.426701	3.39e-05	0.0673978	0.532682	-0.204272	0.0562591	0.100544	0.351305	-0.151982	0.157491	-0.402272	0.000102261	0.668131	1.15e-12	-0.068207	0.527762	-0.20495	0.0554292	0.409648	7.39e-05	-0.023642	0.82693	0.281912	0.00779182	-0.566269	8.92e-09	0.485339	1.65e-06	0.0571316	0.597006	-0.380988	0.000250243	0.23028	0.0308943	0.0663145	0.539303	0.275515	0.00937422	-0.557562	1.67e-08
Gpatch1	black	0.156011	0.146642	-0.669604	9.83e-13	-0.537345	6.74e-08	-0.351894	0.000773588	0.177646	0.0977553	0.490348	1.24e-06	-0.208631	0.051096	-0.233799	0.0283541	0.227889	0.0327277	0.0711136	0.510281	-0.0973378	0.366951	0.114741	0.287102	-0.490399	1.23e-06	0.275108	0.00948383	-0.319755	0.00239076	-0.343759	0.00104111	0.073503	0.496136	-0.306348	0.00369782	-0.0788188	0.46542	-0.266064	0.0122261	-0.169558	0.114264	-0.288547	0.00640377	-0.231918	0.029689	0.673919	6.2e-13
Asf1a	black	0.156092	0.146431	0.564859	9.89e-09	0.226734	0.0336456	0.0393699	0.715721	0.124757	0.246815	-0.216347	0.0429142	0.0158992	0.883113	-0.0148348	0.890888	0.0244238	0.8213	-0.232202	0.0294842	0.325989	0.00193875	-0.00503254	0.962884	-0.0306324	0.776935	0.0999178	0.354326	-0.0211585	0.84487	0.488869	1.35e-06	-0.141295	0.189146	0.443898	1.48e-05	-0.252867	0.0174561	-0.200278	0.0613566	0.189529	0.076963	0.23166	0.0298765	0.256605	0.0158085	-0.352332	0.000761145
Gramd1b	black	0.156638	0.145007	0.701578	2.67e-14	0.461778	5.94e-06	-0.256678	0.0157778	0.401299	0.000106675	0.00330589	0.975614	-0.356317	0.000656058	0.113301	0.293237	0.115339	0.284583	0.0138215	0.8983	0.324211	0.00205912	0.0488542	0.651262	-0.278237	0.00866937	0.202274	0.0587642	0.166816	0.120326	0.0999835	0.354008	-0.299638	0.0045663	0.682012	2.56e-13	-0.0771932	0.474701	-0.262883	0.0133427	0.0654009	0.544919	0.0446217	0.679746	0.173531	0.105905	-0.483864	1.79e-06
Lrif1	black	0.157735	0.142176	-0.472967	3.27e-06	-0.394381	0.00014351	-0.293311	0.00554668	0.213128	0.0461843	0.465169	4.97e-06	-0.00864625	0.936276	-0.0863668	0.42365	0.242786	0.0226559	-0.00574302	0.957649	0.0132838	0.902236	0.231794	0.0297793	-0.287699	0.00656812	0.154309	0.151154	-0.170696	0.111819	-0.145257	0.176913	0.0875666	0.417215	-0.137662	0.20089	-0.167291	0.11926	-0.28086	0.00803478	-0.0982263	0.362573	-0.184419	0.0854222	-0.141216	0.189394	0.387604	0.000190702
Stk19	black	0.158559	0.140078	-0.782311	2.27e-19	-0.644007	1.3e-11	-0.258202	0.0151465	0.158132	0.141163	0.509101	4.08e-07	0.0295883	0.78435	-0.231849	0.0297389	0.169034	0.115404	-0.00401969	0.97035	-0.131946	0.220413	0.184432	0.0853995	-0.410574	7.09e-05	0.175599	0.101745	-0.27608	0.00922387	-0.296371	0.00505138	0.0809598	0.453349	-0.440053	1.79e-05	-0.0721034	0.504396	-0.221781	0.0378312	-0.135163	0.209267	-0.359856	0.000574009	-0.250962	0.0183517	0.724436	1.49e-15
Acbd3	black	0.15902	0.138914	0.561667	1.25e-08	0.469436	3.95e-06	-0.0832599	0.440576	0.140263	0.192431	-0.287345	0.00663764	-0.221149	0.0383951	0.118473	0.271611	-0.00421368	0.96892	0.102325	0.342794	0.17493	0.103075	0.00385217	0.971585	-0.00993981	0.926767	0.143564	0.182066	0.223458	0.0363674	0.0663916	0.538831	-0.142325	0.185907	0.456607	7.77e-06	0.0686473	0.525095	-0.0130086	0.904252	0.0104772	0.92282	0.0922133	0.392833	0.178209	0.0966787	-0.419116	4.82e-05
Ccdc15	black	0.16038	0.135524	0.481099	2.09e-06	0.27335	0.00997027	-0.131823	0.220849	0.247025	0.0203272	-0.047779	0.658452	0.104734	0.33149	0.178223	0.0966531	0.0679852	0.529109	-0.120803	0.262227	0.238695	0.0251158	0.161419	0.132977	-0.026451	0.806745	0.051973	0.630584	0.17796	0.0971526	0.287651	0.00657739	-0.260367	0.0142877	0.474677	2.98e-06	-0.112804	0.295373	-0.232495	0.0292744	-0.0481657	0.655863	0.113653	0.291729	0.150654	0.161194	-0.406992	8.32e-05
Rfng	black	0.161829	0.131981	-0.721177	2.29e-15	-0.575397	4.52e-09	-0.240077	0.0242603	0.122723	0.254662	0.566202	8.96e-09	0.0541739	0.616161	-0.0811922	0.45205	0.199578	0.0622877	-0.130006	0.227334	-0.162906	0.129394	0.194446	0.06947	-0.468123	4.24e-06	0.0347175	0.74812	-0.113418	0.292736	-0.00212669	0.984311	-0.0412857	0.702521	-0.291869	0.00579475	-0.216572	0.0426936	-0.351442	0.00078663	-0.123277	0.25251	-0.199847	0.0619292	-0.367442	0.000428843	0.570393	6.58e-09
Mars2	black	0.164447	0.125761	0.672083	7.55e-13	0.494424	9.78e-07	0.00156354	0.988465	0.240189	0.024192	-0.167453	0.118896	-0.214106	0.04517	0.194887	0.0688267	-0.142197	0.186308	0.0196269	0.855974	0.261581	0.0138245	-0.0340336	0.752921	0.0314412	0.771205	-0.0341265	0.752269	0.254103	0.0168957	-0.00332797	0.975451	-0.299628	0.00456771	0.441629	1.65e-05	0.214536	0.0447294	0.0440017	0.683958	0.0558328	0.605385	0.0690526	0.522645	0.205805	0.0543972	-0.611388	2.5e-10
Zzz3	black	0.165967	0.122253	0.816555	3.14e-22	0.699868	3.28e-14	0.0303174	0.77917	0.0799338	0.459112	-0.294717	0.00531399	-0.00555105	0.959063	0.28763	0.00658164	-0.0404633	0.708177	0.073682	0.495085	0.218347	0.040981	-0.0301486	0.780369	0.186149	0.08248	-0.028836	0.789705	0.470882	3.66e-06	0.22741	0.0331064	-0.134556	0.21134	0.625728	7.11e-11	0.0232712	0.829603	0.0625233	0.562791	0.172946	0.107104	0.147785	0.169417	0.17922	0.0947702	-0.796114	1.86e-20
Mrs2	black	0.16783	0.118057	0.826877	3.28e-23	0.547571	3.37e-08	-0.0668937	0.535758	0.239725	0.0244761	-0.135103	0.209473	-0.242186	0.0230035	0.197048	0.065749	0.0442418	0.682326	-0.0614158	0.569743	0.364224	0.000485719	-0.126227	0.241245	-0.0324229	0.764266	0.0812437	0.451762	0.278404	0.00862777	0.299377	0.00460344	-0.183939	0.0862538	0.691534	8.72e-14	-0.129436	0.229394	-0.153338	0.153776	0.119981	0.265511	0.158987	0.138998	0.262354	0.0135366	-0.695057	5.79e-14
Msantd4	black	0.170523	0.112187	0.49302	1.06e-06	0.427322	3.29e-05	0.0318409	0.768377	-0.0893236	0.407894	-0.288045	0.00650052	-0.019364	0.857883	0.0577656	0.592935	-0.0373037	0.730052	-0.0528139	0.625057	0.0711696	0.509947	0.0375992	0.727997	-0.0638353	0.554608	0.0568307	0.598942	0.230867	0.030458	0.282681	0.00761848	-0.220181	0.0392724	0.435096	2.27e-05	-0.0504399	0.640715	-0.0733261	0.497176	0.184463	0.0853462	0.125825	0.242759	0.0385469	0.721418	-0.422135	4.19e-05
Slc38a9	black	0.171037	0.111094	0.448915	1.15e-05	0.058528	0.588056	-0.0527649	0.625379	0.394547	0.000142499	0.148583	0.167099	-0.169222	0.114995	0.155811	0.147168	-0.110001	0.30761	-0.337663	0.00129394	0.62355	8.64e-11	-0.146819	0.172252	-0.138228	0.199026	0.467078	4.49e-06	-0.0522991	0.628438	0.245624	0.0210731	-0.353244	0.000735821	0.370999	0.000373127	-0.0244223	0.821311	-0.301677	0.00428495	0.186201	0.0823919	-0.0796867	0.460506	0.0909818	0.39921	-0.496514	8.66e-07
Epm2aip1	black	0.171137	0.110883	0.755869	1.71e-17	0.716897	3.99e-15	0.0647246	0.549094	-0.114999	0.286012	-0.343763	0.00104096	-0.0788963	0.464981	0.307178	0.00360146	-0.11283	0.295262	0.12359	0.251298	0.0262596	0.808116	-0.0837071	0.438117	0.158149	0.141119	-0.221642	0.0379549	0.510172	3.83e-07	0.0968422	0.369408	-0.215982	0.0432758	0.521478	1.89e-07	0.159497	0.137719	0.143506	0.182244	0.10698	0.321167	0.1259	0.242477	0.123035	0.253447	-0.718286	3.34e-15
Ipmk	black	0.172085	0.108889	0.487351	1.47e-06	0.106825	0.321872	-0.0946238	0.380526	0.494586	9.69e-07	-0.0902563	0.402996	-0.114333	0.288834	0.114972	0.286128	-0.235975	0.0268738	-0.247057	0.0203108	0.634493	3.19e-11	0.0461759	0.669232	-0.0307749	0.775924	0.528463	1.21e-07	0.0916427	0.39578	0.0554499	0.607865	-0.506403	4.81e-07	0.318998	0.00245167	0.260373	0.0142851	-0.191229	0.0743023	0.138238	0.198994	0.00877181	0.935353	0.218501	0.0408351	-0.442869	1.56e-05
Aup1	black	0.175627	0.101689	-0.717103	3.89e-15	-0.668644	1.09e-12	-0.146926	0.171937	0.0470978	0.663024	0.469989	3.84e-06	0.142085	0.18666	-0.121861	0.25804	0.00761925	0.943832	-0.195947	0.0673034	0.00262807	0.980613	0.0409056	0.705133	-0.308985	0.00339913	0.240131	0.0242274	-0.236731	0.026375	-0.112796	0.295407	-0.0872503	0.418906	-0.447119	1.26e-05	-0.00867665	0.936053	-0.246284	0.0207193	0.131129	0.223307	-0.212946	0.0463759	-0.241133	0.0236238	0.554623	2.06e-08
Rbm12	black	0.176371	0.100225	0.664227	1.73e-12	0.248059	0.0197914	0.00249162	0.981619	0.399373	0.00011593	-0.126546	0.240051	-0.163794	0.12729	0.112604	0.296235	-0.222051	0.0375923	-0.310811	0.00320511	0.615073	1.82e-10	0.0188785	0.86141	-0.125772	0.242962	0.405473	8.89e-05	0.105261	0.32905	0.18662	0.081692	-0.520884	1.97e-07	0.456973	7.62e-06	0.139335	0.195419	-0.213947	0.045334	0.264861	0.0126384	0.0804187	0.456384	0.308975	0.00340029	-0.598256	7.49e-10
Pde12	black	0.176613	0.0997529	0.604065	4.64e-10	0.578805	3.49e-09	-0.0285162	0.791985	0.236462	0.0265513	-0.21359	0.0457035	-0.0822972	0.445897	0.200745	0.0607423	0.1079	0.316998	0.138919	0.19677	0.0153268	0.887293	0.0284623	0.792369	-0.0744282	0.490715	-0.0829923	0.442052	0.343268	0.00105965	0.200606	0.0609247	-0.0561781	0.603152	0.545118	3.99e-08	-0.129259	0.230039	-0.000324632	0.997605	0.0576955	0.593384	0.00112827	0.991676	-0.0312598	0.772489	-0.470888	3.66e-06
Socs4	black	0.177912	0.0972459	0.721644	2.16e-15	0.296005	0.00510845	-0.0482241	0.655472	0.423894	3.86e-05	-0.0930912	0.388323	-0.218538	0.0408001	0.0509377	0.637418	-0.0398717	0.712255	-0.265643	0.0123689	0.54258	4.74e-08	-0.00637951	0.95296	-0.082547	0.444513	0.232814	0.0290469	0.0613854	0.569934	0.368759	0.00040738	-0.327702	0.00182884	0.579556	3.29e-09	-0.097296	0.367158	-0.273187	0.0100164	0.114059	0.289995	0.17199	0.109089	0.330913	0.00163789	-0.587917	1.72e-09
Cd99l2	black	0.181824	0.0899927	0.418799	4.89e-05	0.325877	0.00194613	0.127523	0.236411	-0.0713275	0.509006	-0.309519	0.00334133	0.130749	0.224664	0.190127	0.0760186	-0.221599	0.0379924	-0.179437	0.0943655	0.0914828	0.396609	0.0968797	0.369222	0.0322108	0.765764	-0.00033392	0.997536	0.340138	0.00118526	0.284444	0.00723359	-0.426872	3.36e-05	0.28943	0.00623656	0.126019	0.242029	-0.0462475	0.668749	0.151697	0.158281	0.0256015	0.812837	0.0483508	0.654624	-0.429467	2.97e-05
Pcdhb15	black	0.184012	0.0861268	0.55549	1.94e-08	0.313594	0.00292848	-0.19212	0.0729371	0.221952	0.0376798	-0.0685761	0.525526	-0.185542	0.0835033	0.0704887	0.514014	0.108932	0.312364	-0.0733299	0.497154	0.19313	0.0714145	0.0864803	0.423039	-0.15202	0.157387	-0.000305495	0.997746	0.0292427	0.786809	0.189454	0.0770819	-0.284038	0.00732066	0.528505	1.21e-07	-0.135589	0.207823	-0.259568	0.0145998	0.179363	0.0945043	0.0474514	0.66065	0.247219	0.0202262	-0.302483	0.00417809
Gpr165	black	0.184095	0.0859826	0.509231	4.05e-07	0.195028	0.0686232	0.0565845	0.600529	0.106249	0.324506	-0.184712	0.0849175	-0.153158	0.154266	0.111874	0.299398	-0.30867	0.00343367	-0.323415	0.00211509	0.294602	0.00533271	0.0677244	0.530694	-0.199775	0.0620252	0.116769	0.278614	0.0941754	0.382798	0.137543	0.201285	-0.678462	3.79e-13	0.291351	0.00588624	0.250685	0.0184848	-0.174068	0.104812	0.244749	0.0215506	-0.0222404	0.837045	0.381637	0.000243722	-0.410975	6.97e-05
Sh3pxd2b	black	0.186971	0.0811094	0.613133	2.15e-10	0.228093	0.0325681	-0.0832537	0.440611	0.484306	1.75e-06	-0.0765429	0.478442	-0.0878382	0.415766	0.0277929	0.797146	-0.126135	0.241594	-0.19825	0.0640852	0.617749	1.44e-10	0.0228575	0.832587	0.0755903	0.48395	0.372912	0.000345988	0.144171	0.180205	0.194294	0.0696919	-0.319423	0.00241731	0.446166	1.32e-05	0.0911022	0.398584	-0.167701	0.118343	0.174334	0.104273	0.164873	0.12477	0.317672	0.00256171	-0.569731	6.91e-09
Mfap3	black	0.188076	0.0792978	0.505465	5.09e-07	0.177505	0.0980255	0.123008	0.253553	0.372792	0.000347633	-0.197012	0.0657993	-0.190823	0.0749303	0.0422762	0.695731	-0.341692	0.00112129	-0.272373	0.0102498	0.511423	3.54e-07	-0.0381245	0.724348	-0.0449829	0.677297	0.316895	0.00262823	0.108272	0.315324	0.0256913	0.812192	-0.494492	9.74e-07	0.241807	0.0232253	0.291069	0.00593652	-0.0425015	0.694189	0.226318	0.0339814	0.10634	0.324088	0.286271	0.00685306	-0.490974	1.19e-06
Isoc2b	black	0.199651	0.0621908	-0.516934	2.52e-07	-0.339351	0.0012189	-0.138568	0.197914	0.00997049	0.926542	0.22189	0.0377343	0.107943	0.316803	-0.199763	0.0620404	0.0767151	0.47745	0.0728349	0.50007	-0.181081	0.0913368	-0.0280517	0.795298	-0.173645	0.10567	0.010177	0.925025	-0.039436	0.715265	-0.214176	0.0450982	0.0603002	0.576786	-0.306425	0.00368879	0.0305218	0.77772	-0.0542067	0.615947	-0.0777088	0.471747	-0.170642	0.111934	-0.19544	0.0680293	0.434596	2.33e-05
Dcun1d3	black	0.203638	0.0570438	0.602282	5.38e-10	0.549778	2.89e-08	-0.131066	0.223533	0.367356	0.000430281	-0.149946	0.163195	-0.120245	0.264454	0.113129	0.293975	0.136443	0.204946	0.221739	0.0378687	0.156637	0.14501	0.0160934	0.881695	0.0250316	0.81693	0.0390461	0.717961	0.334376	0.00145227	0.0350408	0.745854	0.0398613	0.712327	0.540112	5.6e-08	-0.0558876	0.60503	0.0214576	0.842705	0.0867872	0.421389	0.120152	0.264826	0.0929031	0.389287	-0.479962	2.22e-06
Wdr20	black	0.212416	0.046935	0.481318	2.06e-06	0.211782	0.0476119	-0.198728	0.0634343	0.426013	3.5e-05	-0.116424	0.280045	-0.246642	0.0205292	-0.181765	0.0900983	0.137348	0.20193	-0.0736174	0.495464	0.312695	0.00301548	0.107275	0.319826	-0.317546	0.00257246	0.310712	0.0032154	-0.0890603	0.409283	0.30583	0.00375917	-0.169252	0.114929	0.505378	5.12e-07	-0.203374	0.0573738	-0.309069	0.00339003	0.109974	0.307731	0.0551208	0.61	0.165053	0.124352	-0.188234	0.0790404
Plekhb2	black	0.212553	0.04679	0.584865	2.18e-09	0.570207	6.67e-09	0.0339954	0.75319	-0.0127306	0.906289	-0.413166	6.32e-05	0.0324922	0.763777	0.204259	0.0562753	-0.0833772	0.439931	0.108616	0.313781	-0.0316672	0.769606	0.199692	0.0621359	0.0445899	0.679962	-0.167333	0.119165	0.424079	3.83e-05	0.0569273	0.59832	-0.259834	0.0144952	0.416107	5.53e-05	0.140975	0.19016	0.0993527	0.357068	0.107381	0.319345	0.0472819	0.661788	0.146394	0.173512	-0.431821	2.66e-05
Tmem33	black	0.218025	0.0412873	0.610898	2.61e-10	0.329071	0.00174512	-0.227079	0.0333691	0.190797	0.0749712	-0.0792671	0.462879	-0.056038	0.604057	0.112236	0.297827	0.158403	0.140474	-0.072422	0.50251	0.34076	0.00115925	-0.160484	0.135267	-0.0608442	0.573346	0.213273	0.0460328	0.0474318	0.660781	0.359819	0.000574827	-0.18462	0.0850766	0.607236	3.56e-10	-0.212481	0.0468664	-0.29953	0.00458164	0.176294	0.100375	-0.0961564	0.372823	0.0898042	0.405366	-0.381504	0.000245044
Pcdhga2	black	0.219733	0.0396841	0.480345	2.18e-06	0.24722	0.0202254	-0.140474	0.191755	0.257558	0.0154105	0.0489723	0.650474	-0.198424	0.0638483	0.278079	0.0087091	0.0393974	0.715532	-0.150081	0.162813	0.2472	0.0202357	0.0238307	0.82557	-0.227721	0.0328602	0.0373632	0.729638	0.0884017	0.41277	0.212807	0.0465222	-0.344073	0.00102939	0.471617	3.52e-06	-0.104748	0.331424	-0.282451	0.00767006	0.131895	0.220592	-0.00151447	0.988827	0.138915	0.196782	-0.372387	0.000353249
Fam13b	black	0.222195	0.0374655	0.610949	2.6e-10	0.301835	0.00426386	-0.109905	0.308037	0.29907	0.00464749	-0.0453952	0.674505	-0.319826	0.00238514	0.00905406	0.933278	-0.00751772	0.94458	-0.186395	0.0820674	0.380903	0.000251102	-0.0464096	0.667656	-0.32377	0.00208994	0.214256	0.045016	0.0419266	0.698124	0.208947	0.0507374	-0.380221	0.00025815	0.548772	3.1e-08	-0.0719918	0.505058	-0.287714	0.00656509	0.182458	0.0888585	0.0562721	0.602545	0.299418	0.0045976	-0.443307	1.52e-05
Ccdc93	black	0.222873	0.0368725	0.425711	3.55e-05	0.0422035	0.696228	-0.0746848	0.489217	0.376816	0.000296144	0.0929525	0.389034	-0.368991	0.000403702	0.0421485	0.696605	-0.141237	0.189328	-0.212843	0.0464843	0.629892	4.87e-11	-0.15587	0.147013	-0.0950194	0.378529	0.462423	5.74e-06	-0.110529	0.305281	0.0337735	0.75475	-0.237499	0.0258761	0.266671	0.0120226	0.100241	0.352766	-0.173151	0.106682	0.132952	0.216882	0.0532105	0.622457	0.227054	0.0333892	-0.414647	5.91e-05
Ipo8	black	0.229259	0.0316666	0.571111	6.23e-09	0.195518	0.0679166	-0.0826778	0.44379	0.261516	0.0138489	-0.197801	0.0647029	-0.307746	0.00353669	-0.0491428	0.649337	-0.219723	0.0396941	-0.152344	0.156492	0.471241	3.59e-06	-0.070744	0.512487	-0.152258	0.156729	0.375903	0.000307163	-0.159096	0.138723	-0.032439	0.764152	-0.454473	8.67e-06	0.317429	0.00258233	0.280275	0.00817252	-0.11811	0.27309	0.236251	0.0266905	-0.105787	0.326623	0.237536	0.025852	-0.336857	0.00133124
Fam8a1	black	0.231465	0.0300183	0.671858	7.74e-13	0.600737	6.11e-10	-0.0631376	0.558953	0.0178172	0.86913	-0.402106	0.000102999	-0.162628	0.130058	0.126565	0.239979	-0.026034	0.809733	0.196183	0.0669677	0.0314733	0.770977	0.216877	0.0423948	0.00292585	0.978416	-0.0786792	0.466213	0.148345	0.167787	-0.00579889	0.957237	-0.162271	0.130916	0.464719	5.08e-06	0.128777	0.231794	0.100567	0.351191	0.225985	0.0342526	0.0213308	0.843622	0.144139	0.180306	-0.401018	0.000107978
Surf2	black	0.235132	0.0274392	-0.774489	8.66e-19	-0.655178	4.34e-12	-0.324464	0.00204159	0.181513	0.0905531	0.499895	7.1e-07	0.0940256	0.383558	-0.289072	0.00630395	0.250955	0.0183547	-0.0584831	0.588343	-0.164126	0.12651	0.210702	0.0487836	-0.506424	4.8e-07	0.175687	0.10157	-0.318509	0.00249175	-0.156587	0.14514	0.0196732	0.855637	-0.349814	0.000835244	-0.194042	0.0700619	-0.358433	0.000605809	-0.0959968	0.373621	-0.319111	0.00244255	-0.197231	0.0654937	0.781626	2.56e-19
Zfp655	black	0.238305	0.0253612	0.606634	3.74e-10	0.555845	1.89e-08	-0.337542	0.00129949	0.372598	0.000350306	0.0755882	0.483963	0.0609417	0.572731	0.217123	0.0421554	0.284684	0.00718274	0.155433	0.148164	0.0923767	0.391991	0.111001	0.303209	-0.129832	0.227961	-0.0131474	0.903235	0.427968	3.19e-05	0.196174	0.0669798	-0.151457	0.158948	0.739207	1.98e-16	-0.199818	0.0619678	-0.252424	0.0176609	0.0339209	0.753714	-0.100614	0.350965	-0.0447866	0.678628	-0.52467	1.54e-07
Tfdp1	black	0.241332	0.0235053	-0.648839	8.13e-12	-0.679065	3.55e-13	0.036972	0.732361	-0.0402221	0.709839	0.292503	0.00568457	-0.0676917	0.530893	-0.190862	0.0748699	-0.203217	0.0575708	-0.289125	0.00629396	0.0957105	0.375055	0.175868	0.101214	-0.412864	6.4e-05	0.293559	0.00550506	-0.355343	0.000680437	-0.316231	0.00268632	-0.194406	0.0695287	-0.559691	1.44e-08	0.188224	0.0790575	-0.129743	0.228284	-0.120588	0.263083	-0.0813893	0.450949	-0.0399934	0.711416	0.519347	2.17e-07
Mcts2	black	0.24254	0.0227981	-0.51243	3.33e-07	-0.195126	0.0684815	-0.0721656	0.504028	-0.15631	0.145862	0.0811952	0.452032	0.200946	0.0604792	-0.0485549	0.65326	0.0974319	0.366486	0.231322	0.0301232	-0.385728	0.000206093	0.256259	0.0159551	-0.0390763	0.717752	-0.185056	0.0843288	0.0107823	0.92058	-0.282837	0.00758367	0.204111	0.0564573	-0.344721	0.00100558	0.0469006	0.66435	0.125638	0.243465	-0.00826707	0.939066	-0.198991	0.0630776	-0.226525	0.0338141	0.45779	7.31e-06
Bicc1	black	0.248458	0.0195883	0.46071	6.28e-06	0.163891	0.127064	-0.0406621	0.706808	0.206949	0.0530399	-0.0463958	0.667749	-0.128899	0.231348	0.0342121	0.751668	0.0169707	0.875297	-0.216511	0.0427528	0.359424	0.000583503	0.0309746	0.774509	-0.0598247	0.5798	0.0628493	0.560752	0.143705	0.181633	0.365291	0.000466147	-0.176985	0.0990295	0.395134	0.000138993	-0.172941	0.107113	-0.223864	0.036021	0.158161	0.141089	0.27288	0.0101037	0.566474	8.78e-09	-0.406697	8.42e-05
Kansl2	black	0.251586	0.0180539	-0.438511	1.93e-05	-0.292541	0.00567794	-0.171023	0.111124	0.15118	0.159722	0.32967	0.00170953	-0.258932	0.014852	-0.223701	0.0361599	0.178646	0.0958507	0.0829743	0.442152	-0.123381	0.252106	0.0933218	0.387144	-0.347006	0.000925592	-0.00354539	0.973847	-0.190796	0.0749732	-0.160284	0.135762	0.152815	0.155201	-0.185244	0.084009	-0.120614	0.26298	-0.121402	0.259852	-0.230177	0.0309716	0.0391903	0.716963	-0.206999	0.0529816	0.401712	0.000104777
Cstf2t	black	0.268244	0.0115085	0.448658	1.17e-05	0.394742	0.000141329	-0.0601028	0.578036	-0.0213629	0.84339	-0.230346	0.0308453	-0.200344	0.0612698	0.027734	0.797567	-0.081191	0.452056	0.074752	0.488825	0.0842204	0.435304	0.0104092	0.923319	-0.0906956	0.400702	0.0268485	0.803899	0.0943645	0.381838	-0.0483962	0.654321	-0.286021	0.00690408	0.335007	0.00142061	0.190443	0.0755225	0.00807821	0.940455	0.144623	0.178832	0.0379308	0.725692	0.0453448	0.674847	-0.341222	0.00114032
Usp53	black	0.276358	0.0091508	0.560831	1.32e-08	0.161013	0.133969	-0.246492	0.0206083	0.463519	5.42e-06	0.142349	0.185834	-0.160609	0.13496	0.0405288	0.707726	0.0282808	0.793663	-0.193578	0.0707481	0.627749	5.92e-11	0.0303365	0.779034	-0.12231	0.256277	0.421957	4.23e-05	0.0293922	0.785746	0.206765	0.0532558	-0.315838	0.00272121	0.530197	1.08e-07	-0.0424877	0.694283	-0.349648	0.000840371	0.109095	0.311639	-0.00771576	0.943122	0.267984	0.0115923	-0.48895	1.34e-06
Dedd	black	0.289471	0.00622887	-0.507359	4.54e-07	-0.393931	0.000146273	-0.197473	0.0651565	0.20949	0.0501256	0.315427	0.00275818	0.150421	0.161853	-0.100408	0.351959	0.201533	0.0597163	-0.0765537	0.47838	-0.0249737	0.817345	0.21815	0.0411681	-0.388684	0.000182333	0.299104	0.00464266	-0.168708	0.116118	0.12458	0.247489	0.0574695	0.594835	-0.143554	0.182098	-0.259814	0.0145029	-0.293486	0.00551726	0.0455946	0.673157	-0.303195	0.00408563	-0.311309	0.00315398	0.434515	2.34e-05
Mrto4	black	0.323219	0.00212915	-0.564137	1.04e-08	-0.488787	1.35e-06	-0.247283	0.0201928	0.181722	0.0901757	0.369962	0.000388643	0.184271	0.0856774	-0.157831	0.141932	0.0998268	0.354767	-0.0800796	0.458291	-0.0250524	0.81678	0.364695	0.00047698	-0.344379	0.00101808	0.266273	0.0121557	-0.17048	0.11228	-0.108935	0.312353	-0.0731662	0.498117	-0.270112	0.0109234	-0.0456695	0.672651	-0.262159	0.0136088	0.0250075	0.817102	-0.268278	0.0114977	-0.200122	0.0615631	0.505481	5.08e-07
Neo1	black	0.325958	0.00194081	0.635481	2.91e-11	0.573049	5.39e-09	-0.09499	0.378677	0.12705	0.238169	-0.193842	0.0703566	-0.019652	0.855792	0.2496	0.0190155	0.011816	0.912994	0.146349	0.173644	0.0926863	0.390399	0.108759	0.31314	0.00855086	0.936978	-0.0793657	0.46232	0.496622	8.6e-07	0.111254	0.302101	-0.127754	0.235556	0.510879	3.66e-07	0.0514801	0.633834	0.0303297	0.779083	0.103376	0.337831	0.0843105	0.434811	0.145124	0.177313	-0.558805	1.53e-08
Creld1	black	0.328949	0.00175243	-0.617544	1.47e-10	-0.598586	7.29e-10	0.0149167	0.89029	0.0223541	0.836223	0.225149	0.0349409	0.0219577	0.839087	-0.162334	0.130763	-0.163377	0.128276	-0.323566	0.0021044	0.027243	0.801076	0.151194	0.159683	-0.42783	3.21e-05	0.26385	0.0129943	-0.199076	0.062963	-0.0350445	0.745827	-0.296365	0.00505228	-0.435694	2.21e-05	0.0819188	0.447999	-0.231406	0.0300619	0.0933571	0.386964	-0.184202	0.0857969	-0.141939	0.187115	0.473718	3.14e-06
Ube2d3	black	0.353865	0.00071903	0.359071	0.000591359	0.423603	3.92e-05	-0.0545702	0.613579	-0.0350942	0.74548	-0.202834	0.0580531	0.248611	0.0195105	0.181914	0.089831	-0.00089884	0.993369	0.0932052	0.38774	-0.0483019	0.654951	0.290404	0.00605667	0.0235341	0.827708	-0.0943342	0.381992	0.406206	8.61e-05	0.0572187	0.596446	-0.175029	0.102878	0.341942	0.00111129	0.0575462	0.594342	0.0134722	0.900857	0.0948709	0.379277	-0.120483	0.263503	-0.0303403	0.779007	-0.360059	0.000569611
Rapgefl1	blue	-0.42019	4.59e-05	0.232461	0.0292983	0.65186	6.04e-12	0.0559973	0.604321	-0.363871	0.00049236	-0.191229	0.0743021	-0.147798	0.16938	0.165989	0.122203	0.0689637	0.523182	0.702985	2.25e-14	-0.516846	2.53e-07	-0.250417	0.0186149	0.50216	6.2e-07	-0.570157	6.69e-09	0.331417	0.00160958	-0.510792	3.68e-07	0.435903	2.19e-05	0.0623509	0.56387	0.271663	0.0104574	0.623032	9.05e-11	-0.20218	0.0588843	0.0441282	0.683098	-0.27928	0.0084119	-0.269934	0.010978
Camk4	blue	-0.417039	5.3e-05	0.495567	9.15e-07	0.650974	6.59e-12	0.312249	0.00305941	-0.395304	0.00013799	-0.545114	3.99e-08	0.0130345	0.904062	0.220245	0.0392138	-0.0798931	0.459341	0.360889	0.000551897	-0.35858	0.000602436	-0.103506	0.337223	0.494153	9.94e-07	-0.515065	2.83e-07	0.206247	0.0538698	-0.101107	0.3486	0.261214	0.0139631	0.14267	0.184833	0.143218	0.183132	0.543127	4.57e-08	-0.0500728	0.64315	-0.074988	0.48745	-0.00990085	0.927054	-0.341267	0.00113849
Zfp39	blue	-0.400854	0.00010875	0.327276	0.00185566	0.472213	3.4e-06	0.310868	0.00319928	-0.588358	1.66e-09	-0.379506	0.00026574	-0.0444092	0.681189	0.139611	0.194526	-0.140083	0.193007	0.206806	0.0532081	-0.334775	0.00143218	-0.0164352	0.879201	0.388072	0.000187035	-0.514622	2.91e-07	0.108804	0.312937	-0.0920575	0.393636	0.143228	0.183104	0.0372722	0.730271	0.165586	0.123125	0.435627	2.22e-05	-0.0902042	0.403269	0.31497	0.00279983	0.0325679	0.763243	-0.306367	0.00369567
Wdfy4	blue	-0.388908	0.000180633	0.457164	7.55e-06	0.577883	3.74e-09	0.178416	0.0962867	-0.21798	0.0413304	-0.397835	0.000123856	0.0410367	0.704232	0.28167	0.0078472	-0.127987	0.234695	0.357115	0.000636659	-0.171843	0.109397	-0.051056	0.636636	0.647419	9.34e-12	-0.392626	0.000154566	0.331897	0.00158309	-0.238428	0.0252836	0.179139	0.0949223	0.115165	0.285314	0.31195	0.00308922	0.513822	3.06e-07	-0.0485037	0.653602	0.145251	0.176932	0.0979714	0.363825	-0.442075	1.62e-05
Slc24a4	blue	-0.385924	0.00020444	0.60605	3.93e-10	0.601241	5.86e-10	0.43441	2.35e-05	-0.319102	0.00244321	-0.526644	1.36e-07	-0.15337	0.153688	0.171361	0.110409	-0.280004	0.00823723	0.18248	0.0888191	-0.0731172	0.498406	-0.199349	0.0625948	0.466564	4.61e-06	-0.288595	0.00639465	0.138212	0.199079	-0.127552	0.236302	0.103951	0.335136	0.120856	0.262019	0.284929	0.00713078	0.537267	6.78e-08	-0.0616447	0.568303	0.140435	0.191879	0.10439	0.333088	-0.546209	3.7e-08
Ipp	blue	-0.37544	0.000312898	0.540182	5.58e-08	0.682309	2.48e-13	0.213222	0.0460866	-0.310368	0.0032513	-0.440681	1.73e-05	-0.190961	0.0747171	0.155991	0.146694	0.0711411	0.510117	0.326683	0.00189353	-0.299158	0.00463488	-0.00759559	0.944006	0.380499	0.000255256	-0.492018	1.12e-06	0.28993	0.00614373	0.0805448	0.455675	0.307047	0.00361649	0.325312	0.00198384	-0.0762637	0.480053	0.369684	0.000392892	-0.0625006	0.562933	0.252821	0.0174775	0.0373042	0.730049	-0.398165	0.000122115
Gns	blue	-0.37532	0.000314396	0.429518	2.97e-05	0.595552	9.34e-10	-0.0440581	0.683575	-0.175217	0.102503	-0.271964	0.0103688	-0.309172	0.00337881	0.138033	0.199666	0.135532	0.208014	0.485263	1.65e-06	-0.274371	0.00968511	-0.0777995	0.471228	0.406778	8.39e-05	-0.348001	0.000892607	0.100566	0.351196	-0.17919	0.0948278	0.292689	0.00565261	0.270585	0.0107793	0.0746374	0.489493	0.341584	0.00112562	0.0549721	0.610965	0.193812	0.0704018	0.00677933	0.950016	-0.271327	0.0105567
Gab2	blue	-0.373324	0.000340382	0.422881	4.05e-05	0.624545	7.9e-11	0.594387	1.03e-09	-0.610269	2.75e-10	-0.711155	8.26e-15	0.110379	0.305944	0.201526	0.0597247	-0.337725	0.00129112	0.221863	0.0377585	-0.347388	0.00091282	-0.0769243	0.476246	0.752001	3.07e-17	-0.612105	2.35e-10	0.456546	7.79e-06	-0.0230684	0.831065	0.249806	0.0189138	-0.0612052	0.571069	0.301403	0.00432186	0.741038	1.53e-16	-0.0699811	0.517057	0.443219	1.53e-05	0.145938	0.174869	-0.517915	2.37e-07
Cul9	blue	-0.372172	0.000356252	0.583317	2.46e-09	0.654491	4.65e-12	0.12922	0.230179	-0.149028	0.165818	-0.229846	0.0312208	0.0597171	0.580483	0.364127	0.00048754	-0.0946819	0.380232	0.27052	0.010799	-0.148133	0.168403	0.0578848	0.592171	0.454917	8.48e-06	-0.402733	0.000100229	0.382643	0.000233922	-0.101089	0.348685	0.0294453	0.785368	0.301647	0.00428895	0.223709	0.0361528	0.363657	0.000496429	-0.0868851	0.420863	0.0929524	0.389034	-0.0439119	0.684569	-0.602413	5.32e-10
Crtc1	blue	-0.370677	0.000377884	0.368239	0.000415733	0.476522	2.69e-06	0.177614	0.0978156	-0.189874	0.0764178	-0.44922	1.13e-05	0.0518524	0.631379	0.184056	0.0860509	-0.0868235	0.421194	0.409802	7.34e-05	-0.17003	0.113245	-0.0700471	0.51666	0.604555	4.45e-10	-0.272515	0.0102086	0.108544	0.314101	-0.24987	0.0188823	0.293233	0.00555989	0.0405016	0.707913	0.244979	0.0214242	0.533598	8.65e-08	-0.121746	0.258494	0.0498738	0.644472	-0.0279556	0.795984	-0.230691	0.0305883
Efcab5	blue	-0.370578	0.000379351	0.260901	0.0140825	0.476587	2.68e-06	-0.052584	0.626566	-0.294832	0.00529538	-0.126393	0.240623	-0.169107	0.115244	0.252236	0.0177487	0.0956458	0.375379	0.54002	5.64e-08	-0.340981	0.00115014	-0.208674	0.0510475	0.318047	0.00253021	-0.412343	6.55e-05	0.0862772	0.424133	-0.441219	1.69e-05	0.316331	0.00267753	0.091903	0.394434	0.203583	0.0571127	0.399677	0.000114423	-0.140002	0.193269	0.0315631	0.770342	-0.0922299	0.392747	-0.145743	0.175454
Rad50	blue	-0.364148	0.000487149	0.273095	0.0100424	0.625813	7.05e-11	0.0505491	0.639991	-0.450634	1.05e-05	-0.191302	0.0741899	-0.125457	0.244152	0.275861	0.00928181	0.149959	0.163159	0.607652	3.43e-10	-0.560117	1.39e-08	-0.278423	0.00862291	0.409695	7.38e-05	-0.606042	3.93e-10	0.172069	0.108923	-0.300154	0.00449357	0.447817	1.22e-05	0.137134	0.202641	0.0949105	0.379078	0.489404	1.31e-06	-0.172906	0.107186	-0.048204	0.655606	-0.255679	0.0162035	-0.219368	0.040023
Pacs1	blue	-0.357926	0.000617508	0.147637	0.169849	0.649545	7.59e-12	0.104824	0.331069	-0.470899	3.65e-06	-0.358149	0.000612342	-0.194193	0.0698407	0.217446	0.0418426	0.134474	0.211618	0.787451	9.14e-20	-0.727453	1e-15	-0.180511	0.0923776	0.39941	0.000115748	-0.6377	2.37e-11	0.267429	0.0117723	-0.488916	1.34e-06	0.602638	5.22e-10	-0.0176948	0.870022	0.177978	0.0971186	0.681903	2.59e-13	-0.274559	0.00963337	0.00498864	0.963208	-0.281081	0.00798324	-0.0314514	0.771133
Stx17	blue	-0.347772	0.000900096	0.363177	0.000505668	0.479767	2.25e-06	0.0499939	0.643674	-0.157885	0.141793	-0.0894272	0.407349	0.0102081	0.924797	0.0410568	0.704094	0.232492	0.0292761	0.22916	0.0317423	-0.293677	0.00548528	-0.197544	0.0650585	0.283072	0.00753162	-0.503468	5.74e-07	0.167633	0.118494	0.21737	0.0419163	0.30395	0.00398957	0.339238	0.00122376	-0.266653	0.0120285	0.140542	0.191536	-0.202828	0.0580612	0.0632372	0.558332	-0.0766494	0.477829	-0.327593	0.00183565
Tlk1	blue	-0.344229	0.00102361	0.429598	2.96e-05	0.806293	2.59e-21	0.1914	0.074039	-0.402932	9.94e-05	-0.354152	0.000711373	0.101874	0.344936	0.287454	0.00661625	0.162277	0.1309	0.548989	3.06e-08	-0.546535	3.62e-08	-0.0742608	0.491694	0.513395	3.14e-07	-0.679	3.57e-13	0.476497	2.69e-06	-0.00278398	0.979463	0.496375	8.73e-07	0.297167	0.00492911	-0.080708	0.45476	0.519459	2.15e-07	-0.213487	0.0458107	0.10513	0.329653	-0.185351	0.0838277	-0.441567	1.66e-05
Ube3b	blue	-0.341395	0.00113329	0.504901	5.27e-07	0.67553	5.21e-13	0.235119	0.0274482	-0.264395	0.0128012	-0.43496	2.29e-05	0.161245	0.133401	0.175042	0.102853	0.0203701	0.850582	0.386705	0.000197941	-0.209086	0.0505801	-0.142035	0.186815	0.705601	1.64e-14	-0.418138	5.04e-05	0.373812	0.000333854	0.0618211	0.567194	0.416667	5.39e-05	0.25493	0.0165293	0.00440946	0.967477	0.506764	4.71e-07	-0.130168	0.226751	0.252149	0.0177892	-0.0940956	0.383202	-0.508808	4.16e-07
[truncated: 13,774 more rows]
[truncated: 2 more columns]

## Sheet: Lightcyan
5930403L14Rik	lightcyan		Category	Term	Count	%	PValue	Genes	List Total	Pop Hits	Pop Total	Fold Enrichment	Bonferroni	Benjamini	FDR		Category	Term	Count	%	PValue	Genes	List Total	Pop Hits	Pop Total	Fold Enrichment	Bonferroni	Benjamini	FDR																		SYMBOL	moduleColors	M1_v_M3
[truncated: 98 more rows]
[truncated: 14 more columns]

[truncated: 3 more sheets: Lightyellow, Turquoise, dark-turquoise]
