# Supplementary material for: Trem2 deficiency differentially affects phenotype and transcriptome of human APOE3 and APOE4 mice
Source: Mol Neurodegener. 2020 Jul 23;15:41. doi: 10.1186/s13024-020-00394-4 (PMC7379780; doi:10.1186/s13024-020-00394-4)
Supplement: Supplementary file 8 — Additional file 8: Supplemental Table 2. Trem2-GO terms. [file 13024_2020_394_MOESM8_ESM.xlsx]

## Sheet: E3-Trem2ko vs E3
Downregulated in E3/Trem2ko vs E3		SYMBOL	logCPM_APP_E3.Trem2ko.APP_E3.T2wt	logFC_WT_E3.Trem2ko.WT_E3.T2wt	PValue_WT_E3.Trem2ko.WT_E3.T2wt		Category	Term	Count	%	PValue	Genes	Fold Enrichment	Bonferroni	Benjamini	FDR		UP-regulated in E3/Trem2ko vs E3		SYMBOL	logCPM_APP_E3.Trem2ko.APP_E3.T2wt	logFC_WT_E3.Trem2ko.WT_E3.T2wt	PValue_WT_E3.Trem2ko.WT_E3.T2wt		Category	Term	Count	%	PValue	Genes	Fold Enrichment	Bonferroni	Benjamini	FDR
		Lhx8	0.216807	-7.46391	0.00278972		GOTERM_BP_DIRECT	GO:0002376~immune system process	42	4.30328	3.53926e-08	TNFAIP8L2, GPR183, LST1, LY86, UNC93B1, NLRX1, LY9, IL34, C1QC, MIF, ALCAM, CHIA1, NOD2, SMPDL3B, PTK2B, PSTPIP1, ZAP70, PYCARD, CD4, TEC, CD300C2, PIK3CG, HAVCR2, ITK, ADGRE1, HCK, ANXA1, IDO2, H2-DMB1, IDO1, NLRP3, PSMB8, CD180, C1QA, C1QB, LAT2, CD300A, RNF135, H2-DMA, THEMIS2, CLEC5A, CD14	2.6194	0.000107517	0.000107517	6.38199e-05				Gm21093	-0.516851	2.01339	1.27626e-05		GOTERM_BP_DIRECT	GO:0000122~negative regulation of transcription from RNA polymerase II promoter	74	10.1509	8.48247e-17	PPARD, JDP2, BACH2, EFNA1, YBX3, CBX2, PAWR, CBFA2T3, MXI1, SAP30, TRP63, RARA, NFIL3, SIK1, CRY1, SCRT1, EGR1, ZFP36, CIITA, SATB1, HIST1H1E, ARID5B, ZHX2, ZHX3, IRF2BP2, SPEN, MXD1, JUNB, CCND3, BTG2, TIMELESS, ST18, FGFR2, ZBTB10, HIST2H3C2, ZBTB16, STAT6, ZFP568, TSC22D3, SORBS3, REL, XBP1, ELK4, BCL11A, PER2, GATAD2A, OTUD7B, PER1, POU3F3, BHLHE40, BCOR, TCF4, ETV6, TXNIP, KLF5, MAF, ZFP382,…	2.96046	3.05755e-13	3.05755e-13	1.9984e-13
Log2 FC>0.3		Drd3	-0.908385	-7.2098	0.00238997		GOTERM_BP_DIRECT	GO:0007155~cell adhesion	47	4.81557	2.00638e-07	ACHE, ZAN, NINJ1, ITGB2, LY9, CNTNAP5C, CDH4, ALCAM, CDH22, CDH7, CGREF1, LAMB3, LPXN, CDH9, ITGAX, PTK2B, COL6A5, MSLN, COL6A2, PSTPIP1, CSF3R, COL12A1, CD4, LAMB1, SPON1, PARVG, PTPRK, HAPLN3, EGFL7, PTPRF, ICAM5, COL13A1, CDH13, DSG1C, NCAM2, CDH15, COL14A1, SRPX2, HES5, PKP1, CD33, ITGB1BP1, CX3CR1, SULF1, MFAP4, PERP, ITGA2B	2.31476	0.000609351	0.000304722	0.000361789		Log2 FC>0.3		4931408D14Rik	-0.115776	1.90856	3.40612e-05		GOTERM_BP_DIRECT	GO:0006355~regulation of transcription, DNA-templated	141	19.3416	1.56669e-12	ZFP607A, JDP2, RORC, CBX2, RORA, MXI1, ZFP781, MAP3K9, TRP63, CREB3L2, RARA, CRY1, ZFP276, SCRT1, CIITA, SATB1, ZHX2, ZHX3, RRP8, SIX4, PPARGC1B, JUNB, FOXN3, ELL2, TIMELESS, ZFP790, ST18, TSHZ3, TSHZ2, SRSF10, ZFP874B, ZFP458, ZMYND8, SOX8, A630089N07RIK, ZFP456, ELK4, ZFP760, TEAD4, BHLHE40, TCF4, BCOR, KLF5, MAFF, IKZF2, EPAS1, KLF9, RFX4, TAF5, MAFB, MAML1, KLF10, TAF7, NR4A2, NR4A1, ARID3B, …	1.80439	4.31451e-09	2.15726e-09	2.79412e-09
pValue<0.05		Isl1	0.510885	-5.89123	0.00236017		GOTERM_BP_DIRECT	GO:0019233~sensory perception of pain	16	1.63934	5.71005e-07	NDN, SCN3B, OPRK1, TACR1, PTGS1, UCHL1, TAC1, GRM1, PRDM12, PENK, NTRK1, CNR1, P2RY1, NIPSNAP1, MAPK3, HTR2A	4.96341	0.00173321	0.000578071	0.00102963		pValue<0.05		Arhgap33os	-1.62103	1.90812	0.0376921		GOTERM_BP_DIRECT	GO:0006351~transcription, DNA-templated	118	16.1866	9.32374e-11	JDP2, RORC, CBX2, RORA, MXI1, MAP3K9, TRP63, CREB3L2, RARA, CRY1, ZFP276, SCRT1, CIITA, SATB1, ZHX2, ZHX3, RRP8, SIX4, PPARGC1B, JUNB, FOXN3, ELL2, TIMELESS, ST18, TSHZ3, TSHZ2, SOX8, ELK4, TEAD4, BHLHE40, TCF4, BCOR, KLF5, MAFF, IKZF2, KLF9, RFX4, EPAS1, TAF5, MAFB, MAML1, KLF10, TAF7, NR4A2, ARID3B, NR4A1, KLF15, NR4A3, ATF5, HDAC4, NR1I3, ATF4, ATF3, CSRNP1, ATF7, NOTCH4, HOPX, HIVEP3, HIVEP1,…	1.82568	2.56776e-07	8.55919e-08	1.6629e-07
		Ntrk1	0.423721	-5.72519	0.00497255		GOTERM_BP_DIRECT	GO:0007165~signal transduction	89	9.11885	1.07572e-06	GPR84, GNA15, TACR1, PLPPR4, RRAD, PRKG1, PLPPR1, GPR88, CRADD, NOD2, TNFRSF11B, PPP1R1B, PPP1R1A, RASL10A, ZFP831, CHRNA7, GNG3, HTR1D, PLCB2, GNG7, ARHGAP9, IRS4, RAP2B, GPR173, PTPRK, ADGRE1, RXFP2, ACKR1, MRGPRE, PDE10A, GRM1, GNAL, SSTR5, SSTR3, ARHGAP33, GPR55, SSTR1, IGSF1, REM2, MAPK3, CX3CR1, AKAP5, PDE9A, GNB4, GPR52, RASD2, CALCR, C3AR1, GPR183, DRD1, DRD3, DRD2, ADORA2A, GPR149, DRD5,…	1.69394	0.00326269	0.000816673	0.00193971				5930438M14Rik	-1.1355	1.90561	0.0317093		GOTERM_BP_DIRECT	GO:0045944~positive regulation of transcription from RNA polymerase II promoter	69	9.46502	3.87716e-08	JPX, FOSL2, HELZ2, RORA, PCGF5, FOS, TRP63, CREB3L2, RARA, CYS1, FGF2, SERTAD1, EGFR, EGR1, CIITA, EGR2, EGR4, PTBP1, ARID5A, SIX4, FOSB, PPARGC1B, JUNB, LPIN3, PRKD2, SGSM1, SENP1, KDM6B, FGFR2, KMT2A, CREM, NFKBIA, SOX8, STAT6, REL, XBP1, TEAD4, POU3F3, PKD1, PER1, TCF4, ETV6, KLF5, MAF, ZFP382, CEBPB, IKZF2, RFX4, EPAS1, KLF9, MAFB, MAML1, TAF7, NR4A2, NR4A1, ARID3B, KLF15, NR4A3, TET2, ATF5, …	2.02246	0.000106771	2.66939e-05	6.91497e-05
		Serpina9	1.62433	-4.9705	0.00196626		GOTERM_BP_DIRECT	GO:0001963~synaptic transmission, dopaminergic	8	0.819672	1.78538e-06	DRD1, DRD3, ADORA2A, DRD2, DRD5, SNCA, GPR52, RASD2	11.9432	0.00540932	0.00108421	0.00321935				Arc	8.15205	1.84122	0.00236641		GOTERM_BP_DIRECT	GO:0045893~positive regulation of transcription, DNA-templated	45	6.17284	6.02188e-07	PPARD, FOSL2, KMT2A, RORC, NFKBIA, RORA, ZBTB16, SOX8, FOS, REL, TRP63, CREB3L2, TRP53INP1, POU3F3, RARA, CDK5RAP2, TCF4, FGF2, SERTAD1, EGR1, KLF5, CIITA, KDM7A, CEBPB, EGR2, TBX3, NR4A2, PIM1, NR4A1, AFF1, NR4A3, SPEN, SIX4, KLF15, FZD4, PPARGC1B, FOXN3, ATF5, HDAC4, ATF4, PKNOX1, HIVEP3, MYRF, KLF2, KLF4	2.27848	0.00165705	0.00033163	0.00107401
		Dsg1c	-1.19495	-4.72402	0.00763666		GOTERM_BP_DIRECT	GO:0007204~positive regulation of cytosolic calcium ion concentration	21	2.15164	3.65476e-06	CALCR, PIK3CG, C3AR1, GNA15, ADCY5, TACR1, NPY2R, ESR1, GPR6, TAC1, OXTR, PRKG1, FKBP1B, KISS1, HRH3, GCK, PTK2B, P2RY1, GNG3, CIB2, HTR2A	3.38929	0.0110418	0.00184882	0.00659005				Teddm3	-0.683395	1.79034	0.00762628		GOTERM_BP_DIRECT	GO:0007623~circadian rhythm	17	2.33196	8.03208e-07	EGFR, KLF9, CREM, KLF10, RORC, RORA, RBM4B, ATF5, BDNF, ATF4, TIMELESS, PER2, PER1, BHLHE40, CRY1, NFIL3, TPH2	4.59071	0.00220959	0.000368604	0.00143252
		Gbx1	-0.913145	-4.62543	0.0089722		GOTERM_BP_DIRECT	GO:0006954~inflammatory response	34	3.48361	8.39399e-06	C3AR1, AIF1, LY86, PTGS1, CCL9, TAC1, TNFRSF8, IL34, ZFP580, CCL6, MIF, CHIA1, SLC11A1, TNFRSF11B, NOD2, SMPDL3B, PYCARD, ZAP70, PSTPIP1, HAVCR2, PIK3CG, HCK, ACKR1, ANXA1, IDO1, NLRP3, CELA1, CD180, CD163, CYBA, CLEC7A, TRP73, THEMIS2, CD14	2.36086	0.0251787	0.00363638	0.0151349				Ccn1	3.47597	1.76209	0.00370004		GOTERM_BP_DIRECT	GO:0045892~negative regulation of transcription, DNA-templated	44	6.03567	1.70247e-06	TSHZ3, CREM, HR, NOSTRIN, ZBTB16, CBFA2T3, SOX8, ZFP111, TRIM66, TRP63, GATAD2A, PER2, POU3F3, PER1, RARA, BHLHE40, BCOR, CRY1, CIITA, ZFP382, CEBPB, TBX3, KLF10, ZFP703, TAF7, ZHX2, RUNX1T1, ZHX3, SPEN, SIX4, PPARGC1B, FOXN3, DUSP5, ATF5, HDAC4, NR1I3, ATF3, TIMELESS, ZBED6, NAB2, ZFP488, HIVEP1, KLF4, NCOR2	2.2163	0.00467763	0.000669576	0.00303633
		Gm8210	0.466581	-4.55118	1.77485e-07		GOTERM_BP_DIRECT	GO:0007268~chemical synaptic transmission	22	2.2541	1.06289e-05	SNCG, GABRA3, GPR149, NPY2R, OPRK1, TACR1, SNCA, MINK1, TAC1, GIPC1, PRKCG, PDYN, SSTR5, SSTR3, PENK, SSTR1, P2RX3, CARTPT, HTR1D, SLITRK5, CHAT, HTR2A	3.05524	0.0317751	0.00402822	0.0191643				Egr2	4.02217	1.7419	0.0157713		GOTERM_BP_DIRECT	GO:0035914~skeletal muscle cell differentiation	12	1.64609	2.10442e-06	EGR1, KLF5, HLF, FOS, MAFF, SAP30, EGR2, ATF3, BTG2, HIVEP3, NR4A1, SOX8	6.36317	0.00577881	0.000724184	0.00375319
		Sim1	-1.34471	-4.37068	0.0226144		GOTERM_BP_DIRECT	GO:0007187~G-protein coupled receptor signaling pathway, coupled to cyclic nucleotide second messenger	7	0.717213	1.17881e-05	SSTR5, DRD1, SSTR3, SSTR1, GPR149, OPRK1, ANXA1	11.9432	0.0351788	0.00397126	0.0212542				Nr4a2	5.1729	1.72977	0.001292		GOTERM_BP_DIRECT	GO:0001525~angiogenesis	24	3.29218	8.3821e-06	FGFR2, KLF5, NRP1, PTGS2, EPAS1, EFNA1, TNFRSF12A, WASF2, APOLD1, RORA, MYH9, EPHA1, EPHA2, MMRN2, EPHB2, PRKD2, PKNOX1, XBP1, CLIC4, SEMA3E, PECAM1, ROBO4, NOS3, FGF2	2.92865	0.02282	0.00256165	0.0149485
		AI606473	-1.42564	-4.3117	0.0268235		GOTERM_BP_DIRECT	GO:0070374~positive regulation of ERK1 and ERK2 cascade	22	2.2541	4.11122e-05	HAVCR2, DCC, BMP4, TNFAIP8L3, GPR183, GCNT2, MAP2K1, DRD2, CCL9, ESR1, CCL6, MIF, NOD2, GPR55, PTK2B, NTRK1, P2RY1, MAPK3, PYCARD, TREM2, PLA2G5, HTR2A	2.79522	0.117416	0.0124125	0.0741074				Tnfrsf25	1.41995	1.70314	0.00226324		GOTERM_BP_DIRECT	GO:0051726~regulation of cell cycle	15	2.05761	2.86328e-05	SGK1, ZFP703, SKP2, CCNG1, JUNB, ATF5, CDKN1A, CCND3, BCL2, GADD45G, PER2, GADD45B, FGF2, GADD45A, CABLES1	3.90596	0.0758269	0.00785458	0.0510547
		Six3	2.46359	-3.93666	0.0101901		GOTERM_BP_DIRECT	GO:0007626~locomotory behavior	16	1.63934	4.25812e-05	DRD1, DRD3, ADORA2A, DRD2, ADCY5, OPRK1, GPR88, GRM1, CALB1, KLHL1, PENK, PDE1B, NKX2-1, GPR52, RASD2, GNG7	3.53872	0.121346	0.0116915	0.0767544				Fos	5.44079	1.69697	0.00739775		GOTERM_BP_DIRECT	GO:0035924~cellular response to vascular endothelial growth factor stimulus	7	0.960219	7.33216e-05	PRKD2, EGR3, NRP1, XBP1, ERN1, NR4A1, HSPB1	9.27962	0.182852	0.0181903	0.130689
		Slc10a4	1.23562	-3.7326	0.00951812		GOTERM_BP_DIRECT	GO:0045762~positive regulation of adenylate cyclase activity	6	0.614754	4.71978e-05	CALCR, DRD1, WFS1, DRD5, HPCA, AKAP5	13.0289	0.133584	0.0118781	0.0850728				Nr4a1	7.0388	1.65324	0.0020458		GOTERM_BP_DIRECT	GO:0045444~fat cell differentiation	12	1.64609	7.55815e-05	INHBB, ATF5, EGR2, CEBPB, LRRC8C, ARID5B, RUNX1T1, NR4A2, NR4A1, NR4A3, SOX8, KLF4	4.43005	0.187922	0.017197	0.134715
		Adora2a	4.83476	-3.61667	0.00369912		GOTERM_BP_DIRECT	GO:0001975~response to amphetamine	9	0.922131	6.20845e-05	GNAL, DRD1, PDE1B, DRD3, PPP1R1B, ADORA2A, DRD2, DRD5, OXTR	6.32287	0.171898	0.0144044	0.111891				Glp2r	2.9048	1.64065	0.010136		GOTERM_BP_DIRECT	GO:0048511~rhythmic process	15	2.05761	0.000125558	HLF, KMT2A, KLF9, CREM, KLF10, RORC, RORA, ATF4, HRH1, TIMELESS, PER1, BHLHE40, CRY1, NFIL3, SIK1	3.41772	0.292352	0.02625	0.223698
		Impg1	-1.35852	-3.58816	0.00948831		GOTERM_BP_DIRECT	GO:0007218~neuropeptide signaling pathway	13	1.33197	6.93084e-05	GPR84, SSTR3, ECEL1, PENK, SSTR1, GPR149, OPRK1, GLRA2, CARTPT, TAC1, PDYN, POMC, TAC2	4.08583	0.189875	0.0149279	0.124903				Atf3	0.117716	1.59132	0.00108423		GOTERM_BP_DIRECT	GO:0006468~protein phosphorylation	38	5.21262	0.000192833	FGFR2, NUAK1, ERBB3, RORC, KIT, LATS2, TRIB2, TRIB1, EPHB2, MAP3K6, SBK1, STK40, MAP3K9, RARA, SIK1, SIK2, CDK15, EGFR, OBSCN, SGK1, FLT3, MAML1, PDK4, PIM1, PIM3, EPHA1, EPHA2, CDC25B, MAST4, PRKD2, PLK3, MAPK6, FYN, MAP3K19, ERN1, MST1R, MAP3K14, CIT	1.92405	0.412049	0.037226	0.343362
		Drd2	3.44416	-3.37241	0.00738956		GOTERM_BP_DIRECT	GO:0007191~adenylate cyclase-activating dopamine receptor signaling pathway	6	0.614754	7.81262e-05	GNAL, DRD1, DRD3, ADCY5, DRD5, GPR52	11.9432	0.21129	0.0156992	0.140783				Fyb2	0.316145	1.53284	0.0051093		GOTERM_BP_DIRECT	GO:0032922~circadian regulation of gene expression	10	1.37174	0.000215397	RBM4B, ATF4, KMT2A, CREM, PER2, PER1, RORC, RORA, BHLHE40, CRY1	4.78107	0.447481	0.0387792	0.383468
		2610028E06Rik	-1.29206	-3.24908	0.00417317		GOTERM_BP_DIRECT	GO:0045471~response to ethanol	16	1.63934	0.000108434	ALAD, DRD3, OPRK1, TACR1, SPARC, CDO1, TRH, CCND1, PENK, PTK2B, NTRK1, CNR1, CASP8, CHRNA7, HTR3A, CD14	3.26652	0.280674	0.0203795	0.195348				Gem	1.31675	1.50828	0.000350384		GOTERM_BP_DIRECT	GO:0035023~regulation of Rho protein signal transduction	11	1.50892	0.000285742	DLC1, PLEKHG3, OBSCN, PLEKHG1, MCF2, ARHGEF37, ARHGEF19, FGD5, FGD6, EPS8L2, ARHGEF10	4.16636	0.544812	0.0480001	0.508401
		Ccdc42	-0.300101	-3.18708	0.000617028		GOTERM_BP_DIRECT	GO:0001973~adenosine receptor signaling pathway	5	0.512295	0.000185448	P2RY12, ADORA3, ADORA2A, ADCY5, P2RY1	14.929	0.430755	0.0326005	0.333872				Dusp5	3.70395	1.50466	0.000488551		GOTERM_BP_DIRECT	GO:0007155~cell adhesion	33	4.52675	0.00032351	MPZL3, ITGAL, CLSTN2, TNFRSF12A, NUAK1, NEDD9, SCARF1, CDH20, SORBS3, CD93, HAPLN2, FLRT1, HAPLN4, ADGRE5, PTPRU, IGSF9B, EMILIN2, TINAGL1, MYH9, SSPO, EPHA1, CTNNA3, COL5A1, EPHA2, TNFAIP6, PRKD2, DSG2, STAB1, TENM2, TENM3, PECAM1, CNTN2, DSC3	1.98439	0.589792	0.051067	0.575416
		Chat	1.14432	-3.182	0.00743977		GOTERM_BP_DIRECT	GO:0045087~innate immune response	33	3.38115	0.000359349	TNFAIP8L2, LY86, UNC93B1, NLRX1, LY9, IL34, C1QC, MIF, CYLD, NOD2, SMPDL3B, PTK2B, PYCARD, ZAP70, PSTPIP1, FCER1G, TEC, TYROBP, HAVCR2, ITK, HCK, ANXA1, NLRP3, TRIM62, CD180, C1QA, CYBA, C1QB, CLEC7A, TREM2, RNF135, CLEC5A, CD14	1.97063	0.664421	0.0588578	0.645998				Fosb	5.26414	1.48144	0.000229466		GOTERM_BP_DIRECT	GO:0006915~apoptotic process	36	4.93827	0.000650893	FGFR2, DLC1, PPARD, MCL1, TNFRSF12A, SCML2, PMAIP1, PAWR, ZFP36L1, USP53, ECE1, XBP1, BCL2, BAG3, MAP3K9, TRP63, TRP53INP1, SGK1, AIFM3, CHAC1, PIM1, NR4A1, PIM3, GJB6, EPHA2, DDIT4, PLEKHF1, PLK3, RASSF6, CLIC4, CSRNP1, GADD45G, SIAH3, ERN1, GADD45B, PPP1R15A	1.84197	0.833564	0.0948179	1.15454
		Prdm12	-1.45025	-3.06856	0.00963456		GOTERM_BP_DIRECT	GO:0007212~dopamine receptor signaling pathway	6	0.614754	0.000374696	DRD1, CALY, DRD3, DRD2, DRD5, RGS9	8.9574	0.679714	0.0581631	0.6735				Klhdc7b	-0.386187	1.45947	0.00812246		GOTERM_BP_DIRECT	GO:0042127~regulation of cell proliferation	19	2.60631	0.000847854	FGFR2, TXNIP, EGFR, PPARD, SGK1, PTGS2, TBX3, ERBB3, TNFRSF25, NFKBIA, JUNB, STAT6, SPRY2, ATF5, CCND3, FYN, GHRL, NDRG1, KLF4	2.44108	0.903284	0.115689	1.50142
		Clec12a	-1.66557	-3.05854	0.00813224		GOTERM_BP_DIRECT	GO:0060158~phospholipase C-activating dopamine receptor signaling pathway	5	0.512295	0.00052016	DRD1, GNA15, DRD2, DRD5, GPR52	11.9432	0.79416	0.0759904	0.933808				Dsc3	0.2118	1.43978	0.0475778		GOTERM_BP_DIRECT	GO:1901653~cellular response to peptide	5	0.685871	0.00103497	KLF5, KLF10, KLF15, KLF2, KLF4	10.4159	0.942258	0.13289	1.82989
		Slc35d3	2.20602	-3.0072	0.0040543		GOTERM_BP_DIRECT	GO:0043278~response to morphine	7	0.717213	0.000587889	PENK, DRD3, DRD2, CNR1, OPRK1, TAC1, PRKCG	6.43095	0.83246	0.0815548	1.05479				Scnn1a	2.73644	1.43343	0.00866046		GOTERM_BP_DIRECT	GO:0034976~response to endoplasmic reticulum stress	10	1.37174	0.00112387	HERPUD1, ATF4, CEBPB, STC2, XBP1, SDF2L1, CREB3L2, ERN1, PDIA4, PPP1R15A	3.83744	0.95481	0.137112	1.98559
		Upb1	-1.06005	-2.93688	0.00560665		GOTERM_BP_DIRECT	GO:0042220~response to cocaine	8	0.819672	0.000882365	DRD1, DRD3, PTK2B, DRD2, CNR1, DRD5, OXTR, HTR3A	5.02871	0.931561	0.114763	1.57918				Tph2	0.449944	1.41374	0.00237417		GOTERM_BP_DIRECT	GO:0035335~peptidyl-tyrosine dephosphorylation	6	0.823045	0.00114469	DUSP5, DUSP4, DUSP1, DUSP14, DUSP7, DUSP6	7.29113	0.957331	0.133573	2.02202
		Calcr	-1.27317	-2.9016	0.0405229		GOTERM_BP_DIRECT	GO:0042755~eating behavior	8	0.819672	0.000882365	HRH3, ADORA2A, TACR1, OPRK1, P2RY1, UCHL1, OXTR, TRH	5.02871	0.931561	0.114763	1.57918				Strc	-0.264992	1.38222	0.000483444		GOTERM_BP_DIRECT	GO:0070059~intrinsic apoptotic signaling pathway in response to endoplasmic reticulum stress	7	0.960219	0.00127389	ATF4, CEBPB, CHAC1, XBP1, BCL2, ERN1, PMAIP1	5.67088	0.970119	0.141554	2.2478
		Ptpn7	-0.742283	-2.89803	0.0293764		GOTERM_BP_DIRECT	GO:0010039~response to iron ion	6	0.614754	0.000898603	C1QA, ALAD, CCND1, DRD2, CYBRD1, FKBP1A	7.54307	0.934858	0.111968	1.60802				Maff	0.904252	1.382	0.000588035		GOTERM_BP_DIRECT	GO:0016358~dendrite development	7	0.960219	0.00127389	BDNF, FLRT1, NRP1, MCF2, GHRL, CIT, SCARF1	5.67088	0.970119	0.141554	2.2478
		Serpina3h	-1.29565	-2.88333	0.0473378		GOTERM_BP_DIRECT	GO:0048148~behavioral response to cocaine	6	0.614754	0.000898603	DRD1, DRD3, DRD2, OPRK1, SNCA, HTR2A	7.54307	0.934858	0.111968	1.60802				Cbln1	4.37505	1.37982	0.00766788		GOTERM_BP_DIRECT	GO:0048008~platelet-derived growth factor receptor signaling pathway	7	0.960219	0.00127389	PLAT, TXNIP, NRP1, ARID5B, CSRNP1, MYO1E, TIPARP	5.67088	0.970119	0.141554	2.2478
		Sh3rf2	1.96776	-2.85404	0.00959804		GOTERM_BP_DIRECT	GO:0030154~cell differentiation	52	5.32787	0.00108306	GLDN, PGF, TSNAX, ZIC3, ACVR1C, ROBO1, DMKN, 1110017D15RIK, RBM11, FGF3, TWIST2, TWIST1, ZFP423, EGFL7, HES6, HES5, ITGB1BP1, TXNRD3, IQCG, GAP43, MEIG1, ARHGEF28, DIAPH2, MYT1, CFAP54, SEMA5A, RASAL1, ANGPTL6, SPATA6, TDRD1, SIM1, NKX2-2, TEC, BMP4, PTPN6, BMP3, TESC, COL13A1, CPNE5, HCK, CPNE6, RGS19, LRGUK, RACGAP1, FRZB, DDX4, PSMB8, PLK5, ANKRD49, NTRK1, TUBD1, SYT17	1.59243	0.962825	0.128179	1.93505				2410018L13Rik	-0.142401	1.35471	0.0021021		GOTERM_BP_DIRECT	GO:0045600~positive regulation of fat cell differentiation	8	1.09739	0.00131116	SH3PXD2B, ZFP36, ZFP36L1, KLF5, WDFY2, CEBPB, XBP1, ZBTB16	4.76155	0.973038	0.139769	2.31285
		Gpr149	1.43079	-2.74437	0.00604713		GOTERM_BP_DIRECT	GO:0007217~tachykinin receptor signaling pathway	4	0.409836	0.00132417	TACR1, TAC1, GRK5, TAC2	15.9243	0.982145	0.148724	2.361				Fosl2	6.09807	1.31517	0.00102943		GOTERM_BP_DIRECT	GO:0051591~response to cAMP	8	1.09739	0.00166614	FOS, PYGM, DUSP1, CREM, PER1, FOSB, JUNB, PPARGC1B	4.57483	0.989871	0.16781	2.93027
		Itgax	-0.826081	-2.66972	1.37661e-05		GOTERM_BP_DIRECT	GO:0045777~positive regulation of blood pressure	7	0.717213	0.00157368	OLFR78, TACR1, CNR1, OXTR, CARTPT, ADRA2B, TAC2	5.3937	0.991643	0.168084	2.79995				Mid1	1.88906	1.30864	4.55436e-07		GOTERM_BP_DIRECT	GO:0070373~negative regulation of ERK1 and ERK2 cascade	9	1.23457	0.00180123	SPRY2, DUSP4, ATF3, DUSP1, CNKSR3, ERRFI1, SPRY4, KLF4, DUSP6	3.97698	0.993023	0.173838	3.16428
		Padi6	-0.689387	-2.66183	0.00959941		GOTERM_BP_DIRECT	GO:0035815~positive regulation of renal sodium excretion	5	0.512295	0.00160168	DRD3, ADORA2A, DRD2, TACR1, TAC1	9.18707	0.992325	0.165033	2.84908				Prph	1.29316	1.30335	0.0102192		GOTERM_BP_DIRECT	GO:0043401~steroid hormone mediated signaling pathway	8	1.09739	0.00209163	NR1I3, PPARD, NR4A2, RORC, NR4A1, RARA, RORA, NR4A3	4.40219	0.996869	0.192304	3.6655
		Nkx2-1	-0.407859	-2.53796	0.0229958		GOTERM_BP_DIRECT	GO:0043267~negative regulation of potassium ion transport	5	0.512295	0.00216869	PTK2B, AKAP5, ACTN2, KCNA5, HTR2A	8.53085	0.998634	0.20987	3.83918				Rassf6	-0.754619	1.248	0.00390879		GOTERM_BP_DIRECT	GO:0002042~cell migration involved in sprouting angiogenesis	5	0.685871	0.00226769	EGR3, NRP1, NR4A1, FGF2, MMRN2	8.5778	0.998074	0.200123	3.96817
		Cst7	-1.06996	-2.44613	0.0053194		GOTERM_BP_DIRECT	GO:0007613~memory	11	1.12705	0.00237495	KLK8, DRD1, HRH3, CNR1, PTGS1, CX3CR1, OXTR, CHRNA7, CHAT, NETO1, HTR2A	3.16567	0.999271	0.220492	4.19698				Cdk15	-0.808525	1.22001	0.0130284		GOTERM_BP_DIRECT	GO:0006357~regulation of transcription from RNA polymerase II promoter	26	3.56653	0.00263151	TSHZ3, TSHZ2, JDP2, FOSL2, FOS, ELK4, XBP1, TEAD4, POU3F3, KLF5, ZFP36, NFKBIZ, MAFF, HIST1H1E, RFX4, MAFB, ARID5B, TAF7, ZHX2, FOSB, JUNB, ATF5, ATF4, PKNOX1, ATF3, KLF4	1.91002	0.999295	0.22138	4.5908
		Adra2b	-0.463333	-2.42293	0.0236206		GOTERM_BP_DIRECT	GO:0035094~response to nicotine	8	0.819672	0.00246361	LYPD1, GSTA4, PENK, DRD2, TACR1, NTRK1, CNR1, CHRNA7	4.24647	0.999443	0.221035	4.35039				Ntn5	3.25518	1.21282	0.0334756		GOTERM_BP_DIRECT	GO:0001568~blood vessel development	9	1.23457	0.00287522	ATP7A, CRKL, TBX3, GATAD2A, PKD1, FZD4, CEACAM1, COL5A1, EPHA2	3.69691	0.99964	0.232276	5.00575
		Slc5a7	2.04612	-2.3667	0.0191978		GOTERM_BP_DIRECT	GO:0014059~regulation of dopamine secretion	5	0.512295	0.0028603	SNCG, DRD3, DRD2, SNCA, HTR2A	7.96213	0.999834	0.244754	5.03396				Sik1	4.78078	1.21218	0.00146717		GOTERM_BP_DIRECT	GO:0042149~cellular response to glucose starvation	6	0.823045	0.00324072	ATF4, XBP1, BCL2, SLC2A1, RRP8, PMAIP1	5.8329	0.999869	0.250515	5.62486
		Lrrc10b	4.1418	-2.34149	0.0259664		GOTERM_BP_DIRECT	GO:0007194~negative regulation of adenylate cyclase activity	5	0.512295	0.0028603	P2RY13, DRD3, HRH3, DRD2, AKAP5	7.96213	0.999834	0.244754	5.03396				Tcim	-0.596588	1.20086	0.00452608		GOTERM_BP_DIRECT	GO:0001701~in utero embryonic development	21	2.88066	0.00347036	FGFR2, TSHZ3, MAFF, TBX3, PCNT, MYO1E, YBX3, MYH9, SOX8, JUNB, ATP7A, TEAD4, DSC3, CDK2AP1, GATAD2A, PKD1, NOS3, POLG2, KLF2, NCOR2, ADAR	2.04834	0.99993	0.258579	6.01189
		C130060K24Rik	-0.956188	-2.33572	0.0255297		GOTERM_BP_DIRECT	GO:0032230~positive regulation of synaptic transmission, GABAergic	5	0.512295	0.00368884	ADORA2A, TACR1, OXTR, TAC1, HAP1	7.4645	0.999987	0.295915	6.44681				Btg2	5.00104	1.19555	0.0227619		GOTERM_BP_DIRECT	GO:0008285~negative regulation of cell proliferation	25	3.42936	0.00348158	DLC1, FGFR2, LZTS2, KMT2A, PTGS2, ZBTB16, CBFA2T3, ADORA1, SPRY2, BCL2, TRP53INP1, NOS3, NDRG1, RARA, FGF2, CLMN, FLT3, PTPRU, GJB6, HDAC4, ATF5, CDKN1A, BTG2, TOB2, KLF4	1.89873	0.999933	0.25253	6.03077
		Cd4	1.82346	-2.30944	0.0086386		GOTERM_BP_DIRECT	GO:0008542~visual learning	9	0.922131	0.00456529	DRD1, MEIS2, PDE1B, DRD3, PPP1R1B, DRD2, DRD5, RGS14, NETO1	3.41234	0.999999	0.343771	7.91975				Dusp1	5.67132	1.18666	0.00792809		GOTERM_BP_DIRECT	GO:0000186~activation of MAPKK activity	6	0.823045	0.00375688	EGFR, MAP3K6, GADD45G, GADD45B, ADORA1, FGF2	5.64475	0.999969	0.262788	6.4927
		Pkp1	-0.943186	-2.30488	0.00502661		GOTERM_BP_DIRECT	GO:0007611~learning or memory	8	0.819672	0.00506532	CASP3, TACR1, NTRK1, CNR1, PRKCG, PRNP, LAMB1, LHX8	3.74689	1	0.364759	8.75023				Ier2	3.91154	1.18624	0.0127803		GOTERM_BP_DIRECT	GO:0016337~single organismal cell-cell adhesion	11	1.50892	0.0039291	EGFR, ITGAL, TNXB, CD93, TENM2, BCL2, EFR3A, PKD1, PTPRU, MYH9, CTNNA3	2.97046	0.99998	0.266387	6.78059
		Htr1d	1.05032	-2.30363	0.0411507		GOTERM_BP_DIRECT	GO:0007229~integrin-mediated signaling pathway	11	1.12705	0.00543992	ITGAX, PLEK, PTK2B, ITGB1BP1, FCER1G, ITGB2, ADAM19, CIB2, ITGA2B, TEC, TYROBP	2.82527	1	0.377165	9.36777				Egr1	8.71174	1.1728	0.00243918		GOTERM_BP_DIRECT	GO:0007156~homophilic cell adhesion via plasma membrane adhesion molecules	14	1.92044	0.00405609	CLSTN2, PCDHB3, PCDHB15, PCDHGB7, PCDHB2, PCDHA1, IGSF9B, PCDHGA2, CDH20, DSG2, TENM3, DSC3, PCDHA10, CEACAM1	2.50493	0.999986	0.267229	6.99231
		Bspry	-0.499711	-2.24214	9.92802e-05		GOTERM_BP_DIRECT	GO:0002250~adaptive immune response	14	1.43443	0.00554578	HAVCR2, GPR183, ITK, ADGRE1, UNC93B1, ANXA1, LY9, CTSS, ALCAM, LAT2, PTK2B, ZAP70, CD4, TEC	2.40582	1	0.374563	9.54156				Tshz2	6.65855	1.16625	0.0495168		GOTERM_BP_DIRECT	GO:0001822~kidney development	12	1.64609	0.00508969	LZTS2, TIMELESS, PCNT, ARID5B, BCL2, MYO1E, TIPARP, PKD1, POU3F3, ADAMTS1, TET2, CYS1	2.69211	0.999999	0.316005	8.69888
		Gm10635	1.09445	-2.22734	0.0145465		GOTERM_BP_DIRECT	GO:0086091~regulation of heart rate by cardiac conduction	6	0.614754	0.00556477	CACNA2D1, SCN3B, SCN4B, KCNA5, HCN4, KCNQ1	5.11851	1	0.367572	9.5727				Plekhf1	1.35382	1.16018	0.00242427		GOTERM_BP_DIRECT	GO:0043153~entrainment of circadian clock by photoperiod	5	0.685871	0.00511636	RBM4B, PER1, BHLHE40, CRY1, SIK1	6.94393	0.999999	0.310476	8.74253
		Ecel1	3.56784	-2.19916	0.0146184		GOTERM_BP_DIRECT	GO:0006909~phagocytosis	8	0.819672	0.00564702	SLC11A1, ICAM5, HCK, PLD4, ANXA1, ITGB2, ANXA3, ELMO1	3.67483	1	0.364119	9.70748				Nr4a3	4.24228	1.15932	0.00783889		GOTERM_BP_DIRECT	GO:0071260~cellular response to mechanical stimulus	9	1.23457	0.00514816	EGFR, HDAC4, SLC38A2, PTGS2, BAG3, NOS3, GGT1, MAP3K14, GADD45A	3.36514	0.999999	0.305441	8.79454
		Ptprv	0.939497	-2.1946	0.037507		GOTERM_BP_DIRECT	GO:0010595~positive regulation of endothelial cell migration	7	0.717213	0.00674935	BMP4, PTK2B, ITGB1BP1, FOXC2, SPARC, ANXA3, ZFP580	4.07816	1	0.409945	11.4955				Col5a1	4.51856	1.15731	0.0103929		GOTERM_BP_DIRECT	GO:0006469~negative regulation of protein kinase activity	10	1.37174	0.00523653	FLRT1, TAF7, GADD45G, HSPB1, SOCS4, GADD45B, EPHA1, GADD45A, CEACAM1, TRIB1	3.06995	0.999999	0.303357	8.93891
		Syndig1l	4.45434	-2.14983	0.0254346		GOTERM_BP_DIRECT	GO:2000045~regulation of G1/S transition of mitotic cell cycle	5	0.512295	0.00711139	BID, PLK5, PTPN6, CCND1, PSME1	6.28589	1	0.418439	12.0754				Hist1h4k	-0.155063	1.13912	0.0071763		GOTERM_BP_DIRECT	GO:0016486~peptide hormone processing	4	0.548697	0.0053628	PCSK1, ECE1, CHST8, PCSK6	10.6053	1	0.303155	9.14485
		Gm10754	0.579346	-2.13804	0.000176243		GOTERM_BP_DIRECT	GO:0007628~adult walking behavior	7	0.717213	0.00760222	DRD1, DRD2, UCHL1, GBX1, TRH, CHAT, KLHL1	3.98107	1	0.4319	12.8559				Cdkn1a	4.83294	1.12471	1.16387e-05		GOTERM_BP_DIRECT	GO:0060612~adipose tissue development	6	0.823045	0.00565607	SH3PXD2B, PPARD, XBP1, ARID5B, RORC, SOX8	5.14668	1	0.310597	9.62144
		Itk	-0.844112	-2.11368	1.2285e-05		GOTERM_BP_DIRECT	GO:0050853~B cell receptor signaling pathway	8	0.819672	0.00769299	PTPN6, LAT2, KLHL6, ZAP70, NCKAP1L, NFATC2, RFTN1, TEC	3.47438	1	0.427997	12.9995				Apold1	3.02745	1.12235	0.0130016		GOTERM_BP_DIRECT	GO:0030968~endoplasmic reticulum unfolded protein response	7	0.960219	0.0056795	HERPUD1, ATF3, STC2, XBP1, CREB3L2, ERN1, PPP1R15A	4.25316	1	0.305657	9.65941
		Crabp1	-0.944823	-2.09244	0.019643		GOTERM_BP_DIRECT	GO:0008347~glial cell migration	4	0.409836	0.00933752	MATN2, P2RY12, NDN, P2RY1	8.68596	1	0.484597	15.563				Lpin3	-0.156642	1.1066	0.000200644		GOTERM_BP_DIRECT	GO:0048661~positive regulation of smooth muscle cell proliferation	9	1.23457	0.00599885	EGFR, FGFR2, EGR1, HDAC4, PTGS2, SKP2, TGM2, NR4A3, FGF2	3.28101	1	0.313813	10.1755
		Mfsd13b	-0.858229	-2.063	0.00571566		GOTERM_BP_DIRECT	GO:0031571~mitotic G1 DNA damage checkpoint	4	0.409836	0.00933752	RPA2, CCND1, PTPRV, TRP73	8.68596	1	0.484597	15.563				Tead4	-0.519742	1.10186	0.00388633		GOTERM_BP_DIRECT	GO:0034097~response to cytokine	9	1.23457	0.00646228	STAT6, FOS, MCL1, PTGS2, REL, BCL2, LIFR, RARA, JUNB	3.2405	1	0.327515	10.9195
		Penk	6.54633	-2.05785	0.00913985		GOTERM_BP_DIRECT	GO:0002283~neutrophil activation involved in immune response	3	0.307377	0.00990157	ZAP70, FCER1G, TYROBP	17.9148	1	0.49695	16.4257				Klf4	3.0707	1.10158	0.000344755		GOTERM_BP_DIRECT	GO:0071376~cellular response to corticotropin-releasing hormone stimulus	3	0.411523	0.00670504	NR4A2, NR4A1, NR4A3	21.8734	1	0.331541	11.3069
		Gpr6	2.11683	-2.03967	0.0137522		GOTERM_BP_DIRECT	GO:0051668~localization within membrane	3	0.307377	0.00990157	CDH13, CNIH2, CNIH3	17.9148	1	0.49695	16.4257				Itgal	0.542433	1.08819	0.0472629		GOTERM_BP_DIRECT	GO:0035970~peptidyl-threonine dephosphorylation	4	0.548697	0.00697022	PDP1, DUSP5, DUSP4, DUSP1	9.72151	1	0.336254	11.7283
		Greb1	0.427509	-2.01776	3.00208e-05		GOTERM_BP_DIRECT	GO:0007193~adenylate cyclase-inhibiting G-protein coupled receptor signaling pathway	7	0.717213	0.0106245	P2RY12, SSTR5, NPY2R, P2RY1, RXFP2, HTR1D, HTR2A	3.71566	1	0.513789	17.5194				Junb	6.81402	1.08654	0.014259		GOTERM_BP_DIRECT	GO:0043066~negative regulation of apoptotic process	32	4.38957	0.0070073	PPARD, MCL1, YBX3, CCNG1, ADORA1, SOX8, SPRY2, BDNF, STK40, XBP1, BCL2, TRP63, POU3F3, RARA, EGFR, NAT8, EGR3, SGK1, TBX3, ADAMTS20, PCNT, PIM1, PIM3, NR4A3, SIX4, ATF5, CDKN1A, PLK3, DUSP1, BTG2, GHRL, ADAR	1.64888	1	0.331995	11.787
		Rxrg	3.33851	-2.01041	0.0131411		GOTERM_BP_DIRECT	GO:0008285~negative regulation of cell proliferation	27	2.76639	0.0108952	NDN, ADORA2A, DRD2, KISS1, PTK2B, ROBO1, RARB, NEURL1A, TWIST2, BMP4, PTPRK, TESC, MAP2K1, PTPRF, WDR6, RXFP2, FRZB, CDH13, PLK5, SSTR5, CD37, SSTR1, PTPRV, NTRK1, ITGB1BP1, TFAP2B, LDOC1	1.67951	1	0.514952	17.9253				Klf2	3.57484	1.08603	0.000187666		GOTERM_BP_DIRECT	GO:0016310~phosphorylation	34	4.66392	0.00702594	FGFR2, SGMS2, NUAK1, ERBB3, KIT, LATS2, EPHB2, MAP3K6, SBK1, STK40, MAP3K9, SIK1, SIK2, CDK15, CIITA, EGFR, OBSCN, SGK1, FLT3, PDK4, PIM3, EPHA1, EPHA2, MAST4, PRKD2, PLK3, MAPK6, PANK1, FYN, MAP3K19, ERN1, MST1R, CIT, MAP3K14	1.62025	1	0.327182	11.8166
		Col17a1	-0.363853	-2.01014	8.78236e-06		GOTERM_BP_DIRECT	GO:0007200~phospholipase C-activating G-protein coupled receptor signaling pathway	8	0.819672	0.0122478	C3AR1, GPR84, GNA15, OPRK1, P2RY1, ESR1, HTR1D, HTR2A	3.18485	1	0.549126	19.9258				Dusp4	4.07031	1.07073	0.000872932		GOTERM_BP_DIRECT	GO:0007169~transmembrane receptor protein tyrosine kinase signaling pathway	10	1.37174	0.00730052	EGFR, BDNF, FYN, FLT3, DOK5, ERBB3, KIT, EPHA1, EPHA2, EPHB2	2.91645	1	0.332081	12.2505
		Igfbpl1	-0.323515	-2.00815	0.0380152		GOTERM_BP_DIRECT	GO:0045766~positive regulation of angiogenesis	12	1.22951	0.0125517	SEMA5A, C3AR1, PTK2B, PGF, CX3CR1, ITGB2, CHRNA7, HGF, ISL1, CELA1, BRCA1, ANXA3	2.3689	1	0.550423	20.3689				Tmem252	-0.087825	1.05807	0.0386096		GOTERM_BP_DIRECT	GO:0006986~response to unfolded protein	7	0.960219	0.00764857	HERPUD1, CHAC1, XBP1, CREB3L2, ERN1, HSPB1, DNAJB5	4.00297	1	0.339402	12.7975
		Tac1	4.50649	-2.00066	0.00761787		GOTERM_BP_DIRECT	GO:0030336~negative regulation of cell migration	11	1.12705	0.0132656	RAP2B, KISS1, PTPRK, DRD1, EGFL7, ROBO1, DRD2, DRD5, CX3CR1, SULF1, NKX2-1	2.47878	1	0.563064	21.4005				Coro6	4.22657	1.0466	0.00577998		GOTERM_BP_DIRECT	GO:0006366~transcription from RNA polymerase II promoter	12	1.64609	0.00790153	EGR1, FOS, FOSL2, EGR2, XBP1, BCL11A, TAF7, HIVEP3, FOSB, NFIL3, JUNB, KLF4	2.53604	1	0.343045	13.1932
		Tnfrsf8	0.633187	-2.00019	0.000549711		GOTERM_BP_DIRECT	GO:0050727~regulation of inflammatory response	8	0.819672	0.0133515	NOD2, ANXA1, ESR1, PYCARD, MAS1, SHPK, CHRNA7, NLRP3	3.13264	1	0.558114	21.5239				Gm20219	-0.503433	1.03941	0.0217452		GOTERM_BP_DIRECT	GO:0046697~decidualization	5	0.685871	0.00837708	PPARD, PTGS2, STC2, GHRL, JUNB	6.07594	1	0.35411	13.9323
		Oprk1	2.52734	-1.96222	0.000347843		GOTERM_BP_DIRECT	GO:0006811~ion transport	37	3.79098	0.0135636	FXYD2, SCN3B, GLRA2, KCNA5, SLC26A1, HVCN1, KCNIP2, SLCO2A1, SLC11A1, SLC22A4, SLC9B2, SLC22A3, ANO2, CHRNA7, SLC30A3, HTR3A, SLCO5A1, HCN4, KCNQ1, TRPM6, ATP5J2, CACNA2D1, GABRA3, TRPC7, SLC10A4, RACGAP1, CNGA4, KCNV1, CACNA2D4, SLC17A8, ATP6V1C2, BSPRY, P2RX3, SCN4B, SLC5A7, SLC30A10, PDZD3	1.51335	1	0.556694	21.8275				Six4	0.959144	1.02693	0.00270718		GOTERM_BP_DIRECT	GO:0042752~regulation of circadian rhythm	7	0.960219	0.00840236	TIMELESS, KLF10, CREM, PER2, PER1, RORA, CRY1	3.92599	1	0.349706	13.9714
		Trh	2.20907	-1.9587	0.049615		GOTERM_BP_DIRECT	GO:0045576~mast cell activation	4	0.409836	0.0152077	FCER1G, FCGR3, LCP2, RHOH	7.34966	1	0.591517	24.1438				Utp14b	3.1197	1.02034	6.67091e-05		GOTERM_BP_DIRECT	GO:0071456~cellular response to hypoxia	10	1.37174	0.00880716	ZFP36L1, PPARD, EPAS1, PTGS2, STC2, BCL2, NDRG1, PMAIP1, RORA, OPRD1	2.83151	1	0.357862	14.5956
		Gck	-0.305096	-1.88876	7.10676e-05		GOTERM_BP_DIRECT	GO:0042493~response to drug	24	2.45902	0.0158559	SRP14, DRD1, ALAD, DRD3, ADORA2A, PGF, DRD2, SNCA, ANXA1, NCKAP1L, OXTR, SLC10A4, CYBA, TNFRSF11B, CCND1, PTK2B, NTRK1, TFAP2B, MAS1, DPYD, TRP73, HTR1D, NFATC2, HTR2A	1.69107	1	0.599946	25.0392				Glt28d2	-0.20397	1.01598	0.0028969		GOTERM_BP_DIRECT	GO:0070932~histone H3 deacetylation	4	0.548697	0.00883336	HDAC4, ELK4, PER2, PER1	8.9737	1	0.353604	14.6359
		Olfr78	-0.43741	-1.84776	0.029019		GOTERM_BP_DIRECT	GO:0030819~positive regulation of cAMP biosynthetic process	7	0.717213	0.01586	CALCR, DRD1, ADORA2A, DRD5, RXFP2, AKAP5, MRAP2	3.41234	1	0.593196	25.0448				Dio2	6.54595	1.01265	1.46042e-05		GOTERM_BP_DIRECT	GO:0072593~reactive oxygen species metabolic process	6	0.823045	0.00912377	GLS2, BCL2, PDK4, PMAIP1, SESN2, DDIT4	4.60492	1	0.357794	15.0809
		Drd1	4.66001	-1.8409	0.0113584		GOTERM_BP_DIRECT	GO:0060033~anatomical structure regression	3	0.307377	0.0160471	WNT7B, CD248, SPI1	14.3318	1	0.590808	25.3013				Ide	5.99249	1.00858	1.35355e-09		GOTERM_BP_DIRECT	GO:0043433~negative regulation of sequence-specific DNA binding transcription factor activity	8	1.09739	0.0091703	HDAC4, PIM1, HR, BHLHE40, CYS1, TRIB2, KLF4, TRIB1	3.38139	1	0.354313	15.1519
		Lbhd2	-0.383838	-1.82795	0.0367598		GOTERM_BP_DIRECT	GO:0007195~adenylate cyclase-inhibiting dopamine receptor signaling pathway	3	0.307377	0.0160471	DRD3, DRD2, ADCY5	14.3318	1	0.590808	25.3013				Gm19439	1.7972	0.995591	0.00578168		GOTERM_BP_DIRECT	GO:0030097~hemopoiesis	9	1.23457	0.00919735	PKNOX1, EPAS1, FLT3, BCL2, MYO1E, TIPARP, ZBTB16, KIT, TET2	3.0521	1	0.350336	15.1932
		Dmkn	0.0229503	-1.82687	0.010816		GOTERM_BP_DIRECT	GO:0050859~negative regulation of B cell receptor signaling pathway	3	0.307377	0.0160471	PTPN6, LPXN, CD300A	14.3318	1	0.590808	25.3013				Rnf39	3.2775	0.992385	0.0292299		GOTERM_BP_DIRECT	GO:0009416~response to light stimulus	5	0.685871	0.00970776	FOS, KMT2A, DUSP1, PER1, BHLHE40	5.8329	1	0.360944	15.9691
		Vwa7	-0.740859	-1.81071	0.00141711		GOTERM_BP_DIRECT	GO:0016358~dendrite development	6	0.614754	0.0162353	LST1, GRIP1, BAIAP2, PRKG1, CHAT, KLHL1	3.98107	1	0.588519	25.5585				Tm6sf2	-0.207959	0.99168	0.0427786		GOTERM_BP_DIRECT	GO:0048168~regulation of neuronal synaptic plasticity	5	0.685871	0.00970776	ARC, EGR2, KCNN2, CNTN2, EPHB2	5.8329	1	0.360944	15.9691
		Abcc12	-1.11643	-1.79999	0.0176012		GOTERM_BP_DIRECT	GO:0030041~actin filament polymerization	5	0.512295	0.016532	CATIP, AIF1, HCLS1, DIAPH2, WAS	4.97633	1	0.588724	25.9623				Mthfd2	2.82542	0.99105	1.36698e-08		GOTERM_BP_DIRECT	GO:0030336~negative regulation of cell migration	10	1.37174	0.0105384	DLC1, CLIC4, BCL2, ROBO4, TRP53INP1, PTPRU, CHRD, EPHA1, KLF4, IGFBP5	2.75137	1	0.380169	17.2173
		Tacr1	2.36192	-1.7832	0.0283481		GOTERM_BP_DIRECT	GO:0051968~positive regulation of synaptic transmission, glutamatergic	5	0.512295	0.016532	DRD1, PTK2B, ADORA2A, NTRK1, OXTR	4.97633	1	0.588724	25.9623				Cort	2.06037	0.990993	0.00336434		GOTERM_BP_DIRECT	GO:0010628~positive regulation of gene expression	24	3.29218	0.0106047	FGFR2, MAF, EGR1, NAT8, PPARD, ERBB3, PAWR, KIT, SOX8, WHRN, SPRY2, RBM4B, ATF4, ATF3, BCL11A, CRH, TRP53INP1, POU3F3, AGO3, RARA, NFIL3, PPP1R15A, FGF2, KLF4	1.75426	1	0.377225	17.3162
		1700030C10Rik	-0.450182	-1.76638	0.00115688		GOTERM_BP_DIRECT	GO:0050850~positive regulation of calcium-mediated signaling	5	0.512295	0.016532	CDH13, ADORA3, ZAP70, CD4, TREM2	4.97633	1	0.588724	25.9623				Stac3	-0.216775	0.988325	0.0221524		GOTERM_BP_DIRECT	GO:0060850~regulation of transcription involved in cell fate commitment	3	0.411523	0.0109223	CEBPB, RORC, RORA	17.4987	1	0.38127	17.7883
		Ano2	1.69496	-1.75572	0.0381132		GOTERM_BP_DIRECT	GO:0007189~adenylate cyclase-activating G-protein coupled receptor signaling pathway	7	0.717213	0.017405	CALCR, GNAL, DRD1, ADORA2A, ADCY5, DRD5, RXFP2	3.3441	1	0.601358	27.1385				Btaf1	5.42594	0.985275	2.68777e-08		GOTERM_BP_DIRECT	GO:0043535~regulation of blood vessel endothelial cell migration	3	0.411523	0.0109223	EFNA1, PRCP, EPHA2	17.4987	1	0.38127	17.7883
		C030048H21Rik	0.757035	-1.74925	0.0326128		GOTERM_BP_DIRECT	GO:0006936~muscle contraction	7	0.717213	0.017405	DRD1, DYSF, ANXA1, ACTN2, FKBP1A, SCN7A, TRIM72	3.3441	1	0.601358	27.1385				Scml2	-0.196541	0.970772	0.000685438		GOTERM_BP_DIRECT	GO:0060088~auditory receptor cell stereocilium organization	4	0.548697	0.0109602	PDZD7, STRC, CLIC5, WHRN	8.33272	1	0.377639	17.8445
		Slc22a3	1.60211	-1.71746	0.000110308		GOTERM_BP_DIRECT	GO:0035556~intracellular signal transduction	27	2.76639	0.0178286	ECEL1, ARHGEF28, ADCY5, MAP4K1, RAB40B, RASAL1, NOD2, CASP3, DGKB, PPP1R1B, PPP1R1A, DCLK3, ZAP70, PLCB2, TEC, PTPN6, ITK, PLEK, MINK1, PRKCG, RACGAP1, RGS14, LAT2, MAPK3, RGS9, NEURL2, LCP2	1.61233	1	0.603985	27.7028				Zbtb16	5.98543	0.969946	0.00843833		GOTERM_BP_DIRECT	GO:0030154~cell differentiation	40	5.48697	0.0121024	PPARD, NRP1, MCL1, TNFRSF12A, RORC, PAQR8, SLFN5, KIT, CBFA2T3, SLC7A5, NDE1, XBP1, ELK4, SEMA3E, TRP63, ROBO4, ETV6, TCF4, SIK1, FGF2, INA, SH3PXD2B, OBSCN, CEBPB, EPAS1, FLT3, ZHX3, PTPRU, EPHA2, FOXN3, KAZALD1, TENM3, NOTCH4, GADD45G, MYRF, GADD45B, CIT, KLF4, UTP14B, DUSP6	1.49562	1	0.403035	19.5202
		Baiap3	4.25635	-1.68379	0.0472402		GOTERM_BP_DIRECT	GO:0008306~associative learning	6	0.614754	0.0181443	DRD1, DRD2, TACR1, DRD5, TAC1, CHRNA7	3.87347	1	0.604317	28.1207				Csrnp1	3.89087	0.969224	0.000648695		GOTERM_BP_DIRECT	GO:0007275~multicellular organism development	50	6.85871	0.0124604	NRP1, GPR161, RORC, SLC7A5, SPRY4, SPRY2, NDE1, SEMA3E, CREB3L2, SPRED2, TRP63, ROBO4, SIK1, FGF2, EGFR, INA, ARC, SIX4, SENP1, TIMELESS, GADD45G, SIAH3, GADD45B, TSHZ3, TSHZ2, MCL1, TNFRSF12A, TNFRSF25, PAQR8, BICC1, EPHB2, XBP1, POU3F3, TCF4, OBSCN, NES, FLRT1, TBX3, EPAS1, ARID3B, FZD4, TET3, FYN, KAZALD1, NOTCH4, HOPX, HIVEP1, CIT, CHRD, UTP14B	1.41713	1	0.407381	20.0388
		Nmbr	1.3033	-1.67538	0.0332057		GOTERM_BP_DIRECT	GO:0007275~multicellular organism development	58	5.94262	0.0186055	PRR15, GLDN, PGF, FGF17, PRTG, TSNAX, ZIC3, WNT2, OLFML3, ROBO1, ZFP831, RBM11, TWIST2, FGF3, TWIST1, ZFP423, TMEFF1, EGFL7, SIX3, MINK1, HES6, DACT2, HES5, TXNRD3, FOXC2, GAP43, KIF26B, DCC, SHROOM3, DIAPH2, TNFRSF8, MYT1, GREM2, SEMA5A, ANGPTL6, MEIS2, SHISA2, SPATA6, SIM1, TDRD1, NKX2-2, BMP4, BMP3, FZD8, IKZF1, COL13A1, TBX1, FRZB, RACGAP1, ISL1, DDX4, RGS14, WNT7B, HYDIN, EBF2, NTRK1, HEYL, …	1.34637	1	0.607549	28.7271				Fam160a1	2.32002	0.964239	0.0278524		GOTERM_BP_DIRECT	GO:0046676~negative regulation of insulin secretion	6	0.823045	0.0125299	INHBB, MIDN, GHRL, PDE4C, IRS1, ABCC8	4.26798	1	0.404462	20.1392
		Rgs9	5.61314	-1.66847	0.0232578		GOTERM_BP_DIRECT	GO:0019886~antigen processing and presentation of exogenous peptide antigen via MHC class II	4	0.409836	0.0187638	UNC93B1, H2-DMB1, FCER1G, H2-DMA	6.82468	1	0.60472	28.9341				Tsc22d3	5.77696	0.954955	0.000636389		GOTERM_BP_DIRECT	GO:0000188~inactivation of MAPK activity	4	0.548697	0.0133569	DUSP4, DUSP1, SPRED2, DUSP6	7.7772	1	0.419926	21.3237
		AA465934	1.16627	-1.66832	7.16187e-05		GOTERM_BP_DIRECT	GO:0021756~striatum development	4	0.409836	0.0187638	DRD1, DRD2, RARB, SLITRK5	6.82468	1	0.60472	28.9341				Egr4	5.96671	0.953879	0.0108447		GOTERM_BP_DIRECT	GO:0071499~cellular response to laminar fluid shear stress	3	0.411523	0.0160139	XBP1, KLF2, KLF4	14.5823	1	0.47499	25.018
		Ido1	-0.644717	-1.66778	0.0428519		GOTERM_BP_DIRECT	GO:0042391~regulation of membrane potential	10	1.02459	0.0201685	CNIH2, CNIH3, KCNH6, ACTN2, CHRNA7, KCNA5, SLC26A1, HCN4, KCNQ1, CNGA4	2.46251	1	0.62563	30.7464				Aox4	0.0565139	0.933881	0.00603037		GOTERM_BP_DIRECT	GO:0080182~histone H3-K4 trimethylation	4	0.548697	0.0160281	HIST1H1E, TET3, KMT2A, TET2	7.29113	1	0.470434	25.0372
		Clec7a	-0.718222	-1.65216	0.0172694		GOTERM_BP_DIRECT	GO:0070527~platelet aggregation	6	0.614754	0.0201955	ACTG1, RAP2B, P2RY12, PTPN6, PLEK, ITGA2B	3.77154	1	0.620336	30.7809				Ctxn3	1.58181	0.926528	0.0369097		GOTERM_BP_DIRECT	GO:0009791~post-embryonic development	10	1.37174	0.0163996	FGFR2, ATF5, KMT2A, FLT3, ARID5B, CSRNP1, BCL2, TIPARP, NR4A2, TET2	2.55829	1	0.473442	25.5404
		Pdzd3	-0.74856	-1.64627	0.00891208		GOTERM_BP_DIRECT	GO:0008152~metabolic process	30	3.07377	0.0202515	NAGLU, ALAD, ECHDC2, PGAM2, HLCS, GSTM6, PRKG1, AFMID, GALK2, CHIA1, SMPDL3B, GALNS, FAHD2A, MYO5B, ACY1, GSTA4, ACY3, UPB1, MCAT, HOGA1, ALDH3B2, PDE10A, LPCAT2, ALDH3B1, OXSM, ALDH7A1, ALDH1B1, PYGL, SULF1, HDHD3	1.54771	1	0.615665	30.8522				Ankrd53	0.12193	0.920068	0.00589465		GOTERM_BP_DIRECT	GO:1900745~positive regulation of p38MAPK cascade	4	0.548697	0.0189767	XDH, GADD45G, GADD45B, GADD45A	6.86224	1	0.519455	28.9442
		Mrto4-ps2	-0.694116	-1.64543	0.00218785		GOTERM_BP_DIRECT	GO:0001938~positive regulation of endothelial cell proliferation	8	0.819672	0.0215084	WNT2, SEMA5A, BMP4, CDH13, CYBA, EGFL7, PGF, ZFP580	2.85211	1	0.63243	32.4344				Trib1	4.93964	0.918443	0.00651644		GOTERM_BP_DIRECT	GO:0042981~regulation of apoptotic process	14	1.92044	0.0197357	EGR1, SGK1, MCL1, TNFRSF25, SKP2, PMAIP1, GLS2, RASSF6, DUSP1, FYN, SDF2L1, BCL2, ROBO4, RARA	2.05178	1	0.528575	29.9183
		Sstr5	-1.06068	-1.62783	0.00697808		GOTERM_BP_DIRECT	GO:0006919~activation of cysteine-type endopeptidase activity involved in apoptotic process	8	0.819672	0.0215084	BID, ROBO1, SNCA, CASP8, PYCARD, EGLN3, NLRP3, CRADD	2.85211	1	0.63243	32.4344				Mir132	0.0566961	0.91684	0.0218909		GOTERM_BP_DIRECT	GO:0006470~protein dephosphorylation	11	1.50892	0.0203583	PDP1, DUSP4, DUSP1, DUSP14, BCL2, PTPRU, PPM1M, UBLCP1, DUSP7, CDC25B, DUSP6	2.32471	1	0.534888	30.7079
		Fgf17	-0.710952	-1.61987	0.000806589		GOTERM_BP_DIRECT	GO:0007283~spermatogenesis	27	2.76639	0.02158	MEIG1, TDRP, DIAPH3, TSNAX, PGAM2, MIF, CFAP54, KRT9, IMMP2L, CNR1, MAS1, 1110017D15RIK, SPATA6, TDRD1, TMEM203, LRGUK, RACGAP1, DDX4, RAD21L, SSTR3, ANKRD49, SSTR1, CNBD2, CELF3, TXNRD3, TUBD1, IQCG	1.5846	1	0.628134	32.5235				Stc2	0.843056	0.912155	0.00169946		GOTERM_BP_DIRECT	GO:0061469~regulation of type B pancreatic cell proliferation	3	0.411523	0.0219153	NR4A1, NR4A3, ERRFI1	12.4991	1	0.556776	32.6461
		Irs4	0.157387	-1.61417	0.042969		GOTERM_BP_DIRECT	GO:0007411~axon guidance	13	1.33197	0.022588	MATN2, DCC, NTF3, CDH4, SEMA5A, ALCAM, ROBO1, NTRK1, NKX2-1, B3GNT2, LAMB1, GAP43, KIF26B	2.08405	1	0.639666	33.766				B4galnt3	0.334762	0.911512	0.00883646		GOTERM_BP_DIRECT	GO:0048070~regulation of developmental pigmentation	3	0.411523	0.0219153	ADAMTS20, BCL2, KIT	12.4991	1	0.556776	32.6461
		Tnnc1	2.47896	-1.60572	0.00677229		GOTERM_BP_DIRECT	GO:0032026~response to magnesium ion	4	0.409836	0.0227396	TNFRSF11B, CCND1, SNCA, CD14	6.3697	1	0.636786	33.9511				Fbln2	2.83591	0.904721	7.3373e-05		GOTERM_BP_DIRECT	GO:0014037~Schwann cell differentiation	3	0.411523	0.0219153	EGR2, ERBB3, NAB2	12.4991	1	0.556776	32.6461
		Klhl1	1.44364	-1.58912	0.000670581		GOTERM_BP_DIRECT	GO:0048011~neurotrophin TRK receptor signaling pathway	4	0.409836	0.0227396	CASP3, NDN, NTRK1, HAP1	6.3697	1	0.636786	33.9511				Ghrl	-0.110527	0.901314	0.00078314		GOTERM_BP_DIRECT	GO:0002320~lymphoid progenitor cell differentiation	3	0.411523	0.0219153	FLT3, BCL2, KIT	12.4991	1	0.556776	32.6461
		Slco5a1	1.74767	-1.58681	0.0147584		GOTERM_BP_DIRECT	GO:0033630~positive regulation of cell adhesion mediated by integrin	4	0.409836	0.0227396	PTPN6, ZAP70, FOXC2, NCKAP1L	6.3697	1	0.636786	33.9511				Arl4d	4.52849	0.897189	0.000972623		GOTERM_BP_DIRECT	GO:0043524~negative regulation of neuron apoptotic process	12	1.64609	0.0219174	ATP7A, BDNF, NES, CEBPB, NRP1, BTG2, FYN, ERBB3, BCL2, NR4A2, SIX4, NR4A3	2.18734	1	0.55204	32.6487
		Prss22	0.568202	-1.57976	0.00195194		GOTERM_BP_DIRECT	GO:0045824~negative regulation of innate immune response	4	0.409836	0.0227396	HAVCR2, SMPDL3B, DRD2, NLRX1	6.3697	1	0.636786	33.9511				Efna1	2.12641	0.895092	0.00146886		GOTERM_BP_DIRECT	GO:0035264~multicellular organism growth	10	1.37174	0.0221496	FGFR2, ZFP36L1, ATF5, STK40, SLC12A2, CLIC4, PCNT, ARID5B, RARA, KLF2	2.43038	1	0.55117	32.9332
		Aldh3b2	1.02366	-1.57663	6.62985e-05		GOTERM_BP_DIRECT	GO:0060134~prepulse inhibition	4	0.409836	0.0227396	DRD1, DRD3, ADORA2A, DRD2	6.3697	1	0.636786	33.9511				Sspo	0.500208	0.889012	0.00435488		GOTERM_BP_DIRECT	GO:0050910~detection of mechanical stimulus involved in sensory perception of sound	4	0.548697	0.0222046	PDZD7, SLC12A2, STRC, KIT	6.481	1	0.547436	33.0005
		Ppp1r1b	7.86899	-1.56718	0.0133875		GOTERM_BP_DIRECT	GO:0086014~atrial cardiac muscle cell action potential	3	0.307377	0.0234085	SCN3B, KCNA5, KCNQ1	11.9432	1	0.642281	34.7615				Tent5a	2.6624	0.886081	0.000206057		GOTERM_BP_DIRECT	GO:0045599~negative regulation of fat cell differentiation	6	0.823045	0.0235823	JDP2, RUNX1T1, RORA, NCOR2, TRIB2, FAM57B	3.64556	1	0.564799	34.6644
		Igsf1	1.46842	-1.55771	0.0446326		GOTERM_BP_DIRECT	GO:0014061~regulation of norepinephrine secretion	3	0.307377	0.0234085	HRH3, ADORA2A, CHRNA7	11.9432	1	0.642281	34.7615				Tiparp	3.69161	0.884517	0.00258893		GOTERM_BP_DIRECT	GO:0001657~ureteric bud development	6	0.823045	0.0235823	FGFR2, TSHZ3, BDNF, BMPER, BCL2, RARA	3.64556	1	0.564799	34.6644
		Col6a5	-0.764036	-1.54704	0.0405894		GOTERM_BP_DIRECT	GO:0007169~transmembrane receptor protein tyrosine kinase signaling pathway	10	1.02459	0.0240743	ITK, DOK4, NTF3, HCK, NTRK1, ZAP70, AHI1, GFRA4, LCP2, TEC	2.38864	1	0.647502	35.5588				Gm19461	0.00371705	0.882242	0.0194873		GOTERM_BP_DIRECT	GO:0048286~lung alveolus development	6	0.823045	0.0235823	FGFR2, ATP7A, STK40, HOPX, ERRFI1, IGFBP5	3.64556	1	0.564799	34.6644
		Ccdc187	0.114312	-1.53657	0.0302312		GOTERM_BP_DIRECT	GO:0030593~neutrophil chemotaxis	8	0.819672	0.0248609	CKLF, CCL9, NCKAP1L, CSF3R, FCER1G, ITGB2, CCL6, FCGR3	2.76944	1	0.654323	36.489				Ppp1r3g	3.61568	0.880058	0.000387049		GOTERM_BP_DIRECT	GO:0010942~positive regulation of cell death	6	0.823045	0.0235823	EGR1, CDKN1A, LZTS2, PTGS2, CRH, DUSP6	3.64556	1	0.564799	34.6644
		Gpr84	0.344319	-1.52326	3.01004e-05		GOTERM_BP_DIRECT	GO:0050731~positive regulation of peptidyl-tyrosine phosphorylation	10	1.02459	0.0254882	NOD2, NTF3, PTK2B, HCLS1, CD4, HGF, TREM2, MIF, TEC, HTR2A	2.36499	1	0.658524	37.2217				Gpr3	3.02965	0.874128	0.0016471		GOTERM_BP_DIRECT	GO:0046777~protein autophosphorylation	13	1.78326	0.0238562	FGFR2, EGFR, FLT3, PIM1, PIM3, KIT, EPHA1, PRKD2, FYN, MAP3K9, ERN1, SIK1, SIK2	2.0718	1	0.564476	34.9905
		Epyc	0.39297	-1.5142	0.00336274		GOTERM_BP_DIRECT	GO:0006935~chemotaxis	11	1.12705	0.0261264	LSP1, PIK3CG, C3AR1, RAC2, ROBO1, CX3CR1, CKLF, CCL9, NCKAP1L, ZFP580, CCL6	2.2267	1	0.662724	37.9589				Hist1h4h	-0.359166	0.861525	0.043923		GOTERM_BP_DIRECT	GO:0071310~cellular response to organic substance	5	0.685871	0.0253496	EGR1, EGR2, BCL2, NR4A1, ABCC8	4.41887	1	0.582304	36.7417
		Nexn	1.887	-1.50969	0.0255012		GOTERM_BP_DIRECT	GO:0038083~peptidyl-tyrosine autophosphorylation	6	0.614754	0.0272377	ITK, PTK2B, HCK, MAPK3, ZAP70, TEC	3.49557	1	0.673267	39.2232				Nrep	6.49021	0.861259	0.0472316		GOTERM_BP_DIRECT	GO:0030324~lung development	10	1.37174	0.0267073	EGFR, FGFR2, TSHZ3, SPRY2, STK40, EPAS1, TIMELESS, CRH, NOS3, FGF2	2.35198	1	0.597141	38.2949
		S100a3	-0.816895	-1.5001	0.000180575		GOTERM_BP_DIRECT	GO:0048169~regulation of long-term neuronal synaptic plasticity	5	0.512295	0.0279458	DRD1, DRD2, DRD5, SNCA, NETO1	4.26543	1	0.677935	40.016				Atf4	6.04491	0.859897	6.03715e-06		GOTERM_BP_DIRECT	GO:0061299~retina vasculature morphogenesis in camera-type eye	3	0.411523	0.0285653	NRP1, CLIC4, FZD4	10.9367	1	0.617726	40.3624
		Atp6v1c2	0.205002	-1.49493	0.0040664		GOTERM_BP_DIRECT	GO:0050728~negative regulation of inflammatory response	9	0.922131	0.0289614	TNFAIP8L2, SMPDL3B, ADORA2A, NLRX1, CHRNA7, HGF, ISL1, NLRP3, PLA2G5	2.47101	1	0.686367	41.1361				Whrn	5.88473	0.84543	0.00108596		GOTERM_BP_DIRECT	GO:0000185~activation of MAPKKK activity	3	0.411523	0.0285653	GADD45G, GADD45B, GADD45A	10.9367	1	0.617726	40.3624
		BC049352	-0.894602	-1.49293	0.0037402		GOTERM_BP_DIRECT	GO:0048167~regulation of synaptic plasticity	6	0.614754	0.0298911	JPH4, ADORA2A, P2RX3, BAIAP2, GIPC1, CALB1	3.41234	1	0.693328	42.1442				Igsf9b	4.43702	0.844645	0.00418209		GOTERM_BP_DIRECT	GO:0048170~positive regulation of long-term neuronal synaptic plasticity	3	0.411523	0.0285653	BDNF, KIT, EPHB2	10.9367	1	0.617726	40.3624
		Fgf3	-1.07944	-1.46006	0.0390397		GOTERM_BP_DIRECT	GO:0043266~regulation of potassium ion transport	3	0.307377	0.0318738	GCK, DRD2, KCNA5	10.237	1	0.712257	44.2396				Gadd45a	2.36206	0.843815	0.00223333		GOTERM_BP_DIRECT	GO:0002318~myeloid progenitor cell differentiation	3	0.411523	0.0285653	FLT3, KIT, TET2	10.9367	1	0.617726	40.3624
		Scube3	1.64332	-1.45851	0.00780796		GOTERM_BP_DIRECT	GO:0019441~tryptophan catabolic process to kynurenine	3	0.307377	0.0318738	IDO2, IDO1, AFMID	10.237	1	0.712257	44.2396				Ifit1bl2	-0.159958	0.836982	0.0027489		GOTERM_BP_DIRECT	GO:0008286~insulin receptor signaling pathway	6	0.823045	0.0297847	SRSF3, IRS2, EIF4EBP2, PDK4, IRS1, SIK2	3.43112	1	0.628924	41.6835
		Otogl	-0.947845	-1.44981	0.0122033		GOTERM_BP_DIRECT	GO:0002043~blood vessel endothelial cell proliferation involved in sprouting angiogenesis	3	0.307377	0.0318738	SEMA5A, BMP4, ITGB1BP1	10.237	1	0.712257	44.2396				Odf3b	-0.0483756	0.82736	0.0105289		GOTERM_BP_DIRECT	GO:0001501~skeletal system development	9	1.23457	0.0305308	SH3PXD2B, HAPLN2, HDAC4, HAPLN4, TBX3, TRP63, ZBTB16, CHRD, EPHA2	2.45309	1	0.633813	42.4782
		Strip2	5.36035	-1.44518	0.00231274		GOTERM_BP_DIRECT	GO:0002830~positive regulation of type 2 immune response	3	0.307377	0.0318738	NOD2, IDO1, NLRP3	10.237	1	0.712257	44.2396				Cbln4	3.99052	0.826032	0.00121388		GOTERM_BP_DIRECT	GO:0031069~hair follicle morphogenesis	5	0.685871	0.0307572	FGFR2, ATP7A, BCL2, TRP63, IGFBP5	4.16636	1	0.632272	42.7174
		Cartpt	2.34676	-1.43556	0.0242044		GOTERM_BP_DIRECT	GO:0010700~negative regulation of norepinephrine secretion	3	0.307377	0.0318738	P2RY12, P2RY1, PTGS1	10.237	1	0.712257	44.2396				Sgk1	5.91639	0.825203	0.00326025		GOTERM_BP_DIRECT	GO:0032869~cellular response to insulin stimulus	8	1.09739	0.0311594	ZFP36L1, INHBB, IRS2, SGK1, XBP1, IRS1, ERRFI1, CEACAM1	2.65132	1	0.632874	43.1398
		Car12	3.66896	-1.42491	0.00893498		GOTERM_BP_DIRECT	GO:0060440~trachea formation	3	0.307377	0.0318738	BMP4, MAP2K1, MAPK3	10.237	1	0.712257	44.2396				Plb1	0.240558	0.822596	0.0315624		GOTERM_BP_DIRECT	GO:0051965~positive regulation of synapse assembly	7	0.960219	0.0324644	BDNF, CBLN1, FLRT1, CLSTN2, ADGRE5, GHRL, EPHB2	2.91645	1	0.644008	44.4904
		Trim72	0.0663717	-1.41199	0.0023913		GOTERM_BP_DIRECT	GO:0072205~metanephric collecting duct development	3	0.307377	0.0318738	BMP4, WNT7B, CALB1	10.237	1	0.712257	44.2396				Arrdc2	3.26433	0.811991	0.00022161		GOTERM_BP_DIRECT	GO:0006970~response to osmotic stress	4	0.548697	0.0335622	EGFR, TSC22D3, PLK3, SLC2A1	5.55515	1	0.652285	45.6031
		Actn2	3.87026	-1.41153	0.0013071		GOTERM_BP_DIRECT	GO:0008284~positive regulation of cell proliferation	33	3.38115	0.0318786	GCNT2, DRD3, MARCKSL1, PGF, FGF17, CD248, IL34, WNT2, NOD2, RAC2, PTK2B, MAS1, BRK1, CHRNA7, RARB, FGF3, BMP4, NUDT16, PTPN6, NTF3, HCLS1, HCK, ROGDI, TBX1, HGF, ISL1, CCND1, WNT7B, HES5, ITGB1BP1, TFAP2B, GRK5, HTR2A	1.45434	1	0.707797	44.2446				Tinagl1	2.87428	0.810616	0.000631171		GOTERM_BP_DIRECT	GO:0051412~response to corticosterone	4	0.548697	0.0335622	FOS, CDKN1A, CRH, FOSB	5.55515	1	0.652285	45.6031
		Msln	-0.0716617	-1.40615	0.000213269		GOTERM_BP_DIRECT	GO:0055085~transmembrane transport	24	2.45902	0.0326587	TRPM6, MFSD3, TRPC7, ABCC12, KCNA5, SLC26A1, HVCN1, SLC47A1, CNGA4, KCNV1, ABCB4, SLC17A8, SLC2A5, SLC29A4, SLC41A3, SLC22A4, SLC22A3, SLC9B2, ABCA17, SLC5A7, SLC30A3, SLC30A10, HCN4, KCNQ1	1.57493	1	0.71216	45.0492				Mir212	1.00929	0.809423	0.0341458		GOTERM_BP_DIRECT	GO:0050798~activated T cell proliferation	3	0.411523	0.0359058	ITGAL, SATB1, FYN	9.72151	1	0.67337	47.9083
		Ebf2	-0.826681	-1.40539	0.0259385		GOTERM_BP_DIRECT	GO:0032720~negative regulation of tumor necrosis factor production	6	0.614754	0.0327018	HAVCR2, NOD2, CHRNA7, POMC, TWIST2, TWIST1	3.33299	1	0.708237	45.0933				Cabp4	-0.763004	0.804117	0.0158482		GOTERM_BP_DIRECT	GO:0051926~negative regulation of calcium ion transport	3	0.411523	0.0359058	PTGS2, PACSIN3, NOS3	9.72151	1	0.67337	47.9083
		Drd5	1.47433	-1.37587	0.00179832		GOTERM_BP_DIRECT	GO:0032715~negative regulation of interleukin-6 production	5	0.512295	0.0350459	HAVCR2, NCKAP1L, NLRX1, CHRNA7, HGF	3.98107	1	0.729039	47.4437				Arl5b	3.88376	0.801527	0.000150203		GOTERM_BP_DIRECT	GO:0045616~regulation of keratinocyte differentiation	3	0.411523	0.0359058	ZFP36, ZFP36L1, ERRFI1	9.72151	1	0.67337	47.9083
		Pcbd1	1.47329	-1.37537	2.05943e-05		GOTERM_BP_DIRECT	GO:0021537~telencephalon development	5	0.512295	0.0350459	BMP4, HES5, SIX3, OXTR, NKX2-1	3.98107	1	0.729039	47.4437				Hist1h1e	0.384188	0.800402	0.0241301		GOTERM_BP_DIRECT	GO:0048024~regulation of mRNA splicing, via spliceosome	3	0.411523	0.0359058	SRSF3, SRSF10, YTHDC1	9.72151	1	0.67337	47.9083
		Ly9	-0.869454	-1.36112	0.00368034		GOTERM_BP_DIRECT	GO:0007271~synaptic transmission, cholinergic	5	0.512295	0.0350459	LYPD1, HRH3, ADORA2A, CHRNA7, SLC5A7	3.98107	1	0.729039	47.4437				Nfil3	3.57177	0.795677	0.000280625		GOTERM_BP_DIRECT	GO:0042472~inner ear morphogenesis	7	0.960219	0.0365677	FGFR2, SPRY2, MAFB, SOBP, SIX4, NR4A3, EPHB2	2.83544	1	0.676131	48.5425
		Kcna5	3.12866	-1.34599	0.0415645		GOTERM_BP_DIRECT	GO:0032760~positive regulation of tumor necrosis factor production	7	0.717213	0.0361168	CYBA, NOD2, PYCARD, FCER1G, ISL1, CD14, TWIST1	2.83398	1	0.735627	48.4856				Pcdhb2	2.21389	0.794892	0.00229675		GOTERM_BP_DIRECT	GO:0006352~DNA-templated transcription, initiation	5	0.685871	0.0367929	HIST1H4K, TAF5, TAF7, TCF4, HIST1H4H	3.94115	1	0.674425	48.7566
		Chia1	-0.197162	-1.34096	0.00309429		GOTERM_BP_DIRECT	GO:0043524~negative regulation of neuron apoptotic process	13	1.33197	0.0364672	NTF3, WFS1, ADORA2A, SNCA, PRKCG, ISL1, NDNF, PTK2B, PCP4, NTRK1, VSTM2L, TFAP2B, TRP73	1.94077	1	0.734924	48.8222				Spry4	4.05272	0.791466	0.00026376		GOTERM_BP_DIRECT	GO:0002053~positive regulation of mesenchymal cell proliferation	5	0.685871	0.0367929	FGFR2, IRS2, TRP63, IRS1, CHRD	3.94115	1	0.674425	48.7566
		Slco2a1	0.494673	-1.33868	0.000617693		GOTERM_BP_DIRECT	GO:0051384~response to glucocorticoid	8	0.819672	0.0370175	CALCR, ALAD, WNT7B, MAP2K1, AIF1, SPARC, CDO1, ANXA3	2.54788	1	0.736179	49.3468				Ppp1r3c	5.3182	0.790313	0.000137299		GOTERM_BP_DIRECT	GO:0006807~nitrogen compound metabolic process	4	0.548697	0.0379005	ARID5B, MYO1E, TIPARP, PKD1	5.30264	1	0.68151	49.7974
		Lamb3	0.702171	-1.33828	0.000234087		GOTERM_BP_DIRECT	GO:0007413~axonal fasciculation	4	0.409836	0.0371805	SEMA5A, NCAM2, NDN, CNR1	5.30809	1	0.733685	49.5011				Gpr68	4.33325	0.787753	0.00975235		GOTERM_BP_DIRECT	GO:0043065~positive regulation of apoptotic process	19	2.60631	0.0400476	TXNIP, PTGS2, TNFRSF12A, NR4A1, ZBTB16, PAWR, PMAIP1, LATS2, BDNF, RASSF6, DUSP1, MAP3K9, GADD45G, TGM2, TRP53INP1, NOS3, GADD45B, GADD45A, DUSP6	1.65411	1	0.698036	51.7585
		Pstpip1	0.588655	-1.328	4.94915e-05		GOTERM_BP_DIRECT	GO:0001678~cellular glucose homeostasis	4	0.409836	0.0371805	FCOR, GCK, CARTPT, MYT1	5.30809	1	0.733685	49.5011				Sowahb	5.32886	0.78664	0.0142962		GOTERM_BP_DIRECT	GO:0048662~negative regulation of smooth muscle cell proliferation	5	0.685871	0.0400481	PPARD, NOS3, KLF4, TRIB1, IGFBP5	3.83744	1	0.694212	51.759
		Rarb	3.56646	-1.32626	0.0126323		GOTERM_BP_DIRECT	GO:2000311~regulation of alpha-amino-3-hydroxy-5-methyl-4-isoxazole propionate selective glutamate receptor activity	4	0.409836	0.0371805	CNIH2, CNIH3, MINK1, GSG1L	5.30809	1	0.733685	49.5011				Fbxw15	-0.0225487	0.778112	0.0273453		GOTERM_BP_DIRECT	GO:0043491~protein kinase B signaling	5	0.685871	0.0400481	ZFP36L1, PLK3, SESN2, IRS1, EPHA2	3.83744	1	0.694212	51.759
		Zan	-1.5012	-1.31608	0.044104		GOTERM_BP_DIRECT	GO:0032496~response to lipopolysaccharide	15	1.53689	0.0374425	ALAD, SNCA, TNFRSF8, TAC1, SPARC, IDO1, SLC11A1, TNFRSF11B, NOD2, PENK, CNR1, MAPK3, CASP8, PALM3, NKX2-1	1.81876	1	0.732179	49.7483				Klf5	3.57347	0.777321	0.000254043		GOTERM_BP_DIRECT	GO:0006631~fatty acid metabolic process	11	1.50892	0.0422483	TNXB, PTGS2, CREM, ACOT11, PER2, ADIPOR2, ELOVL6, ACAA1A, MECR, ACSL3, LPIN3	2.05647	1	0.710136	53.6933
		Rxfp2	-0.368804	-1.30697	0.0458981		GOTERM_BP_DIRECT	GO:0045214~sarcomere organization	5	0.512295	0.038952	ACTG1, NEB, ACTN2, NEURL2, CAPN3	3.85264	1	0.742365	51.1506				Grb7	1.15124	0.776565	0.0452562		GOTERM_BP_DIRECT	GO:0030520~intracellular estrogen receptor signaling pathway	3	0.411523	0.0438819	TAF7, PADI2, PPARGC1B	8.74935	1	0.720302	55.082
		Spint1	1.17327	-1.30512	0.0066559		GOTERM_BP_DIRECT	GO:0072332~intrinsic apoptotic signaling pathway by p53 class mediator	5	0.512295	0.038952	FHIT, E2F2, PTPRV, PYCARD, PERP	3.85264	1	0.742365	51.1506				Trim17	1.48202	0.765495	3.58699e-06		GOTERM_BP_DIRECT	GO:0006687~glycosphingolipid metabolic process	3	0.411523	0.0438819	ST6GALNAC3, CREM, KIT	8.74935	1	0.720302	55.082
		Esyt3	1.1047	-1.29532	0.00666155		GOTERM_BP_DIRECT	GO:0051482~positive regulation of cytosolic calcium ion concentration involved in phospholipase C-activating G-protein coupled signaling pathway	5	0.512295	0.038952	KISS1, DRD1, GPR55, DRD2, GRM1	3.85264	1	0.742365	51.1506				Mobp	7.16709	0.752796	0.0134859		GOTERM_BP_DIRECT	GO:0035767~endothelial cell chemotaxis	3	0.411523	0.0438819	EGR3, NRP1, NR4A1	8.74935	1	0.720302	55.082
		Pde10a	6.99522	-1.28204	0.0339179		GOTERM_BP_DIRECT	GO:0050679~positive regulation of epithelial cell proliferation	8	0.819672	0.0393652	BMP4, NOD2, HRH3, TACR1, ESR1, TBX1, FOXP2, TWIST1	2.51436	1	0.742222	51.5279				A330023F24Rik	4.70904	0.750763	0.0274889		GOTERM_BP_DIRECT	GO:0033598~mammary gland epithelial cell proliferation	3	0.411523	0.0438819	STAT6, CEBPB, EPHA2	8.74935	1	0.720302	55.082
		Trpc7	1.58801	-1.27061	0.00501746		GOTERM_BP_DIRECT	GO:0043030~regulation of macrophage activation	3	0.307377	0.0413379	SNCA, SHPK, PLA2G5	8.9574	1	0.755707	53.2917				Osbpl3	5.01218	0.750714	0.00128573		GOTERM_BP_DIRECT	GO:0035726~common myeloid progenitor cell proliferation	3	0.411523	0.0438819	FLT3, NR4A3, CEACAM1	8.74935	1	0.720302	55.082
		Gm2102	0.0570978	-1.27036	0.00479764		GOTERM_BP_DIRECT	GO:0002675~positive regulation of acute inflammatory response	3	0.307377	0.0413379	PIK3CG, TAC1, MIF	8.9574	1	0.755707	53.2917				Gm4211	0.270371	0.747169	0.0363463		GOTERM_BP_DIRECT	GO:0045943~positive regulation of transcription from RNA polymerase I promoter	3	0.411523	0.0438819	ATF4, RASL11A, PPP1R15A	8.74935	1	0.720302	55.082
		Gpr88	6.81645	-1.26043	0.0492968		GOTERM_BP_DIRECT	GO:0003139~secondary heart field specification	3	0.307377	0.0413379	BMP4, SMARCD3, ISL1	8.9574	1	0.755707	53.2917				Map3k19	2.32842	0.743575	0.00343458		GOTERM_BP_DIRECT	GO:0042118~endothelial cell activation	3	0.411523	0.0438819	BMPER, APOLD1, TCF4	8.74935	1	0.720302	55.082
		Hdhd3	2.45204	-1.24876	1.2781e-06		GOTERM_BP_DIRECT	GO:0046069~cGMP catabolic process	3	0.307377	0.0413379	PDE1B, PDE10A, PDE9A	8.9574	1	0.755707	53.2917				Htr5b	0.571344	0.742895	0.0440496		GOTERM_BP_DIRECT	GO:0045446~endothelial cell differentiation	3	0.411523	0.0438819	BMPER, NOTCH4, KDM6B	8.74935	1	0.720302	55.082
		Scn7a	2.12959	-1.24514	0.0102068		GOTERM_BP_DIRECT	GO:0031666~positive regulation of lipopolysaccharide-mediated signaling pathway	3	0.307377	0.0413379	LY86, CD180, MIF	8.9574	1	0.755707	53.2917				Rora	3.47241	0.737515	0.0104681		GOTERM_BP_DIRECT	GO:0006897~endocytosis	12	1.64609	0.047312	FNBP1, ARC, PACSIN3, MYO1E, WASF2, RIN2, NOSTRIN, SNX33, TRIP10, SNX30, EHD2, LDLRAP1	1.93356	1	0.743864	57.8709
		Samsn1	-0.00381932	-1.24431	0.00065583		GOTERM_BP_DIRECT	GO:0006569~tryptophan catabolic process	3	0.307377	0.0413379	IDO2, IDO1, AFMID	8.9574	1	0.755707	53.2917				AI661453	-0.532742	0.733522	0.0272905		GOTERM_BP_DIRECT	GO:0007605~sensory perception of sound	10	1.37174	0.0477999	SPRY2, USP53, FAM107B, STRC, CLIC5, SOBP, GJB6, FZD4, WHRN, MBP	2.11337	1	0.743989	58.254
		Ttc22	0.101612	-1.23223	0.00736874		GOTERM_BP_DIRECT	GO:0040012~regulation of locomotion	3	0.307377	0.0413379	DRD3, SNCA, HTR1D	8.9574	1	0.755707	53.2917				Tenm3	7.04668	0.731751	0.0110633		GOTERM_BP_DIRECT	GO:0030217~T cell differentiation	5	0.685871	0.0507642	EGR1, PKNOX1, BCL2, BCL11A, KIT	3.55665	1	0.761833	60.5121
		Otof	5.08352	-1.2283	0.00447038		GOTERM_BP_DIRECT	GO:0007166~cell surface receptor signaling pathway	16	1.63934	0.0421543	CALCR, FZD8, ADGRE1, TSPAN4, TACR1, NPY2R, ANXA1, TSPAN6, GPR88, MIF, FCGR3, CD37, PTK2B, UPK1B, FCER1G, CD4	1.74512	1	0.758817	54.0038				Galnt9	6.83193	0.727855	0.00649678		GOTERM_BP_DIRECT	GO:0007049~cell cycle	30	4.11523	0.0511511	LZTS2, NEDD9, MITD1, CCNG1, LATS2, STARD13, NDE1, ANKRD53, HJURP, TRP63, KLHL21, SIK1, CABLES1, TXNIP, ESCO1, PIM1, PIM3, TET2, FOXN3, CDC25B, CDKN1A, PLK3, CCND3, DUSP1, TIMELESS, MAPK6, CDK2AP1, SNX33, CIT, GADD45A	1.42498	1	0.761095	60.7982
		Gm13749	-1.03621	-1.20977	0.0346812		GOTERM_BP_DIRECT	GO:0034113~heterotypic cell-cell adhesion	4	0.409836	0.0428184	ITGAX, GLDN, ITGB2, PERP	5.02871	1	0.760587	54.5755				1700047M11Rik	0.406173	0.724452	0.0267377
		Ccdc3	4.33428	-1.20709	0.00364108		GOTERM_BP_DIRECT	GO:1903861~positive regulation of dendrite extension	4	0.409836	0.0428184	RASAL1, CPNE5, CPNE6, SYT17	5.02871	1	0.760587	54.5755				Sh3tc2	1.27152	0.723776	0.00241912
		Trp73	0.0269006	-1.18889	0.00624057		GOTERM_BP_DIRECT	GO:0016601~Rac protein signal transduction	4	0.409836	0.0428184	CDH13, AIF1, BRK1, ELMO1	5.02871	1	0.760587	54.5755				H2-K2	0.045057	0.722036	0.0457311
		Gpr52	2.51612	-1.16445	0.00446588		GOTERM_BP_DIRECT	GO:0048678~response to axon injury	5	0.512295	0.0430965	MATN2, MAP2K1, AIF1, DRD2, NTRK1	3.73225	1	0.75919	54.8129				Chrm2	3.16615	0.721601	0.0102602
		Tmem40	0.738721	-1.16289	0.00828278		GOTERM_BP_DIRECT	GO:0050796~regulation of insulin secretion	6	0.614754	0.0455526	SSTR5, GCK, CNR1, TFAP2B, SYT9, CARTPT	3.04933	1	0.77484	56.8592				Tmprss5	-0.383911	0.721403	0.0401966
		1500035N22Rik	-0.726544	-1.16287	0.00769901		GOTERM_BP_DIRECT	GO:0007399~nervous system development	24	2.45902	0.0456105	RBFOX1, DCC, ZFP423, GLDN, PTPRF, NTF3, SCN3B, GRIP1, HES6, MYT1, PLPPR1, ZIC3, NDNF, SEMA5A, NBL1, DOK4, HES5, SMARCD3, ROBO1, NTRK1, RGS9, GAP43, SIM1, NKX2-2	1.52062	1	0.771755	56.9063				Acrbp	1.83773	0.720899	0.0278011
		Frzb	4.31948	-1.15953	0.00139538		GOTERM_BP_DIRECT	GO:0071310~cellular response to organic substance	5	0.512295	0.0474792	CYBA, CD68, CASP3, CCND1, CALB1	3.61915	1	0.78205	58.4027				Pmaip1	1.65069	0.719798	0.0455253
		Tdrd1	-0.63334	-1.15539	0.0248328		GOTERM_BP_DIRECT	GO:0043523~regulation of neuron apoptotic process	5	0.512295	0.0474792	NTF3, SNCA, ESR1, EGLN3, TRP73	3.61915	1	0.78205	58.4027				Pdzd7	2.52607	0.715763	0.00131853
		Optc	-0.677639	-1.1522	0.0150947		GOTERM_BP_DIRECT	GO:0032467~positive regulation of cytokinesis	5	0.512295	0.0474792	SSTR5, DRD3, DRD2, GIPC1, RACGAP1	3.61915	1	0.78205	58.4027				Cpm	3.27245	0.711864	0.00398708
		E130008D07Rik	1.47347	-1.14094	0.0103873		GOTERM_BP_DIRECT	GO:0032147~activation of protein kinase activity	5	0.512295	0.0474792	SLC11A1, CKS1B, DRD2, TPX2, STRADA	3.61915	1	0.78205	58.4027				Espl1	0.274585	0.711645	0.0022762
		Gmnc	-0.626621	-1.13804	0.00768592		GOTERM_BP_DIRECT	GO:0031016~pancreas development	5	0.512295	0.0474792	MEIS2, PTPRV, WFS1, MSLN, ISL1	3.61915	1	0.78205	58.4027				Mybpc1	2.47738	0.709934	0.0327324
		Pld5	2.4538	-1.13555	0.00107646		GOTERM_BP_DIRECT	GO:0060384~innervation	4	0.409836	0.048857	NTRK1, SULF1, PRKCG, ISL1	4.77728	1	0.788349	59.4744				A930018M24Rik	0.947674	0.708273	0.0146181
		Fras1	4.48361	-1.12722	0.00106788		GOTERM_BP_DIRECT	GO:0030218~erythrocyte differentiation	6	0.614754	0.0491735	BMP4, CASP3, IKZF1, HCLS1, SPI1, EXOC6	2.9858	1	0.787188	59.7169				Per1	7.05342	0.707358	0.00437961
		Htr2a	4.13644	-1.11721	0.00189454		GOTERM_BP_DIRECT	GO:0009725~response to hormone	6	0.614754	0.0491735	PTK2B, TACR1, HCLS1, FOXC2, NKX2-1, TAC1	2.9858	1	0.787188	59.7169				Satb1	7.27083	0.707031	0.0487129
		Pgam2	2.30656	-1.11165	0.000111885		GOTERM_BP_DIRECT	GO:0050766~positive regulation of phagocytosis	6	0.614754	0.0491735	SLC11A1, CYBA, NOD2, PYCARD, FCER1G, FCGR3	2.9858	1	0.787188	59.7169				Egr3	6.80807	0.706562	0.00481055
		AW551984	2.6764	-1.11035	0.0446581															Adamts1	3.63459	0.704716	0.00199594
		Scn4b	7.27661	-1.0977	0.0297444															Gcnt4	4.2035	0.704084	0.032218
		Kcnq1	-0.521845	-1.09734	0.0164235															Hist2h3c2	0.176123	0.700357	0.0275764
		Myh8	-0.911114	-1.09215	0.014266															Gm16897	0.34338	0.69964	0.0224806
		Col25a1	5.54127	-1.08746	0.00475488															Nat8	-0.14827	0.696117	0.00350521
		Gng7	7.43109	-1.08716	0.0164286															Gadd45b	3.81394	0.692971	0.00399227
		Plk5	4.3806	-1.08644	0.00588066															Hs6st3	4.37711	0.692301	0.0106821
		P2ry1	1.69691	-1.0817	0.0374992															Map3k6	2.5958	0.691256	0.00340466
		Cdh4	5.20388	-1.07994	0.00531398															Tnxb	2.09514	0.685456	0.0280676
		Rhcg	-0.638572	-1.07711	0.0329746															Trp63	-0.576942	0.683429	0.037
		Kiss1	-0.734467	-1.06748	0.0463498															Arid5a	3.38542	0.680472	0.00191643
		Slc17a8	2.33414	-1.0658	0.00144005															Gm20743	-0.0289083	0.679526	0.0207871
		Angptl7	-1.09875	-1.06012	0.0360041															Gm2026	-0.218144	0.67889	0.00408023
		Gm3435	-0.770128	-1.05396	0.00309095															Spin4	-0.432941	0.67381	0.0219134
		Neb	1.09951	-1.05353	0.00326859															Sgms2	1.82187	0.670642	0.000457236
		Mrap2	2.84706	-1.05308	0.00127146															Mst1r	0.443725	0.670506	0.0178292
		Vwa3b	-0.0242468	-1.05239	0.00254629															Midn	6.62352	0.668296	0.00285906
		Adamts18	0.834895	-1.05201	0.0111182															Ctnna3	0.297723	0.667875	0.0256595
		4930429F24Rik	-0.170384	-1.04588	0.0340512															Gm10451	-0.38949	0.666689	0.0343934
		Gldn	0.27594	-1.04412	0.00302738															Mall	-0.0199119	0.664012	0.0419193
		C2cd4a	-0.488679	-1.04365	0.00363066															Syne3	1.23338	0.6619	0.0181303
		Diaph3	0.0418109	-1.03766	0.00701471															Irs2	5.8146	0.661371	0.00988196
		Krt77	3.00884	-1.0367	0.00416198															Gm6314	-0.556066	0.660775	0.0210255
		Slc47a1	1.25752	-1.03584	0.0276263															Slfn5	3.03866	0.65272	0.000257841
		Hcn4	2.56653	-1.03488	0.0352601															Mkrn3	-0.410798	0.650449	0.0470113
		Klhl38	0.275183	-1.03263	0.00336641															Rnf125	-0.190027	0.65007	0.0338576
		Rad21l	-0.409833	-1.02888	0.00767155															Gpr161	2.24015	0.649882	0.0276247
		D430036J16Rik	0.515395	-1.026	0.00330407															Plekha4	1.55911	0.647599	0.0290933
		Prtg	1.80512	-1.02511	0.000154737															Pdk4	3.55876	0.646285	0.000217524
		Pla2g5	1.44743	-1.02402	2.16713e-05															Rims3	5.92649	0.645205	0.0310368
		Amz1	4.07427	-1.02279	0.00176521															Ier5	6.92325	0.638202	0.0167818
		Krt9	3.86291	-1.02147	0.0203961															Nostrin	1.45253	0.637105	0.0220667
		Nsun7	1.05302	-1.01979	0.0184055															Gm2824	2.11473	0.635025	0.0174972
		Sulf1	4.26293	-1.01602	0.00321257															Per2	5.20033	0.634855	0.00843874
		A230051N06Rik	-0.189722	-1.01193	0.004505															Ier5l	4.93779	0.631955	0.0333002
		Treml2	-0.557912	-0.998393	0.00294645															Sik2	4.33301	0.631508	0.000738397
		Slamf9	-0.431239	-0.995824	0.0030028															Epha1	-0.494217	0.629504	0.0215373
		Wfdc18	-0.52774	-0.995805	0.0397671															Zmat4	5.92107	0.628941	0.00490778
		Necab2	5.63402	-0.995721	0.0108365															Bdnf	5.10937	0.628825	0.0041297
		Cd163	0.845012	-0.994418	0.0185149															Etv6	5.04541	0.628706	0.00548646
		Npy2r	2.85752	-0.989612	0.043755															Tnfaip6	2.47171	0.628668	0.0121633
		Twist2	0.863348	-0.983344	0.0230383															Gch1	0.303975	0.627145	0.0269591
		Pde1b	7.81837	-0.979227	0.00739984															Crh	2.58624	0.626467	0.000650794
		Hap1	7.45149	-0.978955	0.0134177															St18	2.57463	0.624331	0.017909
		Map3k15	-0.00701152	-0.974857	0.00823109															B230369F24Rik	0.0570645	0.621531	0.00475681
		Hydin	-0.0603312	-0.974588	0.0430093															Nr1i3	-0.20804	0.620462	0.0141622
		Ldoc1	-0.275805	-0.972049	0.0111021															Pde4c	0.787904	0.619844	0.0314131
		Rem2	2.74518	-0.971511	0.0320161															Epha2	0.800049	0.617824	0.0149856
		Dclk3	6.00915	-0.970465	0.000948843															Tenm2	6.58817	0.617229	0.0255909
		4933407L21Rik	0.952193	-0.969024	0.000945388															Rasl11a	1.42972	0.614936	0.0239149
		Rasd2	6.96148	-0.958459	0.00648249															Tnfrsf12a	1.6411	0.613207	0.014717
		Srpx2	-0.0192508	-0.953074	0.00523466															Sh3d21	-0.176535	0.61181	0.0137934
		Myo3b	0.202681	-0.951062	0.0399479															Kazald1	2.74441	0.609375	0.0360044
		Ccdc27	0.343734	-0.949165	0.00981848															Atf5	4.79364	0.608395	0.00055938
		Nod2	-0.38134	-0.945413	0.0105054															Cfap100	0.992971	0.607787	0.0247706
		Pdyn	4.26098	-0.945033	0.0160078															Bhlhe40	7.14556	0.60767	0.0107034
		Ntf3	0.473585	-0.939341	0.0259704															Rfx4	3.74938	0.607234	0.000215644
		Zcchc12	5.87875	-0.938988	0.0332893															Phf21b	3.48556	0.606984	0.0162971
		Gm4544	0.58325	-0.937562	0.0164593															Rorc	1.04265	0.605863	0.0315208
		Cfap44	0.840813	-0.934382	0.00855433															Zfp36	1.79367	0.605549	0.00433252
		Foxp2	4.24499	-0.931044	0.0215028															Synj2	6.87082	0.605083	0.00042368
		Acy3	0.892992	-0.930103	0.000140789															Hapln2	3.9558	0.602963	0.0296253
		Syt6	4.82044	-0.925085	0.0216691															Pcsk1	5.22598	0.602612	0.0115853
		Cd180	1.18413	-0.923585	0.003828															1700067K01Rik	-0.0109146	0.602215	0.0199693
		Tmem91	3.36725	-0.918981	0.000249579															Gm4349	-0.440341	0.599487	0.0220637
		Pnp2	-0.899352	-0.918897	0.0329327															Arhgap31	5.30528	0.599474	0.000592401
		Smpdl3b	1.61591	-0.917676	0.0258497															Cebpb	3.25007	0.599352	0.0161004
		Upk1b	0.128828	-0.911813	0.0049746															Ifit1	1.5019	0.599202	0.0495538
		Slc29a4	3.53283	-0.909583	0.0353166															Dusp6	5.94952	0.599142	0.0232333
		Tesc	5.22948	-0.905879	0.000758972															Rel	0.93249	0.59756	0.0172374
		Palm3	1.84297	-0.899412	0.00361319															Myo5c	1.54488	0.59527	0.0333119
		Gm6222	0.0106623	-0.895579	0.0152261															Bcl6b	1.31801	0.595025	0.0208684
		Gstm6	1.41189	-0.895105	0.00523998															Kcne4	0.012398	0.59298	0.0476333
		Esr1	1.40792	-0.894895	0.0475753															Fbn2	1.25304	0.591452	0.0235974
		Cfap61	-0.145756	-0.892491	0.00208564															Cdh20	4.56508	0.590773	0.00111532
		Fhit	0.94384	-0.890507	3.93567e-05															Tbc1d1	4.36882	0.590133	0.000131931
		4933412O06Rik	0.232549	-0.890268	0.00496875															Hivep3	6.09402	0.589848	0.00477861
		Stum	8.63127	-0.890023	0.00159219															Crybb3	-0.403477	0.589237	0.0420212
		Brca1	0.666213	-0.886119	0.0015671															Oprd1	4.74356	0.588994	0.0067104
		Tnnt1	1.13835	-0.885474	0.0189881															Fam20a	3.60239	0.58855	0.00250897
		Tfap2b	0.150229	-0.881731	0.0362386															Klf10	5.21224	0.588334	0.0144237
		Alad	4.63761	-0.879366	5.07096e-06															Xdh	3.07471	0.588109	0.0182539
		Col5a3	1.20248	-0.878992	0.0130733															Evc	3.34954	0.585485	0.00113024
		Oxtr	3.33869	-0.874752	0.00933297															Adam1a	1.74002	0.584346	0.0263255
		Hpcal1	5.56708	-0.872948	0.0436483															Fgf2	-0.0317432	0.584318	0.0289887
		Meig1	-0.94244	-0.872598	0.0296768															Ago3	3.89822	0.58424	0.00577051
		Gask1b	2.36646	-0.872349	0.00632456															Bag3	2.9461	0.582195	0.000163693
		Lsp1	1.72311	-0.871663	0.00519506															Gm19835	-0.169372	0.582164	0.0318891
		Foxc2	0.658097	-0.871208	0.0498545															Efr3a	7.41217	0.581664	0.00827538
		Zfhx4	3.26114	-0.869664	0.00510757															Spsb1	4.17661	0.581377	0.0111588
		Dysf	2.41767	-0.868753	0.00560964															E130102H24Rik	1.23365	0.580681	0.0272203
		8030453O22Rik	0.466796	-0.867909	0.0294069															Fzd4	2.93104	0.578936	0.000928438
		Ndnf	3.24352	-0.867715	0.0207															Prss53	0.864289	0.576631	0.0269299
		Ccl6	0.327847	-0.858912	0.00260868															Adamts20	3.08154	0.5755	0.00305078
		Themis2	0.617224	-0.857101	0.000283485															C030029H02Rik	1.53478	0.575044	0.0327119
		Fam183b	0.214803	-0.852196	0.00766895															Slc7a3	3.31216	0.574792	0.0111822
		4933427G23Rik	-0.371044	-0.848635	0.00311205															Gm4322	0.209771	0.574501	0.0193571
		Tpbgl	2.99309	-0.847872	0.024576															Kcnn2	4.3922	0.571249	0.00212477
		Thap6	0.707837	-0.845258	0.000171537															Fyn	6.78277	0.570011	1.88329e-08
		Ccdc60	-0.567891	-0.843877	0.0397688															Dsg2	1.41723	0.569488	0.0253453
		AU022754	0.641773	-0.842369	0.0150176															Ehd2	2.81681	0.564063	0.000916489
		Cdh9	3.83021	-0.841347	0.000215242															Zfp781	0.214537	0.563556	0.0208016
		Adcy5	8.05371	-0.84118	0.0385978															Mbp	10.0756	0.562611	0.026514
		Crym	6.15754	-0.841081	0.000948529															A630089N07Rik	0.126766	0.562115	0.0190541
		Col12a1	3.20744	-0.840698	0.00691196															Vsig10	1.26876	0.562006	0.000932968
		Fndc9	1.96535	-0.840071	0.039804															Slc7a5	6.7854	0.561418	3.18777e-05
		Lst1	-0.30291	-0.839181	0.017103															Ttll3	3.22735	0.560438	0.00152561
		Pdia5	0.619057	-0.832832	0.000812582															Kdm6b	5.61269	0.560438	0.0211962
		Lat2	0.862143	-0.82956	0.000353294															Emilin2	1.97116	0.559774	0.00898741
		Marveld3	-0.382884	-0.827048	0.0245453															Ddit4	5.63059	0.559224	0.00362544
		Spag6	1.41418	-0.82273	0.0210289															Stk40	5.3638	0.558509	0.000308334
		Fam181a	0.976874	-0.820874	0.00698708															Ublcp1	3.88988	0.557625	0.000384207
		Oacyl	-0.0558547	-0.814297	0.00324389															Mal	7.24653	0.555545	0.0305999
		D630023F18Rik	1.68289	-0.812539	0.00635407															Akain1	2.87468	0.555019	0.00311428
		Cntnap5c	2.04032	-0.810596	0.03346															Pygm	5.54631	0.552447	0.00365439
		Plppr1	3.56476	-0.809309	0.0317523															Dnah3	-0.134747	0.552016	0.0243697
		AI115009	0.882133	-0.802953	0.0151938															Padi2	4.88171	0.55129	0.00870339
		Serpina3n	4.13192	-0.801844	0.0130259															Nat8f4	3.50724	0.551202	0.0116147
		Vwa3a	2.41743	-0.800714	0.000451842															AW495222	1.34274	0.550951	0.0403915
		Krt73	0.493823	-0.799869	0.00269161															Fam43a	4.81681	0.550526	0.016255
		Sncg	0.211035	-0.798883	0.0247394															Myrf	5.71719	0.550192	0.022701
		Pcp4l1	6.50921	-0.794172	0.0494038															Ankrd44	3.45118	0.549795	3.4153e-05
		Anxa1	0.465201	-0.793741	0.0227013															Rnd3	3.98368	0.549328	0.00309679
		Gm3604	-0.445166	-0.792581	0.0065359															Chrd	4.8445	0.548504	0.0338312
		Hs3st5	2.63492	-0.792353	0.000773232															Kifc1	0.38837	0.547647	0.0147901
		6820408C15Rik	0.697365	-0.789848	0.000892419															Luzp1	6.84202	0.547243	0.0013982
		Pdzrn4	3.17012	-0.779855	0.000359999															Fmnl1	7.04614	0.546441	0.00267196
		Col13a1	-0.0430794	-0.779802	0.0356944															Plekhg1	3.58432	0.544022	0.00205057
		Hmmr	-0.574845	-0.779761	0.0316802															Hr	5.65349	0.542145	0.0337625
		Slc15a3	1.21409	-0.775652	0.000263797															Heph	2.35663	0.540889	0.0266559
		Wfs1	7.42392	-0.773654	0.0271707															Bcas1	6.05484	0.540109	0.0417348
		Klhl6	0.803018	-0.770814	0.00135629															Notch4	3.05729	0.53958	0.00243266
		Cabcoco1	0.465479	-0.770551	0.000147168															Tshz3	5.59168	0.53825	0.0176723
		Lmo2	3.96238	-0.76488	0.000228347															Plcxd2	7.01491	0.538167	0.00380238
		Rsph1	1.28224	-0.764441	0.0121317															Hapln4	7.21844	0.537367	0.0177209
		Jsrp1	2.74936	-0.762898	0.00208875															Trim56	1.65638	0.537104	0.0402014
		Psd4	0.215983	-0.762848	0.00506323															Socs4	2.65299	0.536025	0.000344843
		Trpm6	-0.552316	-0.760858	0.00987937															Rbm12b1	2.45765	0.535445	0.00146814
		Olfr1344	-0.761281	-0.759258	0.0457303															Proser2	1.9014	0.535221	0.0231602
		Gpx3	3.06452	-0.758535	0.0156111															Abcc8	5.00849	0.535135	0.0116934
		Gnal	7.93779	-0.758225	0.0120998															Ahnak	5.00056	0.534626	0.0211735
		Aif1	2.17479	-0.757981	5.54745e-05															Fgfbp3	3.04015	0.533867	0.000274295
		CK137956	0.64664	-0.757968	0.00847488															Trip10	2.85224	0.532681	0.0203227
		Matn2	5.14375	-0.754782	2.70448e-05															Smim3	2.56319	0.532336	0.0179806
		Ttc34	1.33745	-0.753799	0.000831409															Nrp1	5.23989	0.531613	0.000290866
		Ppp1r2-ps3	0.675018	-0.752944	0.00192556															Obscn	2.92013	0.53069	0.0260396
		Pcp4	7.23462	-0.752621	0.00573148															Bach2	3.51863	0.529923	0.00334132
		Fxyd2	0.382682	-0.75158	0.020955															Rims4	5.07356	0.529754	0.0025222
		Capn3	2.35579	-0.745357	0.000164686															Lars2	8.93638	0.529578	0.0480679
		St14	-0.325059	-0.745239	0.012859															Pcdhb3	3.08996	0.529501	0.00376239
		Scml4	1.50655	-0.744078	0.0402566															Pim3	5.55026	0.529219	0.00218439
		St8sia2	1.94347	-0.741927	0.0336654															Ephb2	4.63145	0.52751	0.0297696
		Cstad	0.0901941	-0.74183	0.0372637															Ptchd4	2.72057	0.524807	0.0107722
		Col22a1	0.932358	-0.741799	0.0179848															Zfp983	3.56041	0.524687	0.000158901
		Gm12371	2.54288	-0.739793	0.00249225															Ppp2r1b	4.36323	0.524178	6.4962e-05
		Shisa2	2.12509	-0.738489	0.00504354															Esyt1	3.96333	0.524051	0.0070828
		Cpne5	7.09637	-0.736673	0.00024059															Flt3	2.41408	0.523435	0.0199701
		C130026L21Rik	2.14866	-0.734789	0.00268865															Stard13	3.47064	0.523194	0.000412304
		Tmem181b-ps	6.98838	-0.732851	0.0107345															Hspb1	1.61656	0.523058	0.0499647
		Hmga2-ps1	-0.520785	-0.732617	0.0214066															Gfod1	7.76063	0.521607	0.00581187
		Bvht	-0.17247	-0.731213	0.0036871															Gm10432	1.88676	0.520568	0.0302944
		Medag	4.54287	-0.731106	0.0249714															Sertad1	3.24559	0.517955	0.019724
		Ccl9	0.00301947	-0.72663	0.0110832															Cdc25b	3.81636	0.51757	0.0248878
		Smoc2	3.92505	-0.726148	0.0255987															Ptgs2	4.11152	0.517373	0.0406889
		Cd52	-0.16685	-0.725797	0.035388															Plk3	3.67157	0.51721	0.0187308
		C1qtnf12	3.18916	-0.72498	2.44571e-05															Chac1	3.08702	0.516745	0.00103864
		Myo5b	5.29642	-0.723358	0.0155749															Gpat3	2.26725	0.516733	0.0155084
		Mettl27	2.92242	-0.722462	0.000284532															Dnajb5	6.75295	0.515613	0.001661
		Nbl1	5.64411	-0.720241	6.98825e-05															Tmem151b	8.03704	0.512331	0.00256314
		Sorbs2os	-0.0391838	-0.719917	0.0270365															Irs1	4.58989	0.511962	0.000942336
		Dcaf12l2	0.898277	-0.719148	0.00478819															Crem	3.67801	0.511891	0.00397108
		Ahnak2	0.249813	-0.717285	0.0107214															Fam89a	0.191362	0.511399	0.0184377
		Nek10	0.439162	-0.712968	0.0381472															Zfp276	3.65592	0.51012	0.00118166
		Tmie	2.40168	-0.712923	0.014762															Cry1	4.37151	0.509758	0.000311734
		Cybrd1	1.06136	-0.709562	0.030603															Mill2	0.159201	0.509465	0.0302714
		Clmp	4.37703	-0.706661	0.00985514															A330008L17Rik	1.95266	0.50836	0.0143198
		Lamb1	4.0678	-0.704012	0.00144467															Car7	3.56672	0.508098	0.0064412
		Anxa3	2.79068	-0.7038	9.1454e-05															Scara3	5.25366	0.507216	0.00149597
		Dmrtc1a	1.67157	-0.703377	0.00338468															Irf2bp2	5.40766	0.505329	0.00103894
		Dpyd	2.19905	-0.702878	0.0451716															Bmper	3.55175	0.503161	0.0192558
		Vwa5b1	1.95814	-0.701442	0.0249612															S1pr5	4.03895	0.50258	0.0406174
		Catip	0.490352	-0.695118	0.010619															Pim1	2.1757	0.501931	0.0406638
		Ptpn18	0.0689377	-0.692613	0.000883909															4930412C18Rik	0.571477	0.501516	0.0358095
		Wnt2	2.02281	-0.691423	0.00816506															Zfp456	0.514557	0.500633	0.0225756
		H2-DMa	3.12659	-0.690282	0.000216674															2810429I04Rik	-0.168248	0.496243	0.0397554
		Vstm2l	7.08404	-0.688524	0.00199905															Fv1	2.13254	0.494533	0.000279062
		Gm1715	-0.279346	-0.686557	0.0124694															Slc2a1	6.55465	0.494409	0.00304287
		Gpr183	0.0970276	-0.68509	0.00849344															Adgrl4	4.27738	0.494248	0.0154275
		Susd2	3.94462	-0.682038	0.00361885															Clic4	6.36928	0.493995	0.00423702
		Rhoh	-0.42247	-0.681022	0.00764793															Hivep1	7.09639	0.493956	0.0370418
		Wdr66	2.81136	-0.680648	0.0134332															Smtn	2.74582	0.493943	0.00618204
		Twist1	-0.328503	-0.678934	0.0454357															Itpr3	2.89528	0.49121	0.011163
		Klk8	0.849527	-0.678324	0.00621093															Foxn3	4.12292	0.490276	0.0113201
		Lmo7	6.29316	-0.675599	0.0146347															Nes	3.89538	0.490082	0.00304471
		Plekha2	4.90738	-0.673399	0.016342															Zfp607a	-0.288714	0.489768	0.0483998
		Cmbl	2.44982	-0.672009	0.0195142															Frmd5	5.07405	0.489356	0.00341338
		Ly86	2.90548	-0.670054	0.000211531															Prkd2	2.37472	0.486515	0.00931347
		Lrguk	-0.108652	-0.669146	0.0422166															Arhgef37	1.06739	0.486287	0.0440119
		Plekhd1	2.03393	-0.668996	0.0278946															D1Ertd448e	3.4886	0.4862	0.000278778
		Inf2	7.37788	-0.668547	0.0259349															Cplane2	0.836168	0.48586	0.0330466
		Ncf4	-0.506106	-0.668277	0.0195849															Hlf	8.26978	0.48545	0.0485977
		Tbx1	0.582707	-0.665591	0.0136852															Sel1l3	6.18585	0.483811	0.0239596
		P2ry13	3.7137	-0.664823	6.43671e-05															Trib2	5.48496	0.483774	0.000437941
		Cela1	1.20482	-0.661579	0.00176204															Pawr	1.72509	0.48336	0.0268751
		Egln3	3.68285	-0.659631	0.00135714															Pou3f3	6.95934	0.483337	0.00750945
		Sync	0.406352	-0.658467	0.0436907															Usp53	3.97928	0.483008	9.04541e-05
		Syt17	5.26913	-0.658171	0.00325328															Fgfr2	5.52577	0.482407	0.00230316
		Hapln3	-0.415856	-0.655838	0.0423158															Nfkbia	3.9907	0.482209	0.00484735
		A230077H06Rik	1.62613	-0.655415	0.00545136															Rhpn2	2.93971	0.482065	0.00421621
		Lypd1	4.32917	-0.65515	0.0425664															Zfp7	2.88942	0.480351	2.18544e-05
		Parvg	2.46158	-0.655033	0.0031982															Coq10b	4.36104	0.479839	0.00438127
		Fcor	0.208301	-0.654762	0.0270588															Parm1	5.35722	0.479098	0.0109995
		Zbtb11os1	1.00348	-0.654334	0.000226675															Akap12	5.22631	0.478538	0.00386642
		Abca17	-0.425845	-0.654011	0.0161307															Eva1c	0.939296	0.478387	0.0419051
		Vstm2b	4.78823	-0.653544	0.00177259															Clstn2	6.4001	0.478242	0.0182625
		Mfap4	0.622136	-0.650409	0.0147264															Ciita	0.421898	0.477446	0.0395587
		Plscr2	-0.0290545	-0.648614	0.0491606															Krtcap3	1.07783	0.477026	0.0298237
		Ppp1r1a	6.20965	-0.647881	0.000108629															Ybx3	4.68515	0.47697	0.00253867
		Ccnd1	5.90089	-0.647749	0.00147631															Tirap	1.35872	0.476844	0.00813693
		B3gnt7	0.0976287	-0.647421	0.0182271															Cd93	3.03566	0.474824	0.0163063
		Gnb4	4.54081	-0.645294	0.0101215															Samd5	3.12219	0.473955	0.0180514
		Gas2l3	1.1078	-0.645153	0.0418523															Gm9938	3.56867	0.473014	0.0169011
		Katnal2	1.56573	-0.644114	0.000472961															Frmd6	5.28281	0.470635	0.0280602
		Greb1l	3.29863	-0.643562	0.00177722															Tob2	5.48598	0.470627	0.00128865
		Cd37	1.7013	-0.643418	7.84079e-05															Sdf2l1	3.73415	0.470291	0.0204989
		Crb2	2.94453	-0.641451	0.000822289															Runx1t1	5.1929	0.469779	0.00894568
		Gm3693	1.557	-0.640943	0.00705733															Tet3	6.30697	0.469739	0.00106674
		Tmem158	6.19423	-0.638767	0.0367292															Cys1	2.96089	0.469414	0.0335054
		Cdk18	5.37016	-0.637702	0.00154596															Atp10a	3.64169	0.469069	0.00180985
		2010204K13Rik	2.92646	-0.636008	0.000619235															Ppard	5.02259	0.468448	0.00128939
		Gm19785	0.327218	-0.635458	0.00388463															Adipor2	5.90585	0.467889	0.00235665
		Pomc	0.609293	-0.635093	0.0365577															Gls2	4.49377	0.466	0.014501
		Tmco5	0.702888	-0.634482	0.0194915															Pcnt	5.49919	0.464211	0.00192587
		H2-DMb1	0.362098	-0.634107	0.0153013															Ppargc1b	3.53633	0.464189	0.0140681
		Kcnip2	5.39339	-0.631694	1.03972e-05															Cars	5.55972	0.463841	3.43635e-05
		Mroh5	0.617486	-0.630144	0.00156194															Zbtb40	3.94846	0.462996	0.00482528
		Cks1b	0.153251	-0.628932	0.0222453															Arid5b	4.76592	0.461615	0.0063659
		Slc2a9	-0.175957	-0.628903	0.045418															Klf15	4.61503	0.460222	0.00903577
		Acvr1c	5.35939	-0.628457	0.00958736															Zdbf2	4.95034	0.459765	0.0357463
		Nlrp3	-0.0421456	-0.627313	0.0472321															Txnip	3.69821	0.459491	0.0278113
		Cyb5rl	1.13043	-0.626425	0.000286183															Vamp1	7.45211	0.459175	0.0453631
		Fam184b	2.85476	-0.623442	0.0120415															E330009J07Rik	4.22104	0.459086	0.00876576
		Hes5	4.05318	-0.623232	0.0129854															Hist2h2be	2.88767	0.458379	0.00371728
		Limd2	5.84716	-0.62133	0.00215273															Mpzl3	0.704981	0.458017	0.00811382
		Nfatc2	3.58182	-0.62121	0.004568															Plekhg3	3.86379	0.457647	0.0255113
		Slc9b2	1.14925	-0.621152	0.00538064															P4ha1	5.79426	0.456197	0.00214782
		Rasgef1c	5.17215	-0.62079	0.00334434															Sesn2	4.05067	0.455909	0.000187736
		Dgkb	7.42248	-0.618597	0.0235812															Cdk2ap1	4.05459	0.455609	0.0283541
		Apbb1ip	2.54111	-0.618352	6.79676e-05															Erbb3	2.91495	0.455482	0.023777
		Art3	0.668673	-0.618248	0.00606975															Wdfy2	2.9375	0.455325	0.000429214
		Smarcd3	6.25489	-0.617869	0.000623925															Cbx2	1.52006	0.455174	0.0253497
		Gmnn	1.48764	-0.617588	0.00161868															Eps8l2	2.05863	0.454902	0.0212841
		Cdh15	1.02445	-0.614932	0.0450174															Pou6f1	7.49929	0.452843	0.00307904
		Gm13392	0.678146	-0.614428	0.0131684															Zfp651	7.07585	0.452706	0.00324693
		Arl5c	0.598705	-0.613837	0.0133048															Cbfa2t3	5.58466	0.452702	0.0115915
		4933406C10Rik	-0.585078	-0.613601	0.045809															Nkd2	1.52329	0.450704	0.0242062
		Meis2	7.17036	-0.612992	0.0210782															Wdr90	4.29892	0.450636	0.0231677
		Wnt7b	5.73284	-0.610243	0.00231111															Tbx3	2.04786	0.45057	0.0105887
		Cklf	-0.0190607	-0.609209	0.00934799															P2ry14	0.519857	0.450165	0.030543
		Gmfg-ps	0.359729	-0.608907	0.011045															Cenpq	1.50195	0.448831	0.016752
		Rab40b	4.92732	-0.608648	0.00470947															Siah3	1.31375	0.44776	0.0148205
		Chst15	5.41722	-0.608518	0.00087896															Bcor	5.22792	0.447707	0.00427681
		Pheta2	-0.40592	-0.606446	0.0363518															Helz2	2.29133	0.447429	0.0302823
		1600029O15Rik	0.509325	-0.605678	0.0147864															Fastkd5	2.94336	0.447277	0.00139378
		Ypel1	5.03153	-0.60552	0.00120681															Klhl32	3.38951	0.446814	0.00330129
		Hgf	2.28189	-0.605285	0.0138497															Trp53inp1	3.74771	0.44575	0.000890687
		Fank1	1.6204	-0.605077	0.00182005															Ppm1m	4.29469	0.445449	0.012071
		1110017D15Rik	0.22384	-0.604585	0.0263449															Jade2	7.02824	0.445406	0.000622526
		Hddc2	2.63621	-0.604436	0.000350174															A330102I10Rik	0.90717	0.44402	0.0116963
		6330415G19Rik	-0.0955544	-0.602756	0.0397488															Gadd45g	3.68391	0.444012	0.0462032
		Glra2	3.71161	-0.600243	0.0129827															Spty2d1	4.74025	0.442904	0.000140212
		Aldh1b1	3.14918	-0.600078	0.00258741															Slc38a2	6.99113	0.442562	0.00108689
		Cd300c2	0.827157	-0.599377	0.00659668															Aifm3	6.3165	0.441259	0.0297126
		Ccdc87	1.85543	-0.598859	0.00138418															Aff1	4.30701	0.440918	0.00263955
		Gm19531	1.52504	-0.598292	0.00201516															Trhde	5.1089	0.439117	0.0489877
		Tec	0.752592	-0.597356	0.0313244															Gm8066	2.41914	0.438977	0.0303773
		Grem2	5.02543	-0.594669	0.0146629															Pfkfb3	5.1015	0.438685	0.00344481
		Iqcg	1.26791	-0.593877	0.00224623															Ppp1r16b	7.85866	0.43779	0.018936
		Ccdc103	1.5761	-0.593394	0.00016279															Cit	7.16865	0.437284	0.00939808
		Gm10125	1.06719	-0.591786	0.0130463															Pcdha10	2.31044	0.436753	0.0349944
		Rrad	0.961531	-0.591564	0.0242192															Clic5	3.3449	0.436025	0.00330285
		Slc11a1	1.42731	-0.591479	0.000549237															Calhm2	2.20727	0.435963	0.00359843
		Clec5a	0.732228	-0.590768	0.0155002															Trmo	0.752552	0.435893	0.0241035
		Arhgef28	5.23021	-0.59056	0.00712661															Hrh1	4.47622	0.435832	0.0235356
		Cgref1	4.18747	-0.588688	0.00658007															Prcp	3.66853	0.435339	0.0107317
		Nxph2	1.27649	-0.587729	0.00884116															Slc7a1	6.1015	0.43525	2.01328e-06
		Spats1	0.518425	-0.587381	0.00392686															Ccng1	6.58658	0.435161	0.00503015
		Rgs14	5.94398	-0.587113	0.00646944															Cds1	7.25533	0.435141	0.0230115
		Sstr1	5.71514	-0.587037	0.000156467															Chst8	4.10979	0.43412	0.0358857
		Acot5	1.18412	-0.584912	0.0060216															Msantd2	2.64567	0.434026	0.0123763
		Lrrc29	-0.279316	-0.584781	0.0459041															Adora1	7.74641	0.433904	0.00652188
		Gpr55	0.626258	-0.582355	0.034596															Elovl6	5.8432	0.432928	9.44904e-05
		Selenow	9.09603	-0.582023	0.000256369															Ggt1	0.676824	0.432456	0.0280954
		Mapk3	7.52128	-0.581729	0.00111915															Kcnk10	2.19135	0.432403	0.00741
		Adamtsl2	2.60491	-0.581445	0.000254995															Pacsin3	5.10505	0.432087	0.00222553
		Adora3	-0.0151911	-0.581026	0.022483															Sorbs3	4.72587	0.431823	0.00100138
		Gm4876	0.412862	-0.57984	0.017691															Spred2	6.73012	0.431485	0.00489904
		Itga2b	1.40493	-0.578747	0.00189888															Adgra1	6.64397	0.431396	0.00270866
		Tmem53	1.0484	-0.57805	0.00325484															Pknox1	3.92171	0.431216	0.00177906
		Rad51ap1	0.271065	-0.577421	0.0132551															Zfp458	1.82811	0.430788	0.00773918
		Gm17396	0.870741	-0.577068	0.0333718															Srsf10	5.58955	0.430698	2.78831e-05
		Cdh13	5.83553	-0.576842	0.00776875															Polg2	0.88442	0.430149	0.00924809
		Ddx4	0.983109	-0.57498	0.015007															Lgi2	5.2379	0.429657	0.0491368
		Nsl1	-0.305525	-0.574368	0.0310266															9030025P20Rik	-0.168287	0.429589	0.0495175
		Cfap54	1.4295	-0.574346	0.0121917															Myo1d	4.10556	0.428633	0.0266194
		Zic3	1.69859	-0.572855	0.0464856															Trim66	5.82506	0.428196	0.00841098
		Kcng2	2.95213	-0.572291	0.0127734															Panx2	7.20956	0.427487	0.00385528
		Lcp2	1.33325	-0.571281	0.00935422															Lurap1l	3.4679	0.427386	0.0186087
		Calb1	7.02602	-0.570755	0.00219662															Lrrc8c	4.08141	0.427242	0.00200261
		2810032G03Rik	2.56953	-0.570208	0.0043647															Cep152	1.6433	0.427033	0.00475801
		Map4k1	0.329287	-0.568839	0.0127972															Igfbp5	7.8817	0.426999	0.0151036
		Zbtb7c	2.9399	-0.568203	0.0067592															Sema3e	4.98628	0.425975	0.0451204
		Shpk	1.66765	-0.567753	0.000153873															Morc2b	0.0416214	0.424436	0.046281
		Bend7	1.32728	-0.564734	0.030215															Msrb3	3.07574	0.424355	0.00359926
		Jpt1	5.93067	-0.561675	3.86291e-06															Wdr76	1.89398	0.423282	0.0046677
		Abcb4	2.67127	-0.560508	0.00832058															Kcnc3	7.42623	0.422947	0.0490372
		4930539E08Rik	3.57829	-0.557681	0.00385423															Myo1e	4.44133	0.422774	0.00434462
		Col6a3	1.25992	-0.556181	0.0312101															Gjb6	5.67679	0.422384	0.0322963
		Tnfaip8l3	3.34435	-0.55576	0.04013															Ell2	4.98356	0.421899	0.0201984
		Tyrobp	2.90821	-0.555001	0.0240144															Creb3l2	2.85711	0.421043	0.00727612
		4930479D17Rik	-0.01784	-0.554332	0.0134709															Cdr2l	5.04916	0.42088	0.00175556
		Pgf	0.779519	-0.553706	0.014802															Asap1	7.34199	0.420766	0.0187899
		Cd68	2.99552	-0.553668	0.000542994															Mmrn2	2.56266	0.420245	0.00204285
		Naaa	4.81281	-0.552988	0.00040849															Lats2	5.106	0.420234	0.00321105
		Slc38a5	1.21278	-0.552895	0.0433459															Slc24a5	1.49323	0.419526	0.0405344
		S100a6	3.38069	-0.552399	0.01529															Lratd2	3.20258	0.419038	0.03409
		Il13ra1	2.44337	-0.551394	0.043454															Ttc9	4.91723	0.417422	0.00762711
		C1qa	5.62773	-0.550426	8.02891e-06															Hectd2	3.46071	0.417346	0.00263086
		Gm10638	-0.00127932	-0.550175	0.020946															Ccdc15	0.737443	0.416985	0.0300322
		Zfp984	1.29145	-0.550109	0.0181937															Lzts2	6.13203	0.416725	0.0102072
		2900041M22Rik	-0.14323	-0.549681	0.0320643															Pcdha1	1.20908	0.415252	0.0479586
		Smco4	0.555388	-0.548489	0.0316335															Fam107b	2.68514	0.414511	0.0157074
		Dtl	3.41377	-0.548432	0.0015517															Ptbp1	4.47469	0.413496	0.000734158
		Mrgpre	3.76635	-0.548268	0.000465154															St6galnac3	2.94887	0.413204	0.00328758
		Marcksl1	6.18419	-0.546499	0.0377162															Gldc	5.18617	0.413036	0.00111764
		Arhgap9	-0.495154	-0.545545	0.0456163															Myo1c	4.4316	0.412228	0.000357286
		9330104G04Rik	0.268668	-0.54533	0.0103176															Cnksr3	2.31999	0.411254	0.0157382
		Aspdh	0.656703	-0.543908	0.0453579															Zhx2	4.1486	0.41109	0.00243544
		Fam102b	5.76711	-0.543531	0.0292704															Slc30a2	2.37071	0.411079	0.0277441
		Rftn1	3.20571	-0.54234	0.0146008															Zscan26	6.09423	0.410602	6.26312e-05
		Sez6	7.97397	-0.541739	0.0110056															Plcd4	3.39978	0.410164	0.00933342
		Rbm11	2.68469	-0.539288	0.00227642															Zfp568	1.98981	0.409483	0.00470876
		Racgap1	3.80127	-0.539036	0.00195105															Paqr8	7.1605	0.408981	0.00438356
		Bmp3	4.31258	-0.538899	0.0486961															Nfkbiz	1.79599	0.408709	0.0367537
		Htr3a	3.01048	-0.538823	0.0128527															Zfp598	5.24215	0.408156	0.00807708
		Snca	7.61109	-0.5388	0.00444869															Heca	5.10707	0.407872	0.000575467
		Trp53i11	6.63844	-0.536706	0.005804															Mreg	2.72684	0.406777	0.0317977
		Kctd4	4.59326	-0.535685	0.0212121															Cables1	4.73724	0.406479	0.0170739
		Slc44a5	2.58843	-0.535486	0.0227338															Maf	4.53972	0.406473	0.00191026
		Gpr34	3.46095	-0.53314	0.00300179															Ank1	6.56005	0.406221	0.0204291
		Nudt16	3.56302	-0.529927	2.76404e-06															Myh9	6.86331	0.404978	0.00208885
		Neurl3	0.296872	-0.529742	0.033731															Lonrf3	4.17888	0.40431	0.0204402
		Gng10	4.91647	-0.529233	7.63001e-05															Timeless	2.48814	0.403719	0.00547768
		Efcab1	1.52731	-0.528641	0.0476955															Lifr	5.55133	0.403713	0.00409382
		Fam71e1	1.68816	-0.527375	0.00658118															Taf7	2.97466	0.403634	0.00096905
		D430019H16Rik	7.46365	-0.52729	0.0350124															Ccdc117	4.51265	0.40312	0.000663432
		Lair1	2.7835	-0.527106	0.000842284															Ern1	2.89034	0.402956	0.00508767
		Mas1	3.83398	-0.525225	0.0208081															Tmem268	3.98589	0.401176	0.00206196
		Aldh7a1	6.25193	-0.524504	2.28685e-06															Zbed6	4.41383	0.399594	0.0263622
		Syt9	3.74086	-0.523903	0.0257675															Mecr	3.2168	0.399139	0.00425158
		Ccdc148	4.27529	-0.523668	0.000741026															Astn2	5.63952	0.398828	0.00161732
		Gm10643	1.10065	-0.522867	0.0354839															Efhd1	4.44641	0.398759	0.0148851
		Afmid	1.50173	-0.522393	0.0161779															Ccnd3	4.16982	0.397887	0.0033073
		Prss57	-0.243509	-0.522131	0.0259549															Rin2	4.9498	0.397548	0.00536233
		AU021092	0.845604	-0.521553	0.00783609															Errfi1	4.85594	0.39736	3.0455e-05
		Cpne6	7.26814	-0.521526	0.0161811															Mtus2	6.04341	0.397232	0.00737374
		Tifab	1.84681	-0.520271	0.000904483															Elk4	4.45051	0.396917	0.00100661
		Trim30d	0.0399105	-0.519956	0.0458281															Nbeal1	3.63444	0.39666	0.0362175
		Nucb2	3.81824	-0.518492	5.81515e-06															N4bp3	4.22125	0.395066	0.0335238
		Lpxn	-0.168481	-0.518021	0.0371741															D16Ertd472e	3.46216	0.394714	0.0081029
		Snx7	3.68888	-0.517488	0.00388827															Arhgef19	4.22421	0.393399	0.0327003
		Lipt2	1.98345	-0.515986	0.00102361															Arid3b	2.60432	0.393398	0.0488296
		Zfp652os	1.05083	-0.515263	0.00943545															Amer2	5.054	0.392082	0.0185309
		Sh2d7	1.09403	-0.515225	0.0289584															Map3k14	2.38987	0.391974	0.0366663
		Rasl10a	5.33444	-0.515109	0.00695593															Egfr	3.52657	0.391239	0.00619892
		Gap43	7.91856	-0.514439	0.00562591															Rbm4b	3.4846	0.390621	0.000340493
		Sccpdh	5.72215	-0.512967	0.00920507															Pcdhgb7	3.48262	0.390418	0.016386
		Gm13446	2.42798	-0.51272	0.0198905															Cyp2t4	0.442504	0.390396	0.0484413
		Thg1l	2.68886	-0.512324	8.29945e-05															Ankrd33b	7.22692	0.389757	0.032178
		Hrk	6.20284	-0.51061	0.0326865															Gm10118	2.06396	0.389155	0.00778445
		Ccdc74a	3.86159	-0.509788	0.000567897															Scn1a	7.32662	0.389053	0.0449388
		2610524H06Rik	3.02517	-0.509348	0.00149261															Mtcl1	7.12636	0.388913	0.0127325
		Acot4	0.765699	-0.507934	0.0111035															Jdp2	5.46773	0.388645	0.0102425
		1700088E04Rik	-0.297759	-0.505551	0.0265547															Bicc1	1.77338	0.388522	0.0430209
		Csf3r	2.34042	-0.505063	0.00369417															Prdm16os	4.23224	0.387825	0.0137864
		Kcnh6	1.72527	-0.504308	0.00222161															Matn4	3.68106	0.387063	0.0369692
		Robo1	5.53241	-0.503704	0.00586769															Ikzf2	1.99539	0.386664	0.0287123
		Slc2a5	2.77039	-0.503568	0.0010645															Kif5b	8.18598	0.385121	0.00322033
		Cd300a	0.385253	-0.503149	0.0323527															Rbm12b2	3.17454	0.384789	0.00683736
		Tsku	1.31575	-0.503092	0.00955836															Hdac4	5.07039	0.384322	0.0229508
		Zfp423	4.39884	-0.50308	0.0418642															Cox18	3.35724	0.383957	0.0109137
		B3gnt2	4.75928	-0.501208	0.0151635															Eml5	5.41709	0.383651	0.0446268
		Gsg1l	7.00169	-0.500668	0.00190033															Fam57b	6.37785	0.38284	0.0374505
		Zpbp	0.842219	-0.500087	0.0191906															Pcsk6	4.66771	0.382416	0.0143971
		Galns	2.91041	-0.499213	0.000371437															Scrt1	7.87585	0.382018	0.0492447
		Tmem181c-ps	1.62347	-0.498129	0.00868622															Senp1	3.66804	0.38129	0.000105799
		Ptgs1	4.1587	-0.496846	0.00397224															Ina	7.52997	0.381214	0.00426803
		Ttc12	0.447439	-0.496675	0.0258685															Stat6	3.88264	0.381155	0.00964795
		Rubcnl	0.488631	-0.496546	0.0337971															Zfp488	1.46651	0.379494	0.023994
		Nkx2-2	1.68358	-0.496134	0.00696344															Usp54	5.60142	0.379402	0.00284548
		Perp	2.4003	-0.495807	0.0215763															Aass	2.11604	0.37908	0.0419178
		Plcb2	2.06434	-0.495678	0.00458746															Nudt3	8.77502	0.37855	0.000134191
		Zap70	0.467268	-0.495479	0.0387513															Kndc1	6.94749	0.378455	0.0249095
		Gm4988	1.87724	-0.495164	0.00367719															A930004D18Rik	1.58979	0.378231	0.014578
		Mrto4-ps1	1.23126	-0.495049	0.00224675															Mcc	4.74695	0.378007	0.00444839
		Pced1b	2.3976	-0.494352	0.00182446															Spen	6.75989	0.377581	0.00958933
		Hck	1.13172	-0.494325	0.00227306															Slc19a2	4.04059	0.377557	0.000893605
		Zdhhc12	1.81274	-0.494324	0.00331328															Map3k9	6.86514	0.376856	0.00729495
		Ptpn6	2.17392	-0.493824	0.0039165															1810021B22Rik	1.61365	0.376706	0.0186809
		Hpgds	2.49438	-0.492627	0.00420651															Sox8	5.74268	0.376351	0.0187229
		Synpr	6.58896	-0.492032	0.0203327															Arrdc3	5.45157	0.376197	0.0040928
		Prr15	0.461765	-0.491793	0.0438846															Maml1	3.93818	0.375574	0.000454755
		Nup93	3.97128	-0.488658	0.000743583															Zfp874b	3.03705	0.374653	0.00835136
		Grk5	3.98964	-0.488315	0.0022101															Carnmt1	1.61784	0.374455	0.0224903
		Megf11	4.83589	-0.487431	0.0133336															Bcl11a	6.76468	0.374221	0.00976499
		Palb2	-0.0183307	-0.486842	0.0456359															Kmt2a	7.20388	0.374198	0.020812
		Dnajb3	0.101414	-0.486596	0.0187907															2900092D14Rik	4.53502	0.373202	0.0267331
		Fbxo16	2.54242	-0.485664	0.00172339															Hopx	5.13441	0.37278	0.0397545
		Bmp4	1.42797	-0.485498	0.0265282															Aste1	1.97028	0.371814	0.00516939
		Ctxn1	8.82065	-0.484162	0.000868082															Col20a1	2.25113	0.371739	0.0212067
		Gcnt2	4.99854	-0.483733	0.0158683															Zfp773	1.3514	0.371555	0.0327059
		Slc41a3	2.15724	-0.483578	0.0028363															Mafb	5.16001	0.37058	0.0225689
		Kctd12	6.8069	-0.482964	0.0215491															Sh3pxd2b	4.63619	0.370222	0.00105512
		Icam5	8.20604	-0.482292	0.00456244															P2rx6	2.74909	0.369538	0.00410008
		Myt1	3.06336	-0.481954	0.0249971															Nuak1	7.01932	0.369372	0.0237179
		Rgs8	6.88867	-0.481697	0.00867741															Sap30	2.50883	0.368231	0.0490855
		Adgre1	2.57881	-0.48128	0.00494091															Nab2	5.76861	0.367821	0.0197193
		Pnma1	2.61601	-0.481259	0.0414763															Tubb6	2.58706	0.367751	0.00447878
		C2cd4c	5.19088	-0.48032	0.00848347															Rara	3.86303	0.367437	0.0139901
		Hoga1	-0.294293	-0.479429	0.0498003															Pcdhb15	1.71983	0.367406	0.0465451
		Hpgd	2.00431	-0.479035	0.00341643															Nos3	3.58321	0.367129	0.00140276
		Ido2	0.612465	-0.478943	0.0391105															Aopep	3.45872	0.366866	0.0178221
		C1qb	3.98456	-0.478049	0.000277078															Zfp382	3.79511	0.366444	0.00403021
		Pald1	3.75142	-0.476913	0.000166131															Bcl2	4.67953	0.366096	0.00145136
		B3galt4	2.2271	-0.476786	0.00026199															Rrp8	3.14431	0.36507	0.00541744
		Pde9a	3.55677	-0.475197	0.00813532															Ndrg1	6.50553	0.365049	0.0310657
		Echdc2	2.48999	-0.474325	0.0340242															Rnf182	3.60073	0.364985	0.0172687
		Ccdc189	1.83	-0.473859	0.00217968															Acss1	4.44439	0.364716	0.00323987
		Gna15	1.13584	-0.473505	0.00481346															Trpc4	3.98424	0.364629	0.00588923
		AA986860	1.48261	-0.473288	0.00377074															Dusp14	5.527	0.364172	0.0209178
		Cyba	2.47697	-0.472628	0.0018605															Pcgf5	3.12913	0.363793	0.0195443
		Hspb11	1.69693	-0.472222	0.00582486															Pla2g4b	2.55405	0.361562	0.0162113
		Nudt1	1.46622	-0.472199	0.00242265															Mitd1	1.88726	0.361095	0.0135169
		Ctss	5.57575	-0.471974	0.00575347															Arhgef10	5.35665	0.360953	0.0189956
		Col6a2	3.89993	-0.470885	0.00475701															Taf5	2.77886	0.360182	0.00235697
		Neurl2	0.634747	-0.469602	0.0456246															2900026A02Rik	6.21088	0.360046	0.0255978
		Cenpp	0.00242654	-0.468189	0.0227464															Atf7	2.95223	0.359891	0.00760427
		Heyl	2.40087	-0.46639	0.0230678															Mettl4	2.82953	0.359808	0.0139261
		Arhgap42	3.84584	-0.466207	0.00673372															Adar	7.98043	0.359746	6.88743e-06
		Tcerg1l	3.48722	-0.465944	0.00471005															Gm2115	2.44594	0.359513	0.0439206
		Mrc2	3.17306	-0.46558	0.025345															Pcf11	4.89022	0.359264	0.00187138
		Tnfrsf11b	0.789475	-0.464799	0.0390705															Tspan9	5.54694	0.358974	0.0105739
		E2f2	0.317037	-0.464311	0.0435774															Ptma	4.91862	0.358135	0.0233334
		Prkcg	8.43191	-0.464086	0.00534074															Homer1	7.56621	0.358096	0.0322295
		1700037H04Rik	5.65746	-0.462956	0.00162291															Mapk6	6.56443	0.357011	0.0401837
		Shroom3	2.23078	-0.462615	0.00956849															Spry2	6.26253	0.356649	0.00686634
		Ccn3	7.11108	-0.46171	0.0404408															Herpud1	5.59899	0.356554	0.00101884
		Scn3b	7.07836	-0.461437	0.00668227															Robo4	2.9655	0.355323	0.0127239
		Lmcd1	2.63847	-0.460203	0.000751776															Zhx3	5.16523	0.355291	0.0232179
		C1qc	5.2723	-0.460174	0.000247288															Ldlrap1	1.66583	0.355249	0.0398433
		9930012K11Rik	0.25864	-0.460133	0.0184235															Ppp1r15a	3.81439	0.354829	0.0092446
		Gm8971	1.38027	-0.460053	0.00814287															Tcf4	8.32614	0.354734	0.00397832
		Ccdc113	1.52239	-0.458623	0.0118615															Srsf3	5.78212	0.354092	9.56912e-05
		Tac2	2.37871	-0.458039	0.0337996															Nhlrc2	3.57367	0.353961	0.00539917
		Ppcs	2.25549	-0.457883	0.00029171															Ceacam1	1.09304	0.353765	0.0290069
		Gm6682	5.66764	-0.457599	0.0332345															Fam163a	3.4212	0.353718	0.0383668
		Mzf1	3.07281	-0.457118	0.000310728															Dlc1	6.4783	0.35358	0.00369218
		E130311K13Rik	2.61855	-0.456338	0.00105136															Tspyl4	9.38275	0.352683	0.000158113
		Mfsd4b4	1.44201	-0.456173	0.00885011															BC005561	3.18919	0.351779	0.0104256
		Uchl1	8.89019	-0.456132	0.000467706															Gpt	3.77089	0.351506	0.0213215
		Gm17750	0.0657148	-0.456089	0.0452912															Skp2	2.20742	0.35139	0.0429439
		Dnaaf4	0.867896	-0.455968	0.0153743															Adcy4	1.86658	0.349872	0.0367939
		Pik3cg	1.87107	-0.455433	0.0071825															Zdhhc23	3.04547	0.34949	0.0117578
		Sp3os	2.20053	-0.455089	0.00682608															Mcf2	2.55078	0.349268	0.0434776
		Dsel	4.36443	-0.454435	0.0168081															Kif5a	11.9133	0.349249	0.0125233
		Ehbp1l1	4.95862	-0.454135	0.00321446															Fnbp1	6.84557	0.348746	0.00348515
		Fzd8	2.64844	-0.453453	0.0357739															St8sia5	5.79584	0.348515	0.0206428
		Il34	5.70044	-0.453369	8.82475e-05															Srsf7	6.00439	0.347631	0.000883054
		Erich3	2.37857	-0.452055	0.0448824															Klf9	7.67541	0.347123	0.0100708
		Ephx1	4.40699	-0.451776	0.00153925															Sema3g	2.55252	0.345341	0.0394855
		Hebp1	4.53347	-0.451675	0.00110482															Zfp703	6.1227	0.344951	0.0294517
		43528	4.8065	-0.451216	0.00307718															Clmn	6.38815	0.344784	0.0107956
		Sstr3	5.20499	-0.451046	0.00166605															Nedd9	3.21383	0.344634	0.0133431
		Pus7l	1.46149	-0.449298	0.000497248															Sbk1	6.80199	0.344405	0.0138884
		Arl15	5.42501	-0.448487	0.000126745															Bean1	4.28829	0.343881	0.0112368
		Ptprr	4.28218	-0.446861	0.00322242															Fgd5	2.96582	0.343564	0.00819546
		Lmo1	2.72549	-0.445758	0.0061156															Galnt14	4.6248	0.343492	0.00764679
		Ccdc112	3.28147	-0.444145	0.000665379															Srp54c	3.24846	0.342758	0.0378104
		Plek	4.02801	-0.443867	0.000572303															Scarf1	1.61404	0.342686	0.0312011
		Zmynd10	1.16333	-0.443376	0.0164085															Fam53b	5.55721	0.341969	0.0435439
		Spc24	0.723439	-0.442316	0.0405077															Lyrm7	3.61236	0.341683	0.0243467
		Glyctk	2.82311	-0.441822	0.000650567															Cntn2	7.32431	0.341483	0.0478699
		9430021M05Rik	3.14886	-0.441736	0.0020646															Gm973	2.4966	0.341351	0.0355781
		Ndn	7.83764	-0.441482	0.0135833															Zfp169	3.74183	0.341342	0.0061277
		Fkbp1b	4.22719	-0.440446	0.0276049															Nde1	4.01768	0.340114	0.0341224
		St6gal2	3.85755	-0.439307	0.0217963															Pdp1	7.48079	0.339551	0.0171832
		C2cd2l	7.85692	-0.439159	0.00212117															Mast4	6.00924	0.339526	0.0153227
		Rnf135	1.58955	-0.438224	0.00326765															Ccdc82	4.12888	0.339069	0.00603213
		Cdk5rap1	2.81333	-0.438023	0.00663976															Castor2	7.10852	0.33858	0.00684428
		Slc29a1	3.95218	-0.437612	0.0103713															Acad12	0.863514	0.33776	0.045667
		Rac2	1.04852	-0.437516	0.0192361															Zmynd8	7.03217	0.337554	0.00392695
		Rcn1	4.45532	-0.437478	0.0263132															Ncor2	7.83828	0.337422	0.0182585
		Tnfaip8l2	0.852658	-0.437476	0.0058543															Olfml1	3.48276	0.336668	0.0346176
		Cd14	1.26042	-0.43732	0.019263															Mfap3	4.66906	0.336466	0.000910575
		Zc3h6	4.40731	-0.437125	0.000696858															Tet2	4.91848	0.336273	0.00714394
		Zfp810	3.61221	-0.436403	0.00546212															Gla	3.97531	0.335585	0.000115148
		Orai2	6.19844	-0.434827	0.00526556															Slc30a4	6.45837	0.335353	0.0307437
		Cd33	2.20174	-0.434159	0.0117059															Otud7b	5.98284	0.334915	0.0206406
		Hlcs	4.05574	-0.433303	0.000307219															Cdc37l1	6.05301	0.334728	0.000332589
		Nkain2	6.00494	-0.432093	0.000344751															Ccdc28b	3.19624	0.334387	0.0123071
		Kif26b	2.96797	-0.432026	0.0364498															Zbtb26	3.16531	0.333452	0.00272801
		Cetn4	1.33865	-0.431968	0.0300744															Zfp111	3.10985	0.333264	0.00257117
		Tdrp	4.35446	-0.431403	0.00410201															Cyp51	6.21003	0.333163	0.000221902
		Ddah2	3.14829	-0.4312	0.00214025															Inhbb	3.38724	0.33306	0.0226409
		Arhgap10	4.66494	-0.430156	0.000241442															Ece1	6.10481	0.332901	0.000365235
		Clip4	5.72834	-0.429536	0.0119585															Acaa1a	4.79076	0.332625	0.0208246
		Gm2061	1.23036	-0.429508	0.0405578															Pdia4	5.53409	0.332535	0.0234371
		Pycard	0.855476	-0.429354	0.0269654															Zbtb10	3.61225	0.332509	0.0246021
		Fcer1g	2.57716	-0.428056	0.00941702															Sgsm1	7.26377	0.332275	0.00714893
		Ccdc96	1.1946	-0.427758	0.00966527															Pdzrn3	5.55014	0.332225	0.0254492
		Ppp1r2	7.11974	-0.427519	0.0471622															Rtl5	4.8264	0.332147	0.0193717
		Rap2b	6.62667	-0.427273	0.00133165															Tmcc3	5.53979	0.332056	0.0317431
		Ackr1	5.34539	-0.426928	0.00988722															Hjurp	3.02165	0.33173	0.038595
		Upp2	2.44299	-0.426557	0.00223538															Crkl	5.87506	0.331576	0.00114725
		Nudt14	2.20946	-0.426543	0.00364293															Kdm7a	6.11431	0.331412	0.0131785
		Mycl	4.04242	-0.426268	0.0392622															Fgd6	4.22948	0.331284	0.0150266
		Cnih3	6.43526	-0.42501	0.0269346															Plat	4.61755	0.330839	0.0474708
		Fcgr3	3.34274	-0.424136	0.00869807															Flrt1	5.91026	0.330294	0.0226994
		Erc2	7.49458	-0.424123	0.0102741															Bcat1	6.6906	0.330207	0.00352405
		Tmeff1	6.18267	-0.423622	0.000399875															Stab1	3.94681	0.330165	0.0371132
		D130020L05Rik	0.852857	-0.423294	0.0251664															Daam2	6.29122	0.330036	0.0124038
		Hmbs	3.17491	-0.423249	0.000357104															Acot11	5.27982	0.329925	0.0243501
		Cbr4	2.94455	-0.423149	0.000706029															Eif4ebp2	4.66405	0.329162	0.0182882
		Zfp976	0.945004	-0.422092	0.0343673															Zfp760	2.95322	0.329127	0.011109
		Cnr1	7.5175	-0.421456	0.00465172															Slc12a2	6.11232	0.328224	0.0314812
		Tspan6	3.47092	-0.42109	0.00981026															Syde1	3.53221	0.328021	0.0388097
		Pld4	2.96532	-0.420041	0.00062038															Arhgap23	7.28374	0.32774	0.00405956
		Gmpr	4.97097	-0.419859	4.2e-05															Snx30	6.00511	0.327537	0.00199915
		Pbx4	2.48678	-0.418798	0.00145487															Hspa12b	3.37445	0.327247	0.0247937
		Psme1	4.66161	-0.418203	0.000172817															Zfp36l1	5.1511	0.327016	0.0237271
		Harbi1	2.22615	-0.417136	0.000951138															Tgm2	4.02135	0.326735	0.0334602
		Fbxl4	3.6825	-0.417008	0.00202498															Cdk5rap2	3.37948	0.32631	0.025027
		Tmem159	3.6729	-0.416401	0.0167913															Galntl6	4.70966	0.326132	0.0463402
		Plk4	1.86658	-0.415966	0.00454334															Gatad2a	5.21255	0.325873	0.000399289
		Gm5617	1.32321	-0.415892	0.0425586															6720489N17Rik	1.08906	0.322992	0.0480951
		Cdh22	5.96651	-0.41543	0.030457															Anks6	3.47552	0.322409	0.0431466
		Slc26a1	0.648364	-0.415254	0.0379887															Pcdhga2	3.65047	0.322043	0.0314591
		Elmo1	6.97417	-0.414852	0.000137199															Jpx	1.91479	0.321963	0.0455218
		Casp8	1.14766	-0.414257	0.00392402															Kcna2	8.43294	0.321487	0.0422137
		Dhdh	3.78579	-0.412227	0.00193962															Atp7a	3.06282	0.321413	0.047766
		Zbtb8os	1.25048	-0.411959	0.0207221															Pold1	3.3388	0.320906	0.0397307
		Shroom1	3.24365	-0.411732	0.0180395															Zfp790	4.27986	0.32052	0.000199125
		Rgs12	5.70127	-0.410901	0.0432029															Cdkn2aip	4.36447	0.320471	0.00113585
		Olfml3	4.52256	-0.408976	0.00286219															Ammecr1	1.47674	0.319854	0.0329755
		Rimkla	3.52063	-0.408854	0.0424656															Slc4a2	5.11328	0.317881	0.038432
		Itgb2	2.68665	-0.408321	0.00575583															Itprid2	5.49973	0.31783	0.00276225
		Ptprk	5.96894	-0.408084	0.0196923															Tsen54	2.67947	0.31744	0.0176915
		Nphp3	2.65192	-0.407453	0.0473826															Mtmr10	4.25635	0.3173	0.00797544
		Rars2	3.49924	-0.407291	0.00082406															Cast	2.98434	0.317117	0.0333447
		Ldhd	3.4266	-0.407251	0.012238															Mxd1	5.01721	0.316836	0.00397882
		Itgb1bp1	3.81198	-0.406757	0.00368724															Rbm15	3.81487	0.316699	0.0176621
		P2rx3	1.23694	-0.406561	0.0193944															Wasf2	4.59909	0.316413	0.00426809
		Tubd1	1.75856	-0.405616	0.0253944															Irgm1	3.12602	0.31639	0.039475
		Chst7	1.41397	-0.405255	0.0288958															Btbd11	5.29668	0.31518	0.0365846
		Zfp580	3.65374	-0.404832	0.0117888															Mcl1	5.81895	0.314957	0.00107013
		Rwdd3	1.80365	-0.404789	0.0365721															Zc3h3	2.68253	0.314531	0.0148265
		C3ar1	1.22955	-0.404754	0.0420085															Mars2	3.55054	0.313053	0.00106475
		Il21r	0.566123	-0.404611	0.0337886															Pkd1	6.77145	0.312082	0.00613725
		Mpped2	4.92461	-0.402884	0.00298089															Gpt2	5.84161	0.312027	0.0236512
		Fam241a	1.76759	-0.402731	0.0226911															Dlx1as	3.61324	0.311412	0.0271102
		Mblac1	2.13461	-0.402602	0.00538024															Pank1	4.55098	0.311281	0.00182286
		Rasal1	6.97517	-0.40217	0.0152796															Snx33	3.36399	0.31086	0.0431687
		C920006O11Rik	0.774163	-0.401935	0.04755															Dusp7	6.69144	0.310797	0.0282968
		Arhgap33	8.16955	-0.4017	0.0041794															Cthrc1	2.21117	0.310423	0.0319901
		Gucy1a1	7.28761	-0.401575	0.00253387															Arhgap39	6.46535	0.309865	0.00422412
		Mpeg1	5.24306	-0.401393	0.00947401															Ythdc1	6.02167	0.309343	0.000376302
		Cnga4	0.590028	-0.401274	0.027986															R3hdm2	8.48517	0.309292	0.0131473
		Wdr6	7.60932	-0.401115	0.0467958															Ptpru	5.61715	0.309152	0.00788162
		Fam136a	3.84613	-0.400119	0.000236647															Plekha7	4.32009	0.308636	0.0242968
		Nlrx1	3.35743	-0.399784	0.00182612															Kit	5.69064	0.307924	0.0117338
		Dok4	4.06185	-0.399627	0.00102492															Frmd8	4.12362	0.307785	0.0378954
		Rragd	7.5328	-0.399617	0.0166745															Chordc1	5.58505	0.307637	0.0036787
		Alcam	7.54245	-0.399172	0.0152919															Acsl3	7.49739	0.307274	0.000405752
		Jph4	9.17197	-0.399087	0.00336349															Zfp719	3.92473	0.306558	0.00102579
		Ninj1	3.75774	-0.398751	0.00652703															Sobp	7.54555	0.306386	0.0319614
		Kcnv1	6.88239	-0.398372	0.00771803															Spns2	5.43693	0.305927	0.0154395
		Hrh3	6.80991	-0.397383	0.016906															2610035D17Rik	3.81609	0.305512	0.016954
		Ypel2	6.18743	-0.397016	0.046181															Rsbn1	4.66575	0.304927	0.00647433
		Pcdhgb2	3.00654	-0.396849	0.0109984															Znrf1	7.40291	0.304884	0.00048783
		Pard6g	2.62018	-0.396272	0.0081969															Klhl21	4.63546	0.304191	0.000757461
		Zfp46	5.42882	-0.395396	0.00272362															Xbp1	6.60656	0.303841	0.011589
		Sema5a	5.2727	-0.395322	0.0152053															Rhobtb1	2.66174	0.303266	0.011039
		Fam229b	2.00627	-0.394491	0.0210489															Epas1	7.46699	0.303061	0.0071526
		Trappc2l	4.47713	-0.393364	0.00149456															Dok5	4.91669	0.302087	0.0265151
		Chpf2	5.89241	-0.393284	0.00423408															Csrp1	7.84916	0.302035	0.0278219
		Lrrc3	4.12062	-0.393048	0.00344556															Esco1	4.12926	0.302033	0.000233745
		Dcc	4.35818	-0.392513	0.0290625															Pecam1	4.50988	0.301768	0.014052
		Txnrd3	2.37597	-0.39197	0.0252345															Arl4c	6.51265	0.301605	0.0416702
		Bola2	4.75929	-0.391407	0.0116824															Adgre5	3.04068	0.300667	0.00618878
		Pkia	7.59575	-0.391317	0.000248885															Mxi1	6.38378	0.300648	0.00795587
		Ube2l6	2.25345	-0.390986	0.0219084
		Cdpf1	2.63421	-0.390332	0.00695233
		Bex3	6.62741	-0.38976	0.00335863
		Gabra3	7.43987	-0.388745	0.00234558
		Srsf12	4.19377	-0.388718	8.80001e-05
		Ttc9b	6.88815	-0.388081	0.00693187
		Actg1	5.76798	-0.387624	0.0162651
		Lyrm1	2.28455	-0.387549	0.00490783
		Immp2l	1.67061	-0.387523	0.0123805
		Naglu	3.39189	-0.387404	0.0023574
		Cep128	2.36557	-0.386541	0.0118796
		Col14a1	0.644309	-0.3864	0.0490484
		Spi1	1.8948	-0.385608	0.0107595
		Ppp4r4	4.97207	-0.385109	0.0019184
		Tmem42	3.35691	-0.384878	0.000968675
		Ahi1	7.27038	-0.384635	0.0487214
		Mgat5b	7.10317	-0.384294	0.000769582
		Nrde2	4.2422	-0.384225	0.00141007
		Ak5	7.59816	-0.382261	0.0128129
		Rwdd2a	3.85039	-0.382115	0.0274769
		1500009L16Rik	2.91423	-0.381933	0.0260722
		Ap1s1	7.89066	-0.38168	0.00552387
		Tmem117	2.46154	-0.380185	0.0244634
		Zfand4	1.49147	-0.379746	0.0180917
		Vstm5	3.38383	-0.37967	0.00031836
		Ache	5.87363	-0.379339	0.0268106
		Wdr17	5.02397	-0.378722	0.00168095
		Srp14	5.63966	-0.378393	0.00207579
		Pnma2	6.28185	-0.378175	0.00256841
		Zfp575	3.73025	-0.377836	0.0132804
		Me3	5.52629	-0.377554	0.00180513
		Aldh3b1	2.37229	-0.377499	0.00221153
		S100a10	4.14003	-0.377446	0.0154034
		Pygl	2.27969	-0.376832	0.0128508
		Pars2	3.07146	-0.376739	0.000656097
		Dact2	6.50995	-0.376617	0.0441694
		Chaf1a	2.75369	-0.37655	0.00111732
		Cacna2d4	1.27599	-0.376443	0.00534229
		Mcat	4.04493	-0.376389	0.000246264
		Cradd	2.19801	-0.376192	0.00587267
		E430018J23Rik	2.58566	-0.376011	0.00341031
		Tmem203	3.76269	-0.375947	0.00228852
		Acy1	2.80714	-0.375306	0.0181346
		Cfap74	3.41755	-0.375202	0.00335851
		Lrrc3b	3.16276	-0.375055	0.0117647
		Ano3	6.17354	-0.374258	0.012713
		Ptk2b	9.27193	-0.37408	0.00182941
		Pcdhgb5	2.41184	-0.373602	0.0379178
		Tmem74b	2.07829	-0.373288	0.0107158
		Zdhhc15	3.65972	-0.373258	0.0076118
		Il10rb	3.03222	-0.372675	0.00323956
		4430402I18Rik	1.43082	-0.372549	0.0145209
		Cx3cr1	6.06786	-0.37169	0.00230617
		Cnih2	7.78413	-0.371574	0.0119109
		Bid	2.67848	-0.370777	0.0372318
		Psmc3ip	0.996622	-0.370444	0.0436123
		Cdo1	3.37122	-0.370217	0.0336314
		Prkar2b	6.29225	-0.370048	0.0159253
		Was	0.695985	-0.369975	0.0404467
		Hpca	9.26849	-0.369795	0.0445186
		Rnaseh2c	3.7065	-0.368804	0.034529
		Psmb8	1.9848	-0.368198	0.0258999
		Cyth4	3.40407	-0.367963	0.0054362
		BC002163	5.57791	-0.367796	0.00478607
		Neurl1a	8.4574	-0.367695	0.0174375
		Tspan4	3.07152	-0.36757	0.00188219
		Mis18a	1.87019	-0.367551	0.00547515
		P2ry12	4.87902	-0.367548	0.012631
		Prmt2	6.03364	-0.367528	0.00315946
		Wdr31	2.05752	-0.367516	0.00334429
		Galk2	4.20142	-0.366984	0.00455191
		Snn	7.60072	-0.366683	7.88424e-05
		Map2k1	8.32071	-0.366156	0.00211899
		Caly	7.06357	-0.365865	0.00142752
		Spon1	6.5654	-0.364458	0.0214546
		Pts	3.49522	-0.364407	0.0232136
		Hvcn1	3.10611	-0.364126	0.0339393
		Mamstr	1.20216	-0.363925	0.0344177
		3110040N11Rik	2.3888	-0.362035	0.0086526
		Cdh7	3.70353	-0.361841	0.00750722
		Tfb1m	1.77288	-0.361452	0.00614917
		Grm1	6.08824	-0.360911	0.0157061
		Zfp558	1.40279	-0.360457	0.0308207
		Cyld	7.55451	-0.360336	0.0136353
		Ddn	10.3309	-0.360258	0.0115805
		Spa17	1.13178	-0.359366	0.0232833
		Mettl22	3.57276	-0.35865	0.000399148
		Ptprf	6.72773	-0.358573	0.0131814
		Neto1	6.31182	-0.35773	0.00601778
		Ankrd49	2.94305	-0.357076	0.00250861
		Dcaf15	3.88463	-0.356563	0.00395424
		Egfl7	4.48132	-0.356527	0.00101827
		Brk1	6.8266	-0.355866	0.00197516
		Sdr42e1	3.0527	-0.355572	0.0193391
		Prkg1	3.91022	-0.355506	0.0429195
		Usp11	7.10489	-0.353974	0.00239516
		Cacna2d1	7.92626	-0.353799	0.0099004
		Ubxn8	4.35216	-0.353019	4.88884e-06
		Rgs10	3.95721	-0.352362	0.00939463
		Tpd52l1	3.86293	-0.351994	0.0174673
		Ndufa3	5.16421	-0.350892	0.0412277
		Otulinl	4.21574	-0.350747	0.00286265
		Diaph2	4.81123	-0.35028	0.0181594
		Dtwd1	2.3945	-0.350267	0.00244489
		Lrrc61	4.27367	-0.350176	0.000718555
		Apol8	2.11975	-0.349293	0.0296273
		Palmd	3.65557	-0.348841	0.0392013
		Hcls1	2.28558	-0.348675	0.0150031
		Trim62	4.69925	-0.348566	0.012758
		Grip1	3.9024	-0.348565	0.0138723
		Mmachc	3.64963	-0.348416	0.000218394
		Tpx2	1.39894	-0.348372	0.0245414
		Bod1-ps	1.59113	-0.347554	0.00834647
		Havcr2	1.76518	-0.346852	0.0375145
		Sparc	6.58237	-0.346664	0.0480348
		Nudt2	3.27293	-0.34648	0.0123736
		Zfp941	5.06096	-0.346448	0.0278585
		Gm9776	1.90151	-0.346212	0.0237626
		Bloc1s5	4.05394	-0.345662	0.000541419
		Siglech	3.75048	-0.345605	0.0227236
		Chrna7	3.66832	-0.345295	0.0313858
		Rpa2	3.14182	-0.34513	0.00326744
		Rogdi	6.42886	-0.345047	0.000392381
		Angptl6	2.66949	-0.344703	0.00341375
		Tmem176a	3.53931	-0.343367	0.0284561
		Spata6	1.45285	-0.34287	0.041237
		Zfp784	2.60003	-0.342837	0.00259033
		Drc1	3.70942	-0.342671	0.00515792
		Gfra4	4.8278	-0.34226	0.00215289
		Tcta	4.53792	-0.34214	0.00162512
		Mfsd3	2.3471	-0.341474	0.00420532
		Celf3	6.89457	-0.341069	0.005829
		Med27	3.6106	-0.34089	0.00458898
		Zmat2	7.58044	-0.340491	0.000107693
		Dbpht2	6.00033	-0.3404	0.0233763
		Iah1	2.30201	-0.340193	0.0062767
		Efcab5	1.70106	-0.339271	0.0194843
		Adam19	4.54075	-0.338981	0.00634798
		Sprn	7.57592	-0.338981	0.0151459
		Plppr4	8.04801	-0.338801	0.013872
		Bloc1s1	3.98827	-0.337326	0.00652474
		Slc30a10	4.16573	-0.336923	0.0174238
		Actn1	6.51605	-0.336469	0.00376602
		Dtnb	5.85848	-0.336268	0.000167336
		Mrpl16	4.55242	-0.335013	0.00025645
		Atp5j2	6.10957	-0.33501	0.00314871
		Gm10736	5.48648	-0.334938	0.041905
		Sh3bgrl3	5.93902	-0.334517	0.0352
		Coq8b	4.1477	-0.334405	0.000259222
		Mrpl33	3.63273	-0.333977	0.0142598
		Snhg6	3.08602	-0.333535	0.0231152
		Cnbd2	1.46834	-0.333284	0.0322991
		Lcorl	4.25435	-0.333261	0.00956622
		Eefsec	4.16492	-0.333068	7.09647e-05
		Oxsm	3.27142	-0.332878	0.00139307
		Ikzf1	2.145	-0.33287	0.0173158
		Gin1	2.02209	-0.332677	0.00627572
		Mif	5.42897	-0.332497	0.00827159
		Tefm	1.87716	-0.332473	0.00737883
		Gm9209	1.42237	-0.332419	0.0211696
		Fahd2a	3.38175	-0.331047	0.00381831
		Mink1	8.83509	-0.33094	0.0101634
		Ydjc	3.93774	-0.33056	0.0247735
		Mettl18	1.6564	-0.330555	0.0265078
		Setmar	2.34506	-0.330542	0.0105108
		Ap2s1	6.47312	-0.330016	0.00574471
		9330133O14Rik	2.93511	-0.329448	0.029735
		Lyrm9	5.24187	-0.328991	0.0360686
		Stn1	3.18049	-0.328954	0.00401219
		Rab26	4.65177	-0.328948	0.0459058
		Sec61b	1.89782	-0.328366	0.0356163
		Fkbp1a	9.0282	-0.328359	0.00138967
		Rnase4	3.47123	-0.328263	0.0140157
		Lpcat2	3.42785	-0.328101	0.00514323
		Gng3	7.37853	-0.327902	0.00489619
		Galnt16	7.32879	-0.327721	0.0013674
		Parp3	1.81986	-0.327652	0.045292
		Dtd2	3.26447	-0.327024	0.000640396
		Eme2	3.72568	-0.326949	0.0112241
		Tmem86a	3.97551	-0.326926	0.000762889
		Slc30a3	7.03111	-0.326726	0.048566
		A930005H10Rik	1.90348	-0.326589	0.0386507
		Hes6	3.45009	-0.326536	0.00983746
		Baiap2	8.26651	-0.326379	0.00583381
		Slitrk5	6.51935	-0.326158	0.00283859
		Chrac1	3.28812	-0.325958	0.00556137
		Cd248	2.19373	-0.325744	0.023052
		Ncam2	6.41723	-0.325056	0.0390997
		Strada	4.12949	-0.325023	0.00349277
		Nckap1l	3.47897	-0.324373	0.0218087
		Tmem131l	3.51761	-0.323311	0.0416592
		Svbp	2.98006	-0.322322	0.0157309
		Lin7b	5.37558	-0.321872	0.0130399
		Tsnax	7.89896	-0.321749	0.000654562
		Washc3	2.94737	-0.321432	0.0291082
		St8sia3	7.34509	-0.321059	0.013572
		Znhit2	4.76783	-0.320181	0.0143972
		Sptbn5	2.02321	-0.320132	0.0285414
		Riox2	2.99301	-0.31985	0.017251
		Commd10	4.32153	-0.318583	0.000860875
		Iqcc	3.24106	-0.318012	0.0137874
		Trmt61a	4.37021	-0.317689	0.0154646
		Cib2	4.03602	-0.317366	0.0145898
		Exoc6	5.092	-0.316814	0.00511597
		2410006H16Rik	3.45636	-0.316611	0.015413
		Coa5	6.68799	-0.31649	0.000505278
		Fam124a	4.98755	-0.316335	0.0122929
		Vps25	4.94799	-0.31614	0.00183194
		Slc22a4	2.4212	-0.315306	0.0229252
		1110008L16Rik	2.64298	-0.314362	0.00221218
		Trmt5	2.77793	-0.31384	0.00348132
		Mrpl54	3.48638	-0.313675	0.00218043
		Smim8	2.56271	-0.313637	0.0404184
		Gipc1	6.0192	-0.31312	0.000558987
		Fam189b	5.48259	-0.313	0.00182846
		Rflnb	4.08433	-0.312439	0.0313784
		AU041133	2.02761	-0.312316	0.0137989
		Unc93b1	3.88681	-0.312147	0.00690735
		Cdk17	7.88711	-0.311763	0.00019889
		Gm10023	3.94034	-0.31132	0.0223667
		Rgs19	3.74262	-0.311124	0.00927034
		Cryz	3.5452	-0.311044	0.0280139
		D11Wsu47e	2.96842	-0.310858	0.00745173
		Gpr173	3.47343	-0.310847	0.0132772
		Vrk1	3.5859	-0.310801	0.0479518
		Zfp995	1.81573	-0.310529	0.0335194
		Zfp764	2.13407	-0.310348	0.038029
		Zfp688	2.90265	-0.310186	0.0111449
		B9d2	2.9529	-0.309329	0.0285142
		Slc25a35	1.89743	-0.308411	0.0431768
		Mrnip	3.109	-0.30835	0.0178786
		Arl16	4.23536	-0.308278	0.00917112
		Gsta4	5.0196	-0.307883	0.0256746
		Armt1	4.05046	-0.306883	0.00308256
		Zscan18	4.24391	-0.306861	0.0266511
		Dusp18	5.26426	-0.306494	0.0286604
		Ifitm10	3.04453	-0.306463	0.0459732
		Poglut3	3.23565	-0.306051	0.00308111
		Rbfox1	8.41323	-0.305756	0.00128362
		Rps27rt	6.55773	-0.30542	0.0392699
		Serp2	5.95504	-0.304539	0.00559719
		Ccnq	3.27761	-0.303977	0.00623366
		Akap5	7.30922	-0.303375	0.0373458
		Tmem17	2.21508	-0.303167	0.0225702
		Rcor2	3.63226	-0.30308	0.0136768
		Casp3	2.99529	-0.302719	0.0167606
		Emc9	4.40507	-0.302542	0.00946498
		Nhp2	5.05506	-0.302532	0.00355089
		Prnp	11.048	-0.302268	0.00030221
		Slc25a10	4.0382	-0.302115	0.0155646
		Mmp17	8.23043	-0.301811	0.014373
		Rab33a	4.02156	-0.301741	0.025924
		Zfp831	5.38462	-0.301622	0.0393473
		Zfp414	4.15409	-0.301547	0.00746292
		Nipsnap1	5.96512	-0.300232	0.000235106

## Sheet: E4-Trem2ko vs E4
Downregulated in E4/Trem2ko vs E4		SYMBOL	logCPM_APP_E3.Trem2ko.APP_E3.T2wt	logFC_WT_E4.Trem2ko.WT_E4.T2wt	PValue_WT_E4.Trem2ko.WT_E4.T2wt		Category	Term	Count	%	PValue	Genes	Fold Enrichment	Bonferroni	Benjamini	FDR		UP-regulated in E4/Trem2ko vs E4		SYMBOL	logCPM_APP_E3.Trem2ko.APP_E3.T2wt	logFC_WT_E4.Trem2ko.WT_E4.T2wt	PValue_WT_E4.Trem2ko.WT_E4.T2wt		Category	Term	Count	%	PValue	Genes	Fold Enrichment	Bonferroni	Benjamini	FDR
		Lhx8	0.216807	-7.49109	0.00169233		GOTERM_BP_DIRECT	GO:0007165~signal transduction	71	12.2203	2.64007e-09	GPR83, GPR84, TACR3, TACR1, LHCGR, TLR2, NFKB2, PLPPR1, GPR88, ARHGAP6, NOD2, HTR1B, PPP1R1B, RASL10B, ARHGAP11A, HTR1D, PLCB2, CHRNA2, GNG7, BCR, GPR139, PLXNB3, PDE10A, ARRDC4, ARHGAP24, ARHGAP30, GNAL, PLCE1, GPR55, REM2, AKAP5, RIN1, GNB4, NGFR, GPR52, RASD1, SRGAP1, RASD2, CALCR, PLPP4, DRD1, PRLHR, DRD3, ADORA2A, DRD2, OPRK1, GPR149, GPR6, ARHGAP36, GNG11, AKAP9, TRAIP, IRAK3, PDE1B, PDE1C,…	2.12234	6.66352e-06	6.66352e-06	4.66242e-06				Gm20186	1.69696	8.36744	3.03572e-21		GOTERM_BP_DIRECT	GO:0006813~potassium ion transport	6	2.73973	0.00439376	KCNC2, SLC12A8, KCNB2, KCNH7, KCNG3, KCNMB2	5.58345	0.974698	0.974698	6.57144
Log2 FC>0.3		Ankk1	-1.51151	-7.07585	0.000999994		GOTERM_BP_DIRECT	GO:0007626~locomotory behavior	17	2.92599	2.63326e-08	DRD1, DRD3, ADORA2A, DRD2, ADCY5, OPRK1, STRN, GPR88, MEIS1, PENK, PDE1B, FIGN, NKX2-1, GPR52, HTR2C, RASD2, GNG7	5.90506	6.64612e-05	3.32311e-05	4.65038e-05		Log2 FC>0.3		Ighg2c	1.17954	5.0846	5.94289e-09		GOTERM_BP_DIRECT	GO:0045907~positive regulation of vasoconstriction	4	1.82648	0.00638281	TRPM4, PTGER3, PDE5A, ADRA1A	10.5052	0.995236	0.93098	9.41152
pValue<0.05		Ntrk1	0.423721	-7.04087	0.0011921		GOTERM_BP_DIRECT	GO:0019233~sensory perception of pain	14	2.40964	1.10631e-07	SCN3A, NDN, SCN3B, TACR1, OPRK1, TAC1, MME, PRDM12, PENK, NTRK1, P2RY1, CACNA1H, NGFR, SCN10A	6.82082	0.000279192	9.30728e-05	0.000195376		pValue<0.05		Arid3c	0.843591	4.86117	0.00030078		GOTERM_BP_DIRECT	GO:0071805~potassium ion transmembrane transport	5	2.28311	0.00701111	KCNC2, KCNB2, KCNH7, KCNG3, KCNMB2	6.56572	0.997191	0.858902	10.2917
		Drd3	-0.908385	-5.97639	0.00322403		GOTERM_BP_DIRECT	GO:0006811~ion transport	38	6.54045	1.037e-06	CACHD1, SCN3B, KCNA4, SFXN2, KCNA5, KCNJ2, SLC11A1, SLC24A4, SLC22A3, ANO2, TRPV4, SLC39A5, SLCO3A1, SLCO5A1, SCN5A, ANO6, GABRQ, SCN10A, CHRNA2, TRPM6, ASIC4, CACNG4, SLC10A4, CFTR, SLCO2B1, TCN2, KCNK2, CACNA2D2, PKD2L1, LCN2, SLC17A8, ATP6V1C2, SLC4A11, RYR3, CACNA1H, SCN4B, SLC5A7, SLC5A11	2.44101	0.00261397	0.000654133	0.00183135				Ccl28	0.937125	3.06312	2.57394e-05		GOTERM_BP_DIRECT	GO:0007204~positive regulation of cytosolic calcium ion concentration	6	2.73973	0.00830501	TRPM4, PTGER3, CCKBR, ADRA1A, CCL28, GPR3	4.7912	0.999054	0.824639	12.0793
		Six3	2.46359	-5.93394	0.000894098		GOTERM_BP_DIRECT	GO:0009617~response to bacterium	9	1.54905	2.95882e-06	SLC11A1, CAV1, NCF1, BAIAP2, IRF8, VIL1, PYCARD, TLR2, CD14	9.64659	0.00744026	0.0014925	0.00522521				3110070M22Rik	-0.413084	2.35603	1.39667e-06		GOTERM_BP_DIRECT	GO:0034765~regulation of ion transmembrane transport	5	2.28311	0.0272268	KCNC2, KCNB2, KCNH7, KCNG3, CACNA2D4	4.37715	1	0.990047	34.6956
		Sim1	-1.34471	-5.78874	0.0096431		GOTERM_BP_DIRECT	GO:0002376~immune system process	28	4.81928	4.52109e-06	LY86, TLR2, IFI30, NLRX1, C1QC, NOD2, SMPDL3B, PYCARD, NRROS, CD4, LBP, INPP5D, CSF1R, HAVCR2, PIK3CG, HCK, TLR13, H2-DMB1, IDO1, H2-Q7, C1QA, LCN2, C1QB, IRF5, LRMP, JAK3, RNF135, CD14	2.74258	0.0113464	0.00190007	0.00798403				4931408D14Rik	-0.115776	2.34065	9.75145e-06		GOTERM_BP_DIRECT	GO:0006695~cholesterol biosynthetic process	3	1.36986	0.0295302	HMGCR, INSIG1, HSD17B7	11.0797	1	0.984571	37.0422
		Isl1	0.510885	-5.3592	0.00341378		GOTERM_BP_DIRECT	GO:0006954~inflammatory response	26	4.47504	6.00563e-06	HAVCR2, PIK3CG, UCN, NCF1, C4B, HCK, LY86, TLR13, CCL9, TLR2, TAC1, NFKB2, IDO1, ECM1, CXCL12, SLC11A1, CYBA, GGT5, NOD2, SMPDL3B, PYCARD, NRROS, NGFR, CLEC7A, CD14, CSF1R	2.8354	0.015044	0.00216312	0.0106055				Tmem267	2.86959	2.1666	4.65032e-07		GOTERM_BP_DIRECT	GO:0016310~phosphorylation	11	5.02283	0.0340853	PAK7, STK40, NUAK1, MAP3K9, MET, STK17B, AK4, DYRK2, ULK4, NIM1K, KALRN	2.1242	1	0.984026	41.4524
		Serpina9	1.62433	-5.29942	0.00135285		GOTERM_BP_DIRECT	GO:0086091~regulation of heart rate by cardiac conduction	8	1.37694	6.57838e-06	CAV1, SCN3B, PKP2, SCN4B, AKAP9, KCNA5, KCNJ2, SCN5A	10.7184	0.0164668	0.00207333	0.0116169				Gm5784	-0.529492	1.97442	0.000128882		GOTERM_BP_DIRECT	GO:0055085~transmembrane transport	8	3.65297	0.0343794	KCNC2, TRPM4, SLC12A8, SLC16A7, KCNB2, SLC25A47, KCNH7, KCNG3	2.59743	1	0.974047	41.727
		Gbx2	-1.23285	-5.27604	0.00295264		GOTERM_BP_DIRECT	GO:0001975~response to amphetamine	8	1.37694	2.6032e-05	GNAL, ICAM1, DRD1, PDE1B, DRD3, PPP1R1B, ADORA2A, DRD2	8.82695	0.0635935	0.00727404	0.0459631				2410018L13Rik	-0.142401	1.5447	0.001607		GOTERM_BP_DIRECT	GO:0007399~nervous system development	8	3.65297	0.0403183	DOK5, ZIC5, NEO1, TCF4, HDAC9, SIGMAR1, SLIT2, KALRN	2.50786	1	0.978031	47.0204
		Slc10a4	1.23562	-5.06592	0.00125588		GOTERM_BP_DIRECT	GO:0001963~synaptic transmission, dopaminergic	6	1.0327	4.46979e-05	DRD1, DRD3, ADORA2A, DRD2, GPR52, RASD2	14.0679	0.106688	0.0112186	0.0789079				Gm6934	0.414322	1.49013	0.0245274		GOTERM_BP_DIRECT	GO:0030534~adult behavior	3	1.36986	0.0405138	FGFBP3, MET, NR4A3	9.33024	1	0.96836	47.1867
		Dsg1c	-1.19495	-5.02041	0.00696639		GOTERM_BP_DIRECT	GO:0045087~innate immune response	26	4.47504	7.51726e-05	LY86, TLR2, NLRX1, NFKB2, FES, C1QC, NOD2, SMPDL3B, PYCARD, NRROS, LBP, CSF1R, HAVCR2, C4B, HCK, TLR13, C1QA, LCN2, CYBA, C1QB, IRF5, JAK3, CLEC7A, RNF135, TREM2, CD14	2.43844	0.172828	0.0171014	0.132673				Nat8f5	-0.283433	1.44002	0.000904491		GOTERM_BP_DIRECT	GO:0042391~regulation of membrane potential	4	1.82648	0.0484564	TRPM4, KCNH7, PEX5L, RIMS3	4.87353	1	0.976957	53.5467
		Drd2	3.44416	-4.95649	0.000434928		GOTERM_BP_DIRECT	GO:0086002~cardiac muscle cell action potential involved in contraction	5	0.860585	9.14229e-05	SCN3B, PKP2, SCN4B, KCNJ2, SCN5A	18.7573	0.206072	0.0190464	0.161332				1700030C10Rik	-0.450182	1.37681	0.0213657		GOTERM_BP_DIRECT	GO:0030155~regulation of cell adhesion	3	1.36986	0.0485577	LAMA4, LAMA3, NUAK1	8.44164	1	0.968683	53.6229
		Six3os1	1.01409	-4.92181	0.00265912		GOTERM_BP_DIRECT	GO:0030336~negative regulation of cell migration	12	2.0654	0.000120305	DRD1, BCR, PKP2, DRD2, SERPINE1, SULF1, PLXNB3, ROBO4, NKX2-1, DACH1, ENG, SRGAP1	4.24693	0.261894	0.0230884	0.212248				Slc25a47	0.812001	1.29463	0.000128416		GOTERM_BP_DIRECT	GO:0007156~homophilic cell adhesion via plasma membrane adhesion molecules	5	2.28311	0.0490202	PCDHB19, PCDHB3, PCDHB2, PCDH15, PCDH7	3.62525	1	0.960379	53.9697
		Ptpn7	-0.742283	-4.80285	0.00135716		GOTERM_BP_DIRECT	GO:0070374~positive regulation of ERK1 and ERK2 cascade	16	2.75387	0.000157801	HAVCR2, ICAM1, DRD2, CCL9, TLR2, GLIPR2, NOD2, GPR55, NTRK1, P2RY1, PYCARD, TRPV4, TREM2, HTR2C, PLA2G5, CSF1R	3.19273	0.328553	0.0280505	0.278313				4833420G17Rik	4.23494	1.28288	2.41333e-05
		Uncx	-1.79954	-4.64957	0.0115295		GOTERM_BP_DIRECT	GO:0007200~phospholipase C-activating G-protein coupled receptor signaling pathway	9	1.54905	0.00017972	GPR84, HTR1B, PLCE1, GPR139, OPRK1, P2RY1, LHCGR, HTR1D, HTR2C	5.62718	0.364698	0.0297909	0.316915				Nr4a3	4.24228	1.23578	0.0102877
		Calcr	-1.27317	-4.62286	0.00940547		GOTERM_BP_DIRECT	GO:0007218~neuropeptide signaling pathway	10	1.72117	0.000181479	GPR84, UCN, PRLHR, ECEL1, PENK, GPR149, OPRK1, CARTPT, TAC1, PDYN	4.93612	0.367513	0.028225	0.320012				Krt20	1.0487	1.19987	0.0172451
		AI606473	-1.42564	-4.54894	0.0129495		GOTERM_BP_DIRECT	GO:0007191~adenylate cyclase-activating dopamine receptor signaling pathway	5	0.860585	0.000206545	GNAL, DRD1, DRD3, ADCY5, GPR52	15.6311	0.406296	0.0302035	0.364136				Gpr68	4.33325	1.13362	0.000998651
		Adora2a	4.83476	-4.47997	0.000806261		GOTERM_BP_DIRECT	GO:0007631~feeding behavior	7	1.20482	0.000245203	HTR1B, UCN, DRD1, PRLHR, DRD2, NKX2-1, HTR2C	7.72358	0.4615	0.0338026	0.43215				Tdo2	-0.680586	1.11648	0.0388356
		Gbx1	-0.913145	-4.44874	0.00419338		GOTERM_BP_DIRECT	GO:0032496~response to lipopolysaccharide	16	2.75387	0.000263118	BCR, NCF2, TLR2, TAC1, NFKB2, IDO1, SLC11A1, IRAK3, NOD2, PENK, ADM, PLCG2, TRPV4, NKX2-1, LBP, NGFR	3.04686	0.485313	0.0343538	0.463654				Fbxw15	-0.0225487	1.1122	0.00531454
		Lcn2	-0.809715	-4.30338	3.58825e-05		GOTERM_BP_DIRECT	GO:0035815~positive regulation of renal sodium excretion	5	0.860585	0.000292089	DRD3, ADORA2A, DRD2, TACR1, TAC1	14.4287	0.521616	0.0361958	0.514583				Met	3.16043	1.05951	0.0210318
		Htr1d	1.05032	-4.2245	0.00111865		GOTERM_BP_DIRECT	GO:0035725~sodium ion transmembrane transport	7	1.20482	0.00033951	SLC4A11, SCN3B, SCN4B, SCN5A, ANO6, PKD2L1, SCN10A	7.29449	0.575596	0.0399912	0.597889				Hist2h2bb	-0.592199	1.02765	0.00508855
		Lrrc10b	4.1418	-4.08311	0.000612315		GOTERM_BP_DIRECT	GO:0032729~positive regulation of interferon-gamma production	8	1.37694	0.000428547	HAVCR2, SLC11A1, IL12RB1, IRF8, PYCARD, BCL3, ISL1, CD14	5.77147	0.661043	0.0479869	0.754126				Mid1	1.88906	1.02125	0.00017273
		Sh3rf2	1.96776	-4.04448	0.000818801		GOTERM_BP_DIRECT	GO:0045824~negative regulation of innate immune response	5	0.860585	0.000534523	HAVCR2, IRAK3, SMPDL3B, DRD2, NLRX1	12.5048	0.740629	0.0569857	0.939787				Krt12	4.29883	1.01288	0.0233872
		Nts	1.69544	-3.93827	0.00155796		GOTERM_BP_DIRECT	GO:0060134~prepulse inhibition	5	0.860585	0.000534523	UCN, DRD1, DRD3, ADORA2A, DRD2	12.5048	0.740629	0.0569857	0.939787				Vmn2r87	0.0256788	0.997873	0.00257217
		Chat	1.14432	-3.85119	0.00207248		GOTERM_BP_DIRECT	GO:0043278~response to morphine	6	1.0327	0.000540344	TACR3, PENK, DRD3, DRD2, OPRK1, TAC1	8.6572	0.744414	0.0552562	0.949976				Gm14340	-0.599848	0.979698	0.0490527
		C130060K24Rik	-0.956188	-3.78477	0.00127119		GOTERM_BP_DIRECT	GO:0032494~response to peptidoglycan	4	0.688468	0.000948125	IRAK3, NOD2, IRF5, TLR2	18.7573	0.908755	0.0913253	1.66125				Srrm4os	-0.0987192	0.954192	0.0159988
		Slc35d3	2.20602	-3.76885	0.000881184		GOTERM_BP_DIRECT	GO:0045471~response to ethanol	11	1.89329	0.00113769	ALDH1A1, ICAM1, HTR1B, TBXAS1, PENK, DRD3, TACR1, NTRK1, OPRK1, CDO1, CD14	3.52701	0.94348	0.104619	1.99025				Gm12216	-0.230171	0.93221	0.00465017
		Gpr101	2.12411	-3.75176	0.00620948		GOTERM_BP_DIRECT	GO:0008360~regulation of cell shape	12	2.0654	0.00123657	RHOJ, ICAM1, VRK1, EPB41, HCK, BAIAP2, STRIP2, VIL1, PLXNB3, WIPF3, FES, CSF1R	3.23866	0.955976	0.109229	2.16145				2810029C07Rik	2.53912	0.925082	0.000305723
		Adra2b	-0.463333	-3.74178	0.00118597		GOTERM_BP_DIRECT	GO:0008542~visual learning	8	1.37694	0.00137938	DRD1, AP1S2, NTS, PDE1B, DRD3, PPP1R1B, DRD2, RGS14	4.76375	0.969315	0.116998	2.40823				Zfp804b	0.938058	0.87494	0.0125221
		Barhl2	-0.131	-3.71399	0.0248238		GOTERM_BP_DIRECT	GO:0071223~cellular response to lipoteichoic acid	4	0.688468	0.00139417	TLR2, LBP, TREM2, CD14	16.6731	0.97044	0.114343	2.43375				Slc6a16	-0.522716	0.874759	0.032243
		Syndig1l	4.45434	-3.64245	0.000729694		GOTERM_BP_DIRECT	GO:0006814~sodium ion transport	11	1.89329	0.00176625	SLC17A8, SLC4A11, SLC24A4, SCN3B, ASIC4, SCN4B, SLC10A4, SLC5A7, SCN5A, SLC5A11, SCN10A	3.3279	0.98846	0.1382	3.07375				Ide	5.99249	0.864621	7.64913e-07
		A730046J19Rik	-1.56408	-3.58098	0.0108118		GOTERM_BP_DIRECT	GO:0042493~response to drug	20	3.44234	0.00191836	ICAM1, DRD1, DRD3, ADORA2A, DRD2, NCKAP1L, SLC10A4, MDK, ALDH1A1, LCN2, CYBA, GAD2, HTR1B, APOD, NTRK1, HTR1D, NFATC2, HTR2C, CCNO, CROT	2.21325	0.992145	0.144733	3.33427				9130213A22Rik	-0.534522	0.854967	0.0222886
		Ptprv	0.939497	-3.5726	0.00229799		GOTERM_BP_DIRECT	GO:0045944~positive regulation of transcription from RNA polymerase II promoter	43	7.40103	0.00216842	AKNA, NDN, DRD3, DRD2, SPI1, TLR2, FOXO1, NFKB2, TCF7L2, GDNF, MEIS1, WNT2, TUNAR, SLC11A1, NOD2, BLOC1S2, BCL11B, PSMC3IP, P2RY1, GBX2, BCL3, NKX2-1, RARB, NFATC2, PID1, UCN, ZBTB7C, CEBPD, HCLS1, BARHL2, RXRG, SIX3, DLL1, ISL1, IRF5, EBF3, EBF2, ID4, TFAP2D, MAFA, JAK3, PBX3, ENG	1.62123	0.995827	0.157364	3.76107				B4galnt3	0.334762	0.846229	0.0249843
		Ucn	-1.58757	-3.52524	0.00712399		GOTERM_BP_DIRECT	GO:0007268~chemical synaptic transmission	13	2.23752	0.00222644	OPRK1, TACR1, GPR149, TAC1, PDYN, HTR1B, PENK, CARTPT, SLC18A3, HTR1D, HTR2C, SV2C, CHAT	2.8354	0.996396	0.156739	3.85986				9130017K11Rik	-0.0936284	0.828924	0.0275806
		Impg1	-1.35852	-3.34061	0.0105603		GOTERM_BP_DIRECT	GO:0001964~startle response	5	0.860585	0.00247172	UCN, DRD1, PENK, DRD2, SLITRK6	8.52603	0.998062	0.167828	4.27638				Myh2	1.2276	0.825045	0.0215197
		Ndst4	3.41107	-3.30087	0.0138838		GOTERM_BP_DIRECT	GO:0032755~positive regulation of interleukin-6 production	7	1.20482	0.00248085	CYBA, UCN, NOD2, PYCARD, TLR2, LBP, ISL1	5.05003	0.998107	0.164	4.29185				Sox2ot	3.7624	0.819784	0.0294352
		Gdnf	-1.28972	-3.29306	0.00431362		GOTERM_BP_DIRECT	GO:0035556~intracellular signal transduction	22	3.78657	0.00252658	PTPN6, BCR, PLEK, ECEL1, ADCY5, PRKCH, PRKCD, RGS14, PLCE1, NOD2, DGKB, STK32A, PPP1R1B, PLCG2, RASGRP2, DCLK3, RGS9, INPP5D, JAK3, PLCB2, SPATA13, LCP2	2.0633	0.998314	0.162526	4.36931				Btaf1	5.42594	0.80776	1.45753e-05
		Nkx2-1	-0.407859	-3.28243	0.00761387		GOTERM_BP_DIRECT	GO:0045762~positive regulation of adenylate cyclase activity	4	0.688468	0.00263193	CALCR, DRD1, WFS1, AKAP5	13.6416	0.998708	0.164544	4.54753				Nat8	-0.14827	0.795363	0.00267176
		Gpr149	1.43079	-3.28115	0.0019839		GOTERM_BP_DIRECT	GO:0008306~associative learning	6	1.0327	0.00281663	UCN, DRD1, DRD2, TACR1, RIN1, TAC1	6.08344	0.999191	0.170844	4.85922				Bcl6b	1.31801	0.789998	0.00531812
		Slc5a7	2.04612	-3.25324	0.00280818		GOTERM_BP_DIRECT	GO:0051209~release of sequestered calcium ion into cytosol	6	1.0327	0.00281663	HTR1B, DRD2, RYR3, PLCG2, HTR1D, HTR2C	6.08344	0.999191	0.170844	4.85922				Adamts13	0.773401	0.776418	0.030332
		Trim54	-0.310447	-3.19135	0.0298478		GOTERM_BP_DIRECT	GO:0034765~regulation of ion transmembrane transport	11	1.89329	0.00329554	SCN3B, KCNA4, CACNA1H, CACNG4, SCN4B, KCNA5, KCNJ2, SCN5A, ANO6, CACNA2D2, SCN10A	3.05674	0.999759	0.192355	5.66293				Mybpc1	2.47738	0.769415	0.0343538
		Tfap2d	-0.442988	-3.17782	0.0212423		GOTERM_BP_DIRECT	GO:0002031~G-protein coupled receptor internalization	4	0.688468	0.0034404	HTR1B, ADM, DRD3, DRD2	12.5048	0.999833	0.195443	5.90477				Kcnh7	4.74189	0.742772	0.0298452
		Dlk1	3.24555	-3.11859	0.0059072		GOTERM_BP_DIRECT	GO:0086016~AV node cell action potential	3	0.516351	0.00408891	SCN4B, SCN5A, SCN10A	28.1359	0.999968	0.222937	6.98031				Mir99ahg	-0.741577	0.734952	0.0438166
		Slc18a3	0.894712	-3.10875	0.00294882		GOTERM_BP_DIRECT	GO:0006742~NADP catabolic process	3	0.516351	0.00408891	ASPDH, NCF2, NCF1	28.1359	0.999968	0.222937	6.98031				Gpr3	3.02965	0.73076	0.0150187
		Prlhr	-1.68541	-3.01043	0.0134221		GOTERM_BP_DIRECT	GO:0055085~transmembrane transport	20	3.44234	0.0042161	TRPM6, KCNA4, CFTR, SFXN2, KCNA5, SLC17A8, SLC24A4, RYR3, ABCC3, SLC18A3, SLC22A3, TRPV4, CACNA1H, SLC5A7, SLC39A5, SCN5A, SV2C, SLC5A11, OCA2, SCN10A	2.06124	0.999977	0.224233	7.18989				Fgfbp3	3.04015	0.71748	1.3311e-05
		Cd4	1.82346	-2.9712	0.00155375		GOTERM_BP_DIRECT	GO:0010524~positive regulation of calcium ion transport into cytosol	4	0.688468	0.00438489	CAV1, LHCGR, AKAP5, CD4	11.5429	0.999985	0.227365	7.46732				Herc6	4.26847	0.716534	0.030986
		Penk	6.54633	-2.96089	0.000583397		GOTERM_BP_DIRECT	GO:0045576~mast cell activation	4	0.688468	0.00438489	FYB, NDRG1, FCGR3, LCP2	11.5429	0.999985	0.227365	7.46732				Dmgdh	-0.21056	0.704144	0.0290248
		Ano2	1.69496	-2.94191	0.0020851		GOTERM_BP_DIRECT	GO:0050482~arachidonic acid secretion	5	0.860585	0.00464533	DRD3, DRD2, LHCGR, PLA2G3, PLA2G5	7.21433	0.999992	0.234399	7.89387				9830166K06Rik	0.106386	0.698076	0.0318254
		Gpr6	2.11683	-2.85829	0.00150121		GOTERM_BP_DIRECT	GO:0032735~positive regulation of interleukin-12 production	5	0.860585	0.00464533	NOD2, IRF8, TLR2, IDO1, ISL1	7.21433	0.999992	0.234399	7.89387				Metrnl	3.24361	0.696738	0.0143939
		Lhcgr	-1.49696	-2.8078	0.000542089		GOTERM_BP_DIRECT	GO:0032760~positive regulation of tumor necrosis factor production	7	1.20482	0.00469933	CYBA, NOD2, PYCARD, TLR2, LBP, ISL1, CD14	4.45088	0.999993	0.232181	7.98207				Cemip	4.11052	0.684732	0.00959411
		2610028E06Rik	-1.29206	-2.76476	0.0109983		GOTERM_BP_DIRECT	GO:0006644~phospholipid metabolic process	6	1.0327	0.00493169	PLPP4, NKX2-1, PCSK9, PLA2G3, PLPPR1, PLA2G5	5.35922	0.999996	0.237589	8.36072				Adcy1	10.0991	0.682891	0.04187
		Frem3	-0.964838	-2.74281	0.0129645		GOTERM_BP_DIRECT	GO:0048821~erythrocyte development	5	0.860585	0.00534038	HBA-A1, HBA-A2, NCKAP1L, HBB-B1, HBB-BS	6.94713	0.999999	0.249907	9.02314				Dpp4	2.36334	0.677708	0.0295628
		Ttr	7.0131	-2.74039	0.049129		GOTERM_BP_DIRECT	GO:0086010~membrane depolarization during action potential	5	0.860585	0.00610166	SCN3A, SCN3B, CACNA1H, SCN5A, SCN10A	6.69902	1	0.275177	10.245				Bfsp1	-0.354611	0.673081	0.00947119
		Tacr1	2.36192	-2.71569	0.00217894		GOTERM_BP_DIRECT	GO:0007204~positive regulation of cytosolic calcium ion concentration	11	1.89329	0.00629353	CALCR, PIK3CG, ADM, TACR1, ADCY5, P2RY1, PLCG2, GPR6, TRPV4, TAC1, JAK3	2.78824	1	0.277621	10.5505				A430035B10Rik	1.5852	0.66874	0.000269539
		Ecel1	3.56784	-2.71011	0.00544069		GOTERM_BP_DIRECT	GO:0045907~positive regulation of vasoconstriction	6	1.0327	0.00663801	ICAM1, CAV1, TBXAS1, TACR1, ADRA2C, HTR2C	5.00194	1	0.285523	11.0966				Ptar1	2.50361	0.667227	0.0323146
		Clec12a	-1.66557	-2.68674	0.0202156		GOTERM_BP_DIRECT	GO:0007195~adenylate cyclase-inhibiting dopamine receptor signaling pathway	3	0.516351	0.00669502	DRD3, DRD2, ADCY5	22.5087	1	0.282837	11.1866				Rims3	5.92649	0.649659	0.0462634
		Lnp1	-0.502124	-2.67674	0.0146055		GOTERM_BP_DIRECT	GO:0098869~cellular oxidant detoxification	3	0.516351	0.00669502	HBA-A1, HBA-A2, HBB-BS	22.5087	1	0.282837	11.1866				Adra1a	3.6212	0.622684	0.00184853
		Rxrg	3.33851	-2.64919	0.00237789		GOTERM_BP_DIRECT	GO:0071224~cellular response to peptidoglycan	3	0.516351	0.00669502	NOD2, TLR2, TREM2	22.5087	1	0.282837	11.1866				Rel	0.93249	0.616667	0.0239733
		Stpg1	0.0148302	-2.63247	0.00306109		GOTERM_BP_DIRECT	GO:0007194~negative regulation of adenylate cyclase activity	4	0.688468	0.00670584	DRD3, DRD2, AKAP5, AKAP9	10.0039	1	0.278619	11.2037				Tceanc2	4.41765	0.614128	0.00303903
		Scn5a	2.86355	-2.61869	0.0137431		GOTERM_BP_DIRECT	GO:0032695~negative regulation of interleukin-12 production	4	0.688468	0.00670584	IRAK3, NOD2, TLR2, JAK3	10.0039	1	0.278619	11.2037				1700067K01Rik	-0.0109146	0.601103	0.0342437
		Alas2	0.134469	-2.59043	0.000273807		GOTERM_BP_DIRECT	GO:0009314~response to radiation	5	0.860585	0.00783317	PENK, NTRK1, OPRK1, ANGPT2, CXCL12	6.25242	1	0.31237	12.9668				Actrt3	0.0652712	0.598472	0.0453388
		Hbb-b1	1.51538	-2.58605	0.00149833		GOTERM_BP_DIRECT	GO:0006198~cAMP catabolic process	4	0.688468	0.00809232	PDE7B, PDE1B, PDE1C, PDE10A	9.37863	1	0.315988	13.3673				Gypc	0.466751	0.593968	0.0383328
		C030048H21Rik	0.757035	-2.56276	0.00374481		GOTERM_BP_DIRECT	GO:0007212~dopamine receptor signaling pathway	4	0.688468	0.00809232	DRD1, DRD3, DRD2, RGS9	9.37863	1	0.315988	13.3673				Cav2	5.36687	0.590274	0.00457603
		Crabp1	-0.944823	-2.56152	0.00947118		GOTERM_BP_DIRECT	GO:0050766~positive regulation of phagocytosis	6	1.0327	0.00871993	SLC11A1, CYBA, NOD2, BCR, PYCARD, FCGR3	4.68932	1	0.330966	14.3303				A730089K16Rik	1.77329	0.588727	0.0161454
		Prdm12	-1.45025	-2.54147	0.0294711		GOTERM_BP_DIRECT	GO:0045777~positive regulation of blood pressure	5	0.860585	0.00880828	TACR3, NCF2, TACR1, CARTPT, ADRA2B	6.05073	1	0.328849	14.4651				Btf3l4	4.44029	0.587559	0.000686037
		Plin4	2.08911	-2.53643	0.000258962		GOTERM_BP_DIRECT	GO:0070588~calcium ion transmembrane transport	8	1.37694	0.00899526	TRPM6, RYR3, CACNA1H, CACNG4, TRPV4, ANO6, CACNA2D2, PKD2L1	3.41041	1	0.32976	14.7496				Pla2g4e	3.0379	0.581958	0.00762134
		Scn10a	-1.196	-2.53374	0.00220341		GOTERM_BP_DIRECT	GO:0030819~positive regulation of cAMP biosynthetic process	6	1.0327	0.00950379	CALCR, UCN, DRD1, ADM, ADORA2A, AKAP5	4.59362	1	0.340027	15.5188				Fmn1	4.5982	0.581387	0.0303039
		Fgf3	-1.07944	-2.51179	0.00137519		GOTERM_BP_DIRECT	GO:0051481~negative regulation of cytosolic calcium ion concentration	4	0.688468	0.00963493	DRD2, RYR3, KCNA5, SMPD3	8.82695	1	0.339116	15.7161				Zfp131	4.92256	0.573322	5.03006e-08
		Rgs9	5.61314	-2.50377	0.00173388		GOTERM_BP_DIRECT	GO:0048663~neuron fate commitment	5	0.860585	0.00985934	TUNAR, GBX1, NKX2-1, OLIG2, ISL1	5.86164	1	0.340852	16.0528				Arl5b	3.88376	0.572459	0.0105724
		Serpina3h	-1.29565	-2.4996	0.00244852		GOTERM_BP_DIRECT	GO:0086012~membrane depolarization during cardiac muscle cell action potential	3	0.516351	0.00986633	SCN3B, SCN4B, SCN5A	18.7573	1	0.336527	16.0633				Frmd6	5.28281	0.56216	0.016667
		Drd1	4.66001	-2.48181	0.00153118		GOTERM_BP_DIRECT	GO:0007189~adenylate cyclase-activating G-protein coupled receptor signaling pathway	6	1.0327	0.0103348	CALCR, GNAL, DRD1, ADORA2A, ADCY5, LHCGR	4.50174	1	0.344866	16.7619				Fbln7	1.12263	0.560382	0.0173451
		Il20ra	-1.30728	-2.47769	0.00679241		GOTERM_BP_DIRECT	GO:0071345~cellular response to cytokine stimulus	5	0.860585	0.0109885	PID1, HCLS1, MME, JAK3, CSF1R	5.68402	1	0.357683	17.7275				Btbd8	0.931251	0.557465	0.0118017
		Angpt2	0.401894	-2.45095	1.60062e-06		GOTERM_BP_DIRECT	GO:0007610~behavior	4	0.688468	0.011337	HTR1B, OPRK1, HTR2C, RASD2	8.33656	1	0.362152	18.2379				Cckbr	6.43973	0.556745	0.00976277
		Tac1	4.50649	-2.4497	0.00223491		GOTERM_BP_DIRECT	GO:0050830~defense response to Gram-positive bacterium	8	1.37694	0.0119989	HAVCR2, NOD2, ADM, NCF1, HCK, TLR2, MYO1F, LBP	3.22706	1	0.374214	19.1994				Pcdhb2	2.21389	0.553994	0.0470846
		Kcna5	3.12866	-2.38157	0.00108875		GOTERM_BP_DIRECT	GO:0008277~regulation of G-protein coupled receptor protein signaling pathway	5	0.860585	0.0121977	KCTD8, PLCE1, RGS9, RIC8B, RGS14	5.51684	1	0.374584	19.486				Npr3	4.08851	0.552189	0.0172009
		Hba-a1	2.03607	-2.30748	0.00212301		GOTERM_BP_DIRECT	GO:0019228~neuronal action potential	5	0.860585	0.0121977	DRD1, SCN3A, SCN5A, GPR88, SCN10A	5.51684	1	0.374584	19.486				Trip10	2.85224	0.55188	0.0285421
		Ido1	-0.644717	-2.30354	0.00935698		GOTERM_BP_DIRECT	GO:0006816~calcium ion transport	10	1.72117	0.0131939	CAV1, TRPM6, CACHD1, SLC24A4, RYR3, CACNA1H, CACNG4, TRPV4, CACNA2D2, PKD2L1	2.6606	1	0.393677	20.9079				Gstt2	0.746939	0.551189	0.0235148
		Ppp1r1b	7.86899	-2.28896	0.000874753		GOTERM_BP_DIRECT	GO:0048148~behavioral response to cocaine	4	0.688468	0.0132011	DRD1, DRD3, DRD2, OPRK1	7.89779	1	0.389365	20.9181				Ptger3	1.63132	0.548896	0.0454733
		Gpr88	6.81645	-2.27769	0.00122712		GOTERM_BP_DIRECT	GO:0070542~response to fatty acid	4	0.688468	0.0132011	TBXAS1, UCP2, TLR2, TRPV4	7.89779	1	0.389365	20.9181				Ulk4	1.76362	0.547671	0.013671
		Nexn	1.887	-2.246	0.00212977		GOTERM_BP_DIRECT	GO:1901224~positive regulation of NIK/NF-kappaB signaling	4	0.688468	0.0132011	HAVCR2, NOD2, TLR2, SMPD3	7.89779	1	0.389365	20.9181				Hopx	5.13441	0.546533	0.00653171
		Pde10a	6.99522	-2.23857	0.000746851		GOTERM_BP_DIRECT	GO:0032224~positive regulation of synaptic transmission, cholinergic	3	0.516351	0.0135711	TACR1, TAC1, NGFR	16.0777	1	0.393363	21.4401				Gm10033	2.55881	0.542516	0.00335558
		Col10a1	-1.48598	-2.22932	0.0428948		GOTERM_BP_DIRECT	GO:0045730~respiratory burst	3	0.516351	0.0135711	SLC11A1, CYBA, NCF1	16.0777	1	0.393363	21.4401				Chrm3	6.02463	0.539142	0.0269573
		Ccdc187	0.114312	-2.22751	0.0033891		GOTERM_BP_DIRECT	GO:0001666~response to hypoxia	12	2.0654	0.013963	CYBA, CAV1, ALAS2, ADM, PENK, UCP2, DRD2, TLR2, KCNA5, ANGPT2, CXCL12, ANGPTL4	2.34466	1	0.397709	21.9896				Kcng3	2.06083	0.538303	0.0472772
		Arhgap36	0.715195	-2.17835	0.0306523		GOTERM_BP_DIRECT	GO:0051384~response to glucocorticoid	7	1.20482	0.0147503	CALCR, GPR83, UCN, ADM, CDO1, MDK, ANXA3	3.50136	1	0.410375	23.0823				Tcte2	0.866609	0.538273	0.0104576
		1700003D09Rik	0.00953644	-2.16294	0.0202232		GOTERM_BP_DIRECT	GO:0019229~regulation of vasoconstriction	4	0.688468	0.0152294	DRD1, ADRA2C, KCNA5, ADRA2B	7.5029	1	0.416074	23.7401				9330179D12Rik	1.13939	0.536496	0.0235632
		Hba-a2	2.30178	-2.15942	0.00426702		GOTERM_BP_DIRECT	GO:0044130~negative regulation of growth of symbiont in host	4	0.688468	0.0152294	NOD2, IRF8, TLR2, LBP	7.5029	1	0.416074	23.7401				Tle6	1.7878	0.536417	0.0426746
		Baiap3	4.25635	-2.15096	0.0190224		GOTERM_BP_DIRECT	GO:0060384~innervation	4	0.688468	0.0152294	NTRK1, SULF1, SLITRK6, ISL1	7.5029	1	0.416074	23.7401				Hacd4	0.299157	0.534111	0.0270421
		Igfbpl1	-0.323515	-2.1199	0.037358		GOTERM_BP_DIRECT	GO:0045766~positive regulation of angiogenesis	9	1.54905	0.0155952	ADM, SERPINE1, NOTCH4, ITGB2, ISL1, ANGPT2, ENG, ECM1, ANXA3	2.79034	1	0.419264	24.2389				Kcnb2	3.8567	0.533438	0.0210622
		Lrp8os2	0.947182	-2.11677	0.0047787		GOTERM_BP_DIRECT	GO:0045665~negative regulation of neuron differentiation	7	1.20482	0.0156667	CAV1, SIX3, ID4, DLL1, OLIG2, ISL1, MEIS1	3.45528	1	0.416429	24.3359				Gm5454	4.83836	0.533146	0.0375577
		Lbhd2	-0.383838	-2.10187	0.0255347		GOTERM_BP_DIRECT	GO:0050829~defense response to Gram-negative bacterium	6	1.0327	0.0163796	SLC11A1, ADM, SERPINE1, PYCARD, CD4, LBP	4.01941	1	0.426382	25.2979				Midn	6.62352	0.532512	0.0270679
		Slitrk6	-0.958203	-2.08512	0.0131381		GOTERM_BP_DIRECT	GO:0007169~transmembrane receptor protein tyrosine kinase signaling pathway	8	1.37694	0.0173358	HCK, NTRK1, GFRA1, JAK3, ANGPT2, GDNF, CSF1R, LCP2	3.00116	1	0.440538	26.57				Hecw2	6.10745	0.53198	0.00145331
		Nmbr	1.3033	-2.03502	0.0157485		GOTERM_BP_DIRECT	GO:0010460~positive regulation of heart rate	4	0.688468	0.0174234	TACR3, ADM, SCN3B, SCN5A	7.14562	1	0.437947	26.6856				Gm9885	2.18778	0.531367	0.0131038
		Itgax	-0.826081	-1.98233	0.00069624		GOTERM_BP_DIRECT	GO:0007568~aging	11	1.89329	0.0175768	TACR3, APOD, ADM, PENK, UCP2, NTRK1, IFI27L2A, P2RY1, ITGB2, CTSC, NFKB2	2.38532	1	0.436634	26.8875				Klf10	5.21224	0.530564	0.0417511
		Tacr3	1.11516	-1.94708	0.0132648		GOTERM_BP_DIRECT	GO:0034351~negative regulation of glial cell apoptotic process	3	0.516351	0.0177787	PRKCH, DLL1, PRKCD	14.0679	1	0.436241	27.1524				Ccl27a	5.07551	0.530037	0.0482383
		Jhy	-1.28911	-1.88964	0.0101042		GOTERM_BP_DIRECT	GO:0001973~adenosine receptor signaling pathway	3	0.516351	0.0177787	ADORA2A, ADCY5, P2RY1	14.0679	1	0.436241	27.1524				Hhipl1	2.45536	0.519922	0.0128779
		Clec7a	-0.718222	-1.87894	0.00933595		GOTERM_BP_DIRECT	GO:0045124~regulation of bone resorption	3	0.516351	0.0177787	CALCR, IL20RA, CSF1R	14.0679	1	0.436241	27.1524				Frmpd3	1.95577	0.518549	0.0119309
		Cartpt	2.34676	-1.85136	0.00706509		GOTERM_BP_DIRECT	GO:0060371~regulation of atrial cardiac muscle cell membrane depolarization	3	0.516351	0.0177787	SCN3B, SCN5A, SCN10A	14.0679	1	0.436241	27.1524				C030018K13Rik	0.977541	0.515884	0.0277766
		Tekt4	-1.33374	-1.8436	0.00417847		GOTERM_BP_DIRECT	GO:0042136~neurotransmitter biosynthetic process	3	0.516351	0.0177787	GAD2, SLC5A7, CHAT	14.0679	1	0.436241	27.1524				Zic5	1.12483	0.510203	0.0304502
		Arhgef39	-1.36306	-1.82984	0.00506959		GOTERM_BP_DIRECT	GO:0042538~hyperosmotic salinity response	3	0.516351	0.0177787	TACR3, TRPV4, NKX2-1	14.0679	1	0.436241	27.1524				Rpa3	1.18228	0.509818	0.0108484
		Gabrq	-0.879969	-1.74986	0.023506		GOTERM_BP_DIRECT	GO:0046069~cGMP catabolic process	3	0.516351	0.0177787	PDE1B, PDE1C, PDE10A	14.0679	1	0.436241	27.1524				Slc12a8	0.353424	0.502527	0.0216933
		Gm10710	0.461561	-1.74795	0.00685816		GOTERM_BP_DIRECT	GO:0042220~response to cocaine	5	0.860585	0.0178712	HTR1B, DRD1, TACR3, DRD3, DRD2	4.93612	1	0.433872	27.2734				Galt	5.30291	0.497778	0.00873756
		Hbb-bs	1.1639	-1.70725	0.0220551		GOTERM_BP_DIRECT	GO:0043588~skin development	6	1.0327	0.0188248	FRAS1, KRT9, BCL11B, PTCH2, NGFR, TCF7L2	3.88081	1	0.446881	28.5105				Antxr2	0.768448	0.496163	0.022253
		Fmo2	1.29771	-1.69168	1.92425e-05		GOTERM_BP_DIRECT	GO:0030168~platelet activation	5	0.860585	0.0195065	VWF, P2RY1, RASGRP2, ADRA2C, ADRA2B	4.80955	1	0.454664	29.3826				Pak7	6.08273	0.495054	0.0188183
		Filip1	4.25744	-1.69047	0.0124795		GOTERM_BP_DIRECT	GO:0045671~negative regulation of osteoclast differentiation	4	0.688468	0.0197842	GPR55, CARTPT, INPP4B, INPP5D	6.82082	1	0.455377	29.7349				Paip1	6.46219	0.494768	6.37211e-06
		Scube3	1.64332	-1.65705	0.00430225		GOTERM_BP_DIRECT	GO:0007565~female pregnancy	7	1.20482	0.0208424	A2M, UCN, ADM, UCP2, ADRA2C, ADRA2B, HPGD	3.242	1	0.468941	31.0625				C330013E15Rik	0.203286	0.489344	0.0450655
		Spint1	1.17327	-1.65082	0.00144298		GOTERM_BP_DIRECT	GO:0051899~membrane depolarization	4	0.688468	0.0223123	CAV1, ADORA2A, SCN3B, SCN5A	6.52426	1	0.488316	32.8676				Layn	1.91156	0.487444	0.0470147
		Arhgap6	3.23709	-1.64406	0.0174722		GOTERM_BP_DIRECT	GO:0032688~negative regulation of interferon-beta production	3	0.516351	0.02246	PYCARD, NLRX1, TRAIP	12.5048	1	0.486595	33.0464				Pon2	5.33399	0.484599	9.89972e-05
		Rarb	3.56646	-1.63871	0.00382908		GOTERM_BP_DIRECT	GO:0070474~positive regulation of uterine smooth muscle contraction	3	0.516351	0.02246	TACR3, TACR1, ADRA2B	12.5048	1	0.486595	33.0464				Arfgef3	6.19384	0.484402	0.0476585
		Prkch	2.92949	-1.63439	0.00150162		GOTERM_BP_DIRECT	GO:0030432~peristalsis	3	0.516351	0.02246	DRD1, DRD2, GDNF	12.5048	1	0.486595	33.0464				Gm15706	1.87851	0.483386	0.00782862
		Pcsk9	2.26318	-1.62771	0.0116385		GOTERM_BP_DIRECT	GO:0048845~venous blood vessel morphogenesis	3	0.516351	0.02246	CCM2, NOTCH4, ENG	12.5048	1	0.486595	33.0464				Kcnmb4os2	1.30889	0.483122	0.0401705
		Oprk1	2.52734	-1.62319	0.00368572		GOTERM_BP_DIRECT	GO:0001960~negative regulation of cytokine-mediated signaling pathway	3	0.516351	0.02246	IRAK3, CAV1, ECM1	12.5048	1	0.486595	33.0464				9330104G04Rik	0.268668	0.482063	0.0366653
		Gpr139	-1.34614	-1.61464	0.0459468		GOTERM_BP_DIRECT	GO:0050795~regulation of behavior	3	0.516351	0.02246	HTR1B, HTR1D, MDK	12.5048	1	0.486595	33.0464				Col15a1	1.75312	0.480551	0.0499663
		Slc22a3	1.60211	-1.60738	0.000502184		GOTERM_BP_DIRECT	GO:0001662~behavioral fear response	5	0.860585	0.0249534	DRD1, PENK, HTR2C, MDK, GNG7	4.46601	1	0.519592	35.9991				B330016D10Rik	1.34999	0.478095	0.0160892
		Abi3bp	3.10251	-1.5872	0.0316668		GOTERM_BP_DIRECT	GO:0051968~positive regulation of synaptic transmission, glutamatergic	4	0.688468	0.025008	DRD1, ADORA2A, NTRK1, NGFR	6.25242	1	0.516351	36.0624				Zfp976	0.945004	0.475544	0.0298983
		Oca2	-1.36555	-1.56886	0.0486918		GOTERM_BP_DIRECT	GO:0030041~actin filament polymerization	4	0.688468	0.025008	HCLS1, VIL1, CORO7, WAS	6.25242	1	0.516351	36.0624				Etv1	5.92189	0.475387	0.0475609
		C78197	-1.05896	-1.55547	0.0316742		GOTERM_BP_DIRECT	GO:0042475~odontogenesis of dentin-containing tooth	6	1.0327	0.0259533	ADM, BCL11B, DLL1, LHX8, TCF7L2, SCN10A	3.57281	1	0.525619	37.1484				Tmem74	3.16684	0.474032	0.0429288
		Slco5a1	1.74767	-1.53096	0.0248195		GOTERM_BP_DIRECT	GO:0009612~response to mechanical stimulus	6	1.0327	0.0259533	CAV1, P2RY1, KCNA5, ANGPT2, CXCL12, KCNK2	3.57281	1	0.525619	37.1484				Txlnb	1.56273	0.4738	0.0160552
		Gng7	7.43109	-1.49694	0.00216592		GOTERM_BP_DIRECT	GO:0051092~positive regulation of NF-kappaB transcription factor activity	8	1.37694	0.0264068	ICAM1, IRAK3, NOD2, NTRK1, PYCARD, TLR2, PRKCH, ITGB2	2.75336	1	0.527878	37.6632				Sntb2	3.7082	0.466737	0.0257312
		P2ry1	1.69691	-1.48927	0.00773565		GOTERM_BP_DIRECT	GO:0043407~negative regulation of MAP kinase activity	5	0.860585	0.0269526	PTPN6, IRAK3, CAV1, PRKCD, RGS14	4.36215	1	0.531314	38.2774				Pde5a	3.45121	0.46098	0.0208338
		Mapk15	-0.997875	-1.48669	0.0336005		GOTERM_BP_DIRECT	GO:0009636~response to toxic substance	7	1.20482	0.0270685	HTR1B, TRPM6, PENK, DRD2, TLR2, EPHX1, HTR1D	3.05351	1	0.52898	38.4071				Pcdhb3	3.08996	0.459832	0.019978
		A2m	1.1127	-1.48138	0.00832652		GOTERM_BP_DIRECT	GO:0010469~regulation of receptor activity	3	0.516351	0.0275869	P2RY1, SERPINE1, PCSK9	11.2544	1	0.53197	38.9841				4930419G24Rik	1.55961	0.45378	0.0465258
		Stk32a	2.04279	-1.48017	0.00482247		GOTERM_BP_DIRECT	GO:0030031~cell projection assembly	3	0.516351	0.0275869	RAC2, CAPG, PARVB	11.2544	1	0.53197	38.9841				Umad1	5.45868	0.452968	4.10509e-08
		Capsl	0.00966948	-1.47865	0.0278442		GOTERM_BP_DIRECT	GO:0060158~phospholipase C-activating dopamine receptor signaling pathway	3	0.516351	0.0275869	DRD1, DRD2, GPR52	11.2544	1	0.53197	38.9841				Trpm4	3.77493	0.452965	0.0154859
		Mroh7	2.36024	-1.45606	4.14489e-06		GOTERM_BP_DIRECT	GO:0042053~regulation of dopamine metabolic process	3	0.516351	0.0275869	DRD1, TACR3, PDE1B	11.2544	1	0.53197	38.9841				Zfp335os	0.665403	0.451919	0.0110573
		Fign	1.68096	-1.45589	0.00562045		GOTERM_BP_DIRECT	GO:0032757~positive regulation of interleukin-8 production	4	0.688468	0.0278708	NOD2, SERPINE1, TLR2, LBP	6.00232	1	0.53186	39.298				4933421O10Rik	3.38532	0.451876	0.000332955
		Strip2	5.36035	-1.45219	0.00361752		GOTERM_BP_DIRECT	GO:0046488~phosphatidylinositol metabolic process	4	0.688468	0.0278708	DRD1, PLEK, DRD2, CSF1R	6.00232	1	0.53186	39.298				Dleu7	3.0154	0.449419	0.00491602
		1700010I14Rik	-0.628977	-1.43403	0.00578307		GOTERM_BP_DIRECT	GO:0008285~negative regulation of cell proliferation	18	3.09811	0.0284099	CAV1, TESC, NDN, ADORA2A, DRD2, TLR2, STRN, DLL1, ADM, PKP2, PTPRV, BCL11B, NTRK1, NDRG1, ZFP503, RARB, INPP5D, CSF1R	1.75849	1	0.535008	39.8897				Nrm	1.19154	0.449348	0.0205712
		Cftr	-0.887492	-1.42569	0.0147128		GOTERM_BP_DIRECT	GO:0050728~negative regulation of inflammatory response	7	1.20482	0.0284463	BCR, SMPDL3B, ADORA2A, NLRX1, ISL1, CTLA2A, PLA2G5	3.01841	1	0.531746	39.9295				Thrb	6.53657	0.447887	0.0231773
		Klhl13	5.06643	-1.42257	0.00387252		GOTERM_BP_DIRECT	GO:0018108~peptidyl-tyrosine phosphorylation	6	1.0327	0.0292276	PTPN6, IL12RB1, HCK, JAK3, FES, CSF1R	3.46288	1	0.537846	40.7769				2900055J20Rik	2.75175	0.446822	0.0382694
		Fam217a	-0.982831	-1.40101	0.00335604		GOTERM_BP_DIRECT	GO:0032088~negative regulation of NF-kappaB transcription factor activity	6	1.0327	0.0309581	HAVCR2, IRAK3, NOD2, SETD6, PYCARD, ANXA4	3.41041	1	0.555112	42.6139				Hivep3	6.09402	0.445961	0.0469911
		Pkd2l1	-0.296062	-1.39005	0.0106949		GOTERM_BP_DIRECT	GO:0035094~response to nicotine	5	0.860585	0.0312309	PENK, DRD2, TACR1, NTRK1, CHRNA2	4.16828	1	0.554666	42.8986				Zbtb46	3.02061	0.444673	0.0241206
		Pi16	-0.526606	-1.38354	0.021725		GOTERM_BP_DIRECT	GO:0001938~positive regulation of endothelial cell proliferation	6	1.0327	0.0327516	WNT2, CYBA, CAV1, PLXNB3, ECM1, CXCL12	3.35951	1	0.568501	44.4609				Ankrd33b	7.22692	0.444213	0.0251113
		Clspn	-0.354435	-1.38288	0.0380176		GOTERM_BP_DIRECT	GO:0033603~positive regulation of dopamine secretion	3	0.516351	0.0331324	PCP4, OPRK1, CXCL12	10.2312	1	0.569156	44.8459				Mturn	6.01973	0.443274	0.00427679
		Scn4b	7.27661	-1.37874	0.0106305		GOTERM_BP_DIRECT	GO:0060100~positive regulation of phagocytosis, engulfment	3	0.516351	0.0331324	NCKAP1L, LBP, ANO6	10.2312	1	0.569156	44.8459				Tcp11l1	3.91693	0.442676	0.0250503
		Gm10754	0.579346	-1.37519	0.0152974		GOTERM_BP_DIRECT	GO:0042554~superoxide anion generation	3	0.516351	0.0331324	CYBA, NCF2, NCF1	10.2312	1	0.569156	44.8459				Rnd3	3.98368	0.441992	0.0274094
		Rasgrp2	4.77006	-1.36994	0.00630062		GOTERM_BP_DIRECT	GO:0035563~positive regulation of chromatin binding	3	0.516351	0.0331324	TUNAR, DDX11, EBF2	10.2312	1	0.569156	44.8459				Parm1	5.35722	0.441119	0.0306922
		Meis1	1.8602	-1.36634	0.0248469		GOTERM_BP_DIRECT	GO:0045760~positive regulation of action potential	3	0.516351	0.0331324	TACR1, TAC1, SCN5A	10.2312	1	0.569156	44.8459				Lama4	3.06349	0.435463	0.0334187
		Ebf2	-0.826681	-1.35881	0.0417617		GOTERM_BP_DIRECT	GO:0030593~neutrophil chemotaxis	6	1.0327	0.0365294	ITGA9, CCL9, NCKAP1L, CSF3R, ITGB2, FCGR3	3.26213	1	0.601818	48.1696				Six5	1.33447	0.43309	0.0496529
		Adcy5	8.05371	-1.34995	0.00221443		GOTERM_BP_DIRECT	GO:0007229~integrin-mediated signaling pathway	7	1.20482	0.037683	ITGA9, ITGAX, PLEK, ITGA5, ITGA11, ITGB2, ADAMTS3	2.82367	1	0.609866	49.2548				Btbd11	5.29668	0.432984	0.00890221
		Doc2b	5.21414	-1.34659	0.0108883		GOTERM_BP_DIRECT	GO:0009725~response to hormone	5	0.860585	0.0383557	TACR1, HCLS1, H3F3A, NKX2-1, TAC1	3.90776	1	0.612943	49.8775				Col19a1	4.27617	0.432643	0.0440802
		Lrmp	0.288886	-1.33811	0.00572577		GOTERM_BP_DIRECT	GO:0046785~microtubule polymerization	3	0.516351	0.0390708	TPPP3, CAV1, TRPV4	9.37863	1	0.616351	50.5318				Zbtb18	8.60725	0.424792	0.0495228
		D430036J16Rik	0.515395	-1.33551	0.000365746		GOTERM_BP_DIRECT	GO:0045722~positive regulation of gluconeogenesis	3	0.516351	0.0390708	DGAT2, FOXO1, TCF7L2	9.37863	1	0.616351	50.5318				4430402I18Rik	1.43082	0.424288	0.010805
		Chrna2	-0.1635	-1.32279	0.0128677		GOTERM_BP_DIRECT	GO:0021879~forebrain neuron differentiation	3	0.516351	0.0390708	NKX2-1, LHX8, CSF1R	9.37863	1	0.616351	50.5318				Doc2a	5.98464	0.421607	0.0368231
		Mindy4b-ps	-0.374005	-1.30731	0.00689648		GOTERM_BP_DIRECT	GO:0001755~neural crest cell migration	5	0.860585	0.0409203	NRP2, SEMA5B, GBX2, ISL1, GDNF	3.82801	1	0.630226	52.1865				Adamts8	2.63343	0.421592	0.0153053
		Depp1	0.227305	-1.30674	0.0130217		GOTERM_BP_DIRECT	GO:0032715~negative regulation of interleukin-6 production	4	0.688468	0.0446588	HAVCR2, IRAK3, NCKAP1L, NLRX1	5.00194	1	0.659621	55.3733				Extl1	6.80606	0.41803	0.0151229
		4930429F24Rik	-0.170384	-1.30038	0.0138316		GOTERM_BP_DIRECT	GO:0021983~pituitary gland development	4	0.688468	0.0446588	SIX3, NKX2-1, ISL1, TCF7L2	5.00194	1	0.659621	55.3733				Rgs6	5.44347	0.416629	0.0238791
		Gpr52	2.51612	-1.29919	0.00284689		GOTERM_BP_DIRECT	GO:0021766~hippocampus development	6	1.0327	0.0448593	DRD1, NKX2-1, ID4, MFSD2A, MDK, ANXA3	3.08339	1	0.657889	55.5384				Stk17b	2.88977	0.414256	0.0199308
		Lbp	0.954871	-1.2939	0.0405573		GOTERM_BP_DIRECT	GO:0040037~negative regulation of fibroblast growth factor receptor signaling pathway	3	0.516351	0.0453774	SULF1, NGFR, TCF7L2	8.6572	1	0.658819	55.9623				Mios	4.66694	0.413164	1.21966e-05
		Zfp503	2.75196	-1.29139	0.0198758		GOTERM_BP_DIRECT	GO:0086005~ventricular cardiac muscle cell action potential	3	0.516351	0.0453774	SCN3B, PKP2, SCN5A	8.6572	1	0.658819	55.9623				Psd3	9.49611	0.41302	0.0280873
		Nod2	-0.38134	-1.28652	0.00133653		GOTERM_BP_DIRECT	GO:0043117~positive regulation of vascular permeability	3	0.516351	0.0453774	UCN, TACR1, TRPV4	8.6572	1	0.658819	55.9623				Prag1	5.78391	0.410597	0.0300992
		Dach1	3.41245	-1.2826	0.0193465		GOTERM_BP_DIRECT	GO:0006940~regulation of smooth muscle contraction	3	0.516351	0.0453774	CAV1, ADRA2C, ADRA2B	8.6572	1	0.658819	55.9623				Lig1	3.7308	0.409938	0.00141227
		Togaram2	1.29218	-1.28173	0.0344722		GOTERM_BP_DIRECT	GO:0042535~positive regulation of tumor necrosis factor biosynthetic process	3	0.516351	0.0453774	TLR2, LBP, FCGR3	8.6572	1	0.658819	55.9623				Pde1a	8.08766	0.409071	0.01467
		Ptch2	0.594461	-1.27656	0.00694783		GOTERM_BP_DIRECT	GO:0007399~nervous system development	17	2.92599	0.0455902	NRP2, SCN3B, MDGA1, PLXNB3, BARHL2, DLL1, PLPPR1, GDNF, SEMA5B, SMARCD3, NTRK1, GFRA1, RGS9, NGFR, OLIG2, SIM1, UNCX	1.69164	1	0.657226	56.1354				Stxbp6	6.76935	0.405182	0.0170001
		Asic4	4.49719	-1.27561	0.0023762		GOTERM_BP_DIRECT	GO:0051482~positive regulation of cytosolic calcium ion concentration involved in phospholipase C-activating G-protein coupled signaling pathway	4	0.688468	0.0485	DRD1, GPR55, DRD2, HTR2C	4.84058	1	0.677118	58.4381				Chml	4.16685	0.401128	0.0169915
		Htr1b	1.10597	-1.27411	0.00149017		GOTERM_BP_DIRECT	GO:0006810~transport	61	10.4991	0.0491259	CRABP1, CACHD1, SCN3B, MFSD2B, MFSD2A, SLC25A20, SLC1A5, TTR, AP1S2, SLC24A4, APOD, SLC35D3, TRPV4, ANO2, SLC22A3, LBP, ANO6, SV2C, OCA2, SCN10A, CHRNA2, TRPM6, CACNG4, CFTR, CORO7, TCN2, PKD2L1, ATP6V1C2, SLC25A34, RYR3, CROT, KCNA4, KCNA5, SFXN2, KCNJ2, ABCA4, SORCS2, SLC11A1, SLC39A5, SLCO3A1, SCN5A, GABRQ, MYO5B, RILP, TESC, ASIC4, SLC10A4, SLCO2B1, CACNA2D2, KCNK2, LCN2, SLC17A8, CYBA, SLC4A…	1.25597	1	0.678644	58.9184				Dyrk2	5.04488	0.400516	0.0250135
		Gm14164	-0.218665	-1.2692	0.0196388		GOTERM_BP_DIRECT	GO:0006909~phagocytosis	5	0.860585	0.0491836	SLC11A1, HCK, IRF8, ITGB2, ANXA3	3.60717	1	0.675839	58.9624				Gm19691	1.40054	0.396228	0.0175454
		Ngfr	1.45835	-1.2649	0.0456193		GOTERM_BP_DIRECT	GO:0006874~cellular calcium ion homeostasis	7	1.20482	0.05064	CAV1, SLC24A4, DRD3, RYR3, TRPV4, INPP4B, HTR2C	2.62602	1	0.683544	60.0584				Dtx4	6.26027	0.392445	0.0484442
		BC049352	-0.894602	-1.26341	0.0155172		GOTERM_BP_DIRECT	GO:0050679~positive regulation of epithelial cell proliferation	6	1.0327	0.0517925	NOD2, HTRA1, TACR1, SCN5A, TCF7L2, FOXP2	2.96167	1	0.688771	60.9061				Lama3	2.80893	0.392399	0.0334176
		Prrg4	-1.0357	-1.26179	0.0354415		GOTERM_BP_DIRECT	GO:0007187~G-protein coupled receptor signaling pathway, coupled to cyclic nucleotide second messenger	3	0.516351	0.0520283	DRD1, GPR149, OPRK1	8.03883	1	0.687321	61.0774				Sigmar1	5.24108	0.390656	0.0368271
		Atp6v1c2	0.205002	-1.2601	0.0258204		GOTERM_BP_DIRECT	GO:0090026~positive regulation of monocyte chemotaxis	3	0.516351	0.0520283	SERPINE1, ANO6, CXCL12	8.03883	1	0.687321	61.0774				Tmem251	2.82218	0.389232	0.00196462
		Rem2	2.74518	-1.25788	0.0098723		GOTERM_BP_DIRECT	GO:0032693~negative regulation of interleukin-10 production	3	0.516351	0.0520283	DLL1, IDO1, JAK3	8.03883	1	0.687321	61.0774				C130071C03Rik	1.23682	0.389225	0.0239951
		Foxp2	4.24499	-1.2425	0.00418369		GOTERM_BP_DIRECT	GO:0021756~striatum development	3	0.516351	0.0520283	DRD1, DRD2, RARB	8.03883	1	0.687321	61.0774				Hdac9	5.21173	0.38818	0.00576323
		Ankrd63	5.80747	-1.2413	0.00781051		GOTERM_BP_DIRECT	GO:0060307~regulation of ventricular cardiac muscle cell membrane repolarization	3	0.516351	0.0520283	SCN4B, AKAP9, SCN5A	8.03883	1	0.687321	61.0774				Setbp1	5.3608	0.388163	0.0371151
		Vwf	4.51466	-1.23969	0.000379639		GOTERM_BP_DIRECT	GO:0043267~negative regulation of potassium ion transport	3	0.516351	0.0520283	AKAP5, ACTN2, KCNA5	8.03883	1	0.687321	61.0774				C2cd4c	5.19088	0.387652	0.0487733
		Tnnt1	1.13835	-1.23578	0.00191885		GOTERM_BP_DIRECT	GO:0002268~follicular dendritic cell differentiation	2	0.344234	0.0524959	BCL3, NFKB2	37.5145	1	0.687542	61.4151				Pcdh7	7.48077	0.386668	0.0257346
		Olfr1344	-0.761281	-1.21462	0.00382337		GOTERM_BP_DIRECT	GO:2000098~negative regulation of smooth muscle cell-matrix adhesion	2	0.344234	0.0524959	APOD, SERPINE1	37.5145	1	0.687542	61.4151				C530008M17Rik	6.37968	0.380632	0.0031426
		Rasd2	6.96148	-1.20546	0.00142823		GOTERM_BP_DIRECT	GO:0001300~chronological cell aging	2	0.344234	0.0524959	SERPINE1, ENG	37.5145	1	0.687542	61.4151				Kalrn	9.54209	0.373551	0.0410173
		Pde1b	7.81837	-1.19943	0.0021986		GOTERM_BP_DIRECT	GO:0090325~regulation of locomotion involved in locomotory behavior	2	0.344234	0.0524959	DRD3, DRD2	37.5145	1	0.687542	61.4151				4921531C22Rik	1.24491	0.371277	0.0285678
		Krt9	3.86291	-1.19681	0.0112079		GOTERM_BP_DIRECT	GO:0086043~bundle of His cell action potential	2	0.344234	0.0524959	SCN5A, SCN10A	37.5145	1	0.687542	61.4151				Masp1	3.05471	0.368866	0.0196087
		H2-Q7	-0.385784	-1.19521	0.0199989		GOTERM_BP_DIRECT	GO:0002588~positive regulation of antigen processing and presentation of peptide antigen via MHC class II	2	0.344234	0.0524959	PYCARD, TREM2	37.5145	1	0.687542	61.4151				Tmem196	3.95391	0.367016	0.0281768
		Ttc22	0.101612	-1.18328	0.0167996		GOTERM_BP_DIRECT	GO:0048678~response to axon injury	4	0.688468	0.0524973	APOD, DRD2, NTRK1, KCNK2	4.68932	1	0.684456	61.4161				Rsad1	3.85929	0.36659	0.0119279
		Gdf7	-0.360425	-1.16967	0.0121402		GOTERM_BP_DIRECT	GO:0030182~neuron differentiation	8	1.37694	0.0531914	WNT2, BARHL2, GFRA1, PCSK9, OLIG2, ISL1, GDNF, CHAT	2.36312	1	0.686297	61.9122				Kank4	2.56623	0.366237	0.0134411
		Krt10	2.84818	-1.15408	4.76066e-05		GOTERM_BP_DIRECT	GO:0001525~angiogenesis	12	2.0654	0.0549529	PIK3CG, NRP2, CAV1, SERPINE1, ROBO4, ADRA2B, ARHGAP24, ANGPT2, ENG, ECM1, MEIS1, ANGPTL4	1.88357	1	0.695418	63.1445				Nuak1	7.01932	0.365464	0.0390263
		Ifi27l2a	-0.789806	-1.15384	0.0453553		GOTERM_BP_DIRECT	GO:0046777~protein autophosphorylation	10	1.72117	0.0563429	IRAK3, VRK1, BCR, HCK, NTRK1, MAPK15, JAK3, FES, PRKCD, CSF1R	2.04997	1	0.701711	64.0901				Car10	7.51634	0.361545	0.0493246
		Serpina3n	4.13192	-1.14725	0.000905541		GOTERM_BP_DIRECT	GO:0032147~activation of protein kinase activity	4	0.688468	0.0566482	SLC11A1, CLSPN, DRD2, PRKCD	4.54721	1	0.700749	64.2947				A630072M18Rik	2.60714	0.36079	0.00456818
		Plekhg4	0.0518279	-1.14481	0.0297738		GOTERM_BP_DIRECT	GO:0007267~cell-cell signaling	7	1.20482	0.0569329	WNT2, GPR101, CARTPT, TAC1, ADRA2C, DLL1, ADRA2B	2.54953	1	0.699665	64.4846				Pcdh15	3.98119	0.359152	0.014316
		Pbx3	3.48431	-1.14055	0.0438672		GOTERM_BP_DIRECT	GO:0050853~B cell receptor signaling pathway	5	0.860585	0.0582965	PTPN6, PLCG2, NCKAP1L, NFATC2, RFTN1	3.41041	1	0.705539	65.3806				Alg6	2.87812	0.358247	0.0030271
		Gipc2	-0.573104	-1.13817	0.0154313		GOTERM_BP_DIRECT	GO:0007263~nitric oxide mediated signal transduction	3	0.516351	0.059001	MT2, MAFA, RASD1	7.5029	1	0.707105	65.8352				Cacna2d4	1.27599	0.357874	0.0145563
		Fndc9	1.96535	-1.13347	0.0103495		GOTERM_BP_DIRECT	GO:0014059~regulation of dopamine secretion	3	0.516351	0.059001	HTR1B, DRD3, DRD2	7.5029	1	0.707105	65.8352				Slc16a7	3.69051	0.357165	0.0135886
		Ebf3	-0.238511	-1.12964	0.0084684		GOTERM_BP_DIRECT	GO:0033627~cell adhesion mediated by integrin	3	0.516351	0.059001	ICAM1, ITGA5, ITGA11	7.5029	1	0.707105	65.8352				Kif16b	4.10812	0.35678	0.0041887
		Agbl2	0.0815978	-1.128	0.0239954		GOTERM_BP_DIRECT	GO:0006955~immune response	13	2.23752	0.0606758	FYB, OPRK1, CCL9, TLR2, H2-DMB1, CTSS, CXCL12, WAS, IRF8, NRROS, CD4, NGFR, LCP2	1.79297	1	0.714605	66.8933				Necab1	7.17935	0.356063	0.017301
		Klhl14	1.7559	-1.12653	0.0326493		GOTERM_BP_DIRECT	GO:0007616~long-term memory	4	0.688468	0.0609498	DRD2, TACR1, TAC1, RGS14	4.41347	1	0.713439	67.0634				Dglucy	2.92539	0.352055	0.00385185
		Epyc	0.39297	-1.12592	0.0361667		GOTERM_BP_DIRECT	GO:0014070~response to organic cyclic compound	6	1.0327	0.0619563	ICAM1, NCF2, TACR1, EPHX1, ANGPT2, SCN5A	2.81359	1	0.716682	67.6813				Kcnmb2	2.05226	0.345473	0.0270996
		Lmo3	6.37696	-1.12574	0.0213205		GOTERM_BP_DIRECT	GO:0043524~negative regulation of neuron apoptotic process	9	1.54905	0.0643805	ADORA2A, WFS1, PCP4, NTRK1, TFAP2D, NGFR, ISL1, MDK, GDNF	2.11019	1	0.728023	69.125				Pex5l	7.64846	0.344943	0.0350902
		Galnt15	1.51442	-1.12395	0.000604534		GOTERM_BP_DIRECT	GO:0032230~positive regulation of synaptic transmission, GABAergic	3	0.516351	0.0662737	ADORA2A, TACR1, TAC1	7.03397	1	0.73588	70.2099				Insig1	6.80436	0.344053	0.00279079
		Trpv4	0.839485	-1.11522	0.0182671		GOTERM_BP_DIRECT	GO:0002755~MyD88-dependent toll-like receptor signaling pathway	3	0.516351	0.0662737	IRAK3, TLR13, TLR2	7.03397	1	0.73588	70.2099				Cpne8	4.29632	0.342112	0.0239904
		Sv2c	4.9792	-1.10778	0.0306779		GOTERM_BP_DIRECT	GO:0009611~response to wounding	5	0.860585	0.068246	NMNAT3, ADM, NGFR, MDK, GDNF	3.23401	1	0.743833	71.3018				Zbtb10	3.61225	0.337029	0.035865
		Mdga1	4.8161	-1.107	0.013514		GOTERM_BP_DIRECT	GO:0007166~cell surface receptor signaling pathway	11	1.89329	0.0685839	CALCR, GPR83, PRLHR, TSPAN33, TACR1, UPK1B, CD4, GPR88, LAG3, ADGRL4, FCGR3	1.88429	1	0.742966	71.4851				Ndufaf2	3.85357	0.336641	0.0100532
		Vil1	-0.399186	-1.10535	0.00277725		GOTERM_BP_DIRECT	GO:0002027~regulation of heart rate	4	0.688468	0.0699934	DRD2, TNNI3K, SCN5A, SCN10A	4.16828	1	0.747684	72.2376				Slit2	4.72827	0.334877	0.0206151
		Slc5a11	-1.06768	-1.09922	0.0186721		GOTERM_BP_DIRECT	GO:0010634~positive regulation of epithelial cell migration	4	0.688468	0.0699934	GLIPR2, TACR1, VIL1, TAC1	4.16828	1	0.747684	72.2376				Stk40	5.3638	0.334361	0.0408884
		AI197445	-0.263047	-1.08816	0.0104962		GOTERM_BP_DIRECT	GO:0016042~lipid catabolic process	7	1.20482	0.0708672	PLCE1, SMPDL3B, PLCG2, PLA1A, PNPLA2, PLCB2, PLA2G5	2.40919	1	0.749551	72.6947				Dok5	4.91669	0.332977	0.0247967
		Itga5	1.80639	-1.08736	0.00121587		GOTERM_BP_DIRECT	GO:0009267~cellular response to starvation	5	0.860585	0.0753341	FOXO1, CARTPT, PCSK9, TCF7L2, ANGPTL4	3.12621	1	0.768771	74.9224				Mlip	4.07002	0.332336	0.048463
		Tpbgl	2.99309	-1.0858	0.00734828		GOTERM_BP_DIRECT	GO:0008292~acetylcholine biosynthetic process	2	0.344234	0.0777033	SLC5A7, CHAT	25.0097	1	0.777136	76.0333				Ak4	5.48502	0.331653	0.0430937
		Actn2	3.87026	-1.07952	0.0176003		GOTERM_BP_DIRECT	GO:0051584~regulation of dopamine uptake involved in synaptic transmission	2	0.344234	0.0777033	DRD2, GDNF	25.0097	1	0.777136	76.0333				Hmgcr	7.10774	0.331265	0.00914104
		Serpine1	-0.0395837	-1.07808	0.0306248		GOTERM_BP_DIRECT	GO:0071727~cellular response to triacyl bacterial lipopeptide	2	0.344234	0.0777033	TLR2, CD14	25.0097	1	0.777136	76.0333				Scai	6.13565	0.330598	0.0382832
		Necab2	5.63402	-1.06366	0.0107327		GOTERM_BP_DIRECT	GO:0070782~phosphatidylserine exposure on apoptotic cell surface	2	0.344234	0.0777033	XKR8, ANO6	25.0097	1	0.777136	76.0333				Galnt17	6.31626	0.329033	0.00671511
		E130008D07Rik	1.47347	-1.0598	0.0242806		GOTERM_BP_DIRECT	GO:0035947~regulation of gluconeogenesis by regulation of transcription from RNA polymerase II promoter	2	0.344234	0.0777033	FOXO1, TCF7L2	25.0097	1	0.777136	76.0333				Hspa8	8.36172	0.32805	0.0326625
		Col11a1	2.27881	-1.0568	0.0421459		GOTERM_BP_DIRECT	GO:0014057~positive regulation of acetylcholine secretion, neurotransmission	2	0.344234	0.0777033	ADORA2A, HTR2C	25.0097	1	0.777136	76.0333				Zfp975	1.70478	0.324496	0.0348653
		Gpr84	0.344319	-1.0567	0.00478864		GOTERM_BP_DIRECT	GO:0035483~gastric emptying	2	0.344234	0.0777033	UCN, DRD3	25.0097	1	0.777136	76.0333				Htatip2	3.31965	0.321201	0.0265823
		Gbp11	-0.743669	-1.0398	0.028052		GOTERM_BP_DIRECT	GO:0046717~acid secretion	2	0.344234	0.0777033	DRD3, DRD2	25.0097	1	0.777136	76.0333				Nim1k	4.69666	0.320436	0.00121032
		Pcp4l1	6.50921	-1.03842	0.016687		GOTERM_BP_DIRECT	GO:0002118~aggressive behavior	2	0.344234	0.0777033	PENK, TACR1	25.0097	1	0.777136	76.0333				Tmem56	6.36932	0.319652	0.031456
		Plppr1	3.56476	-1.03406	0.0108432		GOTERM_BP_DIRECT	GO:0034776~response to histamine	2	0.344234	0.0777033	DRD3, DRD2	25.0097	1	0.777136	76.0333				Zdhhc23	3.04547	0.319191	0.0335257
		Bcl3	-0.523725	-1.03163	0.00619116		GOTERM_BP_DIRECT	GO:0002016~regulation of blood volume by renin-angiotensin	2	0.344234	0.0777033	DRD3, NKX2-1	25.0097	1	0.777136	76.0333				Neo1	6.79227	0.317849	0.000245484
		Zcchc12	5.87875	-1.03051	0.0287332		GOTERM_BP_DIRECT	GO:0097374~sensory neuron axon guidance	2	0.344234	0.0777033	NRP2, GBX1	25.0097	1	0.777136	76.0333				Pcdhb19	2.96173	0.317703	0.0334799
		Stag3	-0.787709	-1.02674	0.0181902		GOTERM_BP_DIRECT	GO:0042321~negative regulation of circadian sleep/wake cycle, sleep	2	0.344234	0.0777033	DRD1, DRD2	25.0097	1	0.777136	76.0333				Nhlrc2	3.57367	0.316245	0.0211179
		Nxph4	2.35739	-1.01163	0.0315704		GOTERM_BP_DIRECT	GO:0042755~eating behavior	4	0.688468	0.0796025	ADORA2A, TACR1, OPRK1, P2RY1	3.9489	1	0.783076	76.89				Map3k9	6.86514	0.31585	0.0366324
		Patj	3.15243	-1.00441	0.0138491		GOTERM_BP_DIRECT	GO:2000778~positive regulation of interleukin-6 secretion	3	0.516351	0.0816366	PYCARD, TRPV4, IL17RC	6.25242	1	0.78936	77.7756				Neurl1b	6.49162	0.315345	0.0232516
		Smpdl3b	1.61591	-1.00165	0.0242614		GOTERM_BP_DIRECT	GO:0001709~cell fate determination	3	0.516351	0.0816366	EBF2, BARHL2, PTCH2	6.25242	1	0.78936	77.7756				Nudt4	7.63497	0.314583	0.0492658
		Syt6	4.82044	-1.00093	0.0193194		GOTERM_BP_DIRECT	GO:0051770~positive regulation of nitric-oxide synthase biosynthetic process	3	0.516351	0.0816366	NOD2, TLR2, JAK3	6.25242	1	0.78936	77.7756				Phf13	4.49654	0.314186	0.0155872
		1500035N22Rik	-0.726544	-1.00005	0.0333253		GOTERM_BP_DIRECT	GO:2001235~positive regulation of apoptotic signaling pathway	4	0.688468	0.0846105	ADORA2A, CTSC, NGFR, PRKCD	3.84764	1	0.799169	79.0129				Med18	2.20102	0.313944	0.0252251
		Abca4	1.62745	-0.995837	0.0385419		GOTERM_BP_DIRECT	GO:0050729~positive regulation of inflammatory response	5	0.860585	0.0866303	SERPINE1, CCL9, TLR2, TRPV4, CTSS	2.97734	1	0.804785	79.8158				Kcnc2	6.96865	0.312615	0.0136637
		Nrp2	5.38499	-0.992447	0.0249464		GOTERM_BP_DIRECT	GO:0042310~vasoconstriction	3	0.516351	0.0896878	HTR1B, CAV1, HTR1D	5.92335	1	0.814015	80.9764				Gpc6	4.00711	0.3098	0.0141734
		Pdyn	4.26098	-0.988245	0.0176402		GOTERM_BP_DIRECT	GO:0006801~superoxide metabolic process	3	0.516351	0.0896878	CYBA, NCF2, NRROS	5.92335	1	0.814015	80.9764				Tcf4	8.32614	0.305592	0.0210921
		Cd52	-0.16685	-0.988209	0.0076999		GOTERM_BP_DIRECT	GO:0035855~megakaryocyte development	3	0.516351	0.0896878	PTPN6, TESC, MEIS1	5.92335	1	0.814015	80.9764				Ppp1r26	5.37041	0.305497	0.00328055
		Tnni3k	-0.643912	-0.963868	0.0225543		GOTERM_BP_DIRECT	GO:0071880~adenylate cyclase-activating adrenergic receptor signaling pathway	3	0.516351	0.0896878	GPR101, ADRA2C, ADRA2B	5.92335	1	0.814015	80.9764				D130017N08Rik	3.34044	0.304886	0.0188705
		Mafa	0.820217	-0.961013	0.0319656		GOTERM_BP_DIRECT	GO:0034113~heterotypic cell-cell adhesion	3	0.516351	0.0896878	ITGAX, ITGA5, ITGB2	5.92335	1	0.814015	80.9764				Stard4	5.16875	0.304574	0.0176909
		Pld5	2.4538	-0.960521	0.0081373		GOTERM_BP_DIRECT	GO:0031623~receptor internalization	4	0.688468	0.0897493	CALCR, CAV1, ADM, ITGB2	3.75145	1	0.812024	80.9991				Sntg1	4.5794	0.304233	0.0354336
		Plpp4	1.84932	-0.952382	0.0123364		GOTERM_BP_DIRECT	GO:0001569~patterning of blood vessels	4	0.688468	0.0897493	NOTCH4, GBX2, ENG, CXCL12	3.75145	1	0.812024	80.9991				Fbxo33	5.79866	0.304181	0.00679309
		Fkbp5	5.18705	-0.949328	0.000106557		GOTERM_BP_DIRECT	GO:0010466~negative regulation of peptidase activity	7	1.20482	0.0922299	A2M, SERPINA9, SERPINA3N, SERPINE1, SPINT1, PI16, ECM1	2.24446	1	0.818758	81.8931				Mcc	4.74695	0.304046	0.0335927
		Wfs1	7.42392	-0.948742	0.0115004		GOTERM_BP_DIRECT	GO:0051930~regulation of sensory perception of pain	4	0.688468	0.0950153	OPRK1, ADRA2C, CTSS, HTR2C	3.65995	1	0.826213	82.8496				Fancl	1.77594	0.303904	0.0467568
		Wnt2	2.02281	-0.948474	0.000838174		GOTERM_BP_DIRECT	GO:0006935~chemotaxis	7	1.20482	0.0951204	PIK3CG, RAC2, CCL9, NCKAP1L, CMTM7, FES, CXCL12	2.22544	1	0.824458	82.8847				Slc4a10	8.17497	0.30388	0.0287918
		Otof	5.08352	-0.9399	0.0381595		GOTERM_BP_DIRECT	GO:0007155~cell adhesion	19	3.27022	0.0963763	ICAM1, ITGA11, ITGB2, EMILIN2, FES, SSPO, VWF, ITGA9, DSG1C, IGSF11, ITGAX, FREM3, ITGA5, SULF1, CSF3R, CD4, ENG, SELPLG, PARVB	1.46964	1	0.826568	83.2994				Hsd17b7	4.95102	0.300748	0.00945704
		Slamf9	-0.431239	-0.936926	0.00838155		GOTERM_BP_DIRECT	GO:0001502~cartilage condensation	3	0.516351	0.097961	SULF1, COL11A1, UNCX	5.62718	1	0.8297	83.8091
		Gnal	7.93779	-0.90244	0.00531512		GOTERM_BP_DIRECT	GO:0032722~positive regulation of chemokine production	3	0.516351	0.097961	HAVCR2, TLR2, LBP	5.62718	1	0.8297	83.8091
		Htr2c	5.69341	-0.901058	0.0479		GOTERM_BP_DIRECT	GO:0007190~activation of adenylate cyclase activity	3	0.516351	0.097961	GNAL, DRD1, LHCGR	5.62718	1	0.8297	83.8091
		Arl5c	0.598705	-0.893624	0.00091962		GOTERM_BP_DIRECT	GO:0007264~small GTPase mediated signal transduction	11	1.89329	0.0989744	RHOJ, ARHGAP30, RAB32, PLCE1, RAC2, RASGRP2, RASL10B, REM2, ARL5C, RASD1, RASD2	1.74856	1	0.830923	84.1274
		Ccl9	0.00301947	-0.889326	0.0039962
		Pde1c	3.28283	-0.881592	0.0235446
		Tunar	3.82764	-0.879551	0.0208028
		Hmgn2	3.99969	-0.869894	0.00244477
		Ubxn10	0.182597	-0.869314	0.00896426
		Crybg3	2.57948	-0.862502	0.00210127
		Adamts6	0.86785	-0.861424	0.0324277
		Cfap206	0.285182	-0.861406	0.0111403
		Abhd11os	0.898874	-0.860732	0.0188631
		Pde7b	5.68603	-0.857154	0.00596842
		Gm19439	1.7972	-0.850956	0.0267006
		Icam1	1.508	-0.846252	0.00070003
		Mme	3.12383	-0.846037	0.0356132
		Sulf1	4.26293	-0.84586	0.0196144
		Spata13	4.06271	-0.836211	0.00369963
		Gm10451	-0.38949	-0.825003	0.0137253
		Sspo	0.500208	-0.823625	0.0125219
		Psd4	0.215983	-0.816895	0.00473037
		Tmem158	6.19423	-0.814446	0.0132054
		Sox1ot	3.81609	-0.814118	0.0451682
		Lmo7	6.29316	-0.813448	0.00620022
		Ccm2	5.48555	-0.811144	4.03122e-05
		B3gnt3	0.271881	-0.810575	0.0213172
		Slc17a8	2.33414	-0.809558	0.0200657
		Plce1	3.14311	-0.803159	0.0387233
		Aspdh	0.656703	-0.795222	0.00738409
		Inf2	7.37788	-0.795217	0.0133928
		Ttc34	1.33745	-0.794027	0.00103881
		Trpm6	-0.552316	-0.788692	0.0126732
		Igsf6	-0.246656	-0.781434	0.0198621
		Spaar	-0.265205	-0.771526	0.0297363
		Bard1	-0.550347	-0.771353	0.0268489
		Was	0.695985	-0.768832	0.000122204
		Rasd1	2.10539	-0.762622	0.0202853
		Sycp2	-0.348947	-0.758482	0.0493535
		Fras1	4.48361	-0.749116	0.036443
		Amz1	4.07427	-0.747635	0.0288753
		H2-DMb1	0.362098	-0.746069	0.00834353
		Irak3	0.365256	-0.74496	0.018803
		Grrp1	1.28922	-0.744748	0.00216493
		Cebpd	1.72889	-0.739565	0.0364853
		Tcf7l2	2.81044	-0.737966	0.0215597
		St14	-0.325059	-0.735812	0.0195703
		Adamts3	4.46847	-0.73014	0.024466
		C4b	4.91375	-0.729782	0.00927415
		Ptpn18	0.0689377	-0.727885	0.001247
		Inpp4b	2.83794	-0.726351	0.0402317
		Rsph1	1.28224	-0.726196	0.0263742
		Itga9	3.21601	-0.72551	0.00162821
		Sema5b	4.42804	-0.723918	0.00154187
		Dclk3	6.00915	-0.722889	0.0185292
		Ddx11	-0.153167	-0.721604	0.0430809
		Ccno	0.854521	-0.720914	0.046625
		Dll1	2.61811	-0.719659	0.0279927
		F630040K05Rik	-0.291459	-0.718963	0.0142807
		Gpr55	0.626258	-0.715062	0.0161906
		Gstm6	1.41189	-0.713423	0.0375052
		Ctla2a	1.23038	-0.711803	0.0249474
		Msantd1	0.655645	-0.708532	0.0264642
		Adra2c	5.25499	-0.705648	0.0093556
		Snx22	2.52329	-0.701519	0.000243414
		Slc25a34	3.03577	-0.701207	0.00711794
		Upk1b	0.128828	-0.700729	0.0419246
		Adm	0.729942	-0.698247	0.0386319
		Il12rb1	-0.648616	-0.69783	0.0480734
		Pkp2	2.2014	-0.697631	0.0440372
		Bcl11b	6.90893	-0.69491	0.030587
		1110017D15Rik	0.22384	-0.692216	0.0197224
		Gad2	7.79703	-0.687329	0.0232674
		1700048O20Rik	2.65603	-0.687037	0.00857179
		Angptl4	0.93094	-0.685102	0.0481975
		Rab32	0.704849	-0.683842	0.00330638
		Itga11	1.19353	-0.683283	0.0164373
		Tekt5	2.90987	-0.678609	0.0200046
		Tent5c	0.556766	-0.677533	0.015094
		Mns1	0.147492	-0.67731	0.0198894
		Cyp2s1	1.86267	-0.673096	0.0395962
		Lingo3	5.62593	-0.672218	0.013551
		Acer2	2.86552	-0.671982	0.0462163
		2410004P03Rik	0.426649	-0.671182	0.0496289
		Mctp1	5.84149	-0.666739	0.00397583
		Pcp4	7.23462	-0.66609	0.0211127
		Mpp7	2.25884	-0.665844	0.0148218
		Wscd2	6.01311	-0.664834	0.0089942
		Srgap1	4.05098	-0.664508	0.0152069
		Traip	2.38002	-0.664313	0.0301662
		Pla2g3	0.635492	-0.663911	0.0089991
		Rep15	-0.693462	-0.662372	0.0404248
		Lin28b	1.37594	-0.660354	0.0401345
		Ppp1r2-ps2	2.50906	-0.65873	0.0088557
		Zfhx4	3.26114	-0.654646	0.0445782
		Dgkb	7.42248	-0.651278	0.0256982
		Tpbg	4.02729	-0.64603	0.0416918
		Xkr8	2.10476	-0.644376	0.0370105
		Gm17259	-0.504181	-0.641334	0.0191501
		Cacng4	3.93147	-0.640888	0.0247329
		Myo5b	5.29642	-0.639583	0.0444809
		Car14	2.37268	-0.636675	0.0125278
		Ucp2	4.07907	-0.636575	0.00088957
		Ppp1r2	7.11974	-0.633143	0.00664011
		Rhbdl3	4.73589	-0.630888	0.00832217
		P4ha3	1.81748	-0.630016	0.0108995
		Neurl3	0.296872	-0.625141	0.0203631
		Ppp1r2-ps3	0.675018	-0.623353	0.0159367
		Slc4a11	1.45386	-0.616468	0.0290906
		Ncf4	-0.506106	-0.616361	0.0485743
		Prkcd	2.81095	-0.616233	0.00492306
		Nfatc2	3.58182	-0.61545	0.00843506
		Fam222a	3.63852	-0.614396	0.0302383
		Tesc	5.22948	-0.613217	0.0290804
		Mfsd2a	3.96447	-0.612583	0.00218752
		Tbc1d16	5.94871	-0.607577	0.0230253
		Lrrc1	2.94619	-0.60466	0.0076851
		Cd68	2.99552	-0.60335	0.000460922
		Havcr2	1.76518	-0.601298	0.00103402
		Dennd1c	0.0028082	-0.600134	0.0275953
		Gm10767	0.135604	-0.599507	0.0319381
		Ap1s2	3.92925	-0.597165	0.0279898
		Cacna2d2	5.62534	-0.593205	0.0487932
		Zkscan7	1.23153	-0.591972	0.00419767
		Gm17396	0.870741	-0.589708	0.0430633
		Pla1a	-0.113733	-0.587824	0.0199692
		Gm20346	1.33547	-0.587744	0.00604213
		Slc39a5	-0.420308	-0.586291	0.0457232
		Tmem91	3.36725	-0.585429	0.0252125
		Mfsd2b	-0.340337	-0.583779	0.0377103
		B3galt5	5.29771	-0.583138	0.0034422
		Gpr83	4.58968	-0.582611	0.0179285
		Xrcc3	2.85311	-0.578694	0.0245826
		Slc1a5	1.13075	-0.578126	0.0120353
		E030003E18Rik	2.20826	-0.577756	0.0453253
		Notch4	3.05729	-0.576606	0.00256591
		Nmnat3	1.15865	-0.575614	0.0130491
		Slc11a1	1.42731	-0.575597	0.00159513
		Lrig3	1.0928	-0.574595	0.01978
		Nrsn2	5.8096	-0.571142	0.0166427
		Sertad4	4.12511	-0.571077	0.0202267
		Glipr2	1.51582	-0.567758	0.0130316
		Ncf2	0.728383	-0.567414	0.00940024
		Ryr3	4.79878	-0.567138	0.0399924
		Sez6	7.97397	-0.566725	0.0128988
		Tbc1d8	4.48691	-0.566679	0.0243278
		Tlr2	0.245094	-0.56395	0.0429307
		Sla	3.13334	-0.563944	0.0293693
		D430019H16Rik	7.46365	-0.561761	0.0359253
		Fancb	0.673456	-0.560611	0.0131937
		Anxa4	2.15581	-0.5603	0.00179688
		H2-T10	0.415117	-0.560265	0.0112583
		Kif27	2.17085	-0.557213	0.0242612
		Fgf11	3.1135	-0.556856	0.0301613
		Pla2g5	1.44743	-0.556509	0.0240083
		Aldh1a1	4.71245	-0.55548	0.0121641
		Mt2	5.64498	-0.555299	0.00596742
		Rac2	1.04852	-0.554105	0.00623698
		Arhgap45	2.64896	-0.552651	0.000170811
		Arhgdib	2.51905	-0.551193	0.0166433
		Zfp804a	4.11711	-0.548754	0.0193616
		Acy3	0.892992	-0.547508	0.0308615
		LOC100503793	0.76249	-0.546109	0.0210867
		Ankrd37	1.49449	-0.541684	0.0141461
		Gnb4	4.54081	-0.540492	0.0421566
		Limd2	5.84716	-0.538492	0.0121627
		Dhrs13	1.99518	-0.536817	0.0196636
		Tlr13	1.00856	-0.536223	0.011057
		Adgrl4	4.27738	-0.532728	0.0148696
		Cachd1	3.69612	-0.531785	0.017108
		Rhoj	1.62445	-0.530475	0.00808773
		Wipf3	7.42167	-0.529166	0.00104244
		Cmtm7	0.826484	-0.528914	0.00502029
		Arhgap30	1.91515	-0.528871	0.000773385
		Ly86	2.90548	-0.528468	0.00551986
		Id4	5.92311	-0.527632	0.0254898
		Cd59a	3.17071	-0.526307	0.0468194
		Pid1	5.20783	-0.525693	0.0152705
		Rilp	0.107934	-0.523309	0.0228867
		Slc15a3	1.21409	-0.521853	0.0184875
		Spi1	1.8948	-0.519541	0.00155634
		Rps19-ps3	1.09059	-0.519031	0.0194194
		Foxo1	4.99855	-0.518255	0.0398926
		Zmynd10	1.16333	-0.517661	0.00974102
		A4galt	1.30592	-0.51656	0.0258489
		Entpd3	3.60331	-0.516187	0.0220508
		Strn	5.76361	-0.5126	0.0260738
		Pwwp2b	3.91428	-0.512187	0.0102062
		Rgs14	5.94398	-0.510356	0.0259988
		Grem2	5.02543	-0.509537	0.0495598
		Lcp2	1.33325	-0.508301	0.0300093
		Mdm1	1.86949	-0.501121	0.0062479
		Pcdhb10	2.2339	-0.499711	0.000440253
		Ube2l6	2.25345	-0.499196	0.00679726
		Cbr3	3.07615	-0.498757	0.00226837
		Npl	1.44638	-0.495206	0.0257565
		Arhgap24	2.36943	-0.494567	0.033541
		Zswim5	4.06235	-0.494073	0.0176598
		Sowaha	6.83701	-0.492279	0.0274283
		Gfra1	5.27767	-0.491247	0.0427544
		Arpp21	8.40542	-0.489234	0.0265192
		Tifab	1.84681	-0.489127	0.00339053
		Asap3	2.0341	-0.489112	0.0194576
		Bcr	7.74154	-0.488549	0.00969721
		Psmc3ip	0.996622	-0.486062	0.0153283
		Smpd3	6.65276	-0.484053	0.00552482
		Rftn1	3.20571	-0.484004	0.0410243
		Sfxn2	1.87601	-0.483727	0.0333998
		Igsf11	5.22873	-0.482985	0.0158833
		Capg	0.80395	-0.481359	0.0345283
		Smarcd3	6.25489	-0.478021	0.0119525
		Pycard	0.855476	-0.47788	0.0215491
		Emilin2	1.97116	-0.47743	0.0361486
		Tbxas1	0.955224	-0.47371	0.0191826
		Fcgr3	3.34274	-0.469833	0.00693148
		Rasl10b	8.79784	-0.46969	0.0195956
		Wdr25	2.93439	-0.467843	0.00010583
		Lag3	2.62891	-0.46676	0.0312027
		Cd14	1.26042	-0.465915	0.0202704
		Apod	5.61727	-0.463766	0.0431846
		4632415L05Rik	4.85983	-0.461742	2.38625e-07
		Ifi35	0.943221	-0.461637	0.0310495
		Gon7	2.0195	-0.461027	0.0131358
		Irf8	2.36711	-0.460764	0.00215855
		Btbd19	2.60138	-0.459449	0.00405416
		Acot4	0.765699	-0.459262	0.0317891
		Tmem79	0.278758	-0.457185	0.0346334
		Cyth4	3.40407	-0.455762	0.00146941
		B3gnt2	4.75928	-0.455568	0.0387374
		Ggt5	1.11339	-0.455452	0.0283506
		Cox4i2	0.237484	-0.454995	0.0358858
		Zbtb7c	2.9399	-0.453152	0.0422538
		Cacna1h	6.31497	-0.452495	0.0439256
		Hck	1.13172	-0.452412	0.00878123
		Cfap43	0.850212	-0.452387	0.0147419
		Nnt	4.31176	-0.451453	7.8673e-07
		Ecm1	2.60071	-0.450808	0.0352582
		Ndn	7.83764	-0.448455	0.0192045
		Ptpn6	2.17392	-0.447029	0.0147088
		Anxa3	2.79068	-0.445968	0.0177833
		Gng11	2.75504	-0.445487	0.0325049
		Scn3a	5.4445	-0.441348	0.0181415
		Lacc1	1.8596	-0.440549	0.0252533
		Myo1f	1.6501	-0.43947	0.0319791
		Carns1	2.49345	-0.437136	0.00736032
		Selplg	3.13874	-0.435203	0.00381292
		Fyb	1.82637	-0.434543	0.0259981
		Nt5dc2	1.43305	-0.434256	0.0438042
		Nxn	3.71741	-0.43389	0.0132563
		Ndrg1	6.50553	-0.432008	0.0177149
		Kcnk2	6.32572	-0.430976	0.036866
		Polm	2.34933	-0.42815	0.00632487
		Fes	1.55164	-0.42755	0.014849
		Kctd8	3.13897	-0.427027	0.0208762
		Cyb5rl	1.13043	-0.423746	0.0192019
		Ifi30	0.96932	-0.423136	0.0460702
		2010300C02Rik	8.07648	-0.422173	0.00884989
		Ncf1	2.82006	-0.419988	0.00104411
		Kcnj2	4.39009	-0.418729	0.00732187
		Plxnb3	4.17183	-0.417687	0.0423101
		1810010H24Rik	1.42857	-0.417471	0.042757
		H3f3a	1.07395	-0.417367	0.0365946
		Ube2cbp	0.573956	-0.416233	0.0386907
		Akap9	6.24406	-0.414551	0.0117345
		Gsg1l	7.00169	-0.411638	0.0159573
		Scn3b	7.07836	-0.409418	0.0239045
		Ctsc	2.38265	-0.409164	0.0193249
		Robo4	2.9655	-0.406158	0.00822044
		Mdk	3.51127	-0.406145	0.0285393
		C1qc	5.2723	-0.404392	0.00240314
		Mlph	1.49	-0.404019	0.0314358
		Ly6c1	3.41611	-0.403961	0.0445667
		Fkbp14	3.16658	-0.403596	0.00769816
		Samd14	5.85697	-0.402025	0.0401656
		Kirrel2	3.75801	-0.401805	0.00872053
		Tppp3	4.33643	-0.401688	0.0188233
		Nudt7	1.12335	-0.401497	0.0473106
		Glyctk	2.82311	-0.399048	0.00372241
		Dennd4a	6.18484	-0.399008	0.00607559
		Itgb2	2.68665	-0.396471	0.0121884
		Ccdc96	1.1946	-0.391061	0.0268069
		Abcc3	1.84505	-0.389433	0.0147952
		Pik3cg	1.87107	-0.389156	0.0306375
		Ctss	5.57575	-0.387549	0.0332539
		Ankrd13a	5.38727	-0.383688	0.00401086
		Pdzd2	6.53903	-0.383447	0.0319593
		Hcls1	2.28558	-0.38276	0.0133247
		Cdo1	3.37122	-0.382286	0.0416454
		Nckap1l	3.47897	-0.382178	0.0122576
		Bcdin3d	1.91586	-0.381023	0.0108886
		Eng	4.82733	-0.380731	0.0016667
		Slc24a4	4.92007	-0.379631	0.0175304
		Pnpla2	4.20645	-0.378599	0.00449689
		Kcna4	4.9655	-0.37717	0.0347114
		Bloc1s2	2.56108	-0.376582	0.0271347
		C1qa	5.62773	-0.375589	0.00330849
		C1qb	3.98456	-0.374819	0.00698344
		Csf3r	2.34042	-0.374047	0.0431849
		Plcb2	2.06434	-0.373908	0.0440305
		Map10	2.17886	-0.371204	0.0150906
		Gm4924	1.2781	-0.370623	0.018445
		Cyba	2.47697	-0.367805	0.0228294
		Slco3a1	5.26183	-0.36692	0.00539129
		AA986860	1.48261	-0.366652	0.0343079
		Zdhhc14	5.64861	-0.363528	0.00947248
		Jak3	2.99739	-0.359904	0.029167
		Il17rc	2.10213	-0.358325	0.0461804
		Nrros	2.38859	-0.357213	0.0493417
		Baiap2	8.26651	-0.357102	0.00501929
		Kazn	6.68193	-0.355555	0.0209857
		Fam214a	4.95282	-0.355512	0.011377
		Lrrn1	5.97327	-0.355328	0.0325091
		Nlrx1	3.35743	-0.354927	0.00942734
		Orai2	6.19844	-0.35372	0.0327555
		Sorcs2	5.9349	-0.353475	0.0159016
		Plcg2	2.14981	-0.352939	0.0233956
		Parvb	4.68246	-0.352248	0.0308948
		Irf5	1.7495	-0.350013	0.025855
		Crot	4.68107	-0.34988	0.00671417
		Gm10336	3.1455	-0.347957	0.00625223
		Prkar2b	6.29225	-0.347179	0.0345333
		Ephx1	4.40699	-0.345607	0.0222632
		Cep128	2.36557	-0.345302	0.0353434
		Arel1	7.33412	-0.34427	0.0175622
		Htra1	7.20216	-0.343981	0.00797376
		St8sia3	7.34509	-0.343122	0.0140505
		Arhgap11a	1.98466	-0.342583	0.0304937
		Vrk1	3.5859	-0.341463	0.0437366
		Hpgd	2.00431	-0.340678	0.0492782
		Olig2	4.76309	-0.338593	0.0233094
		Rnf135	1.58955	-0.33778	0.033713
		Slco2b1	4.52724	-0.33735	0.00148024
		Tmem231	3.7972	-0.336069	0.0199508
		Dcbld1	3.43947	-0.335691	0.0187411
		Sun2	5.97603	-0.334686	0.0393647
		Mok	2.48359	-0.333624	0.022763
		Ufsp1	2.68813	-0.333493	0.0388114
		Akap5	7.30922	-0.333183	0.0334564
		9130023H24Rik	1.63146	-0.331251	0.0344836
		Tcn2	4.0711	-0.329804	0.0311696
		Tspan33	4.54353	-0.329396	0.00542621
		Gtf2ird1	4.34553	-0.329252	0.0354907
		Zfp46	5.42882	-0.32695	0.0197765
		Ano6	4.53467	-0.324788	0.0444065
		Cxcl12	6.33672	-0.324641	0.0477709
		Ric8b	5.48797	-0.324381	0.0215918
		Arrdc4	2.68976	-0.323957	0.0090906
		Setd6	3.13211	-0.32307	0.0283658
		Inpp5d	3.91316	-0.322906	0.021117
		Coro7	5.86569	-0.322449	0.0116762
		Epb41	4.70734	-0.318288	0.0472114
		Thrsp	3.74459	-0.317405	0.0405885
		Plek	4.02801	-0.315418	0.0199338
		1700037H04Rik	5.65746	-0.314632	0.042557
		Vsir	5.19898	-0.314271	0.00461287
		Dgat2	6.16318	-0.313495	0.0232317
		Rin1	5.97922	-0.313481	0.0267433
		Csf1r	6.69069	-0.313389	0.00414699
		Slc25a20	3.41462	-0.313315	0.00334353
		Nfkb2	1.69114	-0.31215	0.0248806
		Akna	2.25327	-0.312018	0.0326865
		Fam110b	4.80865	-0.311794	0.00752086
		Arpc1b	3.52146	-0.311051	0.00767409
		Cav1	3.74735	-0.305945	0.0200059
		Bloc1s1	3.98827	-0.30583	0.0215552
		Smc4	2.5975	-0.305253	0.0136016
		Mecr	3.2168	-0.301162	0.0426138

## Sheet: APP-E3-Trem2ko vs APP-E3
Down in APP/E3/Trem2ko vs APP/E3		SYMBOL	logCPM_APP_E3.Trem2ko.APP_E3.T2wt	logFC_APP_E3.Trem2ko.APP_E3.T2wt	PValue_APP_E3.Trem2ko.APP_E3.T2wt		Category	Term	Count	%	PValue	Genes	Fold Enrichment	Bonferroni	Benjamini	FDR		UP in APP/E3/Trem2ko vs APP/E3		SYMBOL	logCPM_APP_E3.Trem2ko.APP_E3.T2wt	logFC_APP_E3.Trem2ko.APP_E3.T2wt	PValue_APP_E3.Trem2ko.APP_E3.T2wt		Category	Term	Count	%	PValue	Genes	Fold Enrichment	Bonferroni	Benjamini	FDR
		Lmo2	3.96238	-0.302658	0.0455452		GOTERM_BP_DIRECT	GO:0002376~immune system process	17	9.49721	3.45423e-08	HAVCR2, PIK3CG, ITK, LY86, TLR13, EOMES, LY9, C1QC, FCGR1, C1QA, CD84, C1QB, CD86, LAT2, PRDM1, CLEC5A, THEMIS2	5.81591	3.74777e-05	3.74777e-05	5.51431e-05				Ttr	7.0131	6.78671	2.1439e-07		GOTERM_BP_DIRECT	GO:0050673~epithelial cell proliferation	4	1.97044	0.000296751	HNF1B, FGF10, COL8A1, COL8A2	29.582	0.299843	0.299843	0.478719
Log2 FC>0.3		Sp3os	2.20053	-0.302972	0.0164777		GOTERM_BP_DIRECT	GO:0045087~innate immune response	16	8.93855	3.81519e-07	HAVCR2, ITK, LY86, TLR13, LY9, C1QC, FCGR1, C1QA, CD84, C1QB, CYBA, PRDM1, CLEC7A, TREM2, CLEC5A, TYROBP	5.24116	0.000413863	0.000206953	0.000609054		Log2 FC>0.3		Kcne2	0.0771321	5.01407	1.01472e-06		GOTERM_BP_DIRECT	GO:0002934~desmosome organization	3	1.47783	0.000783733	DSG2, DSP, PERP	66.5595	0.610009	0.375508	1.25966
pValue<0.05		Fcgr2b	1.50811	-0.306617	0.0327679		GOTERM_BP_DIRECT	GO:0002250~adaptive immune response	9	5.02793	1.08207e-05	CD84, HAVCR2, ITK, LAT2, CD86, EOMES, CTSS, LY9, PRDM1	8.48389	0.0116719	0.00390586	0.0172727		pValue<0.05		Slc4a5	0.107327	4.52823	1.12929e-05		GOTERM_BP_DIRECT	GO:0007155~cell adhesion	13	6.40394	0.00143892	COL4A3, FERMT1, ITGA11, CDH3, LAMA3, DSG2, COL6A4, TGFBI, DSC3, EMB, COL8A1, PERP, COL8A2	2.97345	0.822608	0.438118	2.30128
		Slc11a1	1.42731	-0.306914	0.0150775		GOTERM_BP_DIRECT	GO:0006954~inflammatory response	12	6.70391	6.30975e-05	CCRL2, HAVCR2, PIK3CG, SLC11A1, CYBA, UCN, LY86, TLR13, CLEC7A, THEMIS2, PTAFR, CCL6	4.57078	0.0661719	0.0169701	0.100681				Tmem72	-0.517919	4.48016	1.63426e-06		GOTERM_BP_DIRECT	GO:0007156~homophilic cell adhesion via plasma membrane adhesion molecules	7	3.44828	0.00352676	PCDHA8, DSG2, DSC3, PCDHA1, CDH3, IGSF9, PCDHGA1	4.76397	0.985637	0.653815	5.55218
		2310058D17Rik	1.18374	-0.308067	0.0290761		GOTERM_BP_DIRECT	GO:0048015~phosphatidylinositol-mediated signaling	4	2.23464	0.00253024	PIK3CG, CAR8, IGF1, PTAFR	14.5588	0.935994	0.42291	3.96368				Cldn2	-0.265461	4.33154	1.29856e-06		GOTERM_BP_DIRECT	GO:0019233~sensory perception of pain	5	2.46305	0.00505873	CRHR2, ACE, NGFR, AQP1, OPRD1	7.20341	0.997737	0.704235	7.8727
		C1qc	5.2723	-0.309982	0.000969865		GOTERM_BP_DIRECT	GO:0007229~integrin-mediated signaling pathway	5	2.7933	0.00547225	ITGAX, ITGB1BP1, ITGB2, ADAM19, TYROBP	7.04457	0.997404	0.62927	8.38715				Folr1	-0.170294	4.19358	6.02184e-06		GOTERM_BP_DIRECT	GO:0009615~response to virus	5	2.46305	0.00687391	ODC1, BST2, HSPB1, TGTP1, STMN1	6.60313	0.999747	0.748592	10.553
		Jpt1	5.93067	-0.31184	0.000468472		GOTERM_BP_DIRECT	GO:0050766~positive regulation of phagocytosis	4	2.23464	0.00573769	SLC11A1, CYBA, FCGR2B, FCGR1	10.9191	0.998057	0.590125	8.77672				F5	0.618382	3.6272	1.73719e-07		GOTERM_BP_DIRECT	GO:0045104~intermediate filament cytoskeleton organization	3	1.47783	0.00881539	PRPH, KRT18, DSP	20.7998	0.999976	0.781107	13.3387
		Spi1	1.8948	-0.312433	0.00613384		GOTERM_BP_DIRECT	GO:0042127~regulation of cell proliferation	7	3.91061	0.00771188	ITK, EGLN3, IGF1, TFAP2C, PRDM1, LGR5, BRCA1	4.04054	0.999775	0.650054	11.6257				1500015O10Rik	0.964038	3.28138	3.21209e-08		GOTERM_BP_DIRECT	GO:0042060~wound healing	5	2.46305	0.010144	ARHGEF19, FGF10, DSP, AQP1, CDH3	5.90067	0.999995	0.783605	15.1979
		Mettl27	2.92242	-0.312594	0.0315044		GOTERM_BP_DIRECT	GO:0035176~social behavior	4	2.23464	0.00796202	UCN, TH, TBX1, NPAS4	9.70585	0.999829	0.618524	11.9807				Prlr	1.39087	3.15837	1.63199e-06		GOTERM_BP_DIRECT	GO:0042572~retinol metabolic process	3	1.47783	0.0193494	TTR, RBP1, RDH5	13.8666	1	0.926272	27.0878
		Rasl10b	8.79784	-0.312635	0.0271636		GOTERM_BP_DIRECT	GO:0045944~positive regulation of transcription from RNA polymerase II promoter	16	8.93855	0.0084467	UCN, LMO2, EOMES, SPI1, IGF1, TBX1, NPAS4, EN2, BRCA1, SLC11A1, DBP, ITGB1BP1, EBF2, SALL1, EBF1, TFAP2C	2.107	0.999899	0.601624	12.6647				Sostdc1	0.966459	3.07382	8.99821e-07		GOTERM_BP_DIRECT	GO:0048593~camera-type eye morphogenesis	3	1.47783	0.0209098	AQP1, COL8A1, COL8A2	13.3119	1	0.920967	28.9411
		Gm6793	0.158814	-0.318332	0.0345604		GOTERM_BP_DIRECT	GO:0031572~G2 DNA damage checkpoint	3	1.67598	0.0108906	CLSPN, DTL, BRCA1	18.7184	0.999993	0.660438	16.0384				Steap1	-1.29002	3.01865	3.61501e-06		GOTERM_BP_DIRECT	GO:0050482~arachidonic acid secretion	3	1.47783	0.0225208	ACE, DRD4, ANXA1	12.7999	1	0.916839	30.8081
		Snhg4	2.28389	-0.319422	0.000430255		GOTERM_BP_DIRECT	GO:0045893~positive regulation of transcription, DNA-templated	11	6.14525	0.0123563	SALL1, TBX21, EBF2, EBF1, SPI1, EOMES, IGF1, TBX1, NPAS4, CAPN3, BRCA1	2.50229	0.999999	0.67508	18.0027				Kcnj13	0.827868	3.00589	7.38074e-07		GOTERM_BP_DIRECT	GO:0008344~adult locomotory behavior	4	1.97044	0.0240407	DRD4, NR4A2, NTSR1, OPRD1	6.43087	1	0.912443	32.5273
		Igf1	3.35694	-0.319492	0.00549621		GOTERM_BP_DIRECT	GO:0006935~chemotaxis	5	2.7933	0.01245	CCRL2, PIK3CG, IL16, PTAFR, CCL6	5.55208	0.999999	0.648526	18.1268				Krt18	-1.51641	2.89083	7.95645e-06		GOTERM_BP_DIRECT	GO:0086091~regulation of heart rate by cardiac conduction	3	1.47783	0.0258906	DSG2, KCNE2, DSP	11.8856	1	0.911381	34.5657
		Dbp	5.85363	-0.319744	0.00589947		GOTERM_BP_DIRECT	GO:0048821~erythrocyte development	3	1.67598	0.0176726	HBA-A1, HBB-B1, HBB-BS	14.5588	1	0.748892	24.772				Dsc3	0.2118	2.80635	6.06127e-06		GOTERM_BP_DIRECT	GO:0042447~hormone catabolic process	2	0.985222	0.0266389	ACE, IDE	73.955	1	0.901355	35.3737
		Fcgr1	1.90394	-0.322593	0.00239452		GOTERM_BP_DIRECT	GO:0072092~ureteric bud invasion	2	1.11732	0.0225592	SALL1, KIF26B	87.3527	1	0.808041	30.5289				Otx2	-0.433773	2.73	9.4003e-05		GOTERM_BP_DIRECT	GO:0007218~neuropeptide signaling pathway	4	1.97044	0.0308384	CALCA, HCRTR1, NTSR1, OPRD1	5.83855	1	0.918569	39.7373
		Pla2g4e	3.0379	-0.325423	0.0298629		GOTERM_BP_DIRECT	GO:0045214~sarcomere organization	3	1.67598	0.0229569	NEB, MYBPC3, CAPN3	12.6802	1	0.792975	30.9787				Calml4	-0.881217	2.53742	0.000117989		GOTERM_BP_DIRECT	GO:0032496~response to lipopolysaccharide	6	2.95567	0.0321686	ACE, FGF10, TRPV4, TNFRSF14, LBP, NGFR	3.37866	1	0.914081	41.0607
		Dtl	3.41377	-0.326454	0.0115042		GOTERM_BP_DIRECT	GO:0009617~response to bacterium	3	1.67598	0.0288049	SLC11A1, FCGR2B, FCGR1	11.2311	1	0.84517	37.2865				Wdr86	-0.728286	2.42902	5.1052e-05		GOTERM_BP_DIRECT	GO:0031069~hair follicle morphogenesis	3	1.47783	0.0391339	SOSTDC1, FGF10, NGFR	9.5085	1	0.940409	47.557
		Kcnmb4os2	1.30889	-0.327138	0.0424667		GOTERM_BP_DIRECT	GO:1904469~positive regulation of tumor necrosis factor secretion	2	1.11732	0.0299661	CD84, HAVCR2	65.5145	1	0.840212	38.4729				Calcr	-1.27317	2.3878	0.027981		GOTERM_BP_DIRECT	GO:0010634~positive regulation of epithelial cell migration	3	1.47783	0.0411972	ENPP2, FGF10, AQP1	9.24438	1	0.939614	49.3485
		Arhgap45	2.64896	-0.327185	0.00135113		GOTERM_BP_DIRECT	GO:0048002~antigen processing and presentation of peptide antigen	2	1.11732	0.0299661	SLC11A1, CTSS	65.5145	1	0.840212	38.4729				Rec8	1.33263	2.38528	1.10496e-10		GOTERM_BP_DIRECT	GO:0007166~cell surface receptor signaling pathway	6	2.95567	0.0472845	CALCR, CRHR2, COL4A3, FYN, ANXA1, GLP2R	3.03925	1	0.953199	54.3049
		Abcc3	1.84505	-0.328273	0.00364114		GOTERM_BP_DIRECT	GO:0007155~cell adhesion	9	5.02793	0.0314793	CD84, SIGLECE, ITGAX, COL6A5, ITGB1BP1, CDHR1, MYBPC3, ITGB2, LY9	2.43147	1	0.83903	39.9873				Kl	3.13103	2.34722	8.23762e-07
		Cyba	2.47697	-0.328813	0.00391989		GOTERM_BP_DIRECT	GO:0006357~regulation of transcription from RNA polymerase II promoter	8	4.46927	0.0316713	DLX1, DBP, SPI1, EOMES, SP6, TBX1, TFAP2C, PTAFR	2.64038	1	0.825524	40.1769				Fermt1	-0.129634	2.26248	0.000481436
		Tmem202	0.445541	-0.329657	0.0375339		GOTERM_BP_DIRECT	GO:0010999~regulation of eIF2 alpha phosphorylation by heme	2	1.11732	0.0373173	HBB-B1, HBB-BS	52.4116	1	0.859838	45.5089				Cdh3	-1.3614	2.2119	0.000356045
		Havcr2	1.76518	-0.330285	0.00923489		GOTERM_BP_DIRECT	GO:0098869~cellular oxidant detoxification	2	1.11732	0.0373173	HBA-A1, HBB-BS	52.4116	1	0.859838	45.5089				2410018L13Rik	-0.142401	2.12077	1.16058e-08
		Siglece	-0.0172641	-0.331614	0.0299392		GOTERM_BP_DIRECT	GO:1900426~positive regulation of defense response to bacterium	2	1.11732	0.0373173	HAVCR2, CYBA	52.4116	1	0.859838	45.5089				Clic6	2.89175	1.95016	0.00303923
		Ctss	5.57575	-0.334107	0.00938793		GOTERM_BP_DIRECT	GO:0043009~chordate embryonic development	2	1.11732	0.0373173	CENPU, BRCA1	52.4116	1	0.859838	45.5089				Drc7	0.463657	1.93016	1.0761e-05
		2810032G03Rik	2.56953	-0.336369	0.0240079		GOTERM_BP_DIRECT	GO:1902807~negative regulation of cell cycle G1/S phase transition	2	1.11732	0.0373173	CDKN2B, SUSD2	52.4116	1	0.859838	45.5089				Lbp	0.954871	1.90569	4.02922e-05
		Grid2ip	1.88434	-0.338774	0.0409368		GOTERM_BP_DIRECT	GO:0002309~T cell proliferation involved in immune response	2	1.11732	0.0446132	SLC11A1, CD86	43.6763	1	0.894688	51.7406				Oca2	-1.36555	1.86456	0.000720256
		Slc41a3	2.15724	-0.339456	0.0050897		GOTERM_BP_DIRECT	GO:0006911~phagocytosis, engulfment	3	1.67598	0.0456456	FCGR2B, TREM2, FCGR1	8.73527	1	0.889636	52.5664				Tjp3	-0.999761	1.82825	3.73504e-05
		Cd86	0.838069	-0.343404	0.0447878															Aqp1	0.61512	1.81533	0.00621747
		Cd84	1.30826	-0.346124	0.0123464															Col8a2	1.72047	1.79799	1.4115e-05
		Apcdd1	4.49084	-0.3466	0.00682028															4931408D14Rik	-0.115776	1.78717	5.2565e-07
		Htr6	2.26302	-0.347307	0.00967789															Prss8	-2.08766	1.74988	0.029246
		Adam19	4.54075	-0.347749	0.000268926															Trpv4	0.839485	1.69923	1.37059e-06
		Sash3	0.821536	-0.348364	0.0169777															Tnnt3	-0.137417	1.67864	0.0469103
		Mpeg1	5.24306	-0.349042	0.00296441															Cox8b	-1.15954	1.6549	0.00169118
		Gm19785	0.327218	-0.34962	0.0328474															Gm5784	-0.529492	1.49656	1.87224e-05
		Wdfy4	1.87173	-0.351916	0.00545539															5930438M14Rik	-1.1355	1.45735	0.0204759
		Cyth4	3.40407	-0.354715	0.000463963															Cfap52	-0.640321	1.44875	0.000591843
		Mlph	1.49	-0.354771	0.00751182															Irs4	0.157387	1.40322	0.0217033
		Rasa4	2.07954	-0.357092	0.0475142															Col4a3	-0.914111	1.37111	5.45262e-05
		AU021092	0.845604	-0.357647	0.0148737															Baiap2l1	-0.265253	1.34453	1.28554e-05
		Limd2	5.84716	-0.358223	0.0176121															Dgkk	0.501183	1.28527	0.0202923
		Sall1	4.81829	-0.359537	0.0172755															Slc16a8	0.334542	1.23398	0.000309258
		Il21r	0.566123	-0.361951	0.0122239															Rbm47	-7.59422e-05	1.21943	0.000243568
		Art3	0.668673	-0.362255	0.0301044															Dsp	0.217523	1.21303	0.0165318
		Atp2a3	3.64714	-0.363549	0.0486222															Fggy	3.03752	1.18472	8.25694e-09
		Hs3st5	2.63492	-0.364477	0.0348751															Glp2r	2.9048	1.13381	0.0178602
		Itgb1bp1	3.81198	-0.365276	0.000623281															Ptprh	0.583295	1.11443	0.00564058
		Capn3	2.35579	-0.365468	0.0119873															Col4a4	-0.882189	1.06155	0.0013368
		Adamtsl2	2.60491	-0.366	0.00198786															Ngfr	1.45835	1.04699	0.0188979
		Egln3	3.68285	-0.366929	0.0160108															Lefty2	-0.996822	1.02838	0.0140064
		Clec5a	0.732228	-0.367299	0.042967															Cldn1	1.21491	1.01872	0.000973273
		Tyrobp	2.90821	-0.367642	0.0463412															Rdh5	1.23961	1.00677	4.64875e-05
		Gm12709	0.831325	-0.370301	0.0228494															Col8a1	1.76051	0.992687	0.000530876
		Gm3693	1.557	-0.375122	0.0342407															Abca4	1.62745	0.989709	0.0038309
		Dpf3	0.575409	-0.375757	0.0418031															Enpp2	7.88701	0.981856	0.0001039
		C1qb	3.98456	-0.376313	0.000155169															Prph	1.29316	0.951129	0.0130691
		Adora3	-0.0151911	-0.376587	0.0481006															Msx1	0.588851	0.921221	0.00241823
		Itgb2	2.68665	-0.378503	0.000777962															Epn3	1.02437	0.906925	0.00509965
		C1qa	5.62773	-0.380301	3.66282e-05															Olfr316	0.140296	0.904851	0.00481711
		Gm6981	0.117445	-0.384233	0.0190591															Pcdha8	-0.23937	0.887804	0.00784231
		2310002D06Rik	-0.0930333	-0.387234	0.0301825															Slc2a12	1.75964	0.887713	0.000143861
		Dlx1	3.61544	-0.389732	0.0421602															Ide	5.99249	0.885421	8.50287e-12
		Myo1f	1.6501	-0.390293	0.00704795															Hnf1b	-0.608472	0.884755	0.00149774
		Neurl3	0.296872	-0.391631	0.0375428															Gpx8	0.97888	0.883463	0.000782403
		Ly86	2.90548	-0.395987	0.00307101															Col6a4	0.739792	0.877126	0.0267878
		Trarg1	-0.478606	-0.400022	0.0483367															Crhr2	0.239336	0.876673	0.0219655
		Ptafr	0.368981	-0.400972	0.0413945															Tmem252	-0.087825	0.859789	0.0268076
		Vwa3a	2.41743	-0.401004	0.0171974															Trim71	0.102262	0.859596	0.00128333
		Mrto4-ps1	1.23126	-0.407546	0.000908851															Dnah6	-0.0505622	0.859068	0.012576
		Pqlc3	0.975519	-0.407587	0.00377358															Stc2	0.843056	0.854514	0.000128842
		Pik3cg	1.87107	-0.408069	0.00153531															Aox4	0.0565139	0.843233	0.00121097
		AI467606	0.239602	-0.408896	0.0167779															Drd4	-0.563763	0.843104	0.0156954
		Ccrl2	-0.508403	-0.411334	0.047082															Slc47a1	1.25752	0.81502	0.0213371
		Kif26b	2.96797	-0.413227	0.00858813															Nat8f4	3.50724	0.807794	3.56343e-06
		Rps19-ps3	1.09059	-0.414081	0.00851408															Cdk15	-0.808525	0.798196	0.0294762
		Zfp808	-0.378306	-0.418907	0.0471847															Xkr8	2.10476	0.796193	0.00038235
		Pdzph1	1.22881	-0.423175	0.0230079															Calca	-0.770732	0.795687	0.0104004
		Shmt1	1.14696	-0.426451	0.008198															Col9a3	3.17087	0.79363	7.10178e-05
		Hrk	6.20284	-0.429562	0.0178572															Nr4a2	5.1729	0.791725	0.0424269
		Anxa3	2.79068	-0.431307	0.00122726															Btaf1	5.42594	0.790036	4.95093e-09
		Zbtb32	0.41462	-0.439623	0.00517102															Gm21093	-0.516851	0.787837	0.0132229
		Shroom3	2.23078	-0.443994	0.00105532															Depp1	0.227305	0.783054	0.0338363
		Hspb3	0.172762	-0.455019	0.039089															Tgtp1	-0.697623	0.779858	0.0253853
		Aldh7a1	6.25193	-0.458634	8.23372e-08															Rnf17	-0.880247	0.775926	0.0222334
		Ebf1	0.905176	-0.460326	0.0498811															Gm4419	0.877676	0.760685	0.00017222
		6430571L13Rik	2.49795	-0.461238	0.0277476															Cfap126	-0.628268	0.746404	0.0137371
		Homer3	2.56893	-0.461834	0.0024846															Crip3	-0.614436	0.739867	0.0075804
		Tbx1	0.582707	-0.470622	0.0207933															Gm9958	-0.429225	0.738693	0.00144509
		Kcng4	3.11682	-0.479484	0.0397608															Cbln4	3.99052	0.730352	0.000177775
		Tlr13	1.00856	-0.483157	0.00128061															Glt28d2	-0.20397	0.724098	0.00467118
		Tent5c	0.556766	-0.487731	0.0137127															Pcolce	2.63035	0.723866	0.00560262
		Susd2	3.94462	-0.48792	0.00557128															Prg4	1.89548	0.711742	0.0395949
		Cdkn2b	-0.570366	-0.497123	0.0301444															Fbxw15	-0.0225487	0.701537	0.0090192
		Tnfrsf23	-0.421957	-0.505258	0.040675															Gm20219	-0.503433	0.695094	0.0480214
		Thg1l	2.68886	-0.510036	4.84753e-07															Tph2	0.449944	0.687183	0.0464085
		Sp6	-0.313022	-0.514806	0.0117192															Ublcp1	3.88988	0.687013	4.56711e-08
		Brca1	0.666213	-0.515796	0.0133569															Lyrm7	3.61236	0.679756	4.55704e-08
		Mroh5	0.617486	-0.516111	0.000640398															Wfikkn2	0.744877	0.676192	0.0451722
		Acy3	0.892992	-0.518976	0.00370148															Hcrtr1	0.646946	0.674484	0.0185708
		Scube2	0.284009	-0.53215	0.0311194															Ttc21a	-0.287481	0.6663	0.0212526
		Tmem181c-ps	1.62347	-0.532624	0.000292039															Anxa1	0.465201	0.664172	0.0116339
		Ccl6	0.327847	-0.535688	0.00987103															Tmc4	0.844548	0.656527	0.0371089
		Slc15a3	1.21409	-0.543935	0.000602386															Gm3985	0.105652	0.645481	0.00818793
		Lat2	0.862143	-0.554609	0.0013272															Itga10	1.25381	0.625782	0.0165496
		Cwh43	0.963828	-0.554613	0.0445879															Perp	2.4003	0.600682	0.000312023
		Neb	1.09951	-0.560644	0.0331535															Mecr	3.2168	0.595022	1.25203e-07
		Gpr84	0.344319	-0.560696	0.0289445															Igfbp2	5.23835	0.590837	0.00507413
		Slamf9	-0.431239	-0.573519	0.021159															Capn6	-0.11074	0.583703	0.0220447
		Alad	4.63761	-0.585367	4.45598e-05															Itga11	1.19353	0.577635	0.00399778
		Nbl1	5.64411	-0.597388	1.47705e-05															Oprd1	4.74356	0.576107	0.000528974
		Gm8692	-0.523578	-0.605242	0.041012															Iqub	-0.329183	0.57592	0.0127073
		Cenpu	-0.211257	-0.620899	0.0177939															Cox18	3.35724	0.568022	2.16273e-06
		Plekhd1	2.03393	-0.62374	0.00676447															Sema3b	1.88868	0.559601	0.032077
		Naaa	4.81281	-0.627515	3.73419e-07															Htra4	0.63727	0.557537	0.0489814
		Il16	1.61639	-0.64318	0.000225118															Dbf4	0.147545	0.551102	0.00214925
		Bcl2a1b	-0.727249	-0.653869	0.00818335															Hmgn2	3.99969	0.546998	0.00657039
		Cd52	-0.16685	-0.654485	0.0105754															Zfp185	0.777051	0.546549	0.0497286
		Arhgap9	-0.495154	-0.654808	0.00180929															Cd109	0.00776993	0.544055	0.0397948
		Hdhd3	2.45204	-0.658554	0.000409178															2410004P03Rik	0.426649	0.542528	0.0234515
		Prdm1	0.457209	-0.663813	0.00324862															Tmem255b	0.94807	0.540156	0.00187807
		Thap6	0.707837	-0.66955	8.67931e-05															Ywhaq	6.61522	0.539808	3.72499e-10
		Gm12992	0.611923	-0.675213	0.00823061															Maats1	0.30261	0.537317	0.0162096
		Gcnt1	2.02049	-0.71394	0.0194186															Mthfd2	2.82542	0.537031	1.88535e-05
		Dynlt1b	-0.228988	-0.716129	0.00419057															Mybpc1	2.47738	0.536464	0.0326355
		Cacna1s	-0.0427274	-0.72734	0.0226102															Slc7a3	3.31216	0.534872	0.00207076
		Themis2	0.617224	-0.750961	3.24287e-05															Llgl2	0.719313	0.533444	0.000560928
		Tmem181b-ps	6.98838	-0.753992	0.000639764															Dsg2	1.41723	0.530715	0.00645777
		Fras1	4.48361	-0.75985	0.00307132															Rbp1	2.92742	0.530467	0.000528197
		Lrrc17	3.74142	-0.809441	0.0165033															Gm19935	0.487546	0.529265	0.0431958
		Car8	3.77202	-0.841491	0.00167504															Igsf9	2.21491	0.528281	0.00910717
		Calb2	4.30007	-0.853415	0.0241434															Ace	4.20463	0.527457	0.00201767
		Lgr6	1.73823	-0.863355	0.0282401															Mamdc4	0.396582	0.521836	0.0332372
		Itk	-0.844112	-0.889257	0.00641519															Mycbpap	0.443046	0.513935	0.0123133
		St14	-0.325059	-0.930938	5.02833e-05															Arhgef19	4.22421	0.5078	0.000382897
		Npas4	4.99033	-0.934596	0.0293932															Fgfbp3	3.04015	0.507547	7.54224e-06
		Ltbp2	-0.759507	-0.951662	0.0127697															Gm9804	-0.159425	0.503049	0.038005
		Pcsk9	2.26318	-0.956533	0.0347473															Tdrd6	-0.358031	0.491003	0.0142959
		Gm13498	-0.580925	-0.969837	0.000568611															D630041G03Rik	1.15035	0.47999	0.0232739
		Bc1	9.74872	-0.980201	0.00493743															Myoc	5.08885	0.478452	0.0260853
		Zfp385c	-1.17598	-0.980784	0.024518															Rnf125	-0.190027	0.476799	0.0389844
		Mybpc3	-0.164108	-0.981584	0.0137107															C030037D09Rik	2.48116	0.46919	0.00264367
		Lgr5	1.43558	-0.996895	0.0416796															Hspa1a	4.41714	0.469048	0.00834376
		1700030C10Rik	-0.450182	-1.00746	0.00993807															Akr1e1	4.10659	0.467412	0.00989859
		BC049352	-0.894602	-1.0203	0.00661013															Teddm2	0.438656	0.466751	0.0428217
		Aqp6	-0.745967	-1.07463	0.00515529															Hspb1	1.61656	0.464855	0.0222674
		Clspn	-0.354435	-1.12686	0.0178214															Hist1h2be	0.813893	0.46136	0.0218753
		Ly9	-0.869454	-1.13075	0.00113306															Padi2	4.88171	0.461032	0.00381081
		Ebf2	-0.826681	-1.13455	0.0181022															Poc1a	3.28927	0.457711	0.003382
		En2	0.14947	-1.21552	0.000674677															Tgfbi	1.59015	0.446843	0.0140927
		Sp8	2.50325	-1.26691	0.00738814															Spint2	4.91469	0.440981	0.0060151
		Col6a5	-0.764036	-1.39518	0.0130182															Rilp	0.107934	0.440328	0.0065144
		Myh8	-0.911114	-1.40489	5.9698e-05															Stmn1	6.66945	0.438532	0.0244284
		Hbb-bs	1.1639	-1.49565	0.00688162															Angptl2	1.49191	0.438055	0.0259688
		Ucn	-1.58757	-1.51961	0.0429489															Drc3	3.32907	0.431164	0.000820821
		Greb1	0.427509	-1.52385	1.77312e-05															Atp10d	1.41487	0.430179	0.0079311
		Th	1.87	-1.5305	0.0112168															Crocc	6.14935	0.427663	0.0207386
		Capn11	0.344161	-1.53763	0.0399632															Efna1	2.12641	0.426309	0.0406561
		Hba-a1	2.03607	-1.59075	0.00317664															Tnfrsf14	-0.275082	0.425984	0.0205132
		Vipr2	0.536758	-1.61504	0.00132927															Gm4928	3.86303	0.423518	1.05839e-06
		Frmd7	1.22463	-1.6618	0.00425114															Cplane2	0.836168	0.417174	0.0158271
		Hbb-b1	1.51538	-1.66623	0.00470648															Txlnb	1.56273	0.412054	0.00268786
		Arhgef33	-0.168173	-1.66944	5.78341e-06															Sbspon	-0.262801	0.411396	0.0381007
		Doc2g	2.77987	-1.68397	0.00599436															Emb	4.35267	0.401753	0.00176144
		Klhl30	-1.27664	-1.68861	0.0132133															Fyn	6.78277	0.395091	1.66882e-07
		Bspry	-0.499711	-1.69595	9.04038e-05															Prelp	4.43352	0.394701	0.0326983
		Cdhr1	3.9655	-1.91872	0.00602698															Mdfic	1.89025	0.391756	0.0157988
		AA465934	1.16627	-2.15893	5.09308e-10															Aim2	0.434606	0.388007	0.0223447
		Mrto4-ps2	-0.694116	-2.19535	4.42846e-07															Cfap43	0.850212	0.38695	0.00310335
		Tfap2c	-1.72727	-2.2747	0.0268536															Pcdha1	1.20908	0.383999	0.0159965
		Itgax	-0.826081	-2.45524	1.57073e-08															Elovl7	3.91183	0.382974	0.00938839
		Trdn	-1.01295	-2.45533	0.00542727															Csrp2	1.26553	0.378499	0.049074
		Clec7a	-0.718222	-2.46383	2.44452e-06															Atf4	6.04491	0.377498	0.00594377
		Ppp1r17	-0.861367	-2.53367	7.00713e-05															Mfap2	1.01478	0.376756	0.0264764
		Scgn	-0.579346	-2.67552	0.00340321															Snord42b	-0.376771	0.376639	0.025987
		Omp	1.36151	-2.7306	0.00509569															Gon7	2.0195	0.370558	0.00494816
		Cst7	-1.06996	-2.86655	1.29038e-06															Tbc1d2	1.92314	0.36729	0.0254433
		Tbx21	-0.714572	-2.96939	0.00161857															A730089K16Rik	1.77329	0.365924	0.0291545
		Cbln3	1.33799	-3.21393	1.37915e-06															Bst2	1.71147	0.359582	0.0300426
		Clcnka	-0.826408	-3.35001	0.000444303															Slc30a2	2.37071	0.358527	0.0114869
		Eomes	0.952045	-3.64517	0.00292494															Car14	2.37268	0.356899	0.044644
		Gm8210	0.466581	-4.08252	5.44527e-10															Klf5	3.57347	0.35617	0.0226082
		Ms4a15	-0.187961	-5.06952	0.00026145															Obscn	2.92013	0.353936	0.0487607
																				Gm14057	0.256764	0.353913	0.0292079
																				Odc1	5.10289	0.351178	1.44305e-08
																				Gm2026	-0.218144	0.347125	0.0481606
																				4933421O10Rik	3.38532	0.346897	8.35394e-05
																				A330008L17Rik	1.95266	0.346724	0.0265543
																				B230369F24Rik	0.0570645	0.346233	0.0338688
																				Synj2	6.87082	0.345962	0.00665315
																				Espl1	0.274585	0.345086	0.0466886
																				Abhd14a	3.971	0.343952	0.00117521
																				Ccdc116	0.780763	0.341973	0.0322101
																				St6galnac2	1.67908	0.338117	0.0144917
																				Fbln2	2.83591	0.337842	0.0416798
																				Ntsr1	4.02009	0.335764	0.0249579
																				Syde2	1.87458	0.329318	0.0120777
																				Arl5b	3.88376	0.323687	0.0357606
																				Pcdhga1	2.28766	0.323352	0.0137391
																				Hfe	1.70227	0.320361	0.0105225
																				Lama3	2.80893	0.319887	0.0128561
																				Ppm1m	4.29469	0.317357	0.0177768
																				Fgf10	3.61901	0.316077	0.00359144
																				Wdr78	2.8027	0.313929	0.0010544
																				Nkd2	1.52329	0.313575	0.0384916
																				Col20a1	2.25113	0.309933	0.0115702
																				Morc4	1.52643	0.308989	0.0162683
																				Ehd2	2.81681	0.300023	0.0176997

## Sheet: APP-E4-Trem2ko vs APP-E4
Down in APP/E4/Trem2ko vs APP/E4		SYMBOL	logCPM_APP_E3.Trem2ko.APP_E3.T2wt	logFC_APP_E4.Trem2ko.APP_E4.T2wt	PValue_APP_E4.Trem2ko.APP_E4.T2wt		Category	Term	Count	%	PValue	Genes	List Total	Pop Hits	Pop Total	Fold Enrichment	Bonferroni	Benjamini	FDR		UP in APP/E4/Trem2ko vs APP/E4		SYMBOL	logCPM_APP_E3.Trem2ko.APP_E3.T2wt	logFC_APP_E4.Trem2ko.APP_E4.T2wt	PValue_APP_E4.Trem2ko.APP_E4.T2wt		Category	Term	Count	%	PValue	Genes	Fold Enrichment	Bonferroni	Benjamini	FDR
		Dennd4a	6.18484	-0.896064	1.70919e-14		GOTERM_BP_DIRECT	GO:0002376~immune system process	24	6.15385	1.17692e-07	TLR12, HAVCR2, PIK3CG, GPR183, IFIH1, C3, HCK, TIRAP, HP, GPER1, LY9, H2-Q7, FCGR1, CD180, PSMB8, TLR9, IFIT1, IRF5, CAMK4, NAIP2, IRF7, EIF2AK2, CD14, CSF1R	301	383	18082	3.76437	0.000250065	0.000250065	0.000203783				1110038B12Rik	1.69067	0.674754	3.3487e-08		GOTERM_BP_DIRECT	GO:0006412~translation	43	7.22689	1.70321e-15	MRPL41, RPL19, RBM3, MRPS11, RPL37, RPL22L1, RPL38, MRPL20, RPS27, RPL34, RPL9, SLC25A47, RPL10, FAU, EIF1, RPL11, RPL10A, RPL12, RPS21, RPS27A, RPS23, RPL35A, RPSA, RPL26, EIF1B, RPL24, MRPS21, MRPS6, RPS4X, RPS8, RPS7, RPS3A1, MRPL22, RPS18, RPS19, RPS16, RPL23, MRPL27, RPS17, RPL37A, MCTS1, METTL17, UBA52	4.3769	2.94265e-12	2.94265e-12	2.81997e-12
Log2 FC>0.3		4632415L05Rik	4.85983	-0.426141	3.26017e-11		GOTERM_BP_DIRECT	GO:0006954~inflammatory response	22	5.64103	3.23699e-07	TLR12, PIK3CG, HAVCR2, C3, C4B, HCK, CSPG4, CCL9, TIRAP, TNFRSF14, GPER1, CD180, TGFB1, CCL6, TLR9, SLC11A1, CAMK4, NAIP2, CLEC7A, PTAFR, CD14, CSF1R	301	344	18082	3.84188	0.000687624	0.000343871	0.00056048		Log2 FC>0.3		Atox1	4.03637	0.702619	1.49885e-06		GOTERM_BP_DIRECT	GO:0006749~glutathione metabolic process	10	1.68067	2.47873e-06	GSTM1, NAT8, GSTM2, CTH, GSTK1, ETHE1, GPX4, GSTT1, GSTT3, GSTM5	8.33003	0.00437034	0.00218756	0.0042
pValue<0.05		Slc15a3	1.21409	-0.985782	2.23987e-09		GOTERM_BP_DIRECT	GO:0045087~innate immune response	22	5.64103	3.61147e-06	TLR12, HAVCR2, IFIH1, C3, ELF4, C4B, HCK, TIRAP, GPER1, LY9, FCGR1, CD180, TLR9, IFIT1, IRF5, TRIM59, NAIP2, IRF7, CLEC7A, EIF2AK2, CD14, CSF1R	301	400	18082	3.30402	0.00764501	0.00255486	0.00625304		pValue<0.05		Atp5h	3.3612	0.696402	0.00247496		GOTERM_BP_DIRECT	GO:0006364~rRNA processing	15	2.52101	2.52225e-06	RPL35A, EXOSC8, EXOSC7, RPL26, FCF1, NOP10, FBL, RPS7, EIF4A3, RPS19, RPS16, FRG1, RPS17, NPM3, RPL11	4.85919	0.0044469	0.0014845	0.00427374
		D430020J02Rik	2.20357	-1.10721	2.84235e-09		GOTERM_BP_DIRECT	GO:0007229~integrin-mediated signaling pathway	10	2.5641	2.39953e-05	APOA1, ITGAX, PLEK, ITGB5, ITGB2, ADAM22, ITGB3, ITGA4, VAV1, ITGAM	301	93	18082	6.45947	0.0497123	0.0126667	0.0415394				Atp5j2	6.10957	0.337159	7.53177e-05		GOTERM_BP_DIRECT	GO:0000028~ribosomal small subunit assembly	7	1.17647	8.19251e-06	RPS25, RPSA, RPS27, RPS19, RPS17, MRPS11, RPS10	13.6057	0.0143719	0.00361251	0.0138809
		Srp54b	1.14874	-1.35166	1.69642e-08		GOTERM_BP_DIRECT	GO:0034113~heterotypic cell-cell adhesion	5	1.28205	0.000236442	PTPRC, ITGAX, ITGB2, ITGB3, ITGA4	301	19	18082	15.8087	0.394982	0.0956145	0.408608				Atp5k	4.90385	0.611489	0.00234065		GOTERM_BP_DIRECT	GO:1902600~hydrogen ion transmembrane transport	6	1.0084	7.47267e-05	UQCR10, COX7B, COX8A, ATP5G2, ATP5G1, UQCRB	12.8896	0.1237	0.0260637	0.126545
		Mroh7	2.36024	-1.25069	2.048e-08		GOTERM_BP_DIRECT	GO:0070374~positive regulation of ERK1 and ERK2 cascade	12	3.07692	0.000313385	HAVCR2, GPR183, CD44, C3, CCL9, TIRAP, GPER1, ITGB3, PTEN, TGFB1, CSF1R, CCL6	301	188	18082	3.83445	0.486265	0.105068	0.541239				Bloc1s1	3.98827	0.36012	0.00011603		GOTERM_BP_DIRECT	GO:0006123~mitochondrial electron transport, cytochrome c to oxygen	5	0.840336	0.000149186	COX8A, COX4I2, COX7C, COX5A, COX5B	17.0071	0.231743	0.0429871	0.252487
		Serpina3m	-1.4263	-2.9925	2.72953e-08		GOTERM_BP_DIRECT	GO:0009611~response to wounding	7	1.79487	0.000389065	WNT1, HHEX, GFAP, GRIN2A, ABHD2, TGFB1, LCP1	301	58	18082	7.2502	0.562607	0.111421	0.671528				Cox5a	6.3808	0.353868	4.23279e-06		GOTERM_BP_DIRECT	GO:0015986~ATP synthesis coupled proton transport	6	1.0084	0.00019948	ATP5G2, ATP5G1, ATP5H, ATP8, ATP5K, ATP6	10.648	0.297083	0.0491124	0.337471
		Clec7a	-0.718222	-2.62626	6.28884e-08		GOTERM_BP_DIRECT	GO:0007156~homophilic cell adhesion via plasma membrane adhesion molecules	11	2.82051	0.000401735	CDH12, PCDHA2, CDH18, PCDHA10, PTPRT, CELSR2, NECTIN3, CELSR1, PCDHAC2, PCDH19, PCDHAC1	301	163	18082	4.05401	0.574231	0.101234	0.693325				Cox6b1	6.58314	0.487248	4.20206e-05		GOTERM_BP_DIRECT	GO:0006979~response to oxidative stress	12	2.01681	0.000427935	PPIF, NDUFB4, MUTYH, PTGS2, ATOX1, GPX4, HMOX1, ND3, NEIL1, PON2, PRDX1, MT3	3.68275	0.530611	0.090209	0.722645
		Serpina3n	4.13192	-1.35389	6.43304e-08		GOTERM_BP_DIRECT	GO:0014068~positive regulation of phosphatidylinositol 3-kinase signaling	7	1.79487	0.000663289	PTPN6, UBE3A, CBL, PIK3AP1, GPER1, NRG1, AGAP2	301	64	18082	6.57049	0.755846	0.145007	1.14228				Cox7a2	3.00287	0.466194	0.00310088		GOTERM_BP_DIRECT	GO:0000398~mRNA splicing, via spliceosome	10	1.68067	0.00171324	METTL3, LSM7, U2AF1, ZCRB1, LSM3, PHF5A, SNRPC, BUD31, UBL5, SNRPG	3.64439	0.951679	0.285844	2.86368
		Itgax	-0.826081	-2.05424	1.08948e-07		GOTERM_BP_DIRECT	GO:0010628~positive regulation of gene expression	17	4.35897	0.00108101	ACTC1, AR, IKZF1, MUP3, TGFBR1, CDK6, GPER1, ITGB3, EPB41L4B, RIMS1, TGFB1, TLR9, SLC11A1, APOB, CD44, GSK3B, NRG1	301	399	18082	2.55951	0.89958	0.205339	1.85535				Cox7b	6.05235	0.575275	1.46085e-05		GOTERM_BP_DIRECT	GO:0010038~response to metal ion	4	0.672269	0.00270756	CUTA, MT2, MT1, MT3	13.6057	0.991694	0.380644	4.49012
		Laptm5	5.59774	-0.396497	2.52265e-07		GOTERM_BP_DIRECT	GO:2000463~positive regulation of excitatory postsynaptic potential	5	1.28205	0.00111056	GSK3B, GRIN2A, SHANK1, RIMS1, PTEN	301	28	18082	10.7273	0.905698	0.193184	1.9056				Cox7c	1.56131	0.809236	0.000909439		GOTERM_BP_DIRECT	GO:0015992~proton transport	7	1.17647	0.00285205	ATP5J2, ATP5G2, ATP5G1, ATP5H, ATP8, ATP5K, ATP6	4.92621	0.99357	0.367957	4.72432
		Mpeg1	5.24306	-0.607331	3.72344e-07		GOTERM_BP_DIRECT	GO:0033344~cholesterol efflux	5	1.28205	0.00111056	APOB, APOA2, APOA1, APOE, APOC1	301	28	18082	10.7273	0.905698	0.193184	1.9056				Cox8a	7.81974	0.304407	0.00383167		GOTERM_BP_DIRECT	GO:0000027~ribosomal large subunit assembly	5	0.840336	0.00343684	RPL10, RPL11, RPL24, RPL12, MRPL20	7.84945	0.997719	0.397668	5.66668
		Mob3b	2.67101	-0.738944	9.46919e-07		GOTERM_BP_DIRECT	GO:0002244~hematopoietic progenitor cell differentiation	8	2.05128	0.00123162	PTPRC, PTPN6, DACT2, PLEK, CDK6, REST, TOP2A, TGFB1	301	98	18082	4.90393	0.927111	0.196063	2.11126				Crip1	0.321721	0.633228	0.00952424		GOTERM_BP_DIRECT	GO:0008217~regulation of blood pressure	7	1.17647	0.00399244	CALCA, RAMP2, PTGS2, NPY, HMOX1, PPARG, COL1A2	4.60839	0.999149	0.419434	6.55389
		Znrf3	4.35202	-0.459085	2.57623e-06		GOTERM_BP_DIRECT	GO:0001819~positive regulation of cytokine production	5	1.28205	0.00127159	HAVCR2, SLC11A1, CCDC88B, EIF2AK2, TMF1	301	29	18082	10.3574	0.933052	0.187783	2.17905				Cstb	3.42749	0.348574	7.0092e-05		GOTERM_BP_DIRECT	GO:0000462~maturation of SSU-rRNA from tricistronic rRNA transcript (SSU-rRNA, 5.8S rRNA, LSU-rRNA)	5	0.840336	0.00452956	RPS19, RPS16, MRPS11, RPS8, CCDC59	7.28878	0.999672	0.436165	7.40412
		Plxdc2	4.98896	-0.369124	3.29565e-06		GOTERM_BP_DIRECT	GO:0060291~long-term synaptic potentiation	6	1.53846	0.00127584	GFAP, GRIN2B, TNR, GRIN2A, RIMS1, PTEN	301	49	18082	7.35589	0.933656	0.17616	2.18627				Cuta	4.62124	0.382831	0.000337955		GOTERM_BP_DIRECT	GO:0007623~circadian rhythm	9	1.51261	0.0050135	DDC, BDNF, ATF4, METTL3, MAT2A, BHLHE40, RPS27A, UBA52, NGF	3.40143	0.999861	0.446822	8.16391
		Cst7	-1.06996	-2.50265	3.36384e-06		GOTERM_BP_DIRECT	GO:0007155~cell adhesion	19	4.87179	0.00128765	TLN2, ITGB5, ITGB2, NECTIN3, CELSR2, ITGB3, CELSR1, ITGA4, LY9, ITGAM, PCDH19, AJUBA, CDH12, NCAM2, LGALS3BP, ITGAX, CD44, TNR, CX3CR1	301	485	18082	2.35338	0.935302	0.166845	2.2063				Dad1	5.62645	0.306935	0.000346847		GOTERM_BP_DIRECT	GO:0042773~ATP synthesis coupled electron transport	3	0.504202	0.00837828	ND4L, COX2, NDUFA7	20.4086	1	0.60512	13.2868
		St14	-0.325059	-1.02669	4.34592e-06		GOTERM_BP_DIRECT	GO:0048511~rhythmic process	9	2.30769	0.00133993	GRIN2B, UBE3A, GSK3B, GRIN2A, RORB, RORA, TOP2A, PROX1, NRIP1	301	128	18082	4.22389	0.942113	0.163124	2.2949				Dbi	5.69146	0.474287	0.000120437		GOTERM_BP_DIRECT	GO:0000447~endonucleolytic cleavage in ITS1 to separate SSU-rRNA from 5.8S rRNA and LSU-rRNA from tricistronic rRNA transcript (SSU-rRNA, 5.8S rRNA, LSU-rRNA)	3	0.504202	0.00837828	RPSA, RPS21, FCF1	20.4086	1	0.60512	13.2868
		Tnfrsf14	-0.275082	-0.850848	5.03659e-06		GOTERM_BP_DIRECT	GO:0016477~cell migration	11	2.82051	0.00136434	APC2, CD44, GSK3B, ST14, ASAP3, ITGB3, ITGA4, NRG1, PTEN, TGFB1, LCP1	301	191	18082	3.45971	0.945043	0.156891	2.33623				Fau	1.50561	0.401927	0.00484299		GOTERM_BP_DIRECT	GO:0042274~ribosomal small subunit biogenesis	4	0.672269	0.0105059	RPS19, RPS16, RPS17, RPS7	8.59309	1	0.666386	16.3859
		Adam22	7.94481	-0.327101	5.93423e-06		GOTERM_BP_DIRECT	GO:0043065~positive regulation of apoptotic process	15	3.84615	0.00148974	KCNMA1, NF1, GRIN2A, GPER1, REST, FOXO3, PTEN, TGFB1, ACVR1C, EFHC1, IRF5, GSK3B, UNC5C, EIF2AK2, TOP2A	301	335	18082	2.68984	0.957914	0.161384	2.54836				Ftl1	5.67276	0.333248	0.0157346		GOTERM_BP_DIRECT	GO:0009607~response to biotic stimulus	4	0.672269	0.0105059	IFITM1, IFITM2, IFITM3, TMEM91	8.59309	1	0.666386	16.3859
		A530016L24Rik	-0.0129617	-1.37491	6.64234e-06		GOTERM_BP_DIRECT	GO:0042157~lipoprotein metabolic process	5	1.28205	0.00185158	APOB, APOA2, APOA1, APOE, APOC1	301	32	18082	9.38642	0.980518	0.187205	3.15803				Fxyd5	2.77153	0.601549	0.000131094		GOTERM_BP_DIRECT	GO:0071493~cellular response to UV-B	3	0.504202	0.0151407	CDKN1A, CRIP1, MFAP4	15.3064	1	0.77635	22.7801
		Csf1r	6.69069	-0.34061	9.46205e-06		GOTERM_BP_DIRECT	GO:0034765~regulation of ion transmembrane transport	9	2.30769	0.00187982	KCNMA1, CACNA2D1, KCNQ3, CLCNKA, KCNA3, KCNH7, CACNA1E, KCNG3, KCNH5	301	135	18082	4.00487	0.981655	0.181203	3.20546				Gng5	1.426	0.382491	0.00214499		GOTERM_BP_DIRECT	GO:0048672~positive regulation of collateral sprouting	3	0.504202	0.0151407	BDNF, CRABP2, NGF	15.3064	1	0.77635	22.7801
		Tent5c	0.556766	-0.874043	9.77048e-06		GOTERM_BP_DIRECT	GO:0051607~defense response to virus	10	2.5641	0.0019247	PTPRC, IFIT1, IFIH1, ITGAX, IRF5, SLFN8, OAS1C, IFIT3B, EIF2AK2, TLR9	301	167	18082	3.59719	0.983326	0.177123	3.28079				Hspe1	4.33355	0.394835	0.0011719		GOTERM_BP_DIRECT	GO:0098779~mitophagy in response to mitochondrial depolarization	9	1.51261	0.0158906	CALCA, PRKD2, TOMM7, BLOC1S1, COX8A, SNRPD1, ATPIF1, MDH1, CAR7	2.78299	1	0.774558	23.7704
		Irf8	2.36711	-0.464124	1.0391e-05		GOTERM_BP_DIRECT	GO:0033700~phospholipid efflux	4	1.02564	0.00215711	APOA2, APOA1, APOE, APOC1	301	16	18082	15.0183	0.989835	0.188266	3.67001				Lyz2	2.10307	0.510643	0.0339911		GOTERM_BP_DIRECT	GO:0055114~oxidation-reduction process	27	4.53782	0.0159741	MRPS36, PTGS2, ETHE1, PPOX, TYW5, PRDX1, HPDL, NDUFS5, UQCR10, NDUFS4, GPX4, HMOX1, NDUFA4, NDUFA3, NDUFA7, ND3, CYB5A, NDUFA1, ND4L, AKR1B3, UQCRH, COX2, H2-KE6, ALKBH2, HIGD2A, MDH1, UQCRB	1.63027	1	0.758939	23.8799
		Nxpe4	3.05045	-0.431874	1.13611e-05		GOTERM_BP_DIRECT	GO:0042110~T cell activation	5	1.28205	0.00232669	DOCK2, TREML2, VAV1, WAS, TGFB1	301	34	18082	8.83428	0.992916	0.193633	3.95308				Mrpl27	4.10245	0.32346	0.000117741		GOTERM_BP_DIRECT	GO:0006754~ATP biosynthetic process	4	0.672269	0.0178688	ATP5J2, ATP8, ATP5K, ATP6	7.09864	1	0.780659	26.3257
		Pdp2	3.40923	-0.364925	1.23051e-05		GOTERM_BP_DIRECT	GO:0000122~negative regulation of transcription from RNA polymerase II promoter	24	6.15385	0.00251717	GLIS3, ZBTB20, HMGN2, KLF12, IKZF1, CDK6, FOXO3, REST, PROX1, PURB, TGFB1, DUBR, NRIP1, AJUBA, ATXN1, HHEX, TRPS1, HIPK2, IRF8, ZFP217, LCOR, RBM15, NFIA, NFIB	301	729	18082	1.97771	0.995279	0.200009	4.2701				Mt1	7.0304	0.363141	0.00463003		GOTERM_BP_DIRECT	GO:0035456~response to interferon-beta	3	0.504202	0.0191546	IFITM1, IFITM2, IFITM3	13.6057	1	0.78847	27.9431
		Gsk3b	8.42294	-0.31123	1.32262e-05		GOTERM_BP_DIRECT	GO:0009617~response to bacterium	5	1.28205	0.00259305	SLC11A1, IRF8, TIRAP, FCGR1, CD14	301	35	18082	8.58187	0.995984	0.198039	4.39611				Ndufa3	5.16421	0.519833	7.47088e-05		GOTERM_BP_DIRECT	GO:0006366~transcription from RNA polymerase II promoter	9	1.51261	0.0202146	POLR2H, POLR2G, POLR2L, POLR2J, GTF2A2, POLR2I, FOSB, MED21, KLF4	2.66199	1	0.79173	29.2513
		Nfib	6.63493	-0.420267	1.38914e-05		GOTERM_BP_DIRECT	GO:0060079~excitatory postsynaptic potential	5	1.28205	0.0028796	ATXN1, PPP1R9A, GRIN2B, GRIN2A, DGKI	301	36	18082	8.34348	0.997819	0.209976	4.87058				Ost4	3.45995	0.359434	0.000876471		GOTERM_BP_DIRECT	GO:0006810~transport	59	9.91597	0.022286	KCNAB3, ATOX1, CRABP2, MITD1, TTR, TRIAP1, NDUFS5, UQCR10, NDUFS4, TIMM9, ATP8, ATP5H, ATP5K, ATP6, RAMP2, SLCO4A1, MAGOH, ND3, CYB5A, SIGMAR1, TIMM8B, TIMM21, LHFPL5, PTGDS, UQCRH, TOM1, TRAPPC1, UQCRB, HIGD2A, FXYD1, NXT1, BBS5, RBP1, STX4A, TIMM10, ATP5G2, CLDN10, ATP5G1, FXYD5, OAZ1, TOMM7, TOMM5, SLC25A47, KCNE2, KCNE4, NDUFA4, GABARAPL2, ATP5J2, ICA1, NDUFA3, NDUFA7, DBI, NDUFA1, LCN2, ND4L…	1.32174	1	0.809741	31.7435
		Serpina3h	-1.29565	-2.56922	1.40359e-05		GOTERM_BP_DIRECT	GO:0045471~response to ethanol	8	2.05128	0.00338535	ACTC1, TBXAS1, GRIN2B, CBL, GRIN2A, CYP2E1, PTEN, CD14	301	117	18082	4.10756	0.999258	0.234244	5.70258				Pgk1	3.41796	0.36376	0.00212168		GOTERM_BP_DIRECT	GO:0034341~response to interferon-gamma	4	0.672269	0.024862	IFITM1, IFITM2, IFITM3, CITED1	6.27956	1	0.831271	34.7275
		Wdfy4	1.87173	-0.547841	1.45347e-05		GOTERM_BP_DIRECT	GO:0045893~positive regulation of transcription, DNA-templated	20	5.12821	0.00361794	AR, IKZF1, ELF4, TGFBR1, FOXN2, RORB, FOXO3, REST, RORA, PROX1, TGFB1, TRF, WNT1, CAMK4, IRF7, HIPK2, IRF8, RUNX1, NFIA, NFIB	301	576	18082	2.08587	0.999548	0.240484	6.08291				Polr2g	5.08643	0.428625	2.51965e-05		GOTERM_BP_DIRECT	GO:0000387~spliceosomal snRNP assembly	4	0.672269	0.024862	SNRPD1, SNRPD2, SNRPC, SNRPG	6.27956	1	0.831271	34.7275
		Vsir	5.19898	-0.335703	1.61077e-05		GOTERM_BP_DIRECT	GO:0071805~potassium ion transmembrane transport	7	1.79487	0.00385131	KCNMA1, SLC9A7, KCNQ3, KCNA3, KCNH7, KCNG3, KCNH5	301	90	18082	4.67235	0.999725	0.246294	6.46307				Prdx1	5.62419	0.323616	0.00239584		GOTERM_BP_DIRECT	GO:0043433~negative regulation of sequence-specific DNA binding transcription factor activity	6	1.0084	0.0267322	PTHLH, HMOX1, PIM1, RPL11, BHLHE40, KLF4	3.54932	1	0.841419	36.8166
		Tmem170b	6.82341	-0.339977	2.02328e-05		GOTERM_BP_DIRECT	GO:0034162~toll-like receptor 9 signaling pathway	3	0.769231	0.00393786	HAVCR2, PIK3AP1, TLR9	301	6	18082	30.0365	0.999772	0.243825	6.60368				Psme2	0.31921	0.407051	0.0257568		GOTERM_BP_DIRECT	GO:0034101~erythrocyte homeostasis	3	0.504202	0.0283364	RPS17, HMOX1, PRDX1	11.132	1	0.847599	38.5582
		Slitrk2	5.38678	-0.341971	2.74229e-05		GOTERM_BP_DIRECT	GO:0042158~lipoprotein biosynthetic process	3	0.769231	0.00393786	APOB, APOA1, APOE	301	6	18082	30.0365	0.999772	0.243825	6.60368				Rpl10	0.65977	0.5373	0.0075677		GOTERM_BP_DIRECT	GO:0010942~positive regulation of cell death	5	0.840336	0.0294276	CDKN1A, PTGS2, CRH, NRADD, MT3	4.25179	1	0.848166	39.717
		Tmem132b	7.74631	-0.312509	3.26347e-05		GOTERM_BP_DIRECT	GO:0045944~positive regulation of transcription from RNA polymerase II promoter	29	7.4359	0.00453685	GLIS3, ELF4, UBE3A, BMPR2, FOXO3, MYBL1, RORA, TGFB1, TLR9, WNT1, SLC11A1, RUNX1, NRG1, AGAP2, TOP2A, AR, IKZF1, KLF12, GPER1, PROX1, NRIP1, ATXN1, HHEX, IRF5, IRF7, GSK3B, HIPK2, NFIA, NFIB	301	995	18082	1.75087	0.999936	0.2678	7.57141				Rpl10a	2.19789	0.308683	0.0124445		GOTERM_BP_DIRECT	GO:0034587~piRNA metabolic process	4	0.672269	0.0331216	POLR2H, POLR2G, POLR2J, POLR2I	5.62995	1	0.871563	43.489
		Hpx	-0.245277	-2.30484	3.35475e-05		GOTERM_BP_DIRECT	GO:0006813~potassium ion transport	8	2.05128	0.00530657	KCNMA1, SLC9A7, KCNQ3, SLC24A4, KCNA3, KCNH7, KCNG3, KCNH5	301	127	18082	3.78413	0.999988	0.297653	8.8011				Rpl12	1.00123	0.607893	6.82222e-05		GOTERM_BP_DIRECT	GO:0097421~liver regeneration	4	0.672269	0.0331216	RPS16, HMOX1, NFKBIA, AURKA	5.62995	1	0.871563	43.489
		Plek	4.02801	-0.390284	4.09874e-05		GOTERM_BP_DIRECT	GO:0002925~positive regulation of humoral immune response mediated by circulating immunoglobulin	3	0.769231	0.00545275	FCER2A, PTPRC, HPX	301	7	18082	25.7456	0.999991	0.296779	9.03289				Rpl23	3.44222	0.511916	0.000893112		GOTERM_BP_DIRECT	GO:0006360~transcription from RNA polymerase I promoter	3	0.504202	0.0334622	POLR2H, TAF1A, POLR2L	10.2043	1	0.865293	43.8253
		Tmf1	5.96009	-0.313316	4.75562e-05		GOTERM_BP_DIRECT	GO:0030593~neutrophil chemotaxis	6	1.53846	0.00575015	CCL9, NCKAP1L, ITGB2, VAV1, ITGAM, CCL6	301	69	18082	5.22375	0.999995	0.302618	9.50275				Rpl24	1.09437	0.540341	0.0041621		GOTERM_BP_DIRECT	GO:0071276~cellular response to cadmium ion	3	0.504202	0.0334622	HMOX1, MT2, MT3	10.2043	1	0.865293	43.8253
		Pten	8.06356	-0.391418	5.05885e-05		GOTERM_BP_DIRECT	GO:0007178~transmembrane receptor protein serine/threonine kinase signaling pathway	4	1.02564	0.00626185	TGFBR1, TRPS1, BMPR2, ACVR1C	301	23	18082	10.4475	0.999998	0.317081	10.3058				Rpl34	0.976722	0.337574	0.0302671		GOTERM_BP_DIRECT	GO:0035455~response to interferon-alpha	3	0.504202	0.0334622	IFITM1, IFITM2, IFITM3	10.2043	1	0.865293	43.8253
		Nfia	5.73404	-0.456208	5.49304e-05		GOTERM_BP_DIRECT	GO:0016310~phosphorylation	20	5.12821	0.00684034	PIK3CG, OBSCN, HCK, TGFBR1, HK2, BMPR2, LRGUK, CDK6, AK7, UHMK1, ACVR1C, HUNK, KSR2, CAMK4, GSK3B, HK3, HIPK2, BMP2K, EIF2AK2, CSF1R	301	612	18082	1.96317	1	0.333128	11.2056				Rpl35a	0.577383	0.520198	0.0484473		GOTERM_BP_DIRECT	GO:0043066~negative regulation of apoptotic process	22	3.69748	0.0388837	LAMTOR5, IER3, NAT8, SGK1, PDCD10, LIMS2, HAX1, SPHK1, PIM1, AURKA, SHH, RPS3A1, PPIF, TRIAP1, CTH, BDNF, CDKN1A, RNF7, AKR1B3, DAD1, HIGD2A, MT3	1.58653	1	0.895713	48.9322
		Ccl6	0.327847	-0.82297	5.98399e-05		GOTERM_BP_DIRECT	GO:0002062~chondrocyte differentiation	5	1.28205	0.00701017	TRPS1, RUNX1, TGFB1, WNT2B, NFIB	301	46	18082	6.52968	1	0.332375	11.4682				Rpl37	1.90994	0.564264	0.00199079		GOTERM_BP_DIRECT	GO:0006122~mitochondrial electron transport, ubiquinol to cytochrome c	3	0.504202	0.0389178	UQCR10, UQCRH, UQCRB	9.41934	1	0.888299	48.9629
		Ipp	3.48994	-0.330904	6.14904e-05		GOTERM_BP_DIRECT	GO:0007159~leukocyte cell-cell adhesion	4	1.02564	0.00706966	PTPRC, ITGB2, ITGA4, ITGAM	301	24	18082	10.0122	1	0.327496	11.56				Rpl37a	1.93068	0.505066	0.000801929		GOTERM_BP_DIRECT	GO:0042493~response to drug	15	2.52101	0.0399714	SRP14, MAT2A, RPP21, PTGS2, LGALS1, PPARG, GSTT1, PPOX, FOSB, LCN2, BDNF, CDKN1A, DAD1, CRH, SST	1.80607	1	0.887437	49.9027
		Itgb5	5.8093	-0.355244	6.88664e-05		GOTERM_BP_DIRECT	GO:0034380~high-density lipoprotein particle assembly	3	0.769231	0.00719098	APOA2, APOA1, APOE	301	8	18082	22.5274	1	0.325128	11.7469				Rpl38	-0.557597	0.597525	0.0108437		GOTERM_BP_DIRECT	GO:0006915~apoptotic process	22	3.69748	0.0414349	BID, POLR2G, SGK1, PDCD10, MRPL41, TNFRSF12A, SCML2, LGALS1, PIM1, GJB6, KRT20, NRADD, DAPK2, CITED1, PPIF, LCN2, TRIAP1, HMOX1, MAP3K8, DAD1, GADD45B, GAPDH	1.5754	1	0.889117	51.1811
		Serpina1b	-0.503481	-3.11667	7.18598e-05		GOTERM_BP_DIRECT	GO:0060074~synapse maturation	3	0.769231	0.00719098	SHANK1, PTEN, NFIA	301	8	18082	22.5274	1	0.325128	11.7469				Rps10	1.46423	0.820774	0.000176728		GOTERM_BP_DIRECT	GO:0035774~positive regulation of insulin secretion involved in cellular response to glucose stimulus	4	0.672269	0.0426287	STX4A, CRH, GPR68, PHPT1	5.10214	1	0.889126	52.2012
		Wdr25	2.93439	-0.324573	7.77966e-05		GOTERM_BP_DIRECT	GO:0043434~response to peptide hormone	6	1.53846	0.00728568	HHEX, SERPINA3K, SERPINA3N, SERPINA3M, SERPINA1B, ALDOB	301	73	18082	4.93751	1	0.321905	11.8925				Rps16	0.615628	0.630664	0.00250427		GOTERM_BP_DIRECT	GO:0033617~mitochondrial respiratory chain complex IV assembly	3	0.504202	0.0446841	COA3, TIMM21, PET100	8.74653	1	0.893941	53.9106
		Ikzf1	2.145	-0.413458	8.3408e-05		GOTERM_BP_DIRECT	GO:0006468~protein phosphorylation	19	4.87179	0.00784913	PIK3CG, OBSCN, HCK, TGFBR1, CBL, BMPR2, CDK6, TGFB1, TBCK, UHMK1, ACVR1C, HUNK, KSR2, CAMK4, GSK3B, HIPK2, BMP2K, EIF2AK2, CSF1R	301	576	18082	1.98158	1	0.3353	12.7544				Rps17	4.11758	0.350686	0.00438376		GOTERM_BP_DIRECT	GO:0005996~monosaccharide metabolic process	2	0.336134	0.0482922	FUOM, AKR1B3	40.8172	1	0.90594	56.773
		Hp	-0.455667	-2.24235	8.67756e-05		GOTERM_BP_DIRECT	GO:0048844~artery morphogenesis	4	1.02564	0.00793641	APOB, APOE, TGFBR1, NF1	301	25	18082	9.61169	1	0.331786	12.8872				Rps18	2.23071	0.54178	0.0173179		GOTERM_BP_DIRECT	GO:0000461~endonucleolytic cleavage to generate mature 3'-end of SSU-rRNA from (SSU-rRNA, 5.8S rRNA, LSU-rRNA)	2	0.336134	0.0482922	RPSA, RPS21	40.8172	1	0.90594	56.773
		Gas7	9.65769	-0.320405	8.75653e-05		GOTERM_BP_DIRECT	GO:0032728~positive regulation of interferon-beta production	4	1.02564	0.00793641	IFIH1, ZBTB20, IRF7, TLR9	301	25	18082	9.61169	1	0.331786	12.8872				Rps19	2.63268	0.556696	0.00773727		GOTERM_BP_DIRECT	GO:0007631~feeding behavior	4	0.672269	0.0496421	CALCA, BDNF, NPY, MC4R	4.80202	1	0.906297	57.8003
		Tlr12	-0.197699	-1.15206	8.79088e-05		GOTERM_BP_DIRECT	GO:0050766~positive regulation of phagocytosis	5	1.28205	0.00814629	SLC11A1, DOCK2, C3, FCGR1, AHSG	301	48	18082	6.25761	1	0.332508	13.2058				Rps21	4.06681	0.432735	0.0357251		GOTERM_BP_DIRECT	GO:0002181~cytoplasmic translation	4	0.672269	0.0496421	RPL35A, RPL9, RPL26, RPL22L1	4.80202	1	0.906297	57.8003
		C530005A16Rik	1.82206	-0.492411	8.79561e-05		GOTERM_BP_DIRECT	GO:0034374~low-density lipoprotein particle remodeling	3	0.769231	0.00914478	APOB, APOA2, APOE	301	9	18082	20.0244	1	0.358331	14.7063				Rps25	3.94706	0.382265	0.00530492		GOTERM_BP_DIRECT	GO:0007263~nitric oxide mediated signal transduction	3	0.504202	0.0507427	MT2, MT1, RASD1	8.16343	1	0.905525	58.6208
		Map1b	10.2157	-0.398897	9.05983e-05		GOTERM_BP_DIRECT	GO:0010873~positive regulation of cholesterol esterification	3	0.769231	0.00914478	APOA2, APOA1, APOE	301	9	18082	20.0244	1	0.358331	14.7063				Rps27a	0.308752	0.50583	0.019016		GOTERM_BP_DIRECT	GO:0042127~regulation of cell proliferation	11	1.84874	0.0531959	BID, SGK1, PTGS2, TNFRSF25, S100A11, NFKBIA, CHEK1, NRADD, KLF4, SHH, RPA3	1.97792	1	0.91061	60.3959
		Krt10	2.84818	-0.746476	9.69874e-05		GOTERM_BP_DIRECT	GO:0050798~activated T cell proliferation	3	0.769231	0.00914478	ITGAX, ITGB2, ITGAM	301	9	18082	20.0244	1	0.358331	14.7063				Rps4x	3.42431	0.322629	0.0408551		GOTERM_BP_DIRECT	GO:0050435~beta-amyloid metabolic process	3	0.504202	0.057076	NAT8, IDE, C330021F23RIK	7.65322	1	0.920566	63.058
		Mup3	0.353677	-3.74429	9.92981e-05		GOTERM_BP_DIRECT	GO:0006869~lipid transport	7	1.79487	0.0105141	APOB, APOA2, APOA1, APOE, APOC1, ATP8A2, ESYT2	301	111	18082	3.78839	1	0.392941	16.7244				Rps8	2.56217	0.771876	1.16553e-05		GOTERM_BP_DIRECT	GO:0032543~mitochondrial translation	4	0.672269	0.0571793	MRPS11, NDUFA7, MRPS21, MRPS6	4.53524	1	0.916016	63.1265
		Cadps2	6.79653	-0.427858	0.000101156		GOTERM_BP_DIRECT	GO:0006909~phagocytosis	5	1.28205	0.0107661	SLC11A1, HCK, IRF8, ITGB2, VAV1	301	52	18082	5.77626	1	0.393495	17.0908				Rpsa	5.46968	0.332093	0.00230111		GOTERM_BP_DIRECT	GO:0006096~glycolytic process	4	0.672269	0.0571793	ALDOART2, GAPDH-PS15, PGK1, GAPDH	4.53524	1	0.916016	63.1265
		Purb	9.48028	-0.34216	0.000105018		GOTERM_BP_DIRECT	GO:0032729~positive regulation of interferon-gamma production	5	1.28205	0.0107661	HAVCR2, SLC11A1, IRF8, RUNX1, CD14	301	52	18082	5.77626	1	0.393495	17.0908				Sh3bgrl3	5.93902	0.425337	0.000389036		GOTERM_BP_DIRECT	GO:0008033~tRNA processing	6	1.0084	0.0571896	ZBTB8OS, RPP21, LAGE3, TYW5, QTRT1, FBL	2.88121	1	0.911076	63.1333
		P2ry6	1.50361	-0.523527	0.000116403		GOTERM_BP_DIRECT	GO:0042752~regulation of circadian rhythm	5	1.28205	0.0107661	UBE3A, RORB, RORA, TOP2A, PROX1	301	52	18082	5.77626	1	0.393495	17.0908				Snrpd1	3.91249	0.354245	0.000299788		GOTERM_BP_DIRECT	GO:0006284~base-excision repair	4	0.672269	0.0611391	MUTYH, APEX2, NEIL1, RPA3	4.41267	1	0.920624	65.6646
		Pik3cg	1.87107	-0.484159	0.000118845		GOTERM_BP_DIRECT	GO:0048169~regulation of long-term neuronal synaptic plasticity	4	1.02564	0.0108991	GRIN2B, NF1, GRIN2A, RIMS1	301	28	18082	8.58187	1	0.390725	17.2837				Timm9	3.57336	0.300291	0.00314263		GOTERM_BP_DIRECT	GO:0009060~aerobic respiration	4	0.672269	0.0694295	UQCR10, BLOC1S1, METTL17, UQCRB	4.18637	1	0.940723	70.4558
		2900055J20Rik	2.75175	-0.574854	0.000119051		GOTERM_BP_DIRECT	GO:0006268~DNA unwinding involved in DNA replication	3	0.769231	0.0113066	TOP2A, PURB, PURA	301	10	18082	18.0219	1	0.39553	17.8717				Tomm7	4.93335	0.347844	0.000505158		GOTERM_BP_DIRECT	GO:0001525~angiogenesis	11	1.84874	0.0695855	PRKD2, RAMP2, PDCD10, PTGS2, TNFRSF12A, HMOX1, TMEM100, ADAM8, MCAM, TNFAIP2, SHH	1.87861	1	0.937372	70.5396
		Zbtb44	5.07175	-0.315216	0.000119643		GOTERM_BP_DIRECT	GO:2000727~positive regulation of cardiac muscle cell differentiation	3	0.769231	0.0113066	GSK3B, NRG1, TGFB1	301	10	18082	18.0219	1	0.39553	17.8717				Ttr	7.0131	2.30113	0.0186867		GOTERM_BP_DIRECT	GO:0032981~mitochondrial respiratory chain complex I assembly	3	0.504202	0.0704994	NDUFS5, NDUFS4, TIMM21	6.80286	1	0.935979	71.0261
		Esyt2	5.63109	-0.328723	0.000123923		GOTERM_BP_DIRECT	GO:0060736~prostate gland growth	3	0.769231	0.0113066	AR, UBE3A, PTEN	301	10	18082	18.0219	1	0.39553	17.8717				Tuba1c	3.98226	0.333412	0.012694		GOTERM_BP_DIRECT	GO:0055093~response to hyperoxia	3	0.504202	0.0704994	CDKN1A, ATP8, ATP6	6.80286	1	0.935979	71.0261
		Slc11a1	1.42731	-0.4815	0.000125329		GOTERM_BP_DIRECT	GO:0043401~steroid hormone mediated signaling pathway	5	1.28205	0.0114964	AR, RORB, ABHD2, GPER1, RORA	301	53	18082	5.66727	1	0.394352	18.1443				Ubl5	6.0316	0.357165	9.27968e-05		GOTERM_BP_DIRECT	GO:0006882~cellular zinc ion homeostasis	3	0.504202	0.0704994	MT2, MT1, MT3	6.80286	1	0.935979	71.0261
		Celsr2	8.45363	-0.325749	0.000138572		GOTERM_BP_DIRECT	GO:0060999~positive regulation of dendritic spine development	4	1.02564	0.01201	PPP1R9A, APOE, SHANK1, NRG1	301	29	18082	8.28594	1	0.401612	18.8776				Uqcr10	5.6393	0.443302	1.376e-05		GOTERM_BP_DIRECT	GO:0003140~determination of left/right asymmetry in lateral mesoderm	2	0.336134	0.0715585	DAND5, SHH	27.2114	1	0.934992	71.5804
		Fzd3	7.12717	-0.384145	0.000139531		GOTERM_BP_DIRECT	GO:0009615~response to virus	6	1.53846	0.0129367	IFIT1, IFIH1, APOB, CDK6, EIF2AK2, TLR9	301	84	18082	4.29093	1	0.418735	20.1851				Uqcrh	6.34429	0.403139	0.000144732		GOTERM_BP_DIRECT	GO:0070458~cellular detoxification of nitrogen compound	2	0.336134	0.0715585	GSTM2, GSTM5	27.2114	1	0.934992	71.5804
		Atxn1	6.86634	-0.306462	0.000168572		GOTERM_BP_DIRECT	GO:0042832~defense response to protozoan	4	1.02564	0.0131835	TLR12, SLC11A1, CCDC88B, IRF8	301	30	18082	8.00975	1	0.41861	20.5299				Zfp692	3.8643	0.436114	0.0173877		GOTERM_BP_DIRECT	GO:0034476~U5 snRNA 3'-end processing	2	0.336134	0.0715585	EXOSC8, EXOSC7	27.2114	1	0.934992	71.5804
		Rorb	5.55221	-0.60768	0.000175787		GOTERM_BP_DIRECT	GO:0032715~negative regulation of interleukin-6 production	4	1.02564	0.0131835	HAVCR2, TRIM30A, NCKAP1L, TLR9	301	30	18082	8.00975	1	0.41861	20.5299				Atf4	6.04491	0.485095	0.000356486		GOTERM_BP_DIRECT	GO:0010046~response to mycotoxin	2	0.336134	0.0715585	LCN2, ASS1	27.2114	1	0.934992	71.5804
		Gmps	5.86347	-0.353731	0.000181938		GOTERM_BP_DIRECT	GO:0070365~hepatocyte differentiation	3	0.769231	0.0136689	WNT1, HHEX, PROX1	301	11	18082	16.3836	1	0.424103	21.2041				Ccdc12	3.27309	0.443548	1.3471e-05		GOTERM_BP_DIRECT	GO:0034473~U1 snRNA 3'-end processing	2	0.336134	0.0715585	EXOSC8, EXOSC7	27.2114	1	0.934992	71.5804
		Rc3h1	5.74661	-0.30396	0.000185496		GOTERM_BP_DIRECT	GO:0048853~forebrain morphogenesis	3	0.769231	0.0136689	HHEX, NF1, PTEN	301	11	18082	16.3836	1	0.424103	21.2041				Fmnl1	7.04614	0.349677	0.00836832		GOTERM_BP_DIRECT	GO:0048050~post-embryonic eye morphogenesis	2	0.336134	0.0715585	EFEMP1, MFAP2	27.2114	1	0.934992	71.5804
		Apob	-0.961436	-2.97077	0.000186047		GOTERM_BP_DIRECT	GO:0031100~organ regeneration	5	1.28205	0.0138759	WNT1, APOA2, APOA1, TGFB1, LCP1	301	56	18082	5.36367	1	0.422972	21.4898				Frg1	3.82071	0.323337	6.86797e-05		GOTERM_BP_DIRECT	GO:0035606~peptidyl-cysteine S-trans-nitrosylation	2	0.336134	0.0715585	GAPDH-PS15, GAPDH	27.2114	1	0.934992	71.5804
		Apoa1	0.730197	-3.12867	0.000188291		GOTERM_BP_DIRECT	GO:0006935~chemotaxis	7	1.79487	0.0139129	PIK3CG, DOCK2, CX3CR1, CCL9, NCKAP1L, PTAFR, CCL6	301	118	18082	3.56366	1	0.418019	21.5408				Ltc4s	0.980222	0.378133	0.0381502		GOTERM_BP_DIRECT	GO:0046034~ATP metabolic process	4	0.672269	0.0737553	ATP5J2, ATP5G1, ATP5H, ATP5K	4.08172	1	0.936891	72.6986
		Abhd2	6.04209	-0.397181	0.000193817		GOTERM_BP_DIRECT	GO:0006357~regulation of transcription from RNA polymerase II promoter	14	3.58974	0.0156831	GLIS3, AR, HMGN2, LCORL, IKZF1, MYBL1, REST, FOXO3, ANXA4, NRIP1, HHEX, IRF5, LCOR, PTAFR	301	397	18082	2.11845	1	0.451097	23.9442				Med21	3.23057	0.324043	0.00343042		GOTERM_BP_DIRECT	GO:0030855~epithelial cell differentiation	5	0.840336	0.0813268	PTHLH, RPSA, TAGLN, GSTK1, PPARG	3.04606	1	0.950099	76.2435
		Pgm2l1	9.1938	-0.428715	0.00019542		GOTERM_BP_DIRECT	GO:0048663~neuron fate commitment	4	1.02564	0.0157204	WNT1, TGFBR1, RUNX1, NRG1	301	32	18082	7.50914	1	0.446074	23.9941				Ndufs4	5.16052	0.395134	0.000111664		GOTERM_BP_DIRECT	GO:0046928~regulation of neurotransmitter secretion	3	0.504202	0.0848262	SNCG, ICA1, NGF	6.12257	1	0.953633	77.7311
		Tlr9	1.34078	-0.546413	0.000237928		GOTERM_BP_DIRECT	GO:0034375~high-density lipoprotein particle remodeling	3	0.769231	0.0162247	APOA2, APOA1, APOE	301	12	18082	15.0183	1	0.450812	24.6656				Nfkbia	3.9907	0.307371	0.0142476		GOTERM_BP_DIRECT	GO:0000413~protein peptidyl-prolyl isomerization	3	0.504202	0.0848262	PPIF, PPIA, FKBP1B	6.12257	1	0.953633	77.7311
		Hectd4	8.51632	-0.37561	0.000244083		GOTERM_BP_DIRECT	GO:0045088~regulation of innate immune response	3	0.769231	0.0162247	IRF7, TIRAP, MYO1F	301	12	18082	15.0183	1	0.450812	24.6656				Rps6kb2	3.57049	0.406438	0.0188107		GOTERM_BP_DIRECT	GO:0046597~negative regulation of viral entry into host cell	3	0.504202	0.0848262	IFITM1, IFITM2, IFITM3	6.12257	1	0.953633	77.7311
		Dip2b	6.74078	-0.300683	0.000247017		GOTERM_BP_DIRECT	GO:0060070~canonical Wnt signaling pathway	6	1.53846	0.0162786	WNT1, GSK3B, FZD3, PTEN, ZNRF3, WNT2B	301	89	18082	4.04987	1	0.446299	24.737				Sh3bp1	3.72657	0.35667	0.0052633		GOTERM_BP_DIRECT	GO:0030308~negative regulation of cell growth	7	1.17647	0.0863895	CDKN1A, CTH, PPARG, SERTAD3, SERTAD1, MT3, NME6	2.28576	1	0.953588	78.367
		C3	0.142224	-1.76192	0.000248731		GOTERM_BP_DIRECT	GO:0032760~positive regulation of tumor necrosis factor production	5	1.28205	0.0165466	ZBTB20, TIRAP, PTAFR, CD14, TLR9	301	59	18082	5.09094	1	0.446187	25.0913				Slco4a1	1.222	0.577683	0.00596821		GOTERM_BP_DIRECT	GO:0006281~DNA repair	13	2.18487	0.0918768	APEX2, NEIL1, CHEK1, PTTG1, RAD52, UIMC1, RPA3, MUTYH, RPAIN, TDP1, DDB2, NHEJ1, ALKBH2	1.66863	1	0.959769	80.4663
		Kcng3	2.06083	-0.68337	0.000249201		GOTERM_BP_DIRECT	GO:0006898~receptor-mediated endocytosis	5	1.28205	0.0175034	APOB, APOA1, APOE, FCGR1, CD14	301	60	18082	5.00609	1	0.459439	26.3432				Tmem100	2.9703	0.313705	0.00445745		GOTERM_BP_DIRECT	GO:0051412~response to corticosterone	3	0.504202	0.092291	CDKN1A, CRH, FOSB	5.83102	1	0.957935	80.6167
		Neurl1b	6.49162	-0.346818	0.000290795		GOTERM_BP_DIRECT	GO:0007219~Notch signaling pathway	7	1.79487	0.0180124	MIB1, HHEX, CDK6, NEURL1B, HP, ANXA4, TGFB1	301	125	18082	3.36409	1	0.463661	27.0011				Tsc22d3	5.77696	0.513586	0.0109406		GOTERM_BP_DIRECT	GO:0061462~protein localization to lysosome	2	0.336134	0.0942573	LAMTOR5, LAMTOR4	20.4086	1	0.958439	81.316
		Havcr2	1.76518	-0.452876	0.000294316		GOTERM_BP_DIRECT	GO:0055085~transmembrane transport	13	3.33333	0.0189277	KCNMA1, SLC45A3, SLC8A1, SLC9A7, CLCNKA, KCNA3, TMEM245, KCNQ3, SLC24A4, KCNH7, CACNA1E, KCNG3, KCNH5	301	364	18082	2.14547	1	0.475103	28.1703				Wdr61	4.46217	0.40322	9.31781e-06		GOTERM_BP_DIRECT	GO:0002188~translation reinitiation	2	0.336134	0.0942573	MCTS2, MCTS1	20.4086	1	0.958439	81.316
		Arhgap11a	1.98466	-0.397945	0.000305415		GOTERM_BP_DIRECT	GO:0043691~reverse cholesterol transport	3	0.769231	0.0189668	APOA2, APOA1, APOE	301	13	18082	13.863	1	0.470492	28.2199				1110012L19Rik	2.43364	0.481561	5.72291e-05		GOTERM_BP_DIRECT	GO:0018916~nitrobenzene metabolic process	2	0.336134	0.0942573	GSTM2, GSTM5	20.4086	1	0.958439	81.316
		Camk4	7.84682	-0.382094	0.00030874		GOTERM_BP_DIRECT	GO:0006953~acute-phase response	4	1.02564	0.0200051	SERPINA3N, SERPINA1B, HP, AHSG	301	35	18082	6.8655	1	0.483481	29.524				1190007I07Rik	1.73985	0.335374	0.00165617		GOTERM_BP_DIRECT	GO:0071042~nuclear polyadenylation-dependent mRNA catabolic process	2	0.336134	0.0942573	EXOSC8, EXOSC7	20.4086	1	0.958439	81.316
		AU020206	0.265836	-0.714079	0.000311103		GOTERM_BP_DIRECT	GO:0042060~wound healing	6	1.53846	0.0201506	SLC11A1, NF1, EPB41L4B, CELSR1, PLAU, TGFB1	301	94	18082	3.83445	1	0.480772	29.7049				1500015O10Rik	0.964038	1.24723	0.0151938		GOTERM_BP_DIRECT	GO:0010273~detoxification of copper ion	2	0.336134	0.0942573	MT2, MT1	20.4086	1	0.958439	81.316
		AI593442	8.09142	-0.39574	0.000311791		GOTERM_BP_DIRECT	GO:0030154~cell differentiation	22	5.64103	0.0205558	PTPN6, OBSCN, ELF4, HCK, TGFBR1, CSPG4, NTNG2, LRGUK, CDK6, GPER1, MYBL1, SHANK1, GAS7, RIMS1, PURB, PSMB8, PURA, ACVR1C, THSD7A, TENM4, HHEX, GSK3B	301	780	18082	1.69437	1	0.482502	30.2066				1600002K03Rik	0.809281	0.456145	0.00102133		GOTERM_BP_DIRECT	GO:0019827~stem cell population maintenance	5	0.840336	0.095769	MED6, METTL3, LSM1, MED21, KLF4	2.87445	1	0.958269	81.8374
		Nrg1	2.61992	-0.357622	0.000324548		GOTERM_BP_DIRECT	GO:0048015~phosphatidylinositol-mediated signaling	4	1.02564	0.021562	PIK3CG, NPR3, PTAFR, CSF1R	301	36	18082	6.67479	1	0.493982	31.4377				1600020E01Rik	0.925932	0.562529	4.67206e-05		GOTERM_BP_DIRECT	GO:0006112~energy reserve metabolic process	3	0.504202	0.0999382	S100B, MC4R, MT3	5.56598	1	0.961767	83.2055
		Ube3a	5.89681	-0.346705	0.000337606		GOTERM_BP_DIRECT	GO:0034122~negative regulation of toll-like receptor signaling pathway	3	0.769231	0.0218885	TRIM30A, PIK3AP1, TLR9	301	14	18082	12.8728	1	0.494187	31.8328				1700007K13Rik	0.867639	0.437989	0.0224193
		Tln2	7.25612	-0.308468	0.000339378		GOTERM_BP_DIRECT	GO:0022008~neurogenesis	5	1.28205	0.0228003	WNT1, WDR62, GRIN2A, ZFP217, NRG1	301	65	18082	4.62101	1	0.503497	32.9248				1700047M11Rik	0.406173	0.674684	0.00598185
		Arhgap32	9.18341	-0.343393	0.000342316		GOTERM_BP_DIRECT	GO:0060412~ventricular septum morphogenesis	4	1.02564	0.024869	TGFBR1, BMPR2, RBM15, PROX1	301	38	18082	6.32348	1	0.529393	35.3415				1700123O20Rik	3.47436	0.372575	1.74133e-06
		Bmp2k	4.24036	-0.326114	0.000352417		GOTERM_BP_DIRECT	GO:0031643~positive regulation of myelination	3	0.769231	0.0249829	TENM4, NRG1, TRF	301	15	18082	12.0146	1	0.526077	35.4721				1810026B05Rik	2.97617	0.354319	0.000656154
		Akap6	8.00158	-0.313226	0.000389659		GOTERM_BP_DIRECT	GO:0033630~positive regulation of cell adhesion mediated by integrin	3	0.769231	0.0249829	PTPN6, NCKAP1L, ITGB3	301	15	18082	12.0146	1	0.526077	35.4721				1810037I17Rik	0.386945	0.377595	0.0481604
		Pura	5.13061	-0.514395	0.000392779		GOTERM_BP_DIRECT	GO:0001938~positive regulation of endothelial cell proliferation	5	1.28205	0.0251635	TGFBR1, NF1, BMPR2, ITGB3, PROX1	301	67	18082	4.48307	1	0.523779	35.6787				2310009B15Rik	1.2949	0.355528	0.00736494
		Apbb1ip	2.54111	-0.396045	0.00039306		GOTERM_BP_DIRECT	GO:0006874~cellular calcium ion homeostasis	6	1.53846	0.0255362	SLC8A1, EFHC1, SLC24A4, APOE, ITGB3, TGFB1	301	100	18082	3.60439	1	0.524234	36.1032				2410018L13Rik	-0.142401	1.38507	4.07712e-05
		Cep170b	8.98154	-0.303673	0.000396081		GOTERM_BP_DIRECT	GO:0007568~aging	8	2.05128	0.0255988	PPP1R9A, APOE, KRT14, ATP8A2, ITGB2, FOXO3, PTEN, TGFB1	301	173	18082	2.77795	1	0.520371	36.1741				2700097O09Rik	0.844249	0.353122	0.0219212
		Foxn2	4.13765	-0.319964	0.00039748		GOTERM_BP_DIRECT	GO:0016055~Wnt signaling pathway	9	2.30769	0.0261307	WNT1, HHEX, APC2, CD44, GSK3B, FZD3, CELSR2, ZNRF3, WNT2B	301	213	18082	2.5383	1	0.52305	36.7748				2810001G20Rik	2.42697	0.311157	0.00373832
		Nf1	6.71757	-0.300772	0.000408686		GOTERM_BP_DIRECT	GO:0050731~positive regulation of peptidyl-tyrosine phosphorylation	6	1.53846	0.0265149	CD44, CSPG4, TNFRSF14, ITGB3, NRG1, TGFB1	301	101	18082	3.5687	1	0.523658	37.2053				2810029C07Rik	2.53912	0.944241	1.56659e-07
		Zfp316	5.84895	-0.301594	0.000421667		GOTERM_BP_DIRECT	GO:0001701~in utero embryonic development	11	2.82051	0.0280725	MIB1, HHEX, CCM2, AR, MYO18B, APOB, SERPINA1B, GRIN2B, TGFBR1, RUNX1, ACVR1C	301	299	18082	2.21005	1	0.539635	38.9224				2900076A07Rik	0.947489	0.529349	0.00239902
		Ahsg	-0.636219	-3.41148	0.000425233		GOTERM_BP_DIRECT	GO:0007165~signal transduction	31	7.94872	0.0282269	GPR84, GPR183, PLCXD3, TIRAP, CSPG4, APBB1IP, TLR9, WNT1, P2RY6, RASAL3, ZFP217, ARHGAP11A, UNC5C, TLR12, FYB, TGFBR1, NF1, CELSR2, FZD3, GPER1, CELSR1, RASL12, WNT2B, TENM4, ARHGAP30, HHEX, ARHGAP32, KRT17, CAMK4, CX3CR1, PTAFR	301	1255	18082	1.48388	1	0.537075	39.0903				3110009E18Rik	-0.527186	0.53557	0.0145406
		Cyp2e1	-0.230525	-1.94344	0.000437839		GOTERM_BP_DIRECT	GO:2000406~positive regulation of T cell migration	3	0.769231	0.0282438	TNFRSF14, ITGB3, ITGA4	301	16	18082	11.2637	1	0.532812	39.1085				3110070M22Rik	-0.413084	1.35516	1.09221e-05
		Tbck	4.39468	-0.332185	0.000438369		GOTERM_BP_DIRECT	GO:0045773~positive regulation of axon extension	4	1.02564	0.0284335	APOE, GSK3B, MAP1B, NRG1	301	40	18082	6.00731	1	0.530812	39.3141				4632428C04Rik	-0.407188	0.414518	0.022642
		Apc2	7.94289	-0.315162	0.000454698		GOTERM_BP_DIRECT	GO:0043410~positive regulation of MAPK cascade	6	1.53846	0.0295936	PTPRC, AR, KSR2, TNFRSF14, GPER1, ITGB3	301	104	18082	3.46576	1	0.540899	40.5566				4833420G17Rik	4.23494	1.21164	1.24333e-08
		Map3k21	2.24847	-0.571649	0.000468245		GOTERM_BP_DIRECT	GO:0030217~T cell differentiation	4	1.02564	0.0303119	PTPRC, IKZF1, VAV1, TGFB1	301	41	18082	5.86079	1	0.545275	41.3139				4930563E22Rik	0.144034	0.431343	0.0311736
		Cx3cr1	6.06786	-0.312418	0.000499856		GOTERM_BP_DIRECT	GO:0043087~regulation of GTPase activity	5	1.28205	0.0303184	AJUBA, RASAL3, NF1, DGKI, VAV1	301	71	18082	4.2305	1	0.541066	41.3206				4931408D14Rik	-0.115776	2.07834	1.28083e-08
		Lcorl	4.25435	-0.332089	0.000503972		GOTERM_BP_DIRECT	GO:0007507~heart development	10	2.5641	0.0306298	MIB1, CCM2, ADAP2, TGFBR1, TRPS1, NF1, ITGA4, NRG1, PTEN, TGFB1	301	261	18082	2.30165	1	0.540546	41.6461				4933439C10Rik	2.75743	0.450606	0.0250826
		Tgfbr1	4.76576	-0.30675	0.000521604		GOTERM_BP_DIRECT	GO:0008283~cell proliferation	9	2.30769	0.0308368	HHEX, PTPN6, APC2, GSK3B, CSPG4, PURB, TGFB1, CSF1R, PURA	301	220	18082	2.45754	1	0.538813	41.8615				A330048O09Rik	0.0569219	0.709407	0.000673533
		Pik3ap1	1.66496	-0.452879	0.000546477		GOTERM_BP_DIRECT	GO:0007409~axonogenesis	6	1.53846	0.0328891	SLITRK2, SLITRK4, GSK3B, MAP1B, ATP8A2, NTNG2	301	107	18082	3.36858	1	0.558171	43.9567				A430035B10Rik	1.5852	0.38391	0.00157732
		Dnajb14	4.72334	-0.451692	0.000556952		GOTERM_BP_DIRECT	GO:1900272~negative regulation of long-term synaptic potentiation	2	0.512821	0.0329078	PPP1R9A, CX3CR1	301	2	18082	60.0731	1	0.554259	43.9755				A530058N18Rik	1.33852	0.368217	0.00269879
		Uvssa	3.37994	-0.379784	0.000580813		GOTERM_BP_DIRECT	GO:1903039~positive regulation of leukocyte cell-cell adhesion	2	0.512821	0.0329078	ITGA4, PTAFR	301	2	18082	60.0731	1	0.554259	43.9755				A930024E05Rik	0.877969	0.331442	0.0203797
		Serpina3k	-1.05929	-3.85836	0.000587421		GOTERM_BP_DIRECT	GO:0001934~positive regulation of protein phosphorylation	8	2.05128	0.0341576	WNT1, C3, HIPK2, BMPR2, AKAP6, GPER1, TGFB1, CSF1R	301	184	18082	2.61187	1	0.56387	45.2161				Abhd14b	2.83256	0.314144	0.0083105
		Slc24a4	4.92007	-0.380035	0.000591598		GOTERM_BP_DIRECT	GO:0043407~negative regulation of MAP kinase activity	4	1.02564	0.0342599	PTPN6, APOE, GSK3B, NF1	301	43	18082	5.58819	1	0.56093	45.3164				Acrbp	1.83773	0.562001	0.0217338
		Ccdc88b	2.73767	-0.400952	0.000602933		GOTERM_BP_DIRECT	GO:0030890~positive regulation of B cell proliferation	4	1.02564	0.0342599	PTPRC, GPR183, TIRAP, NCKAP1L	301	43	18082	5.58819	1	0.56093	45.3164				Acyp1	3.2692	0.497098	0.00039824
		Ppp1r9a	8.60192	-0.318858	0.000634695		GOTERM_BP_DIRECT	GO:0006811~ion transport	17	4.35897	0.0350093	KCNMA1, SLC9A7, CACNA2D1, SLC8A1, GABRB1, CLCNKA, GRIN2A, KCNA3, TRF, SLC11A1, KCNQ3, SLC24A4, GRIN2B, KCNH7, CACNA1E, KCNG3, KCNH5	301	584	18082	1.7487	1	0.564899	46.0465				Adam1a	1.74002	0.391662	0.0434841
		Alb	2.667	-3.38942	0.000645435		GOTERM_BP_DIRECT	GO:0019221~cytokine-mediated signaling pathway	7	1.79487	0.0350747	PTPN6, IRF5, CD44, CSF2RB2, CX3CR1, CSF2RB, CSF1R	301	146	18082	2.88022	1	0.561633	46.1098				Adam8	0.60519	0.524722	0.0421181
		Nckap1l	3.47897	-0.358653	0.000648746		GOTERM_BP_DIRECT	GO:0051092~positive regulation of NF-kappaB transcription factor activity	6	1.53846	0.0352081	AR, TIRAP, ITGB2, EIF2AK2, TGFB1, TLR9	301	109	18082	3.30678	1	0.559123	46.2387				AI413582	4.79082	0.413018	0.000940464
		Itgam	4.5462	-0.325398	0.000667378		GOTERM_BP_DIRECT	GO:0009887~organ morphogenesis	6	1.53846	0.0352081	WNT1, HHEX, GSK3B, TRPS1, TGFB1, WNT2B	301	109	18082	3.30678	1	0.559123	46.2387				Akr1b3	1.1124	0.346075	0.0108532
		Shld2	2.50464	-0.329081	0.000673178		GOTERM_BP_DIRECT	GO:0022408~negative regulation of cell-cell adhesion	3	0.769231	0.0352393	WNT1, TNR, TGFB1	301	18	18082	10.0122	1	0.55559	46.2688				Aldoart2	-0.341496	0.498114	0.0236785
		Lgals7	-0.922549	-1.81514	0.000679569		GOTERM_BP_DIRECT	GO:0051000~positive regulation of nitric-oxide synthase activity	3	0.769231	0.0352393	FCER2A, APOE, NPR3	301	18	18082	10.0122	1	0.55559	46.2688				Alkbh2	1.83443	0.493958	0.00037045
		Pcdha10	2.31044	-0.522601	0.00072959		GOTERM_BP_DIRECT	GO:0010763~positive regulation of fibroblast migration	3	0.769231	0.0352393	SLC8A1, ITGB3, TGFB1	301	18	18082	10.0122	1	0.55559	46.2688				Anapc13	4.25991	0.327857	0.00600856
		Zfp46	5.42882	-0.327931	0.000730628		GOTERM_BP_DIRECT	GO:0007416~synapse assembly	4	1.02564	0.0384607	SPTBN2, BSN, NRG1, PTEN	301	45	18082	5.33983	1	0.58409	49.292				Ankrd37	1.49449	0.395545	0.00899553
		Apoa2	0.616634	-2.02239	0.000748974		GOTERM_BP_DIRECT	GO:0008584~male gonad development	6	1.53846	0.0388719	AR, TGFBR1, WNT2B, TLR9, AHSG, TMF1	301	112	18082	3.2182	1	0.584227	49.6663				Apex2	1.45133	0.359753	0.00309879
		Agap2	10.9055	-0.344165	0.000776308		GOTERM_BP_DIRECT	GO:1901224~positive regulation of NIK/NF-kappaB signaling	3	0.769231	0.0389619	HAVCR2, EIF2AK2, RC3H1	301	19	18082	9.48522	1	0.581308	49.7477				Apoo	0.153122	0.547249	0.00571718
		Xkr4	4.6267	-0.525546	0.000778417		GOTERM_BP_DIRECT	GO:0031334~positive regulation of protein complex assembly	3	0.769231	0.0389619	AJUBA, GSK3B, TGFB1	301	19	18082	9.48522	1	0.581308	49.7477				Apoo-ps	4.27556	0.318492	0.000111314
		Ptchd1	4.62731	-0.328533	0.00080233		GOTERM_BP_DIRECT	GO:0001523~retinoid metabolic process	3	0.769231	0.0389619	APOA2, APOA1, APOE	301	19	18082	9.48522	1	0.581308	49.7477				Arhgef16	-0.908964	0.953703	0.0210424
		Apoe	4.25707	-0.657927	0.00080947		GOTERM_BP_DIRECT	GO:0009749~response to glucose	5	1.28205	0.0407353	SLC8A1, APOA2, PTEN, TGFB1, ACVR1C	301	78	18082	3.85084	1	0.594155	51.3294				Arl4d	4.52849	0.432913	0.0275198
		Vav1	2.22364	-0.31624	0.000814573		GOTERM_BP_DIRECT	GO:0032722~positive regulation of chemokine production	3	0.769231	0.0428264	HAVCR2, EIF2AK2, TLR9	301	20	18082	9.01096	1	0.609184	53.1342				Arrdc2	3.26433	0.404206	0.0108552
		Ccdc177	4.86471	-0.375215	0.000816823		GOTERM_BP_DIRECT	GO:0045780~positive regulation of bone resorption	3	0.769231	0.0428264	ITGB3, TRF, AHSG	301	20	18082	9.01096	1	0.609184	53.1342				As3mt	3.14564	0.311064	0.0027904
		Klhl15	3.07931	-0.409863	0.00090654		GOTERM_BP_DIRECT	GO:0030301~cholesterol transport	3	0.769231	0.0428264	APOB, APOA2, APOA1	301	20	18082	9.01096	1	0.609184	53.1342				Ass1	1.12291	0.486436	0.0117286
		Ap5b1	2.40897	-0.336684	0.000906808		GOTERM_BP_DIRECT	GO:0019433~triglyceride catabolic process	3	0.769231	0.0428264	APOB, APOA1, APOE	301	20	18082	9.01096	1	0.609184	53.1342				Atp5g1	2.52394	0.767452	2.36696e-05
		Ly9	-0.869454	-1.08616	0.00100064		GOTERM_BP_DIRECT	GO:0045599~negative regulation of fat cell differentiation	4	1.02564	0.0452287	WNT1, GPER1, RORA, TGFB1	301	48	18082	5.00609	1	0.626009	55.1297				Atp5g2	-0.56795	0.65204	0.00552629
		Lair1	2.7835	-0.375038	0.00105707		GOTERM_BP_DIRECT	GO:0010466~negative regulation of peptidase activity	6	1.53846	0.0454779	SERPINA3K, SERPINA3N, SERPINA3M, SERPINA1B, CST7, CD109	301	117	18082	3.08067	1	0.624417	55.332				Atp5md	3.50368	0.780232	2.69344e-05
		Cspg4	4.33472	-0.34164	0.00107733		GOTERM_BP_DIRECT	GO:0048266~behavioral response to pain	3	0.769231	0.0468272	GRIN2B, CACNA1E, RUNX1	301	21	18082	8.58187	1	0.631806	56.4128				Atp5mpl	5.35307	0.433424	0.000196235
		Tcp11l1	3.91693	-0.43991	0.00108267		GOTERM_BP_DIRECT	GO:0045109~intermediate filament organization	3	0.769231	0.0468272	GFAP, KRT17, KRT10	301	21	18082	8.58187	1	0.631806	56.4128				ATP6	6.20362	1.25777	2.39735e-05
		Parp14	1.89161	-0.54087	0.0010837		GOTERM_BP_DIRECT	GO:0009566~fertilization	4	1.02564	0.0476073	AR, APOB, RIMBP3, NECTIN3	301	49	18082	4.90393	1	0.634445	57.0264				ATP8	2.29452	0.709797	0.00274756
		Fcgr1	1.90394	-0.33637	0.00110042		GOTERM_BP_DIRECT	GO:0010903~negative regulation of very-low-density lipoprotein particle remodeling	2	0.512821	0.0489547	APOA2, APOA1	301	3	18082	40.0487	1	0.641415	58.067				Atpif1	6.7362	0.312829	0.00223825
		Pcdhac2	5.54189	-0.325936	0.00112831		GOTERM_BP_DIRECT	GO:0060379~cardiac muscle cell myoblast differentiation	2	0.512821	0.0489547	REST, NRG1	301	3	18082	40.0487	1	0.641415	58.067				Aurka	0.657258	0.301443	0.0448778
		Aldob	0.838089	-1.32059	0.00113792		GOTERM_BP_DIRECT	GO:0034447~very-low-density lipoprotein particle clearance	2	0.512821	0.0489547	APOE, APOC1	301	3	18082	40.0487	1	0.641415	58.067				AW112010	-0.756822	0.725264	0.00607178
		Irf5	1.7495	-0.352896	0.0011465		GOTERM_BP_DIRECT	GO:1902036~regulation of hematopoietic stem cell differentiation	2	0.512821	0.0489547	CDK6, EIF2AK2	301	3	18082	40.0487	1	0.641415	58.067				B130034C11Rik	-0.0459227	0.480523	0.00973779
		Dync1h1	9.36119	-0.304711	0.0011699		GOTERM_BP_DIRECT	GO:0018158~protein oxidation	2	0.512821	0.0489547	APOA2, APOA1	301	3	18082	40.0487	1	0.641415	58.067				B230216N24Rik	2.01089	0.496126	0.0166402
		Cacna2d1	7.92626	-0.328017	0.00120266		GOTERM_BP_DIRECT	GO:0071320~cellular response to cAMP	4	1.02564	0.0500463	PIK3CG, SLC8A1, AKAP6, PTAFR	301	50	18082	4.80585	1	0.646215	58.8926				B430212C06Rik	-0.365967	0.398015	0.0332712
		Slitrk4	4.93377	-0.316354	0.00122744		GOTERM_BP_DIRECT	GO:0007399~nervous system development	12	3.07692	0.0506079	APOB, GSK3B, MAP1B, NTNG2, FZD3, GPER1, SHANK1, NRG1, GAS7, PTEN, PCDHAC2, PURA	301	377	18082	1.91214	1	0.64694	59.3114				Bbs5	3.00338	0.392218	0.000571163
		Rbm15	3.81487	-0.31971	0.00123086		GOTERM_BP_DIRECT	GO:0001964~startle response	3	0.769231	0.0509587	GRIN2B, GRIN2A, NRG1	301	22	18082	8.19178	1	0.646095	59.5709				BC051142	-0.241334	0.432945	0.0260903
		Gm6981	0.117445	-0.522268	0.00123828		GOTERM_BP_DIRECT	GO:0045766~positive regulation of angiogenesis	6	1.53846	0.0512163	C3, HIPK2, CX3CR1, ITGB2, ITGB3, RUNX1	301	121	18082	2.97883	1	0.644578	59.7605				BC065397	0.331433	0.41626	0.0371431
		Zfp85os	1.81269	-0.343197	0.00126086		GOTERM_BP_DIRECT	GO:0007611~learning or memory	4	1.02564	0.052545	GRIN2B, GRIN2A, AFF2, PTEN	301	51	18082	4.71161	1	0.65086	60.7252				Bdnf	5.10937	0.337682	0.033573
		Gm340	1.78388	-0.580136	0.00126672		GOTERM_BP_DIRECT	GO:0030097~hemopoiesis	5	1.28205	0.0548312	HHEX, IKZF1, CDK6, RUNX1, CSF1R	301	86	18082	3.49262	1	0.663577	62.3342				Bex4	3.23179	0.423893	0.000738048
		Bsn	9.35257	-0.380786	0.00128095		GOTERM_BP_DIRECT	GO:0001942~hair follicle development	4	1.02564	0.0551029	TRPS1, CD109, FZD3, CELSR1	301	52	18082	4.62101	1	0.662124	62.5213				Bhlhe40	7.14556	0.37997	0.0286141
		Cdh18	4.80741	-0.320663	0.00137275		GOTERM_BP_DIRECT	GO:0007157~heterophilic cell-cell adhesion via plasma membrane cell adhesion molecules	4	1.02564	0.0551029	TENM4, LGALS7, NECTIN3, ITGA4	301	52	18082	4.62101	1	0.662124	62.5213				Bid	2.67848	0.361148	0.00635135
		Lcp1	3.2845	-0.307342	0.00146647		GOTERM_BP_DIRECT	GO:0050728~negative regulation of inflammatory response	5	1.28205	0.0567566	APOA1, CD44, APOE, GPER1, RORA	301	87	18082	3.45248	1	0.669987	63.6409				Bloc1s2	2.56108	0.321582	0.00602
		Dtx3l	2.85944	-0.331025	0.00159466		GOTERM_BP_DIRECT	GO:0045892~negative regulation of transcription, DNA-templated	16	4.10256	0.0580836	AR, ZBTB20, IKZF1, MUP3, RORB, REST, PROX1, PURB, TGFB1, PURA, ATXN1, HHEX, TRPS1, ZFP217, NRG1, RUNX1	301	579	18082	1.66005	1	0.675441	64.5165				Btaf1	5.42594	0.615343	1.21483e-06
		Myo1f	1.6501	-0.443772	0.00165238		GOTERM_BP_DIRECT	GO:0042098~T cell proliferation	3	0.769231	0.0595924	PTPRC, DOCK2, RC3H1	301	24	18082	7.50914	1	0.681871	65.4879				Btf3l4	4.44029	0.499736	2.55406e-05
		F630042J09Rik	-0.212487	-0.78876	0.00170418		GOTERM_BP_DIRECT	GO:0030041~actin filament polymerization	3	0.769231	0.0595924	CATIP, GAS7, WAS	301	24	18082	7.50914	1	0.681871	65.4879				Bud31	3.76631	0.419152	1.2155e-05
		Treml2	-0.557912	-0.745327	0.00170763		GOTERM_BP_DIRECT	GO:0008203~cholesterol metabolic process	5	1.28205	0.0607151	APOB, APOA2, APOA1, APOE, APOC1	301	89	18082	3.37489	1	0.685701	66.1944				C1galt1c1	3.71548	0.349319	2.64096e-05
		Xkr7	2.35672	-0.53201	0.00171303		GOTERM_BP_DIRECT	GO:0050853~B cell receptor signaling pathway	4	1.02564	0.0631248	PTPRC, PTPN6, KLHL6, NCKAP1L	301	55	18082	4.36895	1	0.697142	67.6651				C330021F23Rik	-0.356339	0.680363	0.00629512
		Klhl11	5.29269	-0.46619	0.00172924		GOTERM_BP_DIRECT	GO:0097150~neuronal stem cell population maintenance	3	0.769231	0.0640842	WDR62, FOXO3, PROX1	301	25	18082	7.20877	1	0.699676	68.2337				Cabcoco1	0.465479	0.302246	0.0363349
		Tenm4	6.53375	-0.36308	0.0017293		GOTERM_BP_DIRECT	GO:0043542~endothelial cell migration	3	0.769231	0.0640842	TGFBR1, ITGB2, PTEN	301	25	18082	7.20877	1	0.699676	68.2337				Calca	-0.770732	0.633401	0.0373017
		Yod1	3.90811	-0.330295	0.00173829		GOTERM_BP_DIRECT	GO:2000562~negative regulation of CD4-positive, alpha-beta T cell proliferation	2	0.512821	0.0647362	CD44, VSIR	301	4	18082	30.0365	1	0.700382	68.6146				Calml4	-0.881217	1.43864	0.0224044
		Itgb2	2.68665	-0.339477	0.00174194		GOTERM_BP_DIRECT	GO:0032375~negative regulation of cholesterol transport	2	0.512821	0.0647362	APOA2, APOC1	301	4	18082	30.0365	1	0.700382	68.6146				Camk1g	5.02985	0.492635	0.0011032
		Il10ra	2.39772	-0.332112	0.00177257		GOTERM_BP_DIRECT	GO:2000051~negative regulation of non-canonical Wnt signaling pathway	2	0.512821	0.0647362	RNF213, ZNRF3	301	4	18082	30.0365	1	0.700382	68.6146				Car7	3.56672	0.357299	0.00924856
		Shank1	9.93678	-0.424044	0.0017804		GOTERM_BP_DIRECT	GO:0061470~T follicular helper cell differentiation	2	0.512821	0.0647362	GPR183, RC3H1	301	4	18082	30.0365	1	0.700382	68.6146				Card19	1.8504	0.317654	0.0126756
		Psmb8	1.9848	-0.3809	0.0017943		GOTERM_BP_DIRECT	GO:0045123~cellular extravasation	2	0.512821	0.0647362	ITGB2, ITGAM	301	4	18082	30.0365	1	0.700382	68.6146				Ccdc28b	3.19624	0.347134	0.00054177
		Ncam2	6.41723	-0.364358	0.00183716		GOTERM_BP_DIRECT	GO:0018206~peptidyl-methionine modification	2	0.512821	0.0647362	APOA2, APOA1	301	4	18082	30.0365	1	0.700382	68.6146				Ccdc59	3.7643	0.3027	1.83938e-06
		Runx1	0.659519	-0.582967	0.00187127		GOTERM_BP_DIRECT	GO:0034154~toll-like receptor 7 signaling pathway	2	0.512821	0.0647362	HAVCR2, PIK3AP1	301	4	18082	30.0365	1	0.700382	68.6146				Ccdc84	1.8179	0.567112	0.00251324
		Tmem245	5.35943	-0.457757	0.00193779		GOTERM_BP_DIRECT	GO:0060192~negative regulation of lipase activity	2	0.512821	0.0647362	APOA2, APOA1	301	4	18082	30.0365	1	0.700382	68.6146				Ccl27a	5.07551	0.536633	0.00350005
		Vps13d	6.64041	-0.309349	0.00211486		GOTERM_BP_DIRECT	GO:0042159~lipoprotein catabolic process	2	0.512821	0.0647362	APOB, APOE	301	4	18082	30.0365	1	0.700382	68.6146				Ccl28	0.937125	1.65315	0.00015162
		Uhmk1	6.29422	-0.413429	0.00219697		GOTERM_BP_DIRECT	GO:0032735~positive regulation of interleukin-12 production	3	0.769231	0.068686	IRF8, TIRAP, TLR9	301	26	18082	6.93151	1	0.719363	70.8323				Ccnf	2.5651	0.310031	0.0157765
		Hk2	2.52672	-0.414787	0.00223976		GOTERM_BP_DIRECT	GO:0001954~positive regulation of cell-matrix adhesion	3	0.769231	0.068686	GSK3B, CDK6, ITGB3	301	26	18082	6.93151	1	0.719363	70.8323				Cd164l2	1.06915	0.563676	0.000726108
		1700086L19Rik	4.79103	-0.311336	0.00242366		GOTERM_BP_DIRECT	GO:0045475~locomotor rhythm	3	0.769231	0.068686	KCNMA1, MUP3, PTEN	301	26	18082	6.93151	1	0.719363	70.8323				Cdc7	2.84959	0.384838	0.0102039
		Pcdh19	5.794	-0.477883	0.00246042		GOTERM_BP_DIRECT	GO:0050830~defense response to Gram-positive bacterium	5	1.28205	0.0690586	HAVCR2, HCK, TIRAP, MYO1F, TNFRSF14	301	93	18082	3.22974	1	0.718378	71.0337				Cdkn1a	4.83294	0.530527	0.00337952
		Mmp16	4.48933	-0.351836	0.00247122		GOTERM_BP_DIRECT	GO:0035556~intracellular signal transduction	12	3.07692	0.0695963	HUNK, PTPN6, KSR2, CAMK4, PLEK, GSK3B, TGFBR1, CSPG4, AKAP6, DGKH, DGKI, VAV1	301	400	18082	1.80219	1	0.718286	71.322				Cebpzos	2.52431	0.310406	0.0032565
		Dock8	2.47506	-0.404592	0.00248873		GOTERM_BP_DIRECT	GO:0042787~protein ubiquitination involved in ubiquitin-dependent protein catabolic process	6	1.53846	0.0726605	HECW1, UBE3A, KLHL15, CBL, KLHL11, GAN	301	134	18082	2.68984	1	0.73124	72.9141				Cenpx	2.58544	0.312222	0.002555
		9130023H24Rik	1.63146	-0.326566	0.00248908		GOTERM_BP_DIRECT	GO:0019915~lipid storage	3	0.769231	0.0733929	APOA1, ACVR1C, NRIP1	301	27	18082	6.67479	1	0.732037	73.2822				Cep95	2.35143	0.406337	0.000645683
		Gnmt	-0.36614	-1.08443	0.0024964		GOTERM_BP_DIRECT	GO:0070328~triglyceride homeostasis	3	0.769231	0.0733929	APOA1, APOE, RORA	301	27	18082	6.67479	1	0.732037	73.2822				Cfp	2.25779	0.513959	0.0427814
		Adap2	2.13717	-0.422259	0.00254563		GOTERM_BP_DIRECT	GO:0043408~regulation of MAPK cascade	4	1.02564	0.0746061	GRIN2B, NF1, PIK3AP1, TGFB1	301	59	18082	4.07275	1	0.735189	73.8815				Chek1	-0.207515	0.472057	0.0169547
		Gm8995	1.20612	-0.612769	0.002627		GOTERM_BP_DIRECT	GO:0009267~cellular response to starvation	4	1.02564	0.0776115	CADPS2, ALB, BMPR2, WNT2B	301	60	18082	4.00487	1	0.746758	75.3119				Cited1	0.802206	0.389817	0.0159806
		Tnrc6b	6.52006	-0.310025	0.00266423		GOTERM_BP_DIRECT	GO:0051897~positive regulation of protein kinase B signaling	5	1.28205	0.0779607	PIK3CG, TGFBR1, MUP3, NRG1, TGFB1	301	97	18082	3.09655	1	0.745612	75.4733				Cldn10	4.39217	0.300496	0.00220109
		Kcnq3	5.60781	-0.477947	0.00281728		GOTERM_BP_DIRECT	GO:0042391~regulation of membrane potential	5	1.28205	0.0779607	KCNMA1, GRIN2A, KCNH7, RIMS1, KCNH5	301	97	18082	3.09655	1	0.745612	75.4733				Clec2d	1.20526	0.587681	0.00349318
		Tgfb1	2.93827	-0.326038	0.00300678		GOTERM_BP_DIRECT	GO:0001843~neural tube closure	5	1.28205	0.0779607	ST14, CECR2, FZD3, CELSR1, TGFB1	301	97	18082	3.09655	1	0.745612	75.4733				Coa3	5.6167	0.30957	3.329e-05
		Prrg1	2.69636	-0.363426	0.00300832		GOTERM_BP_DIRECT	GO:0043113~receptor clustering	3	0.769231	0.0782001	GRIN2B, ITGB2, ITGA4	301	28	18082	6.4364	1	0.74397	75.5833				Col1a2	3.69778	0.524139	0.0303062
		Zfp217	2.21298	-0.333204	0.00302997		GOTERM_BP_DIRECT	GO:0006470~protein dephosphorylation	6	1.53846	0.0801105	PTPRC, PTPN6, PDP2, STYX, PTPRT, PTEN	301	138	18082	2.61187	1	0.749991	76.4448				Commd4	4.31292	0.442653	3.19471e-05
		Rims1	7.62049	-0.332895	0.00310441		GOTERM_BP_DIRECT	GO:0030240~skeletal muscle thin filament assembly	2	0.512821	0.0802567	ACTC1, PROX1	301	5	18082	24.0292	1	0.747951	76.5095				Comtd1	0.805876	0.339708	0.0142471
		Arhgap30	1.91515	-0.311337	0.00325945		GOTERM_BP_DIRECT	GO:0060836~lymphatic endothelial cell differentiation	2	0.512821	0.0802567	BMPR2, PROX1	301	5	18082	24.0292	1	0.747951	76.5095				Cops9	5.2984	0.367337	0.000598998
		Foxo3	5.7864	-0.380943	0.00340648		GOTERM_BP_DIRECT	GO:0034123~positive regulation of toll-like receptor signaling pathway	2	0.512821	0.0802567	PIK3AP1, TLR9	301	5	18082	24.0292	1	0.747951	76.5095				Coq10b	4.36104	0.36144	0.00360832
		Itgb3	2.75256	-0.452238	0.00345443		GOTERM_BP_DIRECT	GO:0060078~regulation of postsynaptic membrane potential	2	0.512821	0.0802567	GRIN2B, GRIN2A	301	5	18082	24.0292	1	0.747951	76.5095				Coro6	4.22657	0.638367	0.0216209
		Glg1	7.21259	-0.321414	0.00345591		GOTERM_BP_DIRECT	GO:0030300~regulation of intestinal cholesterol absorption	2	0.512821	0.0802567	APOA2, APOA1	301	5	18082	24.0292	1	0.747951	76.5095				COX2	6.49093	1.17394	2.66344e-05
		Prox1	3.11032	-0.384474	0.00345948		GOTERM_BP_DIRECT	GO:1903238~positive regulation of leukocyte tethering or rolling	2	0.512821	0.0802567	ITGA4, PTAFR	301	5	18082	24.0292	1	0.747951	76.5095				COX3	6.22148	1.477	2.64597e-06
		Zfp369	3.70521	-0.322714	0.00347018		GOTERM_BP_DIRECT	GO:0032489~regulation of Cdc42 protein signal transduction	2	0.512821	0.0802567	APOA1, APOE	301	5	18082	24.0292	1	0.747951	76.5095				Cox4i2	0.237484	0.581816	0.000158506
		Epb41l4b	3.30803	-0.350236	0.00355697		GOTERM_BP_DIRECT	GO:0002740~negative regulation of cytokine secretion involved in immune response	2	0.512821	0.0802567	APOA2, APOA1	301	5	18082	24.0292	1	0.747951	76.5095				Cox5b	3.86913	0.46804	0.00212619
		Sptbn2	10.575	-0.301292	0.00358823		GOTERM_BP_DIRECT	GO:0030263~apoptotic chromosome condensation	2	0.512821	0.0802567	GPER1, TOP2A	301	5	18082	24.0292	1	0.747951	76.5095				Cox6b2	0.769214	0.562072	0.0135069
		Zc3h12b	3.53258	-0.353016	0.00359028		GOTERM_BP_DIRECT	GO:0033278~cell proliferation in midbrain	2	0.512821	0.0802567	WNT1, FZD3	301	5	18082	24.0292	1	0.747951	76.5095				Cox7a1	0.233443	0.475008	0.0237191
		Cd180	1.18413	-0.657725	0.00363102		GOTERM_BP_DIRECT	GO:0046959~habituation	2	0.512821	0.0802567	DGKI, SHANK1	301	5	18082	24.0292	1	0.747951	76.5095				Cpa2	-0.397717	0.388832	0.0364374
		Apoc1	0.134388	-1.36801	0.0038286		GOTERM_BP_DIRECT	GO:0042063~gliogenesis	2	0.512821	0.0802567	CDK6, ADAM22	301	5	18082	24.0292	1	0.747951	76.5095				Cpxm2	1.78557	0.344662	0.0289941
		Cd68	2.99552	-0.332529	0.00389442		GOTERM_BP_DIRECT	GO:0016567~protein ubiquitination	11	2.82051	0.0803605	IPP, MIB1, UVSSA, TRIM59, UBE3A, KLHL15, FBXO5, NEURL1B, GAN, RNF213, ZNRF3	301	362	18082	1.82543	1	0.745734	76.5554				Crabp2	0.725372	0.592202	0.0475136
		Stpg1	0.0148302	-1.64811	0.00394776		GOTERM_BP_DIRECT	GO:0071560~cellular response to transforming growth factor beta stimulus	4	1.02564	0.0806693	TGFBR1, CX3CR1, RUNX1, TGFB1	301	61	18082	3.93922	1	0.744458	76.6914				Creld2	3.75333	0.341621	0.00247029
		Ifit3b	2.21215	-0.4188	0.00429042		GOTERM_BP_DIRECT	GO:0030316~osteoclast differentiation	3	0.769231	0.083103	GPR183, TRF, CSF1R	301	29	18082	6.21446	1	0.75259	77.737				Crh	2.58624	0.486023	0.000356643
		A930033H14Rik	1.21187	-0.448339	0.00430131		GOTERM_BP_DIRECT	GO:0048738~cardiac muscle tissue development	3	0.769231	0.083103	BMPR2, NRG1, PTEN	301	29	18082	6.21446	1	0.75259	77.737				Crip3	-0.614436	0.751067	0.00603511
		Grin2a	4.13062	-0.650298	0.00452844		GOTERM_BP_DIRECT	GO:0042127~regulation of cell proliferation	8	2.05128	0.0847213	HHEX, HCK, NF1, BMPR2, CDK6, PLAU, TGFB1, PURA	301	227	18082	2.11711	1	0.756936	78.4076				Crispld2	1.37684	0.550967	0.00258289
		Nav3	6.27028	-0.328428	0.00467433		GOTERM_BP_DIRECT	GO:0046777~protein autophosphorylation	7	1.79487	0.0848799	CAMK4, HCK, GSK3B, TGFBR1, EIF2AK2, UHMK1, CSF1R	301	183	18082	2.29788	1	0.755031	78.4723				Cth	1.21766	0.370198	0.00948466
		Trim36	2.70415	-0.363198	0.00474816		GOTERM_BP_DIRECT	GO:0006955~immune response	9	2.30769	0.0849385	TLR12, FYB, IRF8, CCL9, OAS1C, VAV1, WAS, CCL6, TLR9	301	272	18082	1.98771	1	0.752714	78.4962				Cthrc1	2.21117	0.414991	0.000165895
		Klhl6	0.803018	-0.48427	0.004774		GOTERM_BP_DIRECT	GO:0006816~calcium ion transport	6	1.53846	0.0859559	SLC8A1, CACNA2D1, SLC24A4, GRIN2B, GRIN2A, CACNA1E	301	141	18082	2.5563	1	0.754466	78.9065				Ctla2a	1.23038	0.694054	0.00179624
		Fhl3	0.199371	-0.469225	0.00482101		GOTERM_BP_DIRECT	GO:0042632~cholesterol homeostasis	4	1.02564	0.0869387	APOB, APOA2, APOA1, APOE	301	63	18082	3.81416	1	0.756041	79.2957				Ctxn2	2.09688	0.445931	0.00819347
		Ccm2	5.48555	-0.368819	0.00484447		GOTERM_BP_DIRECT	GO:0008542~visual learning	4	1.02564	0.0869387	ATXN1, NF1, GRIN2A, CACNA1E	301	63	18082	3.81416	1	0.756041	79.2957				Cyb5a	4.65014	0.516832	4.33626e-06
		Gm10493	5.43277	-0.452652	0.00487065		GOTERM_BP_DIRECT	GO:0042327~positive regulation of phosphorylation	3	0.769231	0.0880973	AR, NCKAP1L, TRF	301	30	18082	6.00731	1	0.758306	79.7459				Cystm1	3.82571	0.32065	1.7685e-05
		Asap3	2.0341	-0.404715	0.00489125		GOTERM_BP_DIRECT	GO:0001937~negative regulation of endothelial cell proliferation	3	0.769231	0.0880973	APOE, TGFBR1, NF1	301	30	18082	6.00731	1	0.758306	79.7459				Czib	4.06862	0.332834	5.08183e-05
		Slamf9	-0.431239	-0.672173	0.00490044		GOTERM_BP_DIRECT	GO:0048535~lymph node development	3	0.769231	0.0880973	IKZF1, TGFB1, RC3H1	301	30	18082	6.00731	1	0.758306	79.7459				D830030K20Rik	-0.518433	0.672656	0.00192823
		Megf9	6.71018	-0.339861	0.00493035		GOTERM_BP_DIRECT	GO:0032570~response to progesterone	3	0.769231	0.0880973	GABRB1, ABHD2, TGFB1	301	30	18082	6.00731	1	0.758306	79.7459				D8Ertd738e	4.82119	0.350959	6.34273e-05
		Gpr84	0.344319	-0.701542	0.00505139		GOTERM_BP_DIRECT	GO:0042102~positive regulation of T cell proliferation	4	1.02564	0.0901486	HAVCR2, PTPRC, CCDC88B, NCKAP1L	301	64	18082	3.75457	1	0.764088	80.5205				Dancr	-0.0186416	0.442465	0.0351434
		Krt17	-0.827009	-1.55492	0.0052012		GOTERM_BP_DIRECT	GO:0010977~negative regulation of neuron projection development	4	1.02564	0.0901486	GFAP, TNR, GSK3B, CSPG4	301	64	18082	3.75457	1	0.764088	80.5205				Dand5	3.03895	0.329683	0.00150936
		Gper1	1.59279	-0.309922	0.00538833		GOTERM_BP_DIRECT	GO:0045860~positive regulation of protein kinase activity	4	1.02564	0.0901486	PPP1R9A, CENPE, NRG1, AGAP2	301	64	18082	3.75457	1	0.764088	80.5205				Dapk2	0.174192	0.640805	0.00841653
		Tmem74	3.16684	-0.440343	0.00540318		GOTERM_BP_DIRECT	GO:0001837~epithelial to mesenchymal transition	3	0.769231	0.0931785	GSK3B, TGFBR1, TGFB1	301	31	18082	5.81352	1	0.773409	81.6137				Ddb2	1.8861	0.327655	0.0121168
		Rimbp3	1.69573	-0.361109	0.00560565		GOTERM_BP_DIRECT	GO:0043029~T cell homeostasis	3	0.769231	0.0931785	NCKAP1L, TGFB1, RC3H1	301	31	18082	5.81352	1	0.773409	81.6137				Ddc	2.50062	0.3617	0.0121584
		Bmpr2	5.80777	-0.42488	0.00590275		GOTERM_BP_DIRECT	GO:0048146~positive regulation of fibroblast proliferation	4	1.02564	0.0934074	WNT1, CDK6, ITGB3, TGFB1	301	65	18082	3.69681	1	0.77188	81.6939				Ddt	3.98759	0.365841	8.61003e-05
		Gabrb1	4.39566	-0.385169	0.0060919		GOTERM_BP_DIRECT	GO:0007010~cytoskeleton organization	5	1.28205	0.0948375	AJUBA, DOCK2, HCK, GSK3B, GAN	301	104	18082	2.88813	1	0.774876	82.1875				Derl3	0.00856652	0.599842	0.00324457
		Atp8a2	4.88566	-0.304228	0.00631139		GOTERM_BP_DIRECT	GO:0030522~intracellular receptor signaling pathway	2	0.512821	0.0955204	AR, RORA	301	6	18082	20.0244	1	0.775053	82.4188				Dlk2	4.44063	0.301593	0.0133637
		Arfgef3	6.19384	-0.451303	0.00638653		GOTERM_BP_DIRECT	GO:2000738~positive regulation of stem cell differentiation	2	0.512821	0.0955204	GSK3B, VSIR	301	6	18082	20.0244	1	0.775053	82.4188				Dnajb5	6.75295	0.44766	0.000238111
		Dock2	2.22754	-0.337865	0.00640121		GOTERM_BP_DIRECT	GO:0034384~high-density lipoprotein particle clearance	2	0.512821	0.0955204	APOA2, APOE	301	6	18082	20.0244	1	0.775053	82.4188				Dnase1l2	0.834695	0.620834	0.0430138
		Styx	2.02326	-0.323316	0.00646596		GOTERM_BP_DIRECT	GO:0045588~positive regulation of gamma-delta T cell differentiation	2	0.512821	0.0955204	PTPRC, NCKAP1L	301	6	18082	20.0244	1	0.775053	82.4188				Dok3	1.77897	0.489341	0.0465021
		Grin2b	6.56321	-0.643562	0.0065711		GOTERM_BP_DIRECT	GO:0090344~negative regulation of cell aging	2	0.512821	0.0955204	WNT1, PTEN	301	6	18082	20.0244	1	0.775053	82.4188				Dpm2	4.16022	0.512345	9.18712e-07
		Fcer2a	0.20125	-0.470297	0.00686331		GOTERM_BP_DIRECT	GO:0043547~positive regulation of GTPase activity	6	1.53846	0.096181	GSK3B, NF1, CCL9, ASAP3, VAV1, CCL6	301	146	18082	2.46876	1	0.775148	82.6398				Dpy30	3.615	0.308057	0.00206227
		Cenpe	0.396729	-0.478147	0.00690126		GOTERM_BP_DIRECT	GO:0006461~protein complex assembly	4	1.02564	0.0967142	NCKAP1L, SHANK1, RIMS1, AHSG	301	66	18082	3.64079	1	0.774778	82.8163				Dusp14	5.527	0.383463	0.00113403
		Gm20346	1.33547	-0.392191	0.00696288		GOTERM_BP_DIRECT	GO:0007264~small GTPase mediated signal transduction	8	2.05128	0.0989405	ARHGAP30, DOCK2, ARHGAP32, DOCK8, ARL5C, RASL12, AGAP2, VAV1	301	236	18082	2.03638	1	0.780494	83.5351				E130114P18Rik	1.26931	0.400184	0.00411389
		Efcab7	0.196361	-0.554388	0.00718852		GOTERM_BP_DIRECT	GO:0042742~defense response to bacterium	7	1.79487	0.0990773	SLC11A1, NAIP2, IRF8, TNFRSF14, HP, FCGR1, TMF1	301	191	18082	2.20163	1	0.778704	83.5783				Ebf4	2.98204	0.35648	0.0343374
		Snhg14	3.256	-0.305258	0.00733418																		Echdc2	2.48999	0.537789	0.00152073
		Kctd16	3.93313	-0.364843	0.00748507																		Eef1akmt1	3.55343	0.445758	2.19596e-05
		Rpph1	-0.884621	-1.11216	0.00753744																		Efemp1	3.00206	0.361995	0.0338115
		Celsr1	3.70475	-0.328925	0.00757596																		Egfl8	0.360407	0.396182	0.00951973
		Mib1	6.20993	-0.300831	0.00761037																		Eif1	6.46244	0.371667	1.47531e-05
		Tbxas1	0.955224	-0.365306	0.00771179																		Eif1b	5.98882	0.398982	1.97849e-05
		Cd109	0.00776993	-0.677882	0.00788804																		Eif4a3	4.34528	0.303234	8.37304e-06
		Gm1715	-0.279346	-0.522444	0.00789988																		Elof1	4.82005	0.443078	8.19434e-06
		Trf	7.95516	-0.448097	0.00790483																		Enkur	0.923766	0.350277	0.0421858
		Klf12	5.2061	-0.321444	0.00796887																		Erdr1	0.909239	2.07211	1.11056e-05
		Trim30a	0.877927	-0.501494	0.00801265																		Erh	3.36534	0.312376	0.00160711
		Fbxo5	-0.00875241	-0.506683	0.00805754																		Ethe1	3.19867	0.383924	0.000217251
		Lrrc7	5.88051	-0.354138	0.00819412																		Exosc7	3.64189	0.331208	5.05822e-05
		Plau	1.84102	-0.496977	0.00831213																		Exosc8	3.0179	0.326597	0.000991801
		Hhex	1.0391	-0.403985	0.00848348																		Fabp3	3.52696	0.477598	0.000356132
		Cacna1e	7.38169	-0.345596	0.00853173																		Fam131c	1.6178	0.440439	0.0168331
		Eif2ak2	2.59398	-0.317812	0.00868439																		Fam217a	-0.982831	0.792308	0.0102998
		Lcor	1.61458	-0.435572	0.0087056																		Fam221b	-0.104586	0.335615	0.0349445
		Anxa4	2.15581	-0.317637	0.00871296																		Fam83d	-0.017557	0.86211	0.013617
		B3gat2	3.30867	-0.433402	0.00877655																		Fank1	1.6204	0.531049	0.000261915
		St6gal2	3.85755	-0.367152	0.00878007																		Fbl	2.44299	0.307019	0.0253669
		Pcdha2	1.67189	-0.345623	0.00889329																		Fbln5	2.30142	0.557701	0.00185092
		H2-T24	2.59757	-0.311936	0.00898025																		Fbxo36	0.438088	0.427682	0.00390806
		Thsd7a	5.59096	-0.360917	0.00950179																		Fbxw15	-0.0225487	1.5839	7.49758e-08
		Capg	0.80395	-0.402364	0.00955216																		Fcf1	1.64312	0.371378	0.00308657
		Wnt2b	2.14019	-0.545521	0.00956066																		Fgfbp3	3.04015	0.542544	1.356e-06
		Gm5857	0.496453	-0.432474	0.0096601																		Fkbp1b	4.22719	0.317008	0.0310411
		Snord42b	-0.376771	-0.423592	0.00970237																		Fndc8	0.282907	0.816116	0.00211482
		Trps1	4.75936	-0.385374	0.00976073																		Fosb	5.26414	0.730768	0.0108566
		1700034G24Rik	0.068497	-0.679052	0.0100067																		Fuom	3.44418	0.332675	6.41371e-05
		Clcnka	-0.826408	-3.75674	0.0100752																		Fxyd1	4.43312	0.336155	0.00936669
		Naip2	0.29682	-0.480023	0.0102404																		G530011O06Rik	-0.190904	2.00356	4.9577e-05
		Sacs	2.41482	-0.709871	0.0102526																		Gabarapl2	4.32882	0.370586	5.79752e-05
		Exoc3l4	0.72358	-0.545445	0.0103172																		Gadd45a	2.36206	0.622743	0.00233789
		Hck	1.13172	-0.300313	0.0103312																		Gadd45b	3.81394	0.430226	0.0151124
		Xrn1	3.99876	-0.301936	0.010384																		Gapdh	2.46155	0.482503	0.0020468
		Snx22	2.52329	-0.326838	0.0104649																		Gapdh-ps15	-0.282184	1.51828	5.18001e-06
		Gpr183	0.0970276	-0.484561	0.0105293																		Gcsh	4.79693	0.332519	8.40399e-05
		H2-Q6	-0.570619	-0.879509	0.0105294																		Gem	1.31675	1.03908	0.000785407
		Ptchd4	2.72057	-0.383311	0.0106505																		Gjb6	5.67679	0.334958	0.0212734
		Slfn8	-0.171917	-0.625027	0.0107767																		Gm10080	5.4986	0.503279	0.00731038
		6530402F18Rik	4.46277	-0.334284	0.0108433																		Gm10335	0.742391	0.335794	0.0372183
		Pcdhac1	2.19166	-0.325979	0.0110564																		Gm10374	0.0929197	0.578767	0.00186453
		Frrs1l	8.09535	-0.301534	0.0110838																		Gm10421	-0.831759	0.842013	0.0156827
		Itga4	4.27148	-0.543301	0.0114231																		Gm10615	0.79891	0.301442	0.0333975
		Wnt1	1.0922	-0.48914	0.0114251																		Gm11627	0.589955	0.488415	0.00608228
		9430083A17Rik	2.21213	-0.351427	0.0114905																		Gm11826	-0.325392	1.10659	0.00144162
		Kcna3	4.18302	-0.319574	0.011526																		Gm12070	1.62289	1.12402	1.55461e-05
		Lzts1	5.68989	-0.306207	0.0115572																		Gm12359	-0.476021	0.484662	0.0328413
		Cd14	1.26042	-0.344057	0.0116231																		Gm13031	0.0666375	0.458253	0.00205891
		Cd52	-0.16685	-0.624041	0.0118252																		Gm13293	-0.0914473	0.487049	0.0300459
		Rn45s	11.7027	-0.626131	0.0118883																		Gm15867	-0.66368	0.618368	0.0101908
		Rasl12	1.08021	-0.336207	0.012171																		Gm16089	3.48028	0.497566	1.82442e-05
		Ar	3.32673	-0.38921	0.0122695																		Gm17251	-0.159981	0.411467	0.00505058
		Nrip1	4.87878	-0.337301	0.0122766																		Gm17494	1.48014	0.793363	2.86035e-05
		D430041D05Rik	7.89386	-0.325003	0.0122971																		Gm17733	-0.487897	0.479745	0.0176303
		Tmem181c-ps	1.62347	-0.349503	0.0124																		Gm17750	0.0657148	0.365385	0.0296893
		Tnr	6.34421	-0.302653	0.0124541																		Gm20186	1.69696	8.13827	1.15647e-31
		Cdk6	-0.885896	-0.638799	0.0124708																		Gm20383	-0.58552	0.557992	0.0141182
		Rnf213	3.51009	-0.361048	0.0131892																		Gm2614	2.02459	0.512658	0.0231544
		Mlph	1.49	-0.315461	0.0133791																		Gm2830	3.2557	0.336679	0.0445813
		Ptpn6	2.17392	-0.306196	0.013503																		Gm3150	0.712475	0.739756	9.71312e-05
		Kcnma1	6.79089	-0.304015	0.0136935																		Gm4349	-0.440341	0.492243	0.0131127
		Dnah14	-0.35452	-0.570006	0.0139015																		Gm4544	0.58325	0.559696	0.0494785
		Unc5c	5.01277	-0.306071	0.01397																		Gm4963	-0.512991	0.822854	0.00426464
		Cecr2	2.12921	-0.303627	0.0143436																		Gm5566	1.46876	0.343919	0.00774914
		Crb2	2.94453	-0.33656	0.0146597																		Gm5576	1.78878	0.398521	0.00149889
		Dgkh	4.27461	-0.441252	0.0149816																		Gm5617	1.32321	0.53187	0.000615478
		A930011G23Rik	1.36114	-0.40252	0.0149909																		Gm5784	-0.529492	1.21884	0.000238333
		Ptprc	1.46098	-0.425858	0.0150425																		Gm6297	0.0446129	0.539661	0.00500589
		Fbxl18	4.64383	-0.303009	0.015465																		Gm6623	0.180099	0.31632	0.0187434
		Itpripl1	1.56371	-0.39695	0.0156077																		Gm6988	3.84294	0.396836	0.00953583
		1700001L05Rik	2.76252	-0.405468	0.0162872																		Gm7511	1.14596	0.47466	0.000918834
		Glis3	1.37288	-0.410534	0.0165871																		Gm7984	3.57505	0.330408	0.000799915
		Tmem181b-ps	6.98838	-0.498306	0.0168655																		Gm8069	1.49677	0.395127	0.00689202
		Caln1	6.34656	-0.368452	0.0168991																		Gm8430	0.888655	0.500097	0.0175519
		1700019D03Rik	2.09404	-0.371265	0.01719																		Gm8578	-0.322976	0.358698	0.0416198
		Gpc4	3.85524	-0.390783	0.0172488																		Gm8894	1.422	0.8639	0.000501394
		Rasal3	1.30035	-0.375458	0.0174404																		Gm8942	2.1865	0.510108	0.00916977
		Tirap	1.35872	-0.30969	0.0179022																		Gm9234	-0.0714577	0.961722	0.00163824
		Fyb	1.82637	-0.313439	0.018179																		Gm9752	0.353226	0.868621	0.00482471
		Top2a	-0.200492	-0.852603	0.0182265																		Gm9962	0.638304	0.513023	0.0110857
		C4b	4.91375	-0.447206	0.0184163																		Gng13	3.52313	0.348915	0.0331905
		Aff2	3.50922	-0.333899	0.0188492																		Gpr3	3.02965	0.406245	0.0432919
		Gm9938	3.56867	-0.338272	0.0191705																		Gpr68	4.33325	0.736667	0.00125242
		Elf4	0.485533	-0.379791	0.0195209																		Gpx4	3.62761	0.507548	5.56081e-05
		Ccl9	0.00301947	-0.480347	0.0197722																		Grhl3	0.307937	0.366997	0.0467788
		Gm16485	4.35922	-0.300091	0.0200296																		Gstk1	2.63424	0.341306	0.000877082
		Csf2rb	0.223014	-0.427331	0.0200406																		Gstm1	6.46616	0.312797	0.00536015
		Ifih1	2.59356	-0.332564	0.0201341																		Gstm2	-0.412507	0.499457	0.0499103
		Tedc1	0.792729	-0.334938	0.020258																		Gstm5	6.52173	0.302426	0.000313499
		B930082K07Rik	-0.110768	-0.391888	0.0208101																		Gstt1	2.96459	0.359607	0.012958
		Lgals3bp	2.6837	-0.350042	0.0209957																		Gstt3	1.25026	0.460922	0.00288595
		Dcaf12l2	0.898277	-0.42343	0.0210188																		Gtf2a2	3.32612	0.445289	4.38956e-05
		Samd5	3.12219	-0.336717	0.0210817																		Gucy2g	3.41087	0.323329	0.00231322
		Csf2rb2	-0.220847	-0.466298	0.0212663																		H2-Ke6	3.90517	0.303467	0.000584819
		Hk3	0.652653	-0.387197	0.0213614																		Hax1	2.45903	0.423609	0.000248312
		Lnpep	5.57489	-0.371913	0.021392																		Higd2a	5.34925	0.4129	0.000352888
		Fam161a	0.902094	-0.304509	0.0216428																		Hmox1	1.89396	0.348377	0.00198153
		Gsta3	-0.344546	-0.765967	0.0220274																		Hpdl	0.642515	0.34739	0.0422732
		Atp10b	0.847607	-0.460192	0.0221158																		Ica1	5.09108	0.443056	9.55498e-10
		Dgki	5.30865	-0.302547	0.0225253																		Icam2	0.436398	0.528558	0.00128784
		Usp43	1.97216	-0.534429	0.0226276																		Ide	5.99249	0.645044	5.84908e-08
		Was	0.695985	-0.300786	0.0226426																		Ier3	2.67427	0.339322	0.00447406
		Ksr2	4.99099	-0.315945	0.0226736																		Ifitm1	-0.355423	0.819516	0.00608301
		Cdr1	4.41718	-0.47714	0.0231004																		Ifitm2	2.56078	0.325742	0.0319575
		Gan	3.03618	-0.33889	0.0231389																		Ifitm3	2.69992	0.393365	0.0160419
		Acvr1c	5.35939	-0.397457	0.0231908																		Ift43	2.21155	0.461846	3.17855e-06
		A330040F15Rik	1.94512	-0.417522	0.0232983																		Ighg2c	1.17954	5.75641	1.87761e-16
		Dact2	6.50995	-0.310683	0.0234195																		Ighm	4.36039	0.537626	0.0105014
		Oas1c	0.460525	-0.33273	0.0235218																		Igkc	-0.092333	1.77463	0.00630859
		Actc1	-1.47906	-1.91805	0.0241599																		Immp1l	1.99992	0.332065	0.000379191
		Slc9a7	4.61682	-0.336526	0.0241983																		Irf3	3.46888	0.350088	0.00237271
		Spats1	0.518425	-0.330583	0.0242398																		Isca2	3.80866	0.381916	2.0339e-05
		Ntng2	4.84667	-0.348826	0.0243304																		Isoc2b	2.07528	0.355045	0.00786278
		Enpp6	1.96308	-0.395837	0.0244477																		Itga10	1.25381	0.713977	0.00545148
		Zfp853	2.9428	-0.305205	0.0256519																		Itpa	2.30045	0.303143	0.00217495
		Nectin3	4.60507	-0.313887	0.0259827																		Izumo4	3.58843	0.398297	0.00908744
		Mettl24	0.231259	-0.403785	0.0261646																		Kcnab3	5.70387	0.505914	0.0362211
		Cdh12	4.42504	-0.388962	0.0265803																		Kcnd3os	0.0828974	0.455341	0.0384363
		Krt14	1.10666	-1.446	0.0266058																		Kcne2	0.0771321	1.91768	0.0250082
		Pheta2	-0.40592	-0.465778	0.0270516																		Kcne4	0.012398	0.589048	0.00867851
		A930007A09Rik	0.48264	-0.3412	0.0270593																		Kcnh4	4.05856	0.311907	0.0161151
		Gm6934	0.414322	-0.954616	0.0274979																		Kcnn2	4.3922	0.306738	0.0231192
		Hecw1	6.52937	-0.341339	0.027802																		Klf4	3.0707	0.438387	0.0456925
		Ak7	-0.665228	-0.941285	0.0282689																		Kremen2	0.348666	0.689493	0.00345183
		Trim59	3.77414	-0.330617	0.0283119																		Krt12	4.29883	1.23392	8.06643e-05
		Dubr	1.81897	-0.311452	0.0285116																		Krt20	1.0487	1.04723	0.00229748
		Gm6682	5.66764	-0.342302	0.028999																		Lage3	2.63979	0.429704	0.000307306
		Helz	4.67546	-0.310967	0.029256																		Lama1	1.39201	0.507559	0.0235709
		Mybl1	1.97897	-0.308819	0.0294939																		Lamtor3	3.95999	0.400688	7.76854e-06
		Ttc34	1.33745	-0.35069	0.0295986																		Lamtor4	4.19183	0.375114	7.80642e-05
		Irf7	1.15795	-0.390037	0.0305408																		Lamtor5	4.34019	0.471068	2.49493e-05
		Slc8a1	7.77497	-0.303801	0.0310404																		Lcn2	-0.809715	1.50447	0.0231639
		Gfap	7.6204	-0.419538	0.0310757																		Lgals1	3.51599	0.327596	0.00808789
		Hunk	4.9158	-0.30039	0.0315558																		Lhfpl5	1.85337	0.414363	0.0138677
		Bhlha9	0.665599	-0.394361	0.0320909																		Lims2	2.99735	0.325393	0.000507832
		Slc45a3	-0.376421	-0.548803	0.0325036																		Llph-ps1	-0.824563	0.855718	0.00383855
		Fmn1	4.5982	-0.382986	0.0325974																		LOC100503793	0.76249	0.419136	0.0104392
		Arl5c	0.598705	-0.384065	0.0326111																		Lppos	0.527776	0.426495	0.0035637
		Cntd1	0.143534	-0.302289	0.0335373																		Lrrc32	2.08052	0.327819	0.0228246
		Npr3	4.08851	-0.325116	0.0350066																		Lsm1	2.70165	0.372243	6.55674e-06
		Rora	3.47241	-0.438865	0.035079																		Lsm3	2.89766	0.35497	0.000643154
		Obscn	2.92013	-0.366532	0.0351437																		Lsm7	0.0458195	0.623416	0.00356938
		Zbtb20	1.06471	-0.831243	0.0358641																		Lum	0.220416	0.917666	0.00453271
		Myo18b	1.33561	-0.327546	0.036012																		Ly6a	3.48276	0.62864	6.08958e-05
		Efhc1	-0.46267	-0.490693	0.0360532																		Ly6c1	3.41611	0.576322	5.59887e-05
		Rn18s	7.45127	-0.51625	0.0360846																		Lyrm2	3.36896	0.319499	0.00539708
		Krt5	-0.608918	-1.34622	0.0363617																		Magoh	3.19828	0.418131	0.000423987
		Fbxo48	-0.473124	-0.45037	0.036592																		Map2k3	3.29236	0.339897	0.00158985
		Cd44	2.06427	-0.582511	0.036683																		Map3k8	0.0726598	0.50287	0.0186297
		1700020I14Rik	6.72822	-0.301196	0.0376399																		Mat2a	6.6504	0.312181	6.09225e-05
		Ptprt	6.57833	-0.305036	0.0378427																		Mbip	3.06041	0.303303	0.00689275
		Hydin	-0.0603312	-0.723778	0.0381929																		Mc4r	1.00715	0.481848	0.0393065
		Rest	1.81284	-0.32437	0.0387074																		Mcam	3.70901	0.320242	0.0299949
		Ajuba	0.955274	-0.321828	0.0400844																		Mcee	3.35017	0.30247	0.0022824
		Hmgn2	3.99969	-0.393627	0.040648																		Mcts1	4.15675	0.352739	0.00058283
		Ifit1	1.5019	-0.452703	0.0406658																		Mcts2	1.98143	0.30627	0.0144287
		Cyp39a1	0.821453	-0.428473	0.0410693																		Mdh1	8.98566	0.339407	2.29694e-05
		Ccdc85c	5.69974	-0.312133	0.0411698																		Mea1	5.29034	0.366515	0.000129856
		Cbl	4.69354	-0.31669	0.0415917																		Med20	4.04399	0.317661	4.59489e-05
		Kcnh5	4.69335	-0.414099	0.0416853																		Med31	2.62215	0.342801	0.00215569
		Mtag2	0.224208	-0.349282	0.0420399																		Med6	3.42525	0.331778	0.00017098
		C330011M18Rik	1.37295	-0.351711	0.0422227																		Metap1d	2.54185	0.47166	0.000524313
		Gm17753	1.97537	-0.312704	0.0425162																		Mettl17	3.43565	0.323388	0.0336221
		BC037704	0.307904	-0.347238	0.0427064																		Mettl3	3.9261	0.35386	1.90496e-05
		Catip	0.490352	-0.401503	0.0430068																		Mfap2	1.01478	0.410217	0.0136712
		4933433G19Rik	-0.0166603	-0.322675	0.0433399																		Mfap4	0.622136	0.439828	0.025703
		Lrguk	-0.108652	-0.476327	0.0433401																		Mgp	3.05363	0.701415	0.00224469
		Kctd12	6.8069	-0.307635	0.043811																		Micalcl	0.520818	0.446582	0.00576459
		Exph5	4.80656	-0.352782	0.0438982																		Mid1	1.88906	0.550968	0.00198691
		Wdr62	0.238743	-0.366989	0.0443847																		Mir124a-1hg	6.06603	0.5317	0.0376265
		Gm14340	-0.599848	-0.675325	0.0447671																		Mitd1	1.88726	0.402101	0.000270911
		Ptafr	0.368981	-0.381694	0.0449926																		Mmel1	0.235229	0.554028	0.0217653
		Gm10638	-0.00127932	-0.350043	0.0450402																		Morn2	1.99223	0.406697	0.000308384
		B230369F24Rik	0.0570645	-0.31612	0.0454178																		Mrgbp	2.80449	0.358023	0.00239339
		4931440F15Rik	-0.28926	-0.415986	0.0459355																		Mrpl20	4.64168	0.305054	0.00114185
		Kcnh7	4.74189	-0.451075	0.0463722																		Mrpl22	2.56224	0.385891	0.000414052
		Hipk2	5.21588	-0.373578	0.0471411																		Mrpl41	4.76853	0.330496	8.87297e-05
		H2-Q7	-0.385784	-0.683894	0.0476923																		Mrps11	3.85858	0.365959	0.000139808
		Plcxd3	3.70571	-0.429282	0.048979																		Mrps21	4.41863	0.468955	0.000190158
																							Mrps28	2.81381	0.317302	0.000721598
																							Mrps33	2.85634	0.468618	0.00202572
																							Mrps36	-0.249524	1.08788	3.10178e-06
																							Mrps6	3.19949	0.465762	7.73618e-05
																							Mt2	5.64498	0.525748	0.000200985
																							Mt3	7.97817	0.478458	0.00136162
																							Mterf1b	-0.0673989	0.444602	0.0290656
																							Mutyh	0.0704056	0.511836	0.0187149
																							Myl12b	7.34018	0.360847	7.30082e-05
																							Myl6b	4.35828	0.336431	0.00881373
																							Myl9	2.59071	0.51372	0.00316541
																							Nadsyn1	1.46978	0.326097	0.00932553
																							Nat8	-0.14827	0.437884	0.0129242
																							Nat8f3	0.824008	0.771999	2.4642e-06
																							Nat8f5	-0.283433	1.69545	3.24523e-08
																							Nbdy	4.01826	0.347035	0.00016738
																							ND3	5.30177	0.626439	0.000668148
																							ND4L	3.70466	0.65397	0.00623661
																							Ndufa1	5.12139	0.413369	0.00114343
																							Ndufa4	6.82437	0.43958	4.83658e-05
																							Ndufa7	4.98605	0.416134	0.000265319
																							Ndufb4	0.423947	0.619401	0.0072272
																							Ndufs5	5.01347	0.303226	0.041119
																							Ndufs6b	1.05161	0.362573	0.0414592
																							Nedd8	4.90138	0.388309	0.001757
																							Neil1	2.26853	0.577991	0.000261401
																							Nek3	0.375055	0.321152	0.0375469
																							Ngf	0.714648	0.614378	6.15332e-06
																							Nhej1	-0.0961963	0.382572	0.0289648
																							Nme6	1.47992	0.361108	0.000177184
																							Nop10	4.24192	0.546688	0.000160377
																							Npm3	0.120548	0.424899	0.00388382
																							Npy	5.38825	0.543721	0.00530717
																							Nr2c2ap	0.321632	0.66279	0.00486546
																							Nradd	-0.182943	0.705424	0.00057205
																							Nup35	1.25474	0.453122	0.000694202
																							Nupr1	1.52977	0.368805	0.0164131
																							Nxf1	4.97213	0.390444	0.00011623
																							Nxt1	2.38349	0.331301	0.000227944
																							Oaz1	4.67075	0.340085	0.015087
																							Opalin	3.46205	0.524772	0.0122873
																							Ovgp1	0.707828	0.660821	0.00860268
																							Pacrg	3.18386	0.336674	0.000372966
																							Pantr1	4.45267	0.41968	0.00260436
																							Paxx	4.49844	0.342288	0.000137295
																							Pcgf1	2.1041	0.450484	5.19929e-05
																							Pdcd10	2.72897	0.361197	0.00321795
																							Pdgfrl	-0.471828	0.652942	0.00585619
																							Pdlim7	5.00055	0.316935	0.00798479
																							Pdrg1	4.56608	0.40244	0.000276848
																							Pdzd11	4.14146	0.316501	0.000846382
																							Pdzd7	2.52607	0.347429	0.0309956
																							Pet100	3.30358	0.359983	0.00821935
																							Phf5a	3.88553	0.388019	1.1942e-06
																							Phpt1	4.96479	0.310148	0.000685997
																							Pim1	2.1757	0.373274	0.0391246
																							Pip5kl1	1.71403	0.509512	0.0149995
																							Pkn3	0.177395	0.375592	0.0442607
																							Plgrkt	2.24192	0.420361	6.59612e-05
																							Plin4	2.08911	0.905121	0.048202
																							Plvap	2.76363	0.476941	0.000256366
																							Pnoc	2.5043	0.416532	0.00191662
																							Polr2h	2.92023	0.514124	1.47736e-05
																							Polr2i	3.22177	0.438802	3.42106e-05
																							Polr2j	3.99715	0.462342	8.66017e-05
																							Polr2l	2.80158	0.354775	0.0002674
																							Pon2	5.33399	0.745577	1.63332e-14
																							Pparg	1.528	0.456754	0.0380981
																							Ppia	2.81235	1.18029	9.29652e-07
																							Ppif	3.94047	0.329171	4.13922e-05
																							Ppox	3.50221	0.311545	0.00439433
																							Prkd2	2.37472	0.339005	0.0141275
																							Psenen	1.14999	0.70905	0.00054639
																							Psma4	4.80951	0.358897	0.000485171
																							Psma5	1.75585	0.840376	8.47499e-05
																							Ptgds	8.78496	0.566352	0.0251386
																							Ptges3l	0.703569	0.325249	0.0402776
																							Ptgs2	4.11152	0.410914	0.0274564
																							Pthlh	1.13387	0.528324	0.00244352
																							Pttg1	3.76892	0.557002	0.000151268
																							Qtrt1	2.73297	0.374937	0.000457662
																							R74862	1.80475	0.342619	0.00265495
																							Rad52	2.93577	0.328503	0.000574024
																							Ramp2	3.21583	0.368304	0.000497616
																							Ranbp3l	2.47867	0.383496	0.025229
																							Rasd1	2.10539	0.644882	0.00438968
																							Rbm3	2.64828	0.423793	0.0160776
																							Rbp1	2.92742	0.552483	0.000239057
																							Reep4	0.853501	0.301354	0.0318658
																							Resp18	5.46491	0.367844	0.00178008
																							Rgs16	3.54248	0.454755	0.0149635
																							Rhebl1	1.84822	0.383539	0.00906771
																							Rian	7.73306	0.322792	0.000484314
																							Rnf7	4.91942	0.305814	0.000259783
																							Rpa3	1.18228	0.737999	2.78205e-07
																							Rpain	2.50482	0.387842	0.0009109
																							Rpl11	0.882123	0.926346	4.32865e-06
																							Rpl17-ps9	-0.309169	0.589542	0.00565941
																							Rpl19	1.88138	1.08718	3.5298e-05
																							Rpl22l1	1.79799	0.552618	0.00611373
																							Rpl26	4.10841	0.523232	0.0230817
																							Rpl31-ps9	-0.433738	1.27439	2.171e-05
																							Rpl9	0.276948	0.559722	0.00314171
																							Rpp21	2.9074	0.334513	0.00733296
																							Rpp25l	3.07128	0.364159	3.67461e-06
																							Rps23	0.812144	0.57806	0.00517319
																							Rps27	0.960767	0.363234	0.0291492
																							Rps3a1	3.98387	0.450771	0.023179
																							Rps7	1.23999	0.535858	0.00596158
																							Rpusd4	2.48764	0.33353	0.000182347
																							Rsrp1	6.85242	0.34978	0.0134564
																							Rtl8c	6.8971	0.306078	0.000131823
																							S100a1	4.96852	0.353535	0.00177833
																							S100a11	-0.359132	0.574452	0.0104465
																							S100b	6.06447	0.378833	0.001216
																							Sag	0.991283	0.358702	0.0203219
																							Scml2	-0.196541	0.462922	0.0255683
																							Selenom	5.69044	0.305982	0.00142172
																							Sem1	4.48728	0.374086	1.22536e-05
																							Serinc2	2.70076	0.81465	0.00937165
																							Serpinb6b	-0.129133	0.58941	0.0186493
																							Sertad1	3.24559	0.461883	0.00527048
																							Sertad3	1.12115	0.457295	0.00158706
																							Sgce	4.35455	0.375383	4.49628e-06
																							Sgk1	5.91639	0.421449	0.0376869
																							Sh2d7	1.09403	0.45916	0.00884395
																							Shh	1.97781	0.426364	0.00508015
																							Sigmar1	5.24108	0.351254	0.00585322
																							Six5	1.33447	0.327369	0.0288346
																							Slc25a47	0.812001	0.568098	0.00870345
																							Slc39a2	1.79017	0.595831	0.0434855
																							Slc50a1	3.80079	0.414533	2.06108e-05
																							Slc6a16	-0.522716	0.650504	0.0205218
																							Slirp	2.96158	0.381704	0.00708509
																							Smco4	0.555388	0.512752	0.00726214
																							Smim18	1.45111	0.454411	0.0119
																							Smim26	2.49303	0.52159	0.000108562
																							Smim3	2.56319	0.392033	0.0186087
																							Smim8	2.56271	0.517265	1.16742e-05
																							Sncg	0.211035	0.533491	0.042493
																							Snhg1	1.55916	0.85044	1.15518e-05
																							Snhg10	0.339356	0.467601	0.0147179
																							Snhg12	3.41055	0.346132	0.000460071
																							Snhg15	-0.195506	0.686758	0.000425223
																							Snhg20	2.68419	0.523099	0.00487222
																							Snhg5	1.77061	0.430684	0.000282759
																							Snhg7	0.567722	0.566999	0.00272855
																							Snora28	0.0392387	0.70651	0.000493712
																							Snord104	-0.629171	0.848656	0.0119949
																							Snord96a	-0.329917	0.610996	0.0269567
																							Snrpc	1.18644	0.562963	0.000635714
																							Snrpd2	4.467	0.362846	0.0172325
																							Snrpg	0.153155	0.530091	0.0262369
																							Sox2ot	3.7624	0.557981	0.026582
																							Spag4	1.20035	0.360492	0.016514
																							Spcs1	5.11681	0.307384	0.000302535
																							Sphk1	1.82467	0.641366	0.00341822
																							Srarp	0.600297	0.505726	0.003612
																							Srp14	5.63966	0.309469	0.000665334
																							Ssbp1	1.93261	0.370284	0.00372266
																							Sst	7.13702	0.406347	0.00109622
																							Stap2	-0.0752203	0.417157	0.0458873
																							Stx4a	5.43662	0.363723	2.4739e-05
																							Supt4a	3.17893	0.461957	0.00010895
																							Surf2	3.77912	0.365714	2.04478e-05
																							Tac2	2.37871	0.335517	0.0352512
																							Taf1a	3.03653	0.303654	0.00648558
																							Tagln	2.14348	0.547483	0.0336479
																							Tcea2	4.17981	0.312353	0.00788211
																							Tceanc2	4.41765	0.514305	0.000273193
																							Tdp1	3.28863	0.820172	4.34625e-15
																							Tgds	1.4658	0.316597	0.00798226
																							Timm10	3.54671	0.43722	0.000163911
																							Timm21	2.34425	0.369412	0.000741603
																							Timm8b	4.99916	0.388953	0.000253847
																							Tinagl1	2.87428	0.34699	0.0426197
																							Tm6sf2	-0.207959	0.724801	0.048318
																							Tmem128	3.66205	0.308802	0.0014248
																							Tmem216	1.81267	0.325234	0.00816659
																							Tmem256	4.45357	0.356126	0.00104252
																							Tmem258	3.74058	0.529413	7.83103e-05
																							Tmem267	2.86959	1.84583	3.46309e-10
																							Tmem91	3.36725	0.409895	0.0217131
																							Tnfaip2	1.60769	0.410637	0.0042492
																							Tnfaip6	2.47171	0.418059	0.023392
																							Tnfrsf12a	1.6411	0.434396	0.0196145
																							Tnfrsf25	1.41995	0.872324	0.0299273
																							Tom1	-0.214549	0.453032	0.0239125
																							Tomm5	3.66054	0.368217	0.000904316
																							Trappc1	3.94223	0.510397	0.00015559
																							Trappc2	3.35963	0.339969	0.000218485
																							Triap1	3.43101	0.338432	0.000201427
																							Trip10	2.85224	0.457617	0.00766871
																							Tyw5	2.62039	0.302931	0.00276756
																							U2af1	1.34346	0.382755	0.0215373
																							Uba52	3.26675	0.437703	0.00225382
																							Ublcp1	3.88988	0.331226	0.00354803
																							Uckl1	3.56934	0.332664	0.000118679
																							Uimc1	2.48952	0.334047	0.00171
																							Uqcrb	4.046	0.555638	5.70466e-05
																							Vps28	5.85125	0.304216	3.6665e-05
																							Wdr83os	4.03695	0.426583	0.000872089
																							Wdyhv1	3.30182	0.325831	0.0008547
																							Zbtb8os	1.25048	0.529987	8.8707e-05
																							Zcchc9	2.69353	0.336669	0.000271132
																							Zcrb1	4.81192	0.300094	0.000255867
																							Zfas1	3.66903	0.460822	0.0003966
																							Zfp131	4.92256	0.42557	3.27454e-09
																							Zfp133-ps	0.491394	0.433008	0.00694941
																							Zfp335os	0.665403	0.503554	5.08139e-05
																							Zfp97	0.705575	0.682151	8.83702e-05
																							Znhit3	3.52433	0.305035	0.00529968
																							Znrd1	2.92883	0.3791	4.46663e-05
