# Supplementary material for: Trem2 deficiency differentially affects phenotype and transcriptome of human APOE3 and APOE4 mice
Source: Mol Neurodegener. 2020 Jul 23;15:41. doi: 10.1186/s13024-020-00394-4 (PMC7379780; doi:10.1186/s13024-020-00394-4)
Supplement: Supplementary file 9 — Additional file 9: Supplemental-Table 3. APOE-Isoform-GO terms. [file 13024_2020_394_MOESM9_ESM.xlsx]

## Sheet: APP.E4 vs APP.E3
Upregulated in APP/E4 vs APP/E3		SYMBOL	logCPM_APP_E3.Trem2ko.APP_E3.T2wt	logFC_APP_E4.T2wt.APP_E3.T2wt	PValue_APP_E4.T2wt.APP_E3.T2wt		Category	Term	Count	%	PValue	Genes	List Total	Pop Hits	Pop Total	Fold Enrichment	Bonferroni	Benjamini	FDR			Downregulated in APP/E4 vs APP/E3		SYMBOL	logCPM_APP_E3.Trem2ko.APP_E3.T2wt	logFC_APP_E4.T2wt.APP_E3.T2wt	PValue_APP_E4.T2wt.APP_E3.T2wt		Category	Term	Count	%	PValue	Genes	List Total	Pop Hits	Pop Total	Fold Enrichment	Bonferroni	Benjamini	FDR
		43525	5.55939	0.33509	0.000369559		GOTERM_BP_DIRECT	GO:0007156~homophilic cell adhesion via plasma membrane adhesion molecules	32	2.79232	2.39158e-10	PCDHA6, PCDHA8, PCDHA2, PCDH20, PCDHGA9, PCDHGA8, PCDHGA7, CDH2, PCDHAC2, PCDHAC1, CDH6, PCDHB18, FAT4, PCDHB16, PCDHA10, PCDHA11, PCDHA12, KIRREL3, PCDHGB7, PCDH12, PCDHB2, PTPRT, IGSF9B, PCDH17, PCDHGB2, PCDH19, PCDHB21, CDH13, CDH18, CDH19, TENM3, DSC3	934	163	18082	3.80069	8.27247e-07	8.27247e-07	4.37472e-07					Gm20186	1.69696	-8.36011	2.68899e-32		GOTERM_BP_DIRECT	GO:0055114~oxidation-reduction process	76	5.32959	1.11748e-07	MRPS36, LDHB, EHHADH, SNCA, CYC1, LDHD, PRDX5, PPOX, PRDX2, UQCRQ, PDHB, HPDL, NDUFS7, NDUFS6, GPX1, UQCR10, MSRA, NDUFS5, NDUFS4, IDH3G, FXN, GPX4, SRD5A3, ALOX12B, SRD5A1, SMOX, SPR, HADH, COX15, SDR39U1, CYP11A1, DECR2, NDUFC2, CYB5A, NDUFC1, GRHPR, CBR3, GMPR, TECR, DHRS3, DHRS4, DNAJC24, H2-KE6, UQCRB, HIGD2A, PYCRL, NDUFB6, FDX1, ETHE1, IFI30, TXN1, TYW5, SESN1, NDUFB2, CBR1, IDH2, NDUFA4, …	1074	676	18082	1.89282	0.000373838	0.000373838	0.000203667
		1700020D05Rik	-0.634112	0.853615	0.00664759		GOTERM_BP_DIRECT	GO:0045109~intermediate filament organization	9	0.78534	5.43592e-06	KRT6A, GFAP, DES, KRT6B, KRT17, AGFG1, KRT2, DSP, KRT10	934	21	18082	8.29703	0.0186272	0.00935739	0.00994301					Ighg2c	1.17954	-6.73782	1.62516e-19		GOTERM_BP_DIRECT	GO:0006915~apoptotic process	63	4.41795	2.76579e-06	ZFP385A, MRPL41, RASSF7, CITED1, TRIAP1, CASP6, GPX1, MYD88, DYNLL1, HTRA2, MAP3K8, ACIN1, BCL7B, CIB1, NUDT2, CCKBR, CST3, POLB, PIM3, BCL2L12, CDK5, DDIT3, MIEN1, PDCD5-PS, EMC4, GADD45G, MFSD10, GADD45B, PPP1R15A, BID, DPF2, SIVA1, ING4, POLR2G, CCK, TNFRSF12A, YPEL3, RTKN, BEX3, KRT20, ZC3H8, DAD1, ZC3H12A, FAIM, PHLDA3, GAPDH, TRAF5, SRGN, TRP53, SRA1, NR4A1, GJB6, BAD, TRADD, LSP1, PPIF, PL…	1074	570	18082	1.86084	0.00921166	0.00461649	0.0050407
Log2 FC>0.3		1700020I14Rik	6.72822	0.390159	0.00983556		GOTERM_BP_DIRECT	GO:0007155~cell adhesion	50	4.363	5.50207e-06	TLN2, PCDHGA8, FERMT1, CNTNAP5C, CNTNAP5A, CNTNAP5B, NRCAM, CD44, NEGR1, KIRREL3, CNTN5, PTPRU, PRKCE, CTNNA3, NCAM1, NCAM2, CD36, CD33, LSAMP, RELN, NCAN, OLFM4, PCDH20, ASTN1, COL28A1, ITGB5, CDH2, CD24A, SCARF2, CDH6, LGALS3BP, ITGAX, PCDHB18, FAT4, TNR, COL6A4, GPNMB, COL4A3, NLGN1, PCDH12, ITGA4, IGSF9B, PCDH17, PCDH19, CDH13, PKP1, NPHS1, TENM3, DSC3, PERP	934	485	18082	1.99585	0.0188517	0.00632382	0.010064			Log2 FC>0.3		Cbln3	1.33799	-4.93009	2.3899e-10		GOTERM_BP_DIRECT	GO:0006749~glutathione metabolic process	14	0.981767	3.72862e-06	GSTM1, GPX1, CTH, GSTA4, GSTK1, GPX4, ETHE1, GSTT1, GSTT2, GSTT3, SOD1, GSTM5, GSTP2, GSTM7	1074	49	18082	4.81032	0.0123985	0.00415003	0.00679542
pValue<0.05		1700086L19Rik	4.79103	0.561316	5.27348e-07		GOTERM_BP_DIRECT	GO:0070374~positive regulation of ERK1 and ERK2 cascade	24	2.09424	0.000107835	OPRM1, EGFR, TNFAIP8L3, ERBB4, BRAF, C3, CCL9, ESR1, FGF10, TLR4, GPER1, PTEN, CCL6, KDR, HCRTR1, CD36, GPR55, CD44, ARRB1, PDGFRA, CAMK2D, NPSR1, GPNMB, FGF2	934	188	18082	2.47146	0.311349	0.089039	0.19707			pValue<0.05		Gm8210	0.466581	-4.7736	1.59552e-11		GOTERM_BP_DIRECT	GO:0034475~U4 snRNA 3'-end processing	6	0.420757	3.51123e-05	EXOSC8, EXOSC9, EXOSC6, EXOSC7, EXOSC5, EXOSC3	1074	8	18082	12.6271	0.110849	0.0289448	0.0639749
		2310057J18Rik	-0.646058	8.6058	6.38297e-05		GOTERM_BP_DIRECT	GO:0071805~potassium ion transmembrane transport	15	1.3089	0.000199551	KCNMA1, SLC9A7, KCND3, KCNB2, KCNB1, KCNA3, KCNK10, KCNK9, KCNQ3, KCNS2, KCNH7, KCNG3, KCNQ2, KCNG1, KCNH5	934	90	18082	3.22662	0.498582	0.128956	0.364393					Clcnka	-0.826408	-4.08615	6.47103e-05		GOTERM_BP_DIRECT	GO:0006979~response to oxidative stress	22	1.54278	3.64107e-05	TRP53, ALAD, ATOX1, CST3, NEIL1, MSRB1, PRDX5, PRDX2, SDHAF3, SOD1, MSRB2, PARK7, PPIF, GPX1, XPA, MSRA, MUTYH, GPX4, PON2, PEBP1, CYGB, MT3	1074	133	18082	2.78492	0.114703	0.024072	0.0663398
		2410021H03Rik	-0.649408	0.973345	0.00162844		GOTERM_BP_DIRECT	GO:0034765~regulation of ion transmembrane transport	19	1.65794	0.0002009	KCNMA1, KCND3, CACNA2D1, KCNB2, CACNG8, SCN3B, KCNB1, KCNA3, KCNJ3, KCNS2, KCNQ3, KCNH7, CACNA1E, KCNG3, KCNQ2, CACNA1C, KCNG1, CACNA1B, KCNH5	934	135	18082	2.7247	0.500918	0.109374	0.366853					Ppp1r17	-0.861367	-2.79893	1.90609e-05		GOTERM_BP_DIRECT	GO:1902600~hydrogen ion transmembrane transport	8	0.56101	6.80732e-05	UQCR10, ATP6V0E, COX7B, COX8A, ATP5G3, ATP6V0B, COX15, UQCRB	1074	19	18082	7.0889	0.203701	0.0372519	0.123995
		2510009E07Rik	6.30518	0.321168	7.34995e-06		GOTERM_BP_DIRECT	GO:0007157~heterophilic cell-cell adhesion via plasma membrane cell adhesion molecules	11	0.95986	0.000279019	TENM4, FAT4, TENM1, TENM3, NLGN1, LGALS7, CDH2, ITGA4, CD24A, IL1RAPL1, SCARF2	934	52	18082	4.09533	0.619117	0.128809	0.509158					Mrto4-ps2	-0.694116	-2.61149	1.17927e-08		GOTERM_BP_DIRECT	GO:0034427~nuclear-transcribed mRNA catabolic process, exonucleolytic, 3'-5'	6	0.420757	7.513e-05	EXOSC8, EXOSC9, EXOSC6, EXOSC7, EXOSC5, EXOSC3	1074	9	18082	11.2241	0.222284	0.0352763	0.13684
		2610507I01Rik	4.19616	0.443276	0.0186691		GOTERM_BP_DIRECT	GO:0006813~potassium ion transport	18	1.57068	0.000285065	KCNMA1, SLC9A7, KCND3, ATP4A, SLC12A2, KCNB2, KCNB1, KCNA3, KCNJ3, KCNS2, KCNK9, KCNQ3, SLC24A4, KCNH7, KCNG3, KCNQ2, KCNG1, KCNH5	934	127	18082	2.7439	0.627001	0.115977	0.520162					1700030C10Rik	-0.450182	-2.12214	1.1036e-06		GOTERM_BP_DIRECT	GO:0071028~nuclear mRNA surveillance	6	0.420757	7.513e-05	EXOSC8, EXOSC9, EXOSC6, EXOSC7, EXOSC5, DXO	1074	9	18082	11.2241	0.222284	0.0352763	0.13684
		2900055J20Rik	2.75175	0.636497	4.38589e-05		GOTERM_BP_DIRECT	GO:0006816~calcium ion transport	19	1.65794	0.00034663	SLC8A1, CACNA2D1, CASR, TRPC5, CACNG8, GRIN2A, MCU, GRIN3A, ITPR2, ATP2B4, SLC24A4, GRIN2B, ATP2A1, CAMK2D, CACNA1E, PPP3CA, CALCRL, CACNA1C, CACNA1B	934	141	18082	2.60876	0.698565	0.124749	0.632165					Uncx	-1.79954	-1.97371	0.0387373		GOTERM_BP_DIRECT	GO:0008380~RNA splicing	31	2.17391	9.92196e-05	NCBP2, ZMAT5, LSM8, PPIL1, CWC15, SNRPD2, ZCRB1, SF3B5, FRG1, PQBP1, LSM4, MAGOHB, LSM3, LSM2, ACIN1, LSM1, GEMIN7, USB1, MAGOH, U2AF1L4, WDR83, EIF4A3, SRSF5, SRSF4, CLASRP, BRDT, THOC7, SNRPA, RBM38, PHF5A, SNRNP25	1074	241	18082	2.16564	0.282517	0.0406513	0.180679
		2900097C17Rik	10.9059	0.30161	0.00234292		GOTERM_BP_DIRECT	GO:2000463~positive regulation of excitatory postsynaptic potential	8	0.69808	0.000433903	NETO2, GSK3B, NLGN1, GRIN2A, RELN, SHANK1, RIMS1, PTEN	934	28	18082	5.53136	0.777136	0.139395	0.790732					Vill	1.68049	-1.97348	5.12384e-05		GOTERM_BP_DIRECT	GO:0000398~mRNA splicing, via spliceosome	19	1.3324	0.000101571	NCBP2, LSM8, LSM7, CWC15, ZCRB1, SF3B5, SF3A2, BUD31, U2AF1L4, UBL5, WDR83, METTL3, RBMX2, SNRPA, LSM3, PHF5A, SNRNP70, LSM2, SNRPG	1074	112	18082	2.85613	0.288141	0.0370598	0.184958
		4632415L05Rik	4.85983	0.364095	1.28676e-08		GOTERM_BP_DIRECT	GO:0060048~cardiac muscle contraction	10	0.8726	0.000679217	ACTC1, SLC8A1, MYL2, MYL3, SCN3B, CAMK2D, MYH7, MYH6, TTN, TNNI2	934	48	18082	4.03328	0.904651	0.192373	1.23517					AA465934	1.16627	-1.84858	3.33643e-08		GOTERM_BP_DIRECT	GO:0009060~aerobic respiration	10	0.701262	0.000370894	UQCR10, COX11, FXN, COX20, BLOC1S1, COX6A2, COX6A1, UQCRB, MTFR1, SIRT3	1074	39	18082	4.31696	0.710975	0.11673	0.673822
		4930513N10Rik	0.0440445	0.359864	0.0487479		GOTERM_BP_DIRECT	GO:0060291~long-term synaptic potentiation	10	0.8726	0.000794521	GFAP, BRAF, GRIN2B, TNR, MECP2, NLGN1, GRIN2A, RELN, RIMS1, PTEN	934	49	18082	3.95097	0.93603	0.20476	1.44341					Erdr1	0.909239	-1.66622	0.000357428		GOTERM_BP_DIRECT	GO:0006810~transport	143	10.0281	0.000374883	NCBP2, ATP1B1, ATOX1, CHMP4B, CHMP6, UNC50, CRABP2, TRAPPC2L, AQP6, MVB12A, UQCR10, SLC25A29, CYGB, NUP37, RAB26, SLC25A26, SLC8B1, SAR1B, SCAMP3, SLCO4A1, MAGOH, CHP2, TIMM8B, ERGIC3, NME4, LHFPL5, VAMP8, TRAPPC1, DYNLRB1, HIGD2A, COPZ2, FXYD1, CHMP2A, FXYD2, KCNMB4, BBS5, CLCN2, SCN1B, FDX1, MTX2, TXN1, NAPA, SNX3, FXYD5, FXYD7, ATP6V0B, ATP6V0E, OAZ1, TOMM6, TOMM5, TIMM10B, GABARAPL2, UNC119, …	1074	1822	18082	1.32139	0.714808	0.10779	0.681044
		4930515G01Rik	0.340192	0.544505	0.0119407		GOTERM_BP_DIRECT	GO:0006355~regulation of transcription, DNA-templated	151	13.1763	0.00084287	MEF2A, ZFP738, ZFP334, FOXO1, CBX3, RORB, USP51, ZFP92, ZFP935, WNT1, ZFP933, CSNK2A1, RNF38, CIITA, ZFP626, ZHX1, MECP2, ZHX3, ZFP78, GRHL1, TOX3, ZFP799, CARF, UHRF1, PRDM9, ZFP120, ARRB1, ASCC3, IGSF1, PARP14, ZFP791, ZZZ3, SMARCA1, EIF2AK2, GM14288, ERBB4, IGF2BP3, ZFP619, ZFP458, ZFP758, ZFP759, NR2C2, ZFP455, AHRR, CNOT6L, RUNX1, LHX9, PLAG1, KLF6, KLF7, TRIP4, KLF12, KLF13, ASXL1, PTPN14, …	934	2279	18082	1.28272	0.945889	0.200975	1.53061					Nat8f5	-0.283433	-1.47775	1.31504e-06		GOTERM_BP_DIRECT	GO:0045926~negative regulation of growth	6	0.420757	0.000406334	ING4, IDH3G, BBC3, MT2, MT1, ALOX8	1074	12	18082	8.41806	0.743306	0.107137	0.737982
		4931440F15Rik	-0.28926	0.532861	0.01401		GOTERM_BP_DIRECT	GO:0070509~calcium ion import	7	0.61082	0.000878961	SLC8A1, CASR, ATP2A1, CASK, CACNA1E, CACNA1C, CACNA1B	934	23	18082	5.8921	0.952245	0.195281	1.59565					Sox2ot	3.7624	-1.45319	2.07924e-07		GOTERM_BP_DIRECT	GO:0006123~mitochondrial electron transport, cytochrome c to oxygen	6	0.420757	0.000406334	COX8A, COX6A2, COX4I2, COX4I1, COX6A1, COX5B	1074	12	18082	8.41806	0.743306	0.107137	0.737982
		4932438A13Rik	6.76785	0.647939	5.12885e-06		GOTERM_BP_DIRECT	GO:0016477~cell migration	22	1.91972	0.000889603	ERBB4, APC2, NANOS1, PEAK1, ASTN1, ARHGAP35, CDH2, ITGA4, MMP14, PTEN, CD24A, KDR, CD44, GSK3B, PDGFRA, ZRANB1, RELN, CLASP2, BC067074, NRG1, LCP1, APC	934	191	18082	2.22992	0.953972	0.185543	1.61482					G530011O06Rik	-0.190904	-1.4235	0.00357		GOTERM_BP_DIRECT	GO:0010038~response to metal ion	6	0.420757	0.000406334	CUTA, TRP53, ALAD, MT2, MT1, MT3	1074	12	18082	8.41806	0.743306	0.107137	0.737982
		4933433G19Rik	-0.0166603	0.460638	0.0058289		GOTERM_BP_DIRECT	GO:0042060~wound healing	14	1.22164	0.00105243	EGFR, OPRM1, KRT6A, S100A8, MAP3K1, NF1, ARHGEF19, PDGFRA, DSP, FGF10, EPB41L4B, DCN, FGF2, PLAU	934	94	18082	2.88337	0.973807	0.203591	1.90771					Cnn1	-1.03084	-1.41556	0.0018881		GOTERM_BP_DIRECT	GO:0051591~response to cAMP	11	0.771388	0.000714154	FOS, NDUFS4, DUSP1, PER1, PEBP1, SPARC, FOSB, VGF, JUNB, CITED1, PLA2G5	1074	51	18082	3.63132	0.908408	0.167963	1.29361
		5330434G04Rik	2.481	0.326715	0.00116196		GOTERM_BP_DIRECT	GO:0060736~prostate gland growth	5	0.4363	0.00115136	PLAG1, AR, PRLR, UBE3A, PTEN	934	10	18082	9.67987	0.981405	0.208957	2.08525					En2	0.14947	-1.41312	0.000108226		GOTERM_BP_DIRECT	GO:0006397~mRNA processing	35	2.45442	0.000800318	NCBP2, ZMAT5, LSM8, PPIL1, CWC15, SNRPD2, ZCRB1, SF3B5, METTL3, FRG1, PQBP1, LSM4, MAGOHB, LSM3, LSM2, ACIN1, LSM1, GEMIN7, TSEN34, USB1, MAGOH, SF3A2, U2AF1L4, WDR83, EIF4A3, SRSF5, SRSF4, CLASRP, BRDT, THOC7, SNRPA, RBM38, CPSF4, PHF5A, SNRNP25	1074	322	18082	1.83001	0.931364	0.174159	1.44862
		5730405O15Rik	-0.0234557	0.603645	0.00810432		GOTERM_BP_DIRECT	GO:0030154~cell differentiation	61	5.32286	0.00127783	MEF2A, ELF4, IMPACT, NR6A1, CSPG4, FOXO1, ILDR2, SLFN5, ZEB1, TTLL7, ACVR1C, PBXIP1, PTBP3, SEMA3A, FGF2, ZFP35, EFNB3, BRAF, SOX11, KRTDAP, ZHX3, CDK6, GPER1, PTPRU, SLIT1, PURB, PURA, SLIT3, HUWE1, SPAST, CPLX2, TDRD6, AGFG1, ARHGEF28, DIAPH2, NHS, RIMS1, NR2C2, CFAP54, SMOC1, MARF1, AGO2, STRBP, DCX, C1GALT1, OBSCN, SLCO4C1, NTNG2, LRGUK, SHANK1, FZD5, GAS7, KDR, THSD7A, TENM4, GSK3B, TENM3, R…	934	780	18082	1.51403	0.988	0.217854	2.31178					Arhgef33	-0.168173	-1.40619	9.16507e-05		GOTERM_BP_DIRECT	GO:0043928~exonucleolytic nuclear-transcribed mRNA catabolic process involved in deadenylation-dependent decay	5	0.350631	0.00122097	EXOSC8, EXOSC9, EXOSC7, EXOSC5, EXOSC3	1074	9	18082	9.3534	0.983225	0.238545	2.20204
		6530402F18Rik	4.46277	0.470304	0.000658889		GOTERM_BP_DIRECT	GO:0002224~toll-like receptor signaling pathway	6	0.52356	0.00133067	TLR3, TLR4, TLR7, CD180, TLR9, TRAF3	934	17	18082	6.83285	0.990007	0.215268	2.40629					Wdfy1	4.45814	-1.36864	3.33056e-08		GOTERM_BP_DIRECT	GO:0006366~transcription from RNA polymerase II promoter	19	1.3324	0.00135439	POLR2H, POLR2G, SNAPC5, POLR2F, EGR2, POLR2E, POLR2L, POLR2J, LMO4, POLR2I, GTF2H3, FOSB, MED21, JUNB, FOS, MED4, GTF2A2, TFAP2B, KLF4	1074	138	18082	2.31802	0.989272	0.246804	2.43988
		6720489N17Rik	1.08906	0.386049	0.00217069		GOTERM_BP_DIRECT	GO:0007416~synapse assembly	9	0.78534	0.00191609	PCDHB16, MECP2, NLGN1, SPTBN2, CDH2, NRG1, PLXND1, PTEN, KIRREL3	934	45	18082	3.87195	0.998685	0.282301	3.44747					Krt12	4.29883	-1.35534	2.70928e-05		GOTERM_BP_DIRECT	GO:0090200~positive regulation of release of cytochrome c from mitochondria	8	0.56101	0.00154948	PPIF, PDCD5-PS, BID, TRP53, BBC3, BAX, MLLT11, BAD	1074	30	18082	4.48963	0.99442	0.263031	2.78664
		8030462N17Rik	5.06132	0.387618	1.11713e-05		GOTERM_BP_DIRECT	GO:0060079~excitatory postsynaptic potential	8	0.69808	0.0021347	OPRM1, PPP1R9A, GRIN2B, MECP2, GRIN2A, GHRL, PPP3CA, DGKI	934	36	18082	4.30217	0.999384	0.296714	3.8336					Snord104	-0.629171	-1.34308	0.000148		GOTERM_BP_DIRECT	GO:0045039~protein import into mitochondrial inner membrane	4	0.280505	0.00190345	TIMM10, NDUFA13, TIMM13, TIMM22	1074	5	18082	13.4689	0.998296	0.298242	3.41285
		9130023H24Rik	1.63146	0.383007	0.000661664		GOTERM_BP_DIRECT	GO:0007252~I-kappaB phosphorylation	5	0.4363	0.00249785	TLR3, TLR4, ERC1, TLR7, TLR9	934	12	18082	8.06656	0.999825	0.325121	4.47176					2810029C07Rik	2.53912	-1.33976	1.02667e-11		GOTERM_BP_DIRECT	GO:0071038~nuclear polyadenylation-dependent tRNA catabolic process	4	0.280505	0.00190345	EXOSC8, EXOSC9, EXOSC7, EXOSC3	1074	5	18082	13.4689	0.998296	0.298242	3.41285
		9230114K14Rik	1.23082	0.320814	0.038015		GOTERM_BP_DIRECT	GO:0050804~modulation of synaptic transmission	7	0.61082	0.00263135	GRM3, GRIA1, TNR, NLGN1, GRIN2A, RELN, PPP3CA	934	28	18082	4.83994	0.99989	0.327164	4.70536					Gapdh-ps15	-0.282184	-1.3386	6.47922e-05		GOTERM_BP_DIRECT	GO:0071035~nuclear polyadenylation-dependent rRNA catabolic process	4	0.280505	0.00363895	EXOSC8, EXOSC9, EXOSC7, EXOSC3	1074	6	18082	11.2241	0.999995	0.473765	6.42837
		9330182L06Rik	5.70354	0.369532	1.32238e-06		GOTERM_BP_DIRECT	GO:0002376~immune system process	34	2.96684	0.00280058	BPIFB1, ZC3HAV1, S100A8, C3, S100A9, RSAD2, TLR3, TLR4, HP, TLR7, TLR9, NLRC5, NAIP2, TAP1, NRROS, IIGP1, TRAF6, TRAF3, PIK3CG, TLR12, CFB, ANXA1, TRIM25, GPER1, PRKCE, H2-Q7, AIM2, CD180, IFIT1, KRT16, FYN, EIF2AK2, SSC5D, ADAR	934	383	18082	1.71862	0.999939	0.332489	5.00069					Car8	3.77202	-1.3276	2.49874e-06		GOTERM_BP_DIRECT	GO:0048511~rhythmic process	17	1.19215	0.00376016	TRP53, SRRD, PPARG, RELB, CIART, HES7, U2AF1L4, CDK5, ATF4, NR1D1, METTL3, TIMELESS, DBP, ID1, PER1, ID3, BHLHE40	1074	128	18082	2.23605	0.999997	0.467547	6.63563
		9430083A17Rik	2.21213	0.352434	0.0141058		GOTERM_BP_DIRECT	GO:0051260~protein homooligomerization	21	1.83246	0.00302099	KCNMA1, EEF1A1, OLFM4, KCND3, KCNB2, KCNB1, GLRA3, ATL3, NLGN1, AQP4, KCNA3, RNF213, KCNS2, TSC2, CLDN1, APAF1, KCTD16, KCNG3, LGI1, SPAST, KCNG1	934	197	18082	2.06373	0.999971	0.342044	5.38405					Egr2	4.02217	-1.30761	0.0161468		GOTERM_BP_DIRECT	GO:0006360~transcription from RNA polymerase I promoter	5	0.350631	0.00415534	POLR2H, POLR2F, TAF1A, POLR2E, POLR2L	1074	12	18082	7.01505	0.999999	0.484936	7.30831
		A130040M12Rik	1.35912	1.06704	0.000694455		GOTERM_BP_DIRECT	GO:0033555~multicellular organismal response to stress	5	0.4363	0.00346181	NCAM1, NOS1, MECP2, PPP3CA, PTEN	934	13	18082	7.44606	0.999994	0.36957	6.14639					Snhg20	2.68419	-1.30408	6.55296e-10		GOTERM_BP_DIRECT	GO:0006383~transcription from RNA polymerase III promoter	6	0.420757	0.00421261	POLR2H, POLR2F, POLR2E, POLR2L, CRCP, POLR3D	1074	19	18082	5.31667	0.999999	0.473789	7.4054
		A530016L24Rik	-0.0129617	3.24668	7.10515e-16		GOTERM_BP_DIRECT	GO:0007626~locomotory behavior	14	1.22164	0.00371609	OPRM1, ASTN1, GRIN2A, STRN, PTEN, GRM5, PAK7, FIGN, RELN, CACNA1E, VPS13A, NRG1, NEGR1, CACNA1B	934	108	18082	2.5096	0.999997	0.379332	6.58348					Aqp6	-0.745967	-1.29297	0.00101779		GOTERM_BP_DIRECT	GO:0006783~heme biosynthetic process	6	0.420757	0.00421261	ALAD, FXN, ATPIF1, PPOX, SNX3, TMEM14C	1074	19	18082	5.31667	0.999999	0.473789	7.4054
		A830018L16Rik	6.73037	0.551253	2.83285e-11		GOTERM_BP_DIRECT	GO:0009615~response to virus	12	1.04712	0.00384423	ODC1, IFIT1, APOB, ZC3HAV1, XPR1, DDX60, RSAD2, TLR3, CDK6, EIF2AK2, TLR9, ADAR	934	84	18082	2.76568	0.999998	0.378622	6.80302					Ccl28	0.937125	-1.25046	0.00399316		GOTERM_BP_DIRECT	GO:0032543~mitochondrial translation	8	0.56101	0.00465899	MRPS18A, MRPS12, MRPS24, MRPS11, NDUFA7, MRPS21, MRPS6, MRPL57	1074	36	18082	3.74136	1	0.493061	8.15899
		A930002C04Rik	-0.46088	0.832024	0.00370156		GOTERM_BP_DIRECT	GO:0045359~positive regulation of interferon-beta biosynthetic process	4	0.34904	0.00409804	TLR3, TLR4, TLR7, TLR9	934	7	18082	11.0627	0.999999	0.387252	7.23642					Nr4a1	7.0388	-1.2423	0.00197391		GOTERM_BP_DIRECT	GO:0015031~protein transport	52	3.64656	0.00476702	CHMP4B, CHMP6, AP2S1, UNC50, AMN, MVB12A, NUP37, RAB26, SAR1B, RAMP2, SCAMP3, RAB4B, CHP2, TIMM44, TIMM8B, TIMM21, TIMM22, VAMP8, ITGB1BP1, RANGRF, SERP2, COPE, VPS29, CHMP2A, COPZ2, NXT1, RAB3A, SLC7A6OS, BBS5, MTX2, TIMM10, NAPA, SNX3, TIMM13, SFT2D1, TOMM6, TOMM5, APBA3, DNAJC19-PS, PEX14, UNC119, GABARAPL2, TIMM10B, MLC1, AP5S1, LIN7B, AP4S1, RABEP2, HSPB11, BET1L, SNX32, H2-DMA	1074	592	18082	1.47885	1	0.486338	8.34049
		A930007A09Rik	0.48264	0.37629	0.0185557		GOTERM_BP_DIRECT	GO:0055085~transmembrane transport	32	2.79232	0.00438279	SLC2A12, SLC5A3, SLC2A13, SLC16A14, SLC9A7, KCNA3, SLC26A1, KCNS2, KCNQ3, SLC24A4, TAP1, KCNG3, KCNQ2, KCNG1, KCNMA1, SLC8A1, KCND3, SLC12A2, TRPC5, KCNB2, KCNB1, ABCB7, TMEM245, ITPR2, ABCB4, SLC16A2, SLC16A7, KCNH7, CACNA1E, CACNA1C, CACNA1B, KCNH5	934	364	18082	1.70196	1	0.397367	7.72039					Bspry	-0.499711	-1.2331	0.00314787		GOTERM_BP_DIRECT	GO:0006284~base-excision repair	8	0.56101	0.00545764	XPA, MUTYH, UNG, NEIL1, GM21596, POLB, FEN1, RPA3	1074	37	18082	3.64024	1	0.519271	9.49284
		A930033H14Rik	1.21187	0.485705	0.00285595		GOTERM_BP_DIRECT	GO:0007411~axon guidance	17	1.48342	0.00438651	KLF7, EFNB3, SMAD4, ARHGAP35, CD24A, SLIT1, SLIT3, NRCAM, NCAM1, FYN, UNC5D, RELN, SEMA3A, UNC5C, EXT1, LGI1, NCAN	934	149	18082	2.20883	1	0.387696	7.7267					Fos	5.44079	-1.21595	0.0103413		GOTERM_BP_DIRECT	GO:0006122~mitochondrial electron transport, ubiquinol to cytochrome c	5	0.350631	0.00572299	UQCC3, UQCR10, CYC1, UQCRQ, UQCRB	1074	13	18082	6.47543	1	0.522228	9.93194
		AA388235	2.35225	0.392219	1.70313e-05		GOTERM_BP_DIRECT	GO:0045944~positive regulation of transcription from RNA polymerase II promoter	71	6.19546	0.00502076	MEF2A, ELF4, NR6A1, FOXO1, TLR3, CASK, FGF10, TLR4, ZEB1, TLR9, ZBTB38, WNT1, NLRC5, NRG1, AGAP2, TOP2A, FGF2, WWOX, EGFR, CIITA, AR, SOX11, ESR1, RB1, GPER1, GRHL1, NCL, CARF, NRIP1, ACVR2A, PRDM9, NCOA3, ARRB1, HIPK2, CLOCK, GLIS3, UBE3A, FOXM1, BMPR2, PRKDC, DCN, NR2C2, PHIP, REL, AGO2, TNKS, ZFP292, PPP3CA, TRAF6, RUNX1, PLAG1, KLF6, ZFP382, NOS1, KLF12, KLF13, ASXL1, MAML2, SMAD4, FZD5, ARID…	934	995	18082	1.38145	1	0.419625	8.79606					4833420G17Rik	4.23494	-1.20928	2.43612e-08		GOTERM_BP_DIRECT	GO:0034587~piRNA metabolic process	7	0.490884	0.00629767	POLR2H, POLR2G, POLR2F, POLR2E, POLR2J, HENMT1, POLR2I	1074	29	18082	4.06389	1	0.542927	10.876
		Abcb4	2.67127	0.319337	0.0439091		GOTERM_BP_DIRECT	GO:0014068~positive regulation of phosphatidylinositol 3-kinase signaling	10	0.8726	0.00535019	ERBB4, FYN, UBE3A, CBL, RELN, GPER1, DCN, NRG1, AGAP2, KDR	934	64	18082	3.02496	1	0.430104	9.34683					Gadd45g	3.68391	-1.17458	7.54645e-10		GOTERM_BP_DIRECT	GO:0009611~response to wounding	10	0.701262	0.00679738	GPX1, SRSF5, BAX, PEBP1, AURKA, ID3, MDK, CDK5, FABP5, GLI1	1074	58	18082	2.90278	1	0.557387	11.6893
		Abcb7	5.84141	0.363354	1.43088e-07		GOTERM_BP_DIRECT	GO:0031175~neuron projection development	16	1.39616	0.00544565	GPRIN1, MECP2, NLGN1, RB1, HERC1, ARFGEF1, PTEN, CD24A, UHMK1, NCAM1, PPP1R9A, CD44, PRICKLE2, ATP8A2, LGI1, APC	934	139	18082	2.22846	1	0.426232	9.50586					Ccn1	3.47597	-1.15414	0.0108697		GOTERM_BP_DIRECT	GO:0006357~regulation of transcription from RNA polymerase II promoter	37	2.59467	0.00741638	JDP2, HMGN3, PPARG, TCEAL6, TCEAL5, NEDD8, MED20, CITED4, CITED1, TCEAL3, FOS, ZFP131, MED27, HSF4, TCEA2, TRP53, BATF3, NFKBIZ, SRA1, RELB, SMAD1, FOSB, HES6, MYPOP, MRGBP, MED10, JUNB, MED31, MED6, ATF4, MED4, NUPR1, DBP, RUVBL2, RUVBL1, KLF4, PBX4	1074	397	18082	1.56911	1	0.576366	12.6871
		Abcg1	6.85995	0.342273	5.29669e-05		GOTERM_BP_DIRECT	GO:0043401~steroid hormone mediated signaling pathway	9	0.78534	0.00548326	AR, NR1I3, NR6A1, ESR1, RORB, ABHD2, GPER1, NR2F2, NR2C2	934	53	18082	3.2875	1	0.419226	9.56844					3110070M22Rik	-0.413084	-1.15198	0.000194133		GOTERM_BP_DIRECT	GO:0033617~mitochondrial respiratory chain complex IV assembly	5	0.350631	0.00764037	COX14, COA3, COX20, TIMM21, PET100	1074	14	18082	6.0129	1	0.574899	13.0455
		Abhd17b	5.0403	0.322241	5.2061e-08		GOTERM_BP_DIRECT	GO:0007178~transmembrane receptor protein serine/threonine kinase signaling pathway	6	0.52356	0.00559471	ACVR2A, ACVR2B, TRPS1, BMPR2, PPM1L, ACVR1C	934	23	18082	5.05037	1	0.416708	9.75363					Arc	8.15205	-1.14538	0.0102019		GOTERM_BP_DIRECT	GO:0006364~rRNA processing	16	1.12202	0.00772254	EXOSC8, EXOSC9, EXOSC6, EXOSC7, RRP15, EXOSC5, EXOSC3, EXOSC1, NOP10, DDX27, EIF4A3, FRG1, MPHOSPH6, POP5, NHP2, NSUN5	1074	126	18082	2.13792	1	0.566893	13.1766
		Abhd2	6.04209	0.655952	2.04702e-08		GOTERM_BP_DIRECT	GO:0048146~positive regulation of fibroblast proliferation	10	0.8726	0.00593293	EGFR, WNT1, NRAS, WAPL, PDGFRA, ESR1, FGF10, PRKDC, CDK6, CCNA2	934	65	18082	2.97842	1	0.426674	10.3135					Acta2	2.23371	-1.11582	0.00136244		GOTERM_BP_DIRECT	GO:0007005~mitochondrion organization	12	0.841515	0.00815844	RAB3A, CHCHD10, HTRA2, FXN, MAPK12, STOML2, MAPK11, TMEM11, DCTN6, HMGCL, PARK7, MTFR1	1074	81	18082	2.49424	1	0.575382	13.8691
		Acaca	5.23459	0.437806	3.84657e-07		GOTERM_BP_DIRECT	GO:0060070~canonical Wnt signaling pathway	12	1.04712	0.00599199	WNT1, FZD10, GSK3B, FZD3, PTPRU, MYH6, FZD5, TBL1X, PTEN, ZNRF3, WNT2B, APC	934	89	18082	2.6103	1	0.421357	10.4109					Gm21596	1.90884	-1.10567	1.90567e-08		GOTERM_BP_DIRECT	GO:0034551~mitochondrial respiratory chain complex III assembly	4	0.280505	0.00931394	UQCC2, UQCC3, UQCR10, UQCRB	1074	8	18082	8.41806	1	0.612796	15.6797
		Acot2	3.62312	0.373356	0.000626851		GOTERM_BP_DIRECT	GO:0048813~dendrite morphogenesis	8	0.69808	0.00602806	TMEM106B, MEF2A, KLF7, PICALM, FYN, SEMA3A, DCX, VLDLR	934	43	18082	3.60181	1	0.415068	10.4703					Ighm	4.36039	-1.09714	1.62294e-06		GOTERM_BP_DIRECT	GO:0000467~exonucleolytic trimming to generate mature 3'-end of 5.8S rRNA from tricistronic rRNA transcript (SSU-rRNA, 5.8S rRNA, LSU-rRNA)	4	0.280505	0.00931394	EXOSC8, EXOSC9, EXOSC7, EXOSC3	1074	8	18082	8.41806	1	0.612796	15.6797
		Acot4	0.765699	0.431821	0.00429811		GOTERM_BP_DIRECT	GO:0060074~synapse maturation	4	0.34904	0.00630659	ERBB4, SHANK1, PTEN, NFIA	934	8	18082	9.67987	1	0.421369	10.9281					Atox1	4.03637	-1.08641	1.80834e-11		GOTERM_BP_DIRECT	GO:0006163~purine nucleotide metabolic process	4	0.280505	0.00931394	NME4, ADSSL1, NME3, GUK1	1074	8	18082	8.41806	1	0.612796	15.6797
		Acp7	0.309415	1.14645	0.0128216		GOTERM_BP_DIRECT	GO:0007399~nervous system development	32	2.79232	0.00705768	CPLX2, MEF2A, ERBB4, SCN3B, IMPACT, TTLL7, ZEB1, PTEN, PCDHAC2, APOB, VPS13A, D130043K22RIK, SEMA3A, DCX, NRG1, NES, EFNB3, SOX11, MAP1B, NLGN1, NTNG2, FZD3, GPER1, MBNL1, SHANK1, IGSF9B, GAS7, SLIT1, PURA, SLIT3, GSK3B, SPAST	934	377	18082	1.64327	1	0.449836	12.1516					Pip5kl1	1.71403	-1.05811	2.98448e-06		GOTERM_BP_DIRECT	GO:0097191~extrinsic apoptotic signaling pathway	8	0.56101	0.00970477	BID, SIVA1, TNFRSF12A, BAX, MLLT11, NDUFA13, BAD, TRADD	1074	41	18082	3.2851	1	0.617003	16.2839
		Actc1	-1.47906	5.72008	7.61453e-06		GOTERM_BP_DIRECT	GO:0006811~ion transport	45	3.9267	0.00768362	SLC5A3, SLC9A7, GABRB3, SCN3B, GABRB1, GLRA3, GLRA2, KCNA3, SLC26A1, KCNJ3, KCNS2, ATP2B4, KCNK9, KCNQ3, SLC24A4, GRIN2B, TTYH2, KCNQ2, KCNG3, KCNG1, SLC4A5, KCNMA1, CNNM4, CACNA2D1, SLC8A1, KCND3, SLCO4C1, SLC12A2, ATP4A, TRPC5, KCNB2, CACNG8, KCNB1, TMC4, GRIN2A, MCU, ITPR2, GRIA1, ATP2A1, KCNH7, CACNA1E, CACNA1C, ADD2, KCNH5, CACNA1B	934	584	18082	1.49176	1	0.470194	13.1591					Rpa3	1.18228	-1.05711	1.59927e-11		GOTERM_BP_DIRECT	GO:0006754~ATP biosynthetic process	6	0.420757	0.0100109	UQCC3, ATP5E, ATP5J2, CHCHD10, LDHD, ATP5K	1074	23	18082	4.39203	1	0.61782	16.7543
		Actr2	8.55839	0.322828	2.24418e-09		GOTERM_BP_DIRECT	GO:0034447~very-low-density lipoprotein particle clearance	3	0.26178	0.00770512	APOE, APOC1, VLDLR	934	3	18082	19.3597	1	0.463245	13.1935					Kcnab3	5.70387	-1.05628	4.77302e-05		GOTERM_BP_DIRECT	GO:0034473~U1 snRNA 3'-end processing	3	0.210379	0.0101379	EXOSC8, EXOSC9, EXOSC7	1074	3	18082	16.8361	1	0.612124	16.9488
		Acvr1c	5.35939	0.432417	0.0172638		GOTERM_BP_DIRECT	GO:1902036~regulation of hematopoietic stem cell differentiation	3	0.26178	0.00770512	AP2A2, CDK6, EIF2AK2	934	3	18082	19.3597	1	0.463245	13.1935					Echdc2	2.48999	-1.05494	1.74114e-08		GOTERM_BP_DIRECT	GO:0034476~U5 snRNA 3'-end processing	3	0.210379	0.0101379	EXOSC8, EXOSC9, EXOSC7	1074	3	18082	16.8361	1	0.612124	16.9488
		Acvr2a	5.75139	0.548788	0.00143414		GOTERM_BP_DIRECT	GO:0033700~phospholipid efflux	5	0.4363	0.00778733	APOA2, APOA1, APOE, APOC1, ABCG1	934	16	18082	6.04992	1	0.459135	13.325					Tmem267	2.86959	-1.04431	0.000131124		GOTERM_BP_DIRECT	GO:0042493~response to drug	32	2.24404	0.0109706	SRP14, ALAD, PPARG, SNCA, PPOX, SRP19, MDK, FOS, DAD1, SRD5A1, HADH, TRP53, RPP21, EMX2, CST3, GSTT1, SMAD1, FOSB, BAD, SOD1, JUNB, AMH, CYBA, VEGFC, CD38, SFRP2, CRH, TFAP2B, NPPC, PEBP1, SST, DUSP6	1074	339	18082	1.58925	1	0.631229	18.2129
		Acvr2b	2.09916	0.380247	0.0220151		GOTERM_BP_DIRECT	GO:0042177~negative regulation of protein catabolic process	7	0.61082	0.00834433	EGFR, FYN, SMAD4, GRIN2A, NRG1, AGAP2, MYCBP2	934	35	18082	3.87195	1	0.474861	14.2107					Angptl7	-1.09875	-1.04107	0.00824749		GOTERM_BP_DIRECT	GO:0034614~cellular response to reactive oxygen species	6	0.420757	0.0120403	TRP53, FOS, PDK2, ROMO1, PRDX5, PARK7	1074	24	18082	4.20903	1	0.655829	19.8102
		Adam22	7.94481	0.391276	2.82242e-07		GOTERM_BP_DIRECT	GO:0007409~axonogenesis	13	1.13438	0.00908186	KLF7, MAP1B, NTNG2, SLIT1, SLITRK2, SLITRK4, SLITRK3, PICALM, PAK3, GSK3B, ATP8A2, SPAST, APC	934	107	18082	2.35212	1	0.496432	15.3704					Ier2	3.91154	-1.034	0.00440177		GOTERM_BP_DIRECT	GO:2000649~regulation of sodium ion transmembrane transporter activity	5	0.350631	0.0126364	FXYD1, FXYD2, SCN1B, RANGRF, FXYD5	1074	16	18082	5.26129	1	0.664135	20.6874
		Adamts5	1.5718	0.498995	0.00877825		GOTERM_BP_DIRECT	GO:0034374~low-density lipoprotein particle remodeling	4	0.34904	0.00909981	APOB, APOA2, APOE, ABCG1	934	9	18082	8.60433	1	0.489708	15.3984					Greb1	0.427509	-1.03201	0.0024092		GOTERM_BP_DIRECT	GO:1902166~negative regulation of intrinsic apoptotic signaling pathway in response to DNA damage by p53 class mediator	4	0.280505	0.0133604	TRIAP1, ZFP385A, BCL2L12, MIF	1074	9	18082	7.48272	1	0.675391	21.7407
		Adamts9	1.61229	0.577188	0.0286489		GOTERM_BP_DIRECT	GO:0045087~innate immune response	33	2.87958	0.00943623	BPIFB1, ZC3HAV1, S100A8, ELF4, C3, S100A9, RSAD2, TLR3, TLR4, TLR7, TLR9, NLRC5, CYLD, NAIP2, REL, NRROS, IIGP1, TRAF3, TLR12, C4B, CFB, ANXA1, TRIM25, GPER1, AIM2, CD180, IFIT1, FYN, KRT16, CLEC7A, EIF2AK2, SSC5D, ADAR	934	400	18082	1.59718	1	0.495015	15.9223					Dusp1	5.67132	-1.03032	0.00242607		GOTERM_BP_DIRECT	GO:0007049~cell cycle	51	3.57644	0.014187	ZFP385A, E2F4, MRPL41, AURKA, PTTG1, MITD1, CDT1, CDKN2C, MIS18A, CDKN2D, MAP3K8, NUP37, CIB1, ARL2, PIM3, CDK5, DDIT3, SPAG8, TIMELESS, RGCC, ARL8A, PELO, RBM38, RUVBL1, MAD2L2, GADD45A, HAUS4, ANAPC16, ING4, HAUS5, NEK3, ANAPC13, CHEK1, BCCIP, ANAPC11, RCC1, SPC24, PRR5, CCDC124, PARD6A, TRP53, ERH, GMNN, PMF1, REEP4, AVPI1, PLK3, MAPK12, DUSP1, RASSF1, LIN37	1074	614	18082	1.39844	1	0.688418	22.9271
		Adap2	2.13717	0.382628	0.00775875		GOTERM_BP_DIRECT	GO:0016358~dendrite development	7	0.61082	0.00958625	PAK3, MAP1B, MECP2, STRN, GHRL, RELN, GRIN3A	934	36	18082	3.76439	1	0.493371	16.1549					Gadd45b	3.81394	-1.02913	1.46421e-07		GOTERM_BP_DIRECT	GO:0048168~regulation of neuronal synaptic plasticity	6	0.420757	0.0143316	ARC, EGR2, S100B, KCNN2, SNCA, VGF	1074	25	18082	4.04067	1	0.683368	23.1329
		Adar	7.98043	0.35188	1.96207e-08		GOTERM_BP_DIRECT	GO:0032870~cellular response to hormone stimulus	8	0.69808	0.00984967	HCRTR1, GPR22, NCOA3, ADRA2A, ASNS, NPFFR1, GHR, SLIT3	934	47	18082	3.29528	1	0.495798	16.5619					Npy	5.38825	-1.00599	1.92265e-06		GOTERM_BP_DIRECT	GO:0001836~release of cytochrome c from mitochondria	6	0.420757	0.0168981	BID, TRP53, CCK, BBC3, BAX, BAD	1074	26	18082	3.88526	1	0.7345	26.7
		Add2	7.31009	0.345418	0.000608673		GOTERM_BP_DIRECT	GO:0008283~cell proliferation	21	1.83246	0.0101383	PTGES3, EGFR, COL4A3, MKI67, APC2, CFB, CSPG4, SMAD4, PRKDC, PURB, PURA, UHRF1, TNFRSF1B, PICALM, RRN3, ASCC3, GNB1, GSK3B, YME1L1, LHX9, USP13	934	220	18082	1.84798	1	0.498989	17.0057					Junb	6.81402	-1.00262	0.00300763		GOTERM_BP_DIRECT	GO:0006919~activation of cysteine-type endopeptidase activity involved in apoptotic process	10	0.701262	0.0170194	BID, CCK, ANP32B, BBC3, BAX, F3, PPARG, SNCA, BAD, PDCD6	1074	67	18082	2.51285	1	0.728932	26.8646
		Ado	6.32359	0.341402	0.000372085		GOTERM_BP_DIRECT	GO:0016310~phosphorylation	46	4.01396	0.0105929	ERBB4, FGGY, PEAK1, BMPR2, HK2, CASK, PRKDC, PRKG2, UHMK1, ACVR1C, PAK7, DGKB, PAK3, TTBK1, MAP3K1, DGKG, CAMK2D, CDK12, EGFR, CIITA, PIK3CG, OBSCN, BCR, BRAF, PDK3, NEK10, CDK6, LRGUK, WNK3, PRKCE, CDKL5, KDR, RPS6KA6, ACVR2A, ACVR2B, EPHA6, PANK3, KSR2, CKM, FYN, GSK3B, HIPK2, PDGFRA, BMP2K, RIPK4, EIF2AK2	934	612	18082	1.45514	1	0.507564	17.7002					Spag8	-0.520464	-0.997556	3.71783e-05		GOTERM_BP_DIRECT	GO:0010269~response to selenium ion	4	0.280505	0.018255	GPX1, ALAD, RPLP0, GSTT1	1074	10	18082	6.73445	1	0.745869	28.5222
		Adra2a	4.58939	0.537837	0.0199975		GOTERM_BP_DIRECT	GO:0001666~response to hypoxia	19	1.65794	0.010597	KCNMA1, SLC8A1, NOS1, NF1, MECP2, SMAD4, ACOT2, MMP14, TRH, CD24A, ITPR2, KDR, HYOU1, TSC2, CAMK2D, APAF1, ALKBH5, PLAU, MB	934	192	18082	1.91581	1	0.501073	17.7064					Tagln	2.14348	-0.984845	0.000302557		GOTERM_BP_DIRECT	GO:0032780~negative regulation of ATPase activity	4	0.280505	0.018255	TNNT2, PPIF, ATPIF1, PXK	1074	10	18082	6.73445	1	0.745869	28.5222
		Aff2	3.50922	0.453045	0.00235487		GOTERM_BP_DIRECT	GO:0006898~receptor-mediated endocytosis	9	0.78534	0.0115498	EGFR, HYOU1, APOB, PICALM, CD36, APOA1, APOE, CXCL16, VLDLR	934	60	18082	2.90396	1	0.524853	19.144					Plvap	2.76363	-0.974107	4.4699e-11		GOTERM_BP_DIRECT	GO:0032526~response to retinoic acid	9	0.631136	0.0186451	TRP53, CD38, SCAMP3, DUSP1, CDKN2D, IGFBP7, PPARG, RARA, KLF4	1074	57	18082	2.65834	1	0.745647	29.0381
		Aff4	7.78954	0.367254	1.15605e-05		GOTERM_BP_DIRECT	GO:0006869~lipid transport	13	1.13438	0.0119969	TNFAIP8L3, APOB, APOA2, APOA1, APOE, ANO3, APOC1, ATP8A2, ESYT2, ABCG1, ABCB4, VLDLR, ESYT3	934	111	18082	2.26736	1	0.531894	19.8104					Snord96a	-0.329917	-0.973599	0.000729788		GOTERM_BP_DIRECT	GO:0032981~mitochondrial respiratory chain complex I assembly	5	0.350631	0.0193348	NDUFS7, NDUFS5, NDUFS4, NDUFC2, TIMM21	1074	18	18082	4.6767	1	0.750913	29.9415
		Agap2	10.9055	0.312057	0.00301532		GOTERM_BP_DIRECT	GO:0043434~response to peptide hormone	10	0.8726	0.012521	SERPINA3K, SERPINA3N, NOS1, SERPINA3M, BRAF, STC2, SERPINA1B, ALDOB, ATP2A1, ANXA1	934	73	18082	2.65202	1	0.540804	20.5849					Zfp385c	-1.17598	-0.970841	0.0264941		GOTERM_BP_DIRECT	GO:0006882~cellular zinc ion homeostasis	5	0.350631	0.0193348	SLC39A13, MT2, MT1, SLC39A5, MT3	1074	18	18082	4.6767	1	0.750913	29.9415
		Agfg1	5.87339	0.32835	7.01125e-06		GOTERM_BP_DIRECT	GO:0008584~male gonad development	13	1.13438	0.0128269	AR, SMAD4, ESR1, TLR3, MMP14, TMF1, AHSG, KDR, TLR9, WNT2B, ACVR2A, RNF38, LHX9	934	112	18082	2.24711	1	0.543163	21.0338					Fbxw15	-0.0225487	-0.965818	0.000673772		GOTERM_BP_DIRECT	GO:0071042~nuclear polyadenylation-dependent mRNA catabolic process	3	0.210379	0.0194792	EXOSC8, EXOSC9, EXOSC7	1074	4	18082	12.6271	1	0.746213	30.1292
		Ago2	6.08837	0.476883	0.000225632		GOTERM_BP_DIRECT	GO:0033344~cholesterol efflux	6	0.52356	0.0132111	APOB, APOA2, APOA1, APOE, APOC1, ABCG1	934	28	18082	4.14852	1	0.547575	21.5941					1110008P14Rik	6.26319	-0.95811	2.9907e-06		GOTERM_BP_DIRECT	GO:0045006~DNA deamination	3	0.210379	0.0194792	EXOSC6, EXOSC5, EXOSC3	1074	4	18082	12.6271	1	0.746213	30.1292
		Ago3	3.89822	0.365144	0.0212597		GOTERM_BP_DIRECT	GO:0086091~regulation of heart rate by cardiac conduction	6	0.52356	0.0132111	CACNA2D1, SCN3B, DSP, AKAP9, CACNA1C, CTNNA3	934	28	18082	4.14852	1	0.547575	21.5941					Pon2	5.33399	-0.946216	8.21265e-19		GOTERM_BP_DIRECT	GO:0042776~mitochondrial ATP synthesis coupled proton transport	3	0.210379	0.0194792	CYC1, STOML2, COX5B	1074	4	18082	12.6271	1	0.746213	30.1292
		Agtpbp1	7.58135	0.314893	6.06018e-05		GOTERM_BP_DIRECT	GO:0050770~regulation of axonogenesis	6	0.52356	0.0132111	GSK3B, ARHGAP35, CDH2, SLIT1, KIF13B, SLIT3	934	28	18082	4.14852	1	0.547575	21.5941					Olfr287	1.58393	-0.945921	0.000191266		GOTERM_BP_DIRECT	GO:0030091~protein repair	3	0.210379	0.0194792	MSRA, MSRB1, MSRB2	1074	4	18082	12.6271	1	0.746213	30.1292
		Ahrr	-0.369278	0.44458	0.0353904		GOTERM_BP_DIRECT	GO:0006936~muscle contraction	8	0.69808	0.0136981	MYH1, ANXA1, TMOD2, MYH4, MYH7, MYH6, MYOM1, TTN	934	50	18082	3.09756	1	0.554532	22.2988					Nr2c2ap	0.321632	-0.938988	0.000139314		GOTERM_BP_DIRECT	GO:2000269~regulation of fibroblast apoptotic process	3	0.210379	0.0194792	TRP53, IER3IP1, RUVBL1	1074	4	18082	12.6271	1	0.746213	30.1292
		Ahsg	-0.636219	5.79645	3.02301e-06		GOTERM_BP_DIRECT	GO:0016339~calcium-dependent cell-cell adhesion via plasma membrane cell adhesion molecules	5	0.4363	0.0146671	CDH13, PCDHB16, NLGN1, PCDH12, CDH2	934	19	18082	5.09467	1	0.573362	23.6834					Amn	2.7921	-0.93563	7.99904e-05		GOTERM_BP_DIRECT	GO:0010273~detoxification of copper ion	3	0.210379	0.0194792	MT2, MT1, PARK7	1074	4	18082	12.6271	1	0.746213	30.1292
		AI197445	-0.263047	0.7777	0.00811533		GOTERM_BP_DIRECT	GO:0034113~heterotypic cell-cell adhesion	5	0.4363	0.0146671	NRCAM, PTPRC, ITGAX, ITGA4, PERP	934	19	18082	5.09467	1	0.573362	23.6834					Mt3	7.97817	-0.933637	1.68684e-08		GOTERM_BP_DIRECT	GO:0009117~nucleotide metabolic process	6	0.420757	0.0197517	NME4, NME3, NT5M, GMPR, NME7, NT5C	1074	27	18082	3.74136	1	0.743918	30.4823
		AI593442	8.09142	0.312468	0.00520652		GOTERM_BP_DIRECT	GO:0060749~mammary gland alveolus development	5	0.4363	0.0146671	AR, PRLR, ERBB4, ESR1, AGAP2	934	19	18082	5.09467	1	0.573362	23.6834					Nbl1	5.64411	-0.932287	3.19975e-10		GOTERM_BP_DIRECT	GO:0043433~negative regulation of sequence-specific DNA binding transcription factor activity	10	0.701262	0.0203211	PTHLH, ID1, PEX14, BHLHE40, ID3, MAD2L2, CYS1, DDIT3, KLF4, TRIB1	1074	69	18082	2.44002	1	0.74688	31.2146
		Aim2	0.434606	0.532232	0.0020201		GOTERM_BP_DIRECT	GO:0043627~response to estrogen	10	0.8726	0.0147947	KCNMA1, APOA2, NOS1, APOA1, ESR1, GHRL, TRIM25, TBL1X, MMP14, CD24A	934	75	18082	2.5813	1	0.570529	23.864					Polr2j	3.99715	-0.92893	5.34471e-12		GOTERM_BP_DIRECT	GO:0015992~proton transport	9	0.631136	0.0205408	ATP5E, ATP6V0E, ATP5J2, ATP6V1G2, ATP5G3, ATP6V0B, ATP5K, ATP6V1F, ATP5J	1074	58	18082	2.6125	1	0.743767	31.4952
		Akap11	8.16529	0.345266	3.16663e-05		GOTERM_BP_DIRECT	GO:0045356~positive regulation of interferon-alpha biosynthetic process	3	0.26178	0.0148835	TLR3, TLR7, TLR9	934	4	18082	14.5198	1	0.566819	23.9895					Myh11	2.42042	-0.922102	0.00184913		GOTERM_BP_DIRECT	GO:0006412~translation	35	2.45442	0.0225753	GM8210, MRPL41, MRPS12, MRPS11, ABTB1, RPS27L, MRPL20, MRPL14, SLC25A29, SLC25A47, MRPL57, RPL12, SLC25A26, EIF2B2, MRPL58, MRPL33, MRPL34, MRPL4, MRPS23, MRPS24, EIF1B, MRPS21, MRPS6, RPS8, RPL28, MRPL22, TRNAU1AP, MRPL21, MRPS18A, MRPL27, MRPL49, PELO, FARSA, NHP2, UBA52	1074	401	18082	1.46949	1	0.769909	34.0427
		Akap5	7.30922	0.474429	3.52794e-05		GOTERM_BP_DIRECT	GO:1901897~regulation of relaxation of cardiac muscle	3	0.26178	0.0148835	CAMK2D, AKAP6, TTN	934	4	18082	14.5198	1	0.566819	23.9895					Dancr	-0.0186416	-0.920014	3.91e-05		GOTERM_BP_DIRECT	GO:0072593~reactive oxygen species metabolic process	7	0.490884	0.0233023	GLS2, CYBA, NDUFS4, NDUFA13, ATPIF1, SOD1, SESN1	1074	38	18082	3.10139	1	0.774297	34.9312
		Akap6	8.00158	0.325399	0.000373129		GOTERM_BP_DIRECT	GO:0048511~rhythmic process	14	1.22164	0.0149703	UBE3A, GRIN2A, NLGN1, PRKDC, CBX3, RORB, GRIN3A, NRIP1, CSNK2A1, GRIN2B, GSK3B, KDM5B, TOP2A, CLOCK	934	128	18082	2.11747	1	0.563145	24.1118					Gpr160	-0.61459	-0.916696	0.000302636		GOTERM_BP_DIRECT	GO:0009607~response to biotic stimulus	5	0.350631	0.0233674	IFITM1, IFITM2, IFITM3, TMEM91, IFITM10	1074	19	18082	4.43056	1	0.768945	35.0102
		Akap9	6.24406	0.33727	0.00378022		GOTERM_BP_DIRECT	GO:0050731~positive regulation of peptidyl-tyrosine phosphorylation	12	1.04712	0.0149761	CD36, CD44, PDGFRA, CSPG4, FGF10, TLR4, RELN, TNFRSF14, RICTOR, NRG1, CD24A, GHR	934	101	18082	2.30017	1	0.557596	24.12					Snhg10	0.339356	-0.90977	9.23006e-06		GOTERM_BP_DIRECT	GO:0010039~response to iron ion	5	0.350631	0.0233674	C1QA, CASP6, ALAD, FXN, TFR2	1074	19	18082	4.43056	1	0.768945	35.0102
		Akr1c14	0.231984	0.453184	0.0229616		GOTERM_BP_DIRECT	GO:0070588~calcium ion transmembrane transport	11	0.95986	0.0150769	SLC8A1, CACNA2D1, ATP2B4, TRPC5, CACNG8, ATP2A1, MCU, CACNA1E, CACNA1C, CACNA1B, ITPR2	934	88	18082	2.41997	1	0.554445	24.262					Gng13	3.52313	-0.907401	4.91364e-07		GOTERM_BP_DIRECT	GO:0006351~transcription, DNA-templated	133	9.32679	0.0234126	JDP2, PRR13, LMO4, TCEAL5, MED21, CITED4, MED20, CITED1, PRIM1, DPY30, ZFP131, MED27, TCEANC2, PQBP1, RARA, ZFP692, RCOR2, PCBD1, RELB, GRHL3, HES7, SIX5, HES6, JUNB, DDIT3, ZFP593, MED10, TIMELESS, PIAS3, 0610009B22RIK, TFAP2B, MTERF1A, MTERF1B, EDF1, MAD2L2, IRAK1BP1, UNCX, CIART, TFEB, TXN1, ZNRD1, VPS72, CXXC1, ZC3H8, CASZ1, BHLHE40, RUNX2, TRP53, SRA1, KCTD1, NR4A1, SMAD1, PMF1, MYPOP, ZFP57…	1074	1885	18082	1.18791	1	0.763375	35.065
		Alb	2.667	7.07516	2.59872e-07		GOTERM_BP_DIRECT	GO:0007611~learning or memory	8	0.69808	0.0151913	EGFR, NCAM1, GRIN2B, GRIN2A, TMOD2, GRPR, AFF2, PTEN	934	51	18082	3.03682	1	0.551691	24.4227					Pvalb	5.61151	-0.90668	0.002072		GOTERM_BP_DIRECT	GO:0043085~positive regulation of catalytic activity	7	0.490884	0.0262015	B3GAT3, FXN, STX4A, PSENEN, SOD1, MT3, CIB1	1074	39	18082	3.02187	1	0.795342	38.3629
		Aldh1l2	1.99225	0.394177	0.00162046		GOTERM_BP_DIRECT	GO:0042632~cholesterol homeostasis	9	0.78534	0.0152826	LPL, APOB, APOA2, APOA1, APOE, ALMS1, NCOR1, CD24A, ABCG1	934	63	18082	2.76568	1	0.548456	24.5508					Sst	7.13702	-0.905737	1.68134e-10		GOTERM_BP_DIRECT	GO:0006936~muscle contraction	8	0.56101	0.0272595	TNNT2, MYL6, NDUFS6, MYL6B, ACTA2, LMOD1, HSBP1, TPM2	1074	50	18082	2.69378	1	0.802575	39.572
		Aldh4a1	4.81103	0.369913	1.01896e-05		GOTERM_BP_DIRECT	GO:0050729~positive regulation of inflammatory response	9	0.78534	0.0152826	EGFR, S100A8, S100A9, CCL9, TLR3, TLR4, CLOCK, CCL6, TLR9	934	63	18082	2.76568	1	0.548456	24.5508					Xlr3a	-0.70106	-0.905129	0.00548917		GOTERM_BP_DIRECT	GO:0042981~regulation of apoptotic process	20	1.40252	0.0277776	TRP53, BID, SRA1, PRDX2, BAD, BCL2L12, TRADD, GLS2, PPIF, NME4, CASP6, NME3, DUSP1, SFRP2, BAX, CARD19, GDF9, RARA, ACIN1, TRAF5	1074	199	18082	1.69207	1	0.803119	40.1559
		Aldob	0.838089	1.19259	0.00421083		GOTERM_BP_DIRECT	GO:0060999~positive regulation of dendritic spine development	6	0.52356	0.0153019	EIF4G2, PPP1R9A, APOE, NLGN1, SHANK1, NRG1	934	29	18082	4.00546	1	0.543602	24.5779					Fblim1	0.472534	-0.899563	0.00241254		GOTERM_BP_DIRECT	GO:0006310~DNA recombination	11	0.771388	0.0286961	PAGR1A, RPAIN, RAD51AP1, GM21596, ZSWIM7, RUVBL2, RUVBL1, RAD52, INO80B, RPA3, RDM1	1074	85	18082	2.17879	1	0.808183	41.178
		Alg10b	5.06059	0.36018	5.21287e-05		GOTERM_BP_DIRECT	GO:0045773~positive regulation of axon extension	7	0.61082	0.015878	EIF4G2, TRPC5, APOE, GSK3B, MAP1B, NRG1, CDKL5	934	40	18082	3.38796	1	0.55173	25.3809					Arl4d	4.52849	-0.897257	2.16722e-05		GOTERM_BP_DIRECT	GO:0046034~ATP metabolic process	7	0.490884	0.0293304	ATP1B1, ATP5J2, AK1, BAD, GUK1, ATP5K, ATP5J	1074	40	18082	2.94632	1	0.809885	41.8742
		Alg11	5.46347	0.492946	6.81976e-11		GOTERM_BP_DIRECT	GO:2001223~negative regulation of neuron migration	4	0.34904	0.0165453	GPR173, ERBB4, GSK3B, NRG1	934	11	18082	7.03991	1	0.561507	26.301					Cox6b2	0.769214	-0.877663	0.000238238		GOTERM_BP_DIRECT	GO:0002479~antigen processing and presentation of exogenous peptide antigen via MHC class I, TAP-dependent	6	0.420757	0.0301387	PSMB10, PSMA1, PSMA4, PSMB2, H2-D1, H2-T23	1074	30	18082	3.36723	1	0.813366	42.75
		Alkbh5	6.80641	0.367263	7.1548e-05		GOTERM_BP_DIRECT	GO:0021785~branchiomotor neuron axon guidance	4	0.34904	0.0165453	PLXNC1, SEMA3A, PLXND1, MYCBP2	934	11	18082	7.03991	1	0.561507	26.301					Gm15867	-0.66368	-0.87564	0.000463048		GOTERM_BP_DIRECT	GO:0001958~endochondral ossification	6	0.420757	0.0301387	PTHLH, FGF18, NAB2, PHOSPHO1, SCX, RUNX2	1074	30	18082	3.36723	1	0.813366	42.75
		Alkbh8	4.04749	0.439805	8.45133e-06		GOTERM_BP_DIRECT	GO:0019233~sensory perception of pain	10	0.8726	0.0173589	PTGES3, OPRM1, GRM3, SCN3A, SCN3B, MECP2, GRIN2A, CACNA1E, CACNA1B, OPRD1	934	77	18082	2.51425	1	0.573917	27.4084					Tdp1	3.28863	-0.873999	7.93623e-16		GOTERM_BP_DIRECT	GO:0071051~polyadenylation-dependent snoRNA 3'-end processing	3	0.210379	0.0311963	EXOSC6, EXOSC5, EXOSC3	1074	5	18082	10.1017	1	0.819209	43.8773
		Alms1	3.07103	0.315419	0.00442843		GOTERM_BP_DIRECT	GO:0032722~positive regulation of chemokine production	5	0.4363	0.0176011	TLR3, TLR4, EIF2AK2, TLR7, TLR9	934	20	18082	4.83994	1	0.573916	27.735					Cox8a	7.81974	-0.873352	2.11621e-12		GOTERM_BP_DIRECT	GO:0019348~dolichol metabolic process	3	0.210379	0.0311963	DPM1, SRD5A3, DPM2	1074	5	18082	10.1017	1	0.819209	43.8773
		Alox12e	-1.80308	1.65073	0.041385		GOTERM_BP_DIRECT	GO:0021591~ventricular system development	5	0.4363	0.0176011	HYDIN, KIF27, MBOAT7, MECP2, TTN	934	20	18082	4.83994	1	0.573916	27.735					A230051N06Rik	-0.189722	-0.865238	0.00152459		GOTERM_BP_DIRECT	GO:0007017~microtubule-based process	7	0.490884	0.0326948	TUBA8, DYNLL1, NEK3, TUBD1, TUBE1, TUBG2, DCTN2	1074	41	18082	2.87446	1	0.828895	45.4385
		Amotl1	5.21558	0.468862	0.00166855		GOTERM_BP_DIRECT	GO:0030301~cholesterol transport	5	0.4363	0.0176011	APOB, APOA2, CD36, APOA1, ABCG1	934	20	18082	4.83994	1	0.573916	27.735					Nop10	4.24192	-0.862724	3.89843e-08		GOTERM_BP_DIRECT	GO:0031397~negative regulation of protein ubiquitination	7	0.490884	0.0326948	BAG5, SVBP, VPS28, CDK5, HDAC8, PARK7, PINX1	1074	41	18082	2.87446	1	0.828895	45.4385
		Ankfn1	0.438015	0.876228	0.0469457		GOTERM_BP_DIRECT	GO:0010975~regulation of neuron projection development	6	0.52356	0.0176026	NRCAM, PAK3, GSK3B, CHODL, PTEN, IL1RAPL1	934	30	18082	3.87195	1	0.568938	27.737					Krt80	1.92774	-0.856834	0.0488469		GOTERM_BP_DIRECT	GO:0051412~response to corticosterone	5	0.350631	0.0328593	FOS, CRH, PEBP1, FOSB, CALM2	1074	21	18082	4.0086	1	0.825666	45.6073
		Ankrd12	6.15242	0.320573	5.60317e-06		GOTERM_BP_DIRECT	GO:0045471~response to ethanol	13	1.13438	0.0176527	OPRM1, ACTC1, TBXAS1, S100A8, GRIN2B, FYN, CBL, GRIN2A, TLR4, GRIN3A, CYP2E1, TRH, PTEN	934	117	18082	2.15108	1	0.565045	27.8043					Pomc	0.609293	-0.855824	0.000332067		GOTERM_BP_DIRECT	GO:0000302~response to reactive oxygen species	5	0.350631	0.0328593	GPX1, PLK3, ATOX1, SOD1, SOD3	1074	21	18082	4.0086	1	0.825666	45.6073
		Ankrd28	5.76069	0.3059	5.68585e-05		GOTERM_BP_DIRECT	GO:0046676~negative regulation of insulin secretion	7	0.61082	0.0178118	NOS1, KCNB1, ADRA2A, GHRL, PPP3CA, STXBP5L, ACVR1C	934	41	18082	3.30532	1	0.563464	28.018					Nedd8	4.90138	-0.854987	9.82363e-10		GOTERM_BP_DIRECT	GO:0072332~intrinsic apoptotic signaling pathway by p53 class mediator	6	0.420757	0.0342375	ZFP385C, TRP53, PDK2, ZFP385A, BBC3, BAX	1074	31	18082	3.25861	1	0.833593	47.0028
		Ankrd50	5.45765	0.415936	2.36265e-06		GOTERM_BP_DIRECT	GO:0051930~regulation of sensory perception of pain	7	0.61082	0.0178118	NCAM1, OPRM1, GRM3, NOS1, GRIN2A, TLR4, OPRD1	934	41	18082	3.30532	1	0.563464	28.018					Tcap	1.68786	-0.854764	0.00495589		GOTERM_BP_DIRECT	GO:0030308~negative regulation of cell growth	14	0.981767	0.0344427	TRP53, PPARG, NDUFA13, SESN1, CTH, BBC3, SFRP2, CDKN2C, CDKN2D, SERTAD3, GDF9, SOX17, SERTAD1, MT3	1074	125	18082	1.88565	1	0.830842	47.2077
		Ano3	6.17354	0.318989	0.00511759		GOTERM_BP_DIRECT	GO:0007612~learning	9	0.78534	0.0198197	GRM5, PAK7, GPR21, GRIN2B, MECP2, GRIN2A, STRA6, RELN, SORCS3	934	66	18082	2.63996	1	0.597925	30.6627					Hdhd3	2.45204	-0.850086	9.14468e-06		GOTERM_BP_DIRECT	GO:0032461~positive regulation of protein oligomerization	4	0.280505	0.0381016	BID, TRP53, CCK, BAX	1074	13	18082	5.18035	1	0.856297	50.7372
		Anxa1	0.465201	0.738453	0.00530068		GOTERM_BP_DIRECT	GO:0043406~positive regulation of MAP kinase activity	8	0.69808	0.0203601	EGFR, PIK3CG, TENM1, ADRA2A, NEK10, PIK3R5, CD24A, FGF2	934	54	18082	2.86811	1	0.603094	31.3585					Vwa7	-0.740859	-0.848096	0.0309894		GOTERM_BP_DIRECT	GO:0006974~cellular response to DNA damage stimulus	35	2.45442	0.0400246	ZFP385A, UNG, RPS27L, BCCIP, CHEK1, PTTG1, RPA3, MUTYH, ZC3H12A, FEN1, INO80B, CIB1, TRP53, RAD51AP1, AP5S1, SIRT4, NEIL1, ZSWIM7, GTF2H3, POLB, RAD52, UIMC1, RAD1, XPA, PLK3, TIMELESS, BBC3, BAX, RASSF1, PCNA, DDB2, RUVBL2, RUVBL1, MAD2L2, GADD45A	1074	420	18082	1.40301	1	0.866004	52.5015
		Aoc2	1.68752	0.39674	0.0196272		GOTERM_BP_DIRECT	GO:0010001~glial cell differentiation	5	0.4363	0.0208755	RELN, CDH2, NRG1, FGF2, NFIB	934	21	18082	4.60946	1	0.607628	32.0161					Serinc2	2.70076	-0.847754	0.00842655		GOTERM_BP_DIRECT	GO:0048839~inner ear development	9	0.631136	0.0408199	ANP32B, IGFBP7, HPCA, H2-T23, GJB6, SPARC, CYS1, H2-DMA, SHH	1074	66	18082	2.29584	1	0.867478	53.2136
		Aox4	0.0565139	0.811361	0.00184405		GOTERM_BP_DIRECT	GO:0007204~positive regulation of cytosolic calcium ion concentration	15	1.3089	0.0209224	PIK3CG, CALCR, SLC8A1, TRPC5, TRHR, ESR1, GPER1, BDKRB2, CD24A, KDR, CD36, GNB1, PDGFRA, GHRL, CACNA1C	934	148	18082	1.96214	1	0.603787	32.0758					Rgs16	3.54248	-0.845447	2.34073e-05		GOTERM_BP_DIRECT	GO:0043154~negative regulation of cysteine-type endopeptidase activity involved in apoptotic process	9	0.631136	0.0440471	LAMTOR5, GPX1, TRIAP1, SFRP2, CDKN2D, SNCA, NR4A1, KLF4, MT3	1074	67	18082	2.26157	1	0.883891	56.0009
		Ap2a2	8.266	0.303296	1.83963e-05		GOTERM_BP_DIRECT	GO:0055003~cardiac myofibril assembly	4	0.34904	0.0212277	ACTC1, MYL2, PDGFRA, TTN	934	12	18082	6.45325	1	0.604544	32.4622					Tmem258	3.74058	-0.841748	8.15728e-09		GOTERM_BP_DIRECT	GO:0045830~positive regulation of isotype switching	3	0.210379	0.044975	EXOSC6, UNG, EXOSC3	1074	6	18082	8.41806	1	0.88567	56.7729
		Ap2b1	8.87602	0.36731	8.65837e-09		GOTERM_BP_DIRECT	GO:0034375~high-density lipoprotein particle remodeling	4	0.34904	0.0212277	APOA2, APOA1, APOE, ABCG1	934	12	18082	6.45325	1	0.604544	32.4622					B3gnt8	-0.0587101	-0.840262	0.0048288		GOTERM_BP_DIRECT	GO:0006102~isocitrate metabolic process	3	0.210379	0.044975	IDH3G, IDH2, IDH3B	1074	6	18082	8.41806	1	0.88567	56.7729
		Ap5b1	2.40897	0.34529	0.000988465		GOTERM_BP_DIRECT	GO:0007275~multicellular organism development	69	6.02094	0.0217964	MEF2A, CCDC85C, POU6F2, NR6A1, CSPG4, RORB, TTLL7, WNT1, PICALM, PAK3, UNC5D, UNC5C, SEMA3A, FGF2, EGFR, ZFP35, EFNB3, SOX11, TNFRSF14, GRHL1, SLIT1, SLIT3, MFN2, PDGFRA, RELN, SSC5D, SPAST, SUCO, TDRD6, SHROOM4, ERBB4, AGFG1, DIAPH2, RTL1, TRIM71, TNFRSF1B, SMOC1, LEFTY2, TNFRSF18, AGO2, D130043K22RIK, STRBP, PLXND1, DCX, 2310057J18RIK, C1GALT1, TBC1D32, OBSCN, NES, SLCO4C1, NTNG2, CENPE, FZD3, …	934	1029	18082	1.29818	1	0.609794	33.1763					Kif24	-0.0124263	-0.83969	3.80604e-05		GOTERM_BP_DIRECT	GO:0019243~methylglyoxal catabolic process to D-lactate via S-lactoyl-glutathione	3	0.210379	0.044975	PNKD, HAGHL, PARK7	1074	6	18082	8.41806	1	0.88567	56.7729
		Apaf1	3.84765	0.581901	0.00321497		GOTERM_BP_DIRECT	GO:0006468~protein phosphorylation	42	3.66492	0.0231584	ERBB4, PEAK1, BMPR2, CASK, PRKG2, UHMK1, ACVR1C, ST3GAL1, PAK7, CSNK2A1, PAK3, TTBK1, MAP3K1, CAMK2D, CDK12, EGFR, PIK3CG, GUCY2F, OBSCN, BCR, BRAF, CBL, NEK10, CDK6, WNK3, PRKCE, CDKL5, TBCK, KDR, GRM5, RPS6KA6, ACVR2A, ACVR2B, KSR2, EPHA6, FYN, GSK3B, HIPK2, PDGFRA, BMP2K, RIPK4, EIF2AK2	934	576	18082	1.41165	1	0.62782	34.8579					Fxyd2	0.382682	-0.838096	0.000927488		GOTERM_BP_DIRECT	GO:0070245~positive regulation of thymocyte apoptotic process	3	0.210379	0.044975	TRP53, BBC3, ZC3H8	1074	6	18082	8.41806	1	0.88567	56.7729
		Apbb1ip	2.54111	0.307293	0.00682448		GOTERM_BP_DIRECT	GO:0002730~regulation of dendritic cell cytokine production	3	0.26178	0.0239619	TLR3, TLR4, TLR9	934	5	18082	11.6158	1	0.636059	35.8311					Fxyd7	5.60804	-0.837796	2.20557e-05		GOTERM_BP_DIRECT	GO:0051974~negative regulation of telomerase activity	4	0.280505	0.0464092	TRP53, PPARG, TEN1, PINX1	1074	14	18082	4.81032	1	0.890123	57.9408
		Apc	8.53943	0.562731	2.45068e-05		GOTERM_BP_DIRECT	GO:0018119~peptidyl-cysteine S-nitrosylation	3	0.26178	0.0239619	NOS1, S100A8, S100A9	934	5	18082	11.6158	1	0.636059	35.8311					Eln	3.01	-0.837125	5.78846e-05		GOTERM_BP_DIRECT	GO:1901653~cellular response to peptide	4	0.280505	0.0464092	AKR1B3, ID1, KLF2, KLF4	1074	14	18082	4.81032	1	0.890123	57.9408
		Apc2	7.94289	0.341997	0.000250166		GOTERM_BP_DIRECT	GO:0002322~B cell proliferation involved in immune response	3	0.26178	0.0239619	PLCL2, TLR4, CD180	934	5	18082	11.6158	1	0.636059	35.8311					Fank1	1.6204	-0.829872	1.17999e-07		GOTERM_BP_DIRECT	GO:0071850~mitotic cell cycle arrest	4	0.280505	0.0464092	TRP53, DUSP1, RGCC, GADD45A	1074	14	18082	4.81032	1	0.890123	57.9408
		Apoa1	0.730197	5.05069	7.37158e-07		GOTERM_BP_DIRECT	GO:0002934~desmosome organization	3	0.26178	0.0239619	DSP, GRHL1, PERP	934	5	18082	11.6158	1	0.636059	35.8311					Gm12992	0.611923	-0.827419	0.00144986		GOTERM_BP_DIRECT	GO:0031629~synaptic vesicle fusion to presynaptic active zone membrane	4	0.280505	0.0464092	STX1A, STX4A, SNAPIN, SNAP25	1074	14	18082	4.81032	1	0.890123	57.9408
		Apoa2	0.616634	2.93811	1.17985e-05		GOTERM_BP_DIRECT	GO:0051546~keratinocyte migration	3	0.26178	0.0239619	KRT16, FERMT1, KRT2	934	5	18082	11.6158	1	0.636059	35.8311					Tac2	2.37871	-0.817627	2.45284e-06		GOTERM_BP_DIRECT	GO:0051402~neuron apoptotic process	7	0.490884	0.0486002	TRP53, GAPDH-PS15, BAX, POLB, CDK5, GAPDH, NGF	1074	45	18082	2.61895	1	0.89808	59.6676
		Apob	-0.961436	5.07289	4.03343e-07		GOTERM_BP_DIRECT	GO:0098735~positive regulation of the force of heart contraction	3	0.26178	0.0239619	SLC8A1, NOS1, MYL2	934	5	18082	11.6158	1	0.636059	35.8311					Cenpa	0.555192	-0.815619	8.39326e-05		GOTERM_BP_DIRECT	GO:0070301~cellular response to hydrogen peroxide	8	0.56101	0.0506985	PPIF, PCGF2, FXN, AKR1B3, CST3, KLF2, PARK7, KLF4	1074	57	18082	2.36297	1	0.904874	61.2584
		Apoc1	0.134388	1.82871	0.000317266		GOTERM_BP_DIRECT	GO:0006942~regulation of striated muscle contraction	3	0.26178	0.0239619	TNNT3, MYL3, ATP2A1	934	5	18082	11.6158	1	0.636059	35.8311					Riiad1	0.702712	-0.81094	4.71574e-05		GOTERM_BP_DIRECT	GO:0097193~intrinsic apoptotic signaling pathway	5	0.350631	0.0507462	HTRA2, BBC3, BAX, MLLT11, BAD	1074	24	18082	3.50753	1	0.902062	61.2939
		Apoe	4.25707	0.560426	0.00534348		GOTERM_BP_DIRECT	GO:0042063~gliogenesis	3	0.26178	0.0239619	ANXA1, CDK6, ADAM22	934	5	18082	11.6158	1	0.636059	35.8311					Snhg15	-0.195506	-0.809869	6.07531e-05		GOTERM_BP_DIRECT	GO:0016573~histone acetylation	6	0.420757	0.0539571	ING4, PCGF2, RUVBL2, RUVBL1, MRGBP, NAT8F3	1074	35	18082	2.88619	1	0.913015	63.6118
		Aqp4	6.82923	0.412206	0.00328649		GOTERM_BP_DIRECT	GO:0097113~AMPA glutamate receptor clustering	3	0.26178	0.0239619	LRRTM4, APOE, NLGN1	934	5	18082	11.6158	1	0.636059	35.8311					Rps8	2.56217	-0.807806	8.14395e-06		GOTERM_BP_DIRECT	GO:0042542~response to hydrogen peroxide	8	0.56101	0.0548378	GPX1, CASP6, CYP11A1, DUSP1, BAD, SOD1, FKBP1B, PARK7	1074	58	18082	2.32222	1	0.913774	64.2243
		Ar	3.32673	0.409405	0.0109542		GOTERM_BP_DIRECT	GO:0001964~startle response	5	0.4363	0.024499	GRIN2B, MECP2, GRIN2A, NRG1, CSMD1	934	22	18082	4.39994	1	0.639908	36.474					Rpl28	2.59971	-0.807789	1.40455e-10		GOTERM_BP_DIRECT	GO:0021854~hypothalamus development	4	0.280505	0.0555275	BAX, CRH, SRD5A1, UQCRQ	1074	15	18082	4.48963	1	0.913765	64.6971
		Arap2	6.54983	0.339267	0.0114773		GOTERM_BP_DIRECT	GO:0045892~negative regulation of transcription, DNA-templated	42	3.66492	0.0254685	FOXM1, CBX3, ARHGAP35, RORB, ZEB1, CBFA2T2, ZFP111, CBX5, ZBTB38, AHRR, SET, PBXIP1, ZFP217, NRG1, RUNX1, NR2F2, TRAF6, KDM5B, LHX9, ZFP174, CIITA, AR, ZBTB20, ZFP382, MUP3, ZHX1, HMBOX1, SMAD4, MECP2, ZHX3, RB1, PURB, PURA, NR1I3, ZBED6, TRPS1, ZFP263, YWHAQ, RFX3, TBL1X, NCOR1, CLOCK	934	579	18082	1.40433	1	0.650008	37.619					Sertad3	1.12115	-0.804458	2.77829e-07		GOTERM_BP_DIRECT	GO:0006165~nucleoside diphosphate phosphorylation	4	0.280505	0.0555275	NME4, NME3, AK1, NME7	1074	15	18082	4.48963	1	0.913765	64.6971
		Arfgef1	6.94006	0.307362	6.08181e-06		GOTERM_BP_DIRECT	GO:0071392~cellular response to estradiol stimulus	6	0.52356	0.0258366	EGFR, NCOA3, ESR1, GPER1, CCNA2, NRIP1	934	33	18082	3.51995	1	0.651052	38.0486					Svep1	-0.0513884	-0.802202	0.0237738		GOTERM_BP_DIRECT	GO:1904874~positive regulation of telomerase RNA localization to Cajal body	4	0.280505	0.0555275	RUVBL2, RUVBL1, NOP10, NHP2	1074	15	18082	4.48963	1	0.913765	64.6971
		Arfgef3	6.19384	0.522064	0.00247198		GOTERM_BP_DIRECT	GO:0001503~ossification	11	0.95986	0.0261678	CASR, RSAD2, COL2A1, LRRC17, MMP16, RUNX1, TRAF6, EXT1, MMP14, AHSG, SUCO	934	96	18082	2.2183	1	0.651547	38.4328					Sh3bgr	-0.334144	-0.801062	0.000559061		GOTERM_BP_DIRECT	GO:0007623~circadian rhythm	12	0.841515	0.0555514	TRP53, ATF4, NR1D1, METTL3, TIMELESS, ID1, DBP, PER1, BHLHE40, ID3, UBA52, NGF	1074	108	18082	1.87068	1	0.911143	64.7134
		Arhgap20	6.55731	0.315626	1.1277e-05		GOTERM_BP_DIRECT	GO:0032228~regulation of synaptic transmission, GABAergic	4	0.34904	0.0265575	PLCL2, NF1, USP46, PTEN	934	13	18082	5.95684	1	0.652852	38.8819					Cetn4	1.33865	-0.80096	7.37763e-07		GOTERM_BP_DIRECT	GO:0009416~response to light stimulus	5	0.350631	0.0576823	FOS, DUSP1, PPARG, PER1, BHLHE40	1074	25	18082	3.36723	1	0.916669	66.1365
		Arhgap28	-0.569194	0.66128	0.0495362		GOTERM_BP_DIRECT	GO:0043691~reverse cholesterol transport	4	0.34904	0.0265575	APOA2, APOA1, APOE, ABCG1	934	13	18082	5.95684	1	0.652852	38.8819					Mutyh	0.0704056	-0.800056	0.000445403		GOTERM_BP_DIRECT	GO:0032870~cellular response to hormone stimulus	7	0.490884	0.0580669	FOS, RAMP2, DUSP1, INPP5K, IGFBP7, FOSB, JUNB	1074	47	18082	2.50751	1	0.91551	66.3875
		Arhgap32	9.18341	0.31197	0.00152797		GOTERM_BP_DIRECT	GO:0043616~keratinocyte proliferation	4	0.34904	0.0265575	CDH13, FERMT1, FGF10, KRT2	934	13	18082	5.95684	1	0.652852	38.8819					Rnasek	6.80905	-0.798212	1.58961e-10		GOTERM_BP_DIRECT	GO:0006281~DNA repair	27	1.89341	0.0596912	UNG, CHEK1, BCCIP, RPS27L, PTTG1, RPA3, MUTYH, FEN1, RDM1, INO80B, RAD51AP1, AP5S1, NEIL1, ZSWIM7, GTF2H3, POLB, RAD52, UIMC1, RAD1, PAGR1A, XPA, RPAIN, TDP1, DDB2, PCNA, RUVBL2, RUVBL1	1074	318	18082	1.42948	1	0.918847	67.4284
		Arhgap33os	-1.62103	3.72166	1.56846e-11		GOTERM_BP_DIRECT	GO:0016055~Wnt signaling pathway	19	1.65794	0.0275256	KRT6A, APC2, STRN, FZD3, AMOTL1, FZD5, ZNRF3, WNT2B, WNT1, CYLD, FZD10, CSNK2A1, CD44, GSK3B, ZRANB1, TNKS, USP34, WWOX, APC	934	213	18082	1.72693	1	0.662026	39.9842					Tfap2b	0.150229	-0.797019	0.0109823		GOTERM_BP_DIRECT	GO:0045786~negative regulation of cell cycle	6	0.420757	0.0597297	NUPR1, MAPK12, GMNN, NR4A1, CDK5, ALOX8	1074	36	18082	2.80602	1	0.916492	67.4527
		Arhgap35	8.49579	0.35433	7.22867e-07		GOTERM_BP_DIRECT	GO:0006937~regulation of muscle contraction	5	0.4363	0.0284788	TNNT3, TNNT1, TNNC2, ATP2A1, TNNI2	934	23	18082	4.20864	1	0.670581	41.0513					Epb41l4aos	2.01838	-0.794735	2.99089e-06		GOTERM_BP_DIRECT	GO:0061469~regulation of type B pancreatic cell proliferation	3	0.210379	0.0605298	NR1D1, NR4A1, FMC1	1074	7	18082	7.21548	1	0.916854	67.9538
		Arhgap36	0.715195	1.422	0.0400767		GOTERM_BP_DIRECT	GO:0002026~regulation of the force of heart contraction	5	0.4363	0.0284788	SLC8A1, MYL2, MYL3, MYH7, MYH6	934	23	18082	4.20864	1	0.670581	41.0513					Krt20	1.0487	-0.793415	0.0221194		GOTERM_BP_DIRECT	GO:0009629~response to gravity	3	0.210379	0.0605298	FOS, STX1A, SPARC	1074	7	18082	7.21548	1	0.916854	67.9538
		Arhgef19	4.22421	0.45265	0.00143223		GOTERM_BP_DIRECT	GO:0007507~heart development	22	1.91972	0.0294127	ERBB4, MYL2, NF1, PRKDC, ITGA4, TTN, PTEN, DNAH5, MIB1, EIF4G2, AP2B1, ACVR2B, ADAP2, TRPS1, TSC2, STRA6, CALCRL, CACNA1C, NRG1, PCSK5, TBC1D32, MB	934	261	18082	1.63186	1	0.678506	42.0791					Sh3bgrl3	5.93902	-0.792383	2.62475e-09		GOTERM_BP_DIRECT	GO:0043496~regulation of protein homodimerization activity	3	0.210379	0.0605298	ICA1, PCBD1, BAX	1074	7	18082	7.21548	1	0.916854	67.9538
		Arhgef28	5.23021	0.3846	0.0194012		GOTERM_BP_DIRECT	GO:0006941~striated muscle contraction	4	0.34904	0.0325321	NOS1, MYH7, MYH6, TTN	934	14	18082	5.53136	1	0.71162	45.3914					Stap2	-0.0752203	-0.791527	0.000319995		GOTERM_BP_DIRECT	GO:0030049~muscle filament sliding	3	0.210379	0.0605298	TNNT2, MYL6, MYL6B	1074	7	18082	7.21548	1	0.916854	67.9538
		Arid3c	0.843591	1.93949	0.0110921		GOTERM_BP_DIRECT	GO:0032886~regulation of microtubule-based process	4	0.34904	0.0325321	MAP10, GSK3B, CLASP2, APC	934	14	18082	5.53136	1	0.71162	45.3914					Ypel3	7.10475	-0.7912	2.52554e-10		GOTERM_BP_DIRECT	GO:0031468~nuclear envelope reassembly	3	0.210379	0.0605298	CHMP2A, CHMP4B, NSFL1C	1074	7	18082	7.21548	1	0.916854	67.9538
		Arl14ep	5.25684	0.474078	6.71551e-10		GOTERM_BP_DIRECT	GO:0007026~negative regulation of microtubule depolymerization	5	0.4363	0.0328202	APC2, MAP1B, GAS2L2, CLASP2, APC	934	24	18082	4.03328	1	0.710957	45.6881					Clec2d	1.20526	-0.789935	0.000173759		GOTERM_BP_DIRECT	GO:1902108~regulation of mitochondrial membrane permeability involved in apoptotic process	3	0.210379	0.0605298	BID, TRP53, BAX	1074	7	18082	7.21548	1	0.916854	67.9538
		Arl5b	3.88376	0.369318	0.0171127		GOTERM_BP_DIRECT	GO:0090344~negative regulation of cell aging	3	0.26178	0.0347253	WNT1, FOXM1, PTEN	934	6	18082	9.67987	1	0.727613	47.612					Cd164l2	1.06915	-0.789592	7.25815e-06		GOTERM_BP_DIRECT	GO:0006729~tetrahydrobiopterin biosynthetic process	3	0.210379	0.0605298	PCBD2, PCBD1, SPR	1074	7	18082	7.21548	1	0.916854	67.9538
		Arrb1	8.79446	0.335559	9.39066e-06		GOTERM_BP_DIRECT	GO:0097114~NMDA glutamate receptor clustering	3	0.26178	0.0347253	APOE, NLGN1, RELN	934	6	18082	9.67987	1	0.727613	47.612					Kcne4	0.012398	-0.788333	0.000733121		GOTERM_BP_DIRECT	GO:0043065~positive regulation of apoptotic process	28	1.96353	0.0642135	BID, ING4, CCK, TNFRSF12A, PPARG, CASP6, HTRA2, ACIN1, PHLDA3, TRP53, NR4A1, BAD, ANXA5, DDIT3, PDCD5-PS, NUPR1, S100B, DUSP1, BBC3, SFRP2, BAX, GADD45G, MLLT11, ID3, GADD45B, GADD45A, NGF, DUSP6	1074	335	18082	1.4072	1	0.926653	70.1682
		Ascc3	4.35077	0.355907	7.03778e-06		GOTERM_BP_DIRECT	GO:1903799~negative regulation of production of miRNAs involved in gene silencing by miRNA	3	0.26178	0.0347253	ESR1, PPP3CA, NCOR1	934	6	18082	9.67987	1	0.727613	47.612					Anapc13	4.25991	-0.78832	4.0893e-09		GOTERM_BP_DIRECT	GO:0034341~response to interferon-gamma	5	0.350631	0.0650976	IFITM1, IFITM2, IFITM3, SNCA, CITED1	1074	26	18082	3.23772	1	0.927121	70.6777
		Asns	6.76791	0.358404	4.02526e-07		GOTERM_BP_DIRECT	GO:0042158~lipoprotein biosynthetic process	3	0.26178	0.0347253	APOB, APOA1, APOE	934	6	18082	9.67987	1	0.727613	47.612					6330415G19Rik	-0.0955544	-0.787172	0.000570991		GOTERM_BP_DIRECT	GO:0000920~cell separation after cytokinesis	4	0.280505	0.0654254	CHMP2A, CHMP4B, CHMP6, MITD1	1074	16	18082	4.20903	1	0.9259	70.8645
		Astn1	8.20641	0.374278	5.54026e-06		GOTERM_BP_DIRECT	GO:0051438~regulation of ubiquitin-protein transferase activity	3	0.26178	0.0347253	ZYG11B, 4931440F15RIK, FEM1B	934	6	18082	9.67987	1	0.727613	47.612					Trappc1	3.94223	-0.785159	7.0027e-08		GOTERM_BP_DIRECT	GO:0001963~synaptic transmission, dopaminergic	4	0.280505	0.0654254	SNCA, CRH, CDK5, PARK7	1074	16	18082	4.20903	1	0.9259	70.8645
		Asxl1	5.9508	0.322764	9.61966e-08		GOTERM_BP_DIRECT	GO:0033138~positive regulation of peptidyl-serine phosphorylation	9	0.78534	0.0364384	PHIP, ATP2B4, BRAF, CD44, ARRB1, TENM1, GSK3B, AKAP9, OPRD1	934	74	18082	2.35456	1	0.741153	49.2869					Commd4	4.31292	-0.783448	4.88369e-11		GOTERM_BP_DIRECT	GO:0006367~transcription initiation from RNA polymerase II promoter	6	0.420757	0.0658396	POLR2G, MED4, TAF12, GTF2A2, POLR2I, RUNX2	1074	37	18082	2.73018	1	0.924951	71.099
		Atl3	5.41113	0.363754	3.60786e-07		GOTERM_BP_DIRECT	GO:0050727~regulation of inflammatory response	8	0.69808	0.0369043	S100A8, S100A9, ANXA1, ESR1, TLR4, RICTOR, TLR9, AHSG	934	61	18082	2.53898	1	0.742018	49.7335					Mrpl34	3.93975	-0.782531	8.14292e-11		GOTERM_BP_DIRECT	GO:0021762~substantia nigra development	6	0.420757	0.0722847	RAD1, COX6B1, CALM2, S100A1, CKB, ATP5J	1074	38	18082	2.65834	1	0.940442	74.525
		Atp10b	0.847607	0.646388	0.00222257		GOTERM_BP_DIRECT	GO:0002009~morphogenesis of an epithelium	5	0.4363	0.0375265	KRT6A, KRT6B, KRT17, KRT16, RIPK4	934	25	18082	3.87195	1	0.74435	50.3243					Cabp1	6.82581	-0.781146	2.70172e-09		GOTERM_BP_DIRECT	GO:0042073~intraciliary transport	5	0.350631	0.0729839	HSPB11, IFT20, IFT22, SSNA1, NME7	1074	27	18082	3.1178	1	0.940244	74.8727
		Atp2a1	0.55895	2.8785	5.37329e-07		GOTERM_BP_DIRECT	GO:0071360~cellular response to exogenous dsRNA	4	0.34904	0.0391438	CIITA, IFIT1, ZC3HAV1, TLR3	934	15	18082	5.1626	1	0.755706	51.8291					A830009L08Rik	2.30281	-0.779543	0.0255814		GOTERM_BP_DIRECT	GO:0008217~regulation of blood pressure	8	0.56101	0.0734503	RAMP2, CYBA, P2RX4, NPY, ACTA2, PPARG, POMC, SOD1	1074	62	18082	2.1724	1	0.939495	75.1021
		Atp2b4	8.7629	0.426457	0.000383663		GOTERM_BP_DIRECT	GO:0007194~negative regulation of adenylate cyclase activity	4	0.34904	0.0391438	OPRM1, AKAP5, AKAP9, NPR3	934	15	18082	5.1626	1	0.755706	51.8291					Amh	0.105141	-0.778877	0.0031516		GOTERM_BP_DIRECT	GO:0016226~iron-sulfur cluster assembly	4	0.280505	0.0760674	ISCU, NFU1, ISCA2, FXN	1074	17	18082	3.96144	1	0.94372	76.3531
		Atp4a	-0.358234	0.983936	0.000625505		GOTERM_BP_DIRECT	GO:0061029~eyelid development in camera-type eye	4	0.34904	0.0391438	EGFR, MAP3K1, SOX11, STRA6	934	15	18082	5.1626	1	0.755706	51.8291					Itk	-0.844112	-0.777494	0.016688		GOTERM_BP_DIRECT	GO:1900745~positive regulation of p38MAPK cascade	4	0.280505	0.0760674	GADD45G, ZC3H12A, GADD45B, GADD45A	1074	17	18082	3.96144	1	0.94372	76.3531
		Atp8a2	4.88566	0.491856	3.54395e-05		GOTERM_BP_DIRECT	GO:0001932~regulation of protein phosphorylation	8	0.69808	0.0398253	PHIP, PIK3CG, NRAS, APOA1, ITPKB, RICTOR, TLR7, TLR9	934	62	18082	2.49803	1	0.758271	52.4503					Slc39a5	-0.420308	-0.774614	0.000228643		GOTERM_BP_DIRECT	GO:0090201~negative regulation of release of cytochrome c from mitochondria	4	0.280505	0.0760674	PPIF, GPX1, TRIAP1, FXN	1074	17	18082	3.96144	1	0.94372	76.3531
		AW011738	2.22172	0.482426	0.000126255		GOTERM_BP_DIRECT	GO:0071456~cellular response to hypoxia	11	0.95986	0.0398521	HYOU1, SLC8A1, CASR, STC2, GNB1, NDRG1, PRKCE, PTEN, CCNA2, VLDLR, OPRD1	934	103	18082	2.06755	1	0.75505	52.4745					Cox6a1	8.50934	-0.773631	8.12776e-09		GOTERM_BP_DIRECT	GO:0045445~myoblast differentiation	4	0.280505	0.0760674	MAPK12, DTYMK, ASB2, SHH	1074	17	18082	3.96144	1	0.94372	76.3531
		B130055M24Rik	2.28328	0.399041	0.000100602		GOTERM_BP_DIRECT	GO:0043410~positive regulation of MAPK cascade	11	0.95986	0.0421441	PTPRC, TNFRSF1B, AR, KSR2, CD36, FGF10, TNFRSF14, CDH2, GPER1, PRKCE, KDR	934	104	18082	2.04767	1	0.771136	54.5076					Card19	1.8504	-0.773106	4.35759e-08		GOTERM_BP_DIRECT	GO:0090305~nucleic acid phosphodiester bond hydrolysis	3	0.210379	0.0776017	REXO2, DXO, FEN1	1074	8	18082	6.31355	1	0.945321	77.0587
		B230209E15Rik	5.97954	0.319411	4.96229e-06		GOTERM_BP_DIRECT	GO:0042593~glucose homeostasis	13	1.13438	0.0422762	KCNB1, MUP3, MCU, ALMS1, FOXO1, SESN3, CSMD1, STXBP5L, CD36, GPR21, ADRA2A, CACNA1E, CACNA1C	934	133	18082	1.89231	1	0.768887	54.6222					Mrps36	-0.249524	-0.772827	0.000825564		GOTERM_BP_DIRECT	GO:0009635~response to herbicide	3	0.210379	0.0776017	ALAD, GSTA4, HTRA2	1074	8	18082	6.31355	1	0.945321	77.0587
		B230369F24Rik	0.0570645	0.400214	0.0148459		GOTERM_BP_DIRECT	GO:0003009~skeletal muscle contraction	5	0.4363	0.0425995	TNNT3, TNNT1, TNNC2, MYH7, TNNI2	934	26	18082	3.72303	1	0.768219	54.9015					Slc25a47	0.812001	-0.771909	0.000619555		GOTERM_BP_DIRECT	GO:0006220~pyrimidine nucleotide metabolic process	3	0.210379	0.0776017	DCTD, NME4, NME3	1074	8	18082	6.31355	1	0.945321	77.0587
		B3galt1	5.92501	0.319795	3.55316e-07		GOTERM_BP_DIRECT	GO:0008542~visual learning	8	0.69808	0.0428932	BRAF, LRRN4, NF1, MECP2, GRIN2A, GHRL, CACNA1E, CACNA1C	934	63	18082	2.45838	1	0.767325	55.1539					Higd2a	5.34925	-0.771125	1.89954e-09		GOTERM_BP_DIRECT	GO:0033194~response to hydroperoxide	3	0.210379	0.0776017	GPX1, CD38, STX4A	1074	8	18082	6.31355	1	0.945321	77.0587
		B3gat2	3.30867	0.463791	0.00682128		GOTERM_BP_DIRECT	GO:0045909~positive regulation of vasodilation	6	0.52356	0.0443286	KCNMA1, EGFR, NOS1, ADRA2A, GPER1, KDR	934	38	18082	3.0568	1	0.775452	56.3684					Ninj2	0.0759411	-0.768811	0.00247417		GOTERM_BP_DIRECT	GO:0046826~negative regulation of protein export from nucleus	3	0.210379	0.0776017	TXN1, CDK5, PARK7	1074	8	18082	6.31355	1	0.945321	77.0587
		B930082K07Rik	-0.110768	0.381014	0.0292689		GOTERM_BP_DIRECT	GO:0042755~eating behavior	6	0.52356	0.0443286	OPRM1, CD36, ATP8A2, NPSR1, TRH, OPRD1	934	38	18082	3.0568	1	0.775452	56.3684					Dctd	2.18551	-0.764754	1.85367e-07		GOTERM_BP_DIRECT	GO:0000185~activation of MAPKKK activity	3	0.210379	0.0776017	GADD45G, GADD45B, GADD45A	1074	8	18082	6.31355	1	0.945321	77.0587
		Baiap3	4.25635	1.25948	0.0479354		GOTERM_BP_DIRECT	GO:0006810~transport	111	9.68586	0.0452359	SLC9A7, GABRB3, SCN3B, GABRB1, XPO4, AQP4, HOOK3, APOB, APOA2, KCNK9, ATP2B4, APOA1, GRIN2B, APOE, VPS13A, VPS13B, MB, KCND3, GRIN2A, BICD1, TMEM106B, CD36, ARRB1, ERC1, SLC2A12, SLC2A13, TNFAIP8L3, MOB4, AGFG1, APOC1, KCNA3, IGF2BP3, RIMS1, KCNJ3, ARFGEF1, SLC29A3, KCNS2, ALB, FOLR1, TTYH2, SLC35F1, TNKS, CACNA2D1, SLCO4C1, TRPC5, KCNB2, KCNB1, ABCB7, ABCG1, ABCB4, LIN7A, SLC7A3, CADPS2, CNIH3, …	934	1822	18082	1.17944	1	0.779216	57.1199					Rdm1	1.64999	-0.761353	5.69634e-09		GOTERM_BP_DIRECT	GO:0010918~positive regulation of mitochondrial membrane potential	3	0.210379	0.0776017	BID, STOML2, BAD	1074	8	18082	6.31355	1	0.945321	77.0587
		BC037032	-0.296945	0.500876	0.0191905		GOTERM_BP_DIRECT	GO:0010977~negative regulation of neuron projection development	8	0.69808	0.0461097	GFAP, PTPRG, TNR, GSK3B, CSPG4, SEMA3A, PAQR3, CBFA2T2	934	64	18082	2.41997	1	0.782608	57.8321					Myl9	2.59071	-0.760138	3.54147e-05		GOTERM_BP_DIRECT	GO:0001956~positive regulation of neurotransmitter secretion	3	0.210379	0.0776017	STX1A, SNCA, SPHK1	1074	8	18082	6.31355	1	0.945321	77.0587
		BC067074	0.810438	0.538089	0.0422502		GOTERM_BP_DIRECT	GO:0071361~cellular response to ethanol	4	0.34904	0.0463799	GLRA3, GLRA2, PRKCE, ITPR2	934	16	18082	4.83994	1	0.781506	58.0501					Pabpc1l2b-ps	0.509131	-0.758456	0.0064068		GOTERM_BP_DIRECT	GO:0097190~apoptotic signaling pathway	7	0.490884	0.0800798	P2RX4, BBC3, BAX, MLLT11, NDUFA13, BAD, SHH	1074	51	18082	2.31084	1	0.948754	78.1563
		Bcr	7.74154	0.356464	0.00748705		GOTERM_BP_DIRECT	GO:0045104~intermediate filament cytoskeleton organization	4	0.34904	0.0463799	KRT18, KRT16, DSP, FAM83H	934	16	18082	4.83994	1	0.781506	58.0501					Mt1	7.0304	-0.756802	8.66413e-08		GOTERM_BP_DIRECT	GO:0090090~negative regulation of canonical Wnt signaling pathway	11	0.771388	0.0806497	CTHRC1, NKD1, SFRP2, CBY1, TLE2, SOX17, MAD2L2, TMEM88, DDIT3, SHH, GLI1	1074	102	18082	1.81566	1	0.948268	78.4017
		Bdkrb2	-0.545111	0.808611	0.000848724		GOTERM_BP_DIRECT	GO:0090303~positive regulation of wound healing	4	0.34904	0.0463799	ANXA1, ADRA2A, PRKCE, ARFGEF1	934	16	18082	4.83994	1	0.781506	58.0501					Lsm7	0.0458195	-0.755125	0.000652116		GOTERM_BP_DIRECT	GO:0051898~negative regulation of protein kinase B signaling	6	0.420757	0.086166	INPP5K, PHLDA3, PDCD6, DDIT3, KLF4, CIB1	1074	40	18082	2.52542	1	0.956742	80.6454
		Bend4	3.69009	0.583066	4.38558e-05		GOTERM_BP_DIRECT	GO:0035418~protein localization to synapse	4	0.34904	0.0463799	NPHS1, NLGN1, RELN, SHANK1	934	16	18082	4.83994	1	0.781506	58.0501					Slc6a16	-0.522716	-0.753331	0.00902882		GOTERM_BP_DIRECT	GO:0045773~positive regulation of axon extension	6	0.420757	0.086166	TWF2, FXN, TNFRSF12A, SEMA7A, EIF2B2, NGF	1074	40	18082	2.52542	1	0.956742	80.6454
		Bicd1	4.60713	0.396706	0.000154185		GOTERM_BP_DIRECT	GO:0048841~regulation of axon extension involved in axon guidance	3	0.26178	0.0469763	PLXNC1, SEMA3A, PLXND1	934	7	18082	8.29703	1	0.782791	58.5274					A230052G05Rik	0.490082	-0.74572	0.023489		GOTERM_BP_DIRECT	GO:0045471~response to ethanol	12	0.841515	0.0873507	TRP53, ALAD, NPPC, CRH, PEBP1, POLB, RARA, BAD, SPARC, SOD1, CSF2RA, SHH	1074	117	18082	1.72678	1	0.957274	81.0977
		Birc6	6.80868	0.44423	2.18851e-05		GOTERM_BP_DIRECT	GO:0010886~positive regulation of cholesterol storage	3	0.26178	0.0469763	LPL, APOB, CD36	934	7	18082	8.29703	1	0.782791	58.5274					Mfap4	0.622136	-0.744126	0.000334536		GOTERM_BP_DIRECT	GO:0006103~2-oxoglutarate metabolic process	4	0.280505	0.0874139	MRPS36, IDH3G, IDH2, IDH3B	1074	18	18082	3.74136	1	0.955981	81.1215
		Bmp2k	4.24036	0.346548	0.00024908		GOTERM_BP_DIRECT	GO:0072089~stem cell proliferation	3	0.26178	0.0469763	NES, TRIM71, ZNRF3	934	7	18082	8.29703	1	0.782791	58.5274					Mmel1	0.235229	-0.740241	0.00307491		GOTERM_BP_DIRECT	GO:0002076~osteoblast development	4	0.280505	0.0874139	PTHLH, ACHE, RUNX2, SHH	1074	18	18082	3.74136	1	0.955981	81.1215
		Bmpr2	5.80777	0.496499	0.00203317		GOTERM_BP_DIRECT	GO:0048539~bone marrow development	3	0.26178	0.0469763	PTPRC, ASXL1, LRRC17	934	7	18082	8.29703	1	0.782791	58.5274					Fkbp1b	4.22719	-0.739067	3.73616e-06		GOTERM_BP_DIRECT	GO:0042326~negative regulation of phosphorylation	4	0.280505	0.0874139	DYNLL1, CDKN2C, CDKN2D, PRKRIP1	1074	18	18082	3.74136	1	0.955981	81.1215
		Bpifa2	-2.01629	7.28542	3.87361e-05		GOTERM_BP_DIRECT	GO:0035280~miRNA loading onto RISC involved in gene silencing by miRNA	3	0.26178	0.0469763	AGO2, AGO3, ADAR	934	7	18082	8.29703	1	0.782791	58.5274					A330048O09Rik	0.0569219	-0.739053	0.00056044		GOTERM_BP_DIRECT	GO:0071300~cellular response to retinoic acid	8	0.56101	0.0895766	LTK, TWF2, HTRA2, PPARG, NDUFA13, RARA, SNRNP70, KLF4	1074	65	18082	2.07214	1	0.958071	81.9205
		Bpifb1	0.95186	4.45952	7.96366e-07		GOTERM_BP_DIRECT	GO:0034372~very-low-density lipoprotein particle remodeling	3	0.26178	0.0469763	LPL, APOA1, APOE	934	7	18082	8.29703	1	0.782791	58.5274					Ifitm1	-0.355423	-0.734276	0.0160018		GOTERM_BP_DIRECT	GO:0006099~tricarboxylic acid cycle	5	0.350631	0.0901254	IDH3G, IDH2, IDH3B, CSL, PDHB	1074	29	18082	2.90278	1	0.957585	82.1181
		Braf	7.20798	0.456144	1.10599e-08		GOTERM_BP_DIRECT	GO:0002925~positive regulation of humoral immune response mediated by circulating immunoglobulin	3	0.26178	0.0469763	FCER2A, PTPRC, HPX	934	7	18082	8.29703	1	0.782791	58.5274					AI413582	4.79082	-0.733372	7.34206e-08		GOTERM_BP_DIRECT	GO:0046686~response to cadmium ion	5	0.350631	0.0901254	ALAD, DTYMK, MT1, CYB5A, SPARC	1074	29	18082	2.90278	1	0.957585	82.1181
		Brinp3	4.67927	0.425121	0.00525334		GOTERM_BP_DIRECT	GO:0030204~chondroitin sulfate metabolic process	3	0.26178	0.0469763	B3GAT2, IMPAD1, DSEL	934	7	18082	8.29703	1	0.782791	58.5274					Ubl5	6.0316	-0.733287	2.89078e-12		GOTERM_BP_DIRECT	GO:0006888~ER to Golgi vesicle-mediated transport	9	0.631136	0.0906689	TRAPPC6A, IER3IP1, 0610009B22RIK, TRAPPC2L, RANGRF, TRAPPC1, YIF1B, COPE, ERGIC3	1074	78	18082	1.94263	1	0.957094	82.3118
		Btbd8	0.931251	0.414925	0.00689131		GOTERM_BP_DIRECT	GO:0016579~protein deubiquitination	9	0.78534	0.0475	CYLD, USP3, USP9X, USP46, USP37, YOD1, USP34, USP51, USP13	934	78	18082	2.23382	1	0.783529	58.9423					Gmnn	1.48764	-0.730367	2.21998e-06		GOTERM_BP_DIRECT	GO:0043524~negative regulation of neuron apoptotic process	15	1.05189	0.0939643	SNCB, SNCA, PRDX2, EN2, SOD1, MDK, CITED1, PARK7, PCP4, BAX, TFAP2B, MT1, EPOR, NGF, MT3	1074	160	18082	1.57839	1	0.960718	83.4443
		C030037D09Rik	2.48116	0.54822	0.000510126		GOTERM_BP_DIRECT	GO:0009749~response to glucose	9	0.78534	0.0475	LPL, COL4A3, ACVR2B, SLC8A1, APOA2, ILDR2, TRH, PTEN, ACVR1C	934	78	18082	2.23382	1	0.783529	58.9423					Rnaseh2c	3.7065	-0.729575	2.79594e-07		GOTERM_BP_DIRECT	GO:0006461~protein complex assembly	8	0.56101	0.0953613	TRP53, NUPR1, VAMP8, GMNN, STX4A, MGP, PEX14, H2-DMA	1074	66	18082	2.04074	1	0.961445	83.9034
		C1galt1	3.37206	0.407052	5.59548e-05		GOTERM_BP_DIRECT	GO:0019915~lipid storage	5	0.4363	0.0480391	CD36, APOA1, 4932438A13RIK, ACVR1C, NRIP1	934	27	18082	3.58514	1	0.784362	59.3653					Mt2	5.64498	-0.728549	1.22824e-06		GOTERM_BP_DIRECT	GO:0045444~fat cell differentiation	9	0.631136	0.0959369	GPX1, EGR2, ARXES1, PPARG, TFAP2B, NR4A1, METRNL, CBY1, KLF4	1074	79	18082	1.91804	1	0.961026	84.0891
		C3	0.142224	2.07647	5.07753e-05		GOTERM_BP_DIRECT	GO:0051865~protein autoubiquitination	7	0.61082	0.0502819	TRIM30A, UHRF1, LTN1, UBE3A, TRAF6, RNF213, TRIM71	934	52	18082	2.60612	1	0.796747	61.0813					1700018L02Rik	-0.428656	-0.727606	0.000608996		GOTERM_BP_DIRECT	GO:0035456~response to interferon-beta	3	0.210379	0.0959564	IFITM1, IFITM2, IFITM3	1074	9	18082	5.61204	1	0.95983	84.0953
		C330011M18Rik	1.37295	0.646516	0.000453214		GOTERM_BP_DIRECT	GO:0008104~protein localization	9	0.78534	0.0505724	NRCAM, APOA1, CROCC, APOE, TSC2, MECP2, GRIN2A, NBEA, MLH3	934	79	18082	2.20554	1	0.795782	61.2985					Gm4544	0.58325	-0.726277	0.0137056		GOTERM_BP_DIRECT	GO:0006228~UTP biosynthetic process	3	0.210379	0.0959564	NME4, NME3, NME7	1074	9	18082	5.61204	1	0.95983	84.0953
		C330021F23Rik	-0.356339	0.530345	0.0396189		GOTERM_BP_DIRECT	GO:0046777~protein autophosphorylation	16	1.39616	0.0518466	EGFR, BCR, ERBB4, PEAK1, WNK3, UHMK1, CDKL5, KDR, CSNK2A1, FYN, GSK3B, PDGFRA, CDK12, CAMK2D, EIF2AK2, DCX	934	183	18082	1.69266	1	0.801185	62.2376					Wdr83os	4.03695	-0.725416	1.77164e-07		GOTERM_BP_DIRECT	GO:0051123~RNA polymerase II transcriptional preinitiation complex assembly	3	0.210379	0.0959564	MED6, TAF12, GTF2A2	1074	9	18082	5.61204	1	0.95983	84.0953
		C4b	4.91375	0.649934	0.00116031		GOTERM_BP_DIRECT	GO:0016337~single organismal cell-cell adhesion	11	0.95986	0.0522069	EGFR, NRCAM, PKP1, ASTN1, DSP, CDH2, PTPRU, ITGA4, KIRREL2, NEGR1, CTNNA3	934	108	18082	1.97183	1	0.800665	62.4992					Acyp1	3.2692	-0.723424	1.2959e-06		GOTERM_BP_DIRECT	GO:0039702~viral budding via host ESCRT complex	3	0.210379	0.0959564	CHMP2A, CHMP4B, CHMP6	1074	9	18082	5.61204	1	0.95983	84.0953
		C530005A16Rik	1.82206	0.584901	9.2424e-06		GOTERM_BP_DIRECT	GO:0006470~protein dephosphorylation	13	1.13438	0.0533732	PTPRC, PTPRG, STYX, PTPN4, PTPN14, PTPRT, PTPRU, PTEN, CTDSPL2, DUSP3, PPM1L, PPP3CA, UBLCP1	934	138	18082	1.82374	1	0.805161	63.3345					Lage3	2.63979	-0.72319	2.46974e-08		GOTERM_BP_DIRECT	GO:0006241~CTP biosynthetic process	3	0.210379	0.0959564	NME4, NME3, NME7	1074	9	18082	5.61204	1	0.95983	84.0953
		Cacna1b	6.54458	0.306279	0.000857052		GOTERM_BP_DIRECT	GO:0006954~inflammatory response	26	2.26876	0.0534633	S100A8, C3, S100A9, CSPG4, CCL9, TLR3, TLR4, TLR7, CCL6, TLR9, TNFRSF1B, REL, NAIP2, TNFRSF18, NRROS, TLR12, PIK3CG, CIITA, C4B, ANXA1, TNFRSF14, GPER1, AIM2, CD180, KRT16, CLEC7A	934	344	18082	1.46324	1	0.802973	63.3983					Gm10421	-0.831759	-0.723159	0.0417207		GOTERM_BP_DIRECT	GO:0019882~antigen processing and presentation	7	0.490884	0.0992537	FLT3, RELB, H2-D1, CTSS, H2-DMA, IGHM, RAB33A	1074	54	18082	2.18246	1	0.963104	85.12
		Cacna1c	5.87698	0.306061	0.0110702		GOTERM_BP_DIRECT	GO:0009966~regulation of signal transduction	6	0.52356	0.0534744	ACVR2A, ACVR2B, NAIP2, BIRC6, CDH2, RUNX1	934	40	18082	2.90396	1	0.800311	63.4061					Fosb	5.26414	-0.721887	0.0140856		GOTERM_BP_DIRECT	GO:0032570~response to progesterone	5	0.350631	0.0993541	FOS, RAMP2, CD38, BAD, FOSB	1074	30	18082	2.80602	1	0.962081	85.1502
		Cacna1e	7.38169	0.470124	0.00066652		GOTERM_BP_DIRECT	GO:0086010~membrane depolarization during action potential	5	0.4363	0.0538437	SCN3A, SCN3B, CACNA1E, CACNA1C, CACNA1B	934	28	18082	3.4571	1	0.799872	63.6664					Tma7-ps	5.25723	-0.721534	6.70983e-09		GOTERM_BP_DIRECT	GO:0016079~synaptic vesicle exocytosis	4	0.280505	0.0994226	RAB3A, CPLX1, STX4A, SNAPIN	1074	19	18082	3.54445	1	0.961006	85.1708
		Cacna2d1	7.92626	0.44415	3.39884e-05		GOTERM_BP_DIRECT	GO:0007205~protein kinase C-activating G-protein coupled receptor signaling pathway	5	0.4363	0.0538437	GRM5, DGKB, DGKG, DGKH, DGKI	934	28	18082	3.4571	1	0.799872	63.6664					Gm1673	4.13261	-0.720028	0.000171618
		Cacng8	6.57983	0.462725	0.000473146		GOTERM_BP_DIRECT	GO:0048169~regulation of long-term neuronal synaptic plasticity	5	0.4363	0.0538437	GRM5, GRIN2B, NF1, GRIN2A, RIMS1	934	28	18082	3.4571	1	0.799872	63.6664					4931440P22Rik	-0.34956	-0.719309	0.0150103
		Cacul1	6.55945	0.414542	2.45416e-11		GOTERM_BP_DIRECT	GO:0014002~astrocyte development	4	0.34904	0.054224	GFAP, S100A8, S100A9, TLR4	934	17	18082	4.55523	1	0.799508	63.9326					Cenps	1.56231	-0.716617	4.2082e-07
		Cadps2	6.79653	0.517046	8.05094e-06		GOTERM_BP_DIRECT	GO:0016311~dephosphorylation	11	0.95986	0.0549514	PTPRC, DUSP3, PTPRG, PTPN4, STYX, PTPN14, SYNJ2, PTPRT, PTPRU, PPP3CA, PTEN	934	109	18082	1.95374	1	0.801248	64.4367					Sncg	0.211035	-0.716422	0.00849448
		Calcr	-1.27317	2.75001	0.0118373		GOTERM_BP_DIRECT	GO:0007420~brain development	18	1.57068	0.0553498	NES, BCR, SHROOM4, PTPRG, NF1, MECP2, MACROD2, BMPR2, PRKDC, PCDH19, HYDIN, RELN, APAF1, UNC5C, EXT1, DCX, SMARCA1, NRG1	934	216	18082	1.61331	1	0.800991	64.7099					Gm2694	0.632935	-0.715148	0.00141742
		Calcrl	2.73935	0.320827	0.0227392		GOTERM_BP_DIRECT	GO:0006511~ubiquitin-dependent protein catabolic process	14	1.22164	0.0554716	USP3, CACUL1, UBE3A, USP9X, USP51, RNF213, TTC3, ZNRF3, CYLD, USP37, USP46, RNF168, USP34, USP13	934	154	18082	1.75998	1	0.799091	64.793					Scx	1.18647	-0.714037	0.000392233
		Calm4	-1.14193	9.10081	1.20212e-06		GOTERM_BP_DIRECT	GO:0035176~social behavior	7	0.61082	0.0585839	OPRM1, PTCHD1, MECP2, GRPR, VPS13A, SHANK1, PTEN	934	54	18082	2.5096	1	0.814376	66.8557					Gm11627	0.589955	-0.712736	0.000135345
		Caln1	6.34656	0.452148	0.00494954		GOTERM_BP_DIRECT	GO:0030317~sperm motility	8	0.69808	0.0604921	GAPDHS, APOB, CCDC40, ATP2B4, DNAH1, CACNA1E, DNAH5, TMF1	934	68	18082	2.27762	1	0.822131	68.0633					Pcp4	7.23462	-0.712074	0.000633269
		Camk2d	7.18517	0.523527	0.0124759		GOTERM_BP_DIRECT	GO:0060430~lung saccule development	3	0.26178	0.0605328	PTGES3, ASXL1, FGF10	934	8	18082	7.2599	1	0.819891	68.0886					Atpif1	6.7362	-0.710638	8.06209e-10
		Car12	3.66896	0.807192	0.0447956		GOTERM_BP_DIRECT	GO:0045084~positive regulation of interleukin-12 biosynthetic process	3	0.26178	0.0605328	REL, TLR4, TRAF6	934	8	18082	7.2599	1	0.819891	68.0886					Nrtn	1.95601	-0.709801	0.0409134
		Carf	3.23518	0.357906	0.000177883		GOTERM_BP_DIRECT	GO:0045416~positive regulation of interleukin-8 biosynthetic process	3	0.26178	0.0605328	APOA2, TLR4, TLR7	934	8	18082	7.2599	1	0.819891	68.0886					Tomm6	5.75296	-0.709733	3.81336e-10
		Cask	6.64534	0.464634	1.49705e-07		GOTERM_BP_DIRECT	GO:0042596~fear response	3	0.26178	0.0605328	GRIN2B, ADRA2A, CACNA1E	934	8	18082	7.2599	1	0.819891	68.0886					1700023F06Rik	0.742075	-0.70875	0.000260735
		Casr	-0.797936	2.71791	0.00252568		GOTERM_BP_DIRECT	GO:0034109~homotypic cell-cell adhesion	3	0.26178	0.0605328	NCAM1, PTPRU, CD24A	934	8	18082	7.2599	1	0.819891	68.0886					Ethe1	3.19867	-0.708134	8.24849e-10
		Cbfa2t2	6.10332	0.415176	1.01763e-07		GOTERM_BP_DIRECT	GO:0046834~lipid phosphorylation	3	0.26178	0.0605328	DGKB, DGKG, DGKI	934	8	18082	7.2599	1	0.819891	68.0886					Gm2573	3.44009	-0.707157	2.92603e-09
		Cbl	4.69354	0.463343	0.00447527		GOTERM_BP_DIRECT	GO:0050702~interleukin-1 beta secretion	3	0.26178	0.0605328	CD36, TLR4, AIM2	934	8	18082	7.2599	1	0.819891	68.0886					Cuta	4.62124	-0.703275	2.70066e-09
		Cbx3	3.81391	0.43583	3.32114e-07		GOTERM_BP_DIRECT	GO:0034380~high-density lipoprotein particle assembly	3	0.26178	0.0605328	APOA2, APOA1, APOE	934	8	18082	7.2599	1	0.819891	68.0886					Ldhd	3.4266	-0.701949	1.09171e-07
		Cbx5	8.04696	0.391294	1.61075e-08		GOTERM_BP_DIRECT	GO:0010863~positive regulation of phospholipase C activity	3	0.26178	0.0605328	PDGFRA, ESR1, FGF2	934	8	18082	7.2599	1	0.819891	68.0886					Kremen2	0.348666	-0.701109	0.00368569
		Ccdc110	-0.584633	0.606703	0.0171896		GOTERM_BP_DIRECT	GO:0021955~central nervous system neuron axonogenesis	3	0.26178	0.0605328	ARHGEF28, ARHGAP35, PTEN	934	8	18082	7.2599	1	0.819891	68.0886					Trib1	4.93964	-0.699044	0.00609073
		Ccdc177	4.86471	0.389646	0.000786305		GOTERM_BP_DIRECT	GO:0007268~chemical synaptic transmission	15	1.3089	0.0616503	KCNMA1, OPRM1, STON2, SYT10, GRIN2A, MECP2, FGF12, GRM5, HCRTR1, GRIN2B, GRIA1, PCDHB16, NPFFR1, CACNA1C, OPRD1	934	172	18082	1.68835	1	0.823266	68.7759					Pthlh	1.13387	-0.698785	0.000124262
		Ccdc18	0.280424	0.335706	0.0364671		GOTERM_BP_DIRECT	GO:0014898~cardiac muscle hypertrophy in response to stress	4	0.34904	0.0626563	INPP5F, MYH7, PPP3CA, MYH6	934	18	18082	4.30217	1	0.825975	69.3826					Themis2	0.617224	-0.698586	0.000101331
		Ccdc186	4.77394	0.308904	0.00260677		GOTERM_BP_DIRECT	GO:0051000~positive regulation of nitric-oxide synthase activity	4	0.34904	0.0626563	FCER2A, APOE, ESR1, NPR3	934	18	18082	4.30217	1	0.825975	69.3826					Coro6	4.22657	-0.694835	0.0151447
		Ccdc40	0.423183	0.45816	0.0370887		GOTERM_BP_DIRECT	GO:1900273~positive regulation of long-term synaptic potentiation	4	0.34904	0.0626563	NOS1, GRIN2B, GRIN2A, RELN	934	18	18082	4.30217	1	0.825975	69.3826					Dand5	3.03895	-0.690763	2.55094e-09
		Ccdc73	2.86338	0.357671	0.000158315		GOTERM_BP_DIRECT	GO:0051770~positive regulation of nitric-oxide synthase biosynthetic process	4	0.34904	0.0626563	FCER2A, TLR4, TLR9, KDR	934	18	18082	4.30217	1	0.825975	69.3826					Gm9752	0.353226	-0.690707	0.027132
		Ccdc85c	5.69974	0.445438	0.00539873		GOTERM_BP_DIRECT	GO:0001774~microglial cell activation	4	0.34904	0.0626563	TLR3, TLR4, TLR7, TLR9	934	18	18082	4.30217	1	0.825975	69.3826					Tnfrsf12a	1.6411	-0.688354	0.00042931
		Ccl6	0.327847	0.591343	0.0041658		GOTERM_BP_DIRECT	GO:2000311~regulation of alpha-amino-3-hydroxy-5-methyl-4-isoxazole propionate selective glutamate receptor activity	4	0.34904	0.0626563	CNIH3, CACNG8, NLGN1, SHANK1	934	18	18082	4.30217	1	0.825975	69.3826					Cdk3	-0.709285	-0.68778	0.0298188
		Ccl9	0.00301947	0.477467	0.0248479		GOTERM_BP_DIRECT	GO:0051897~positive regulation of protein kinase B signaling	10	0.8726	0.0627322	EGFR, PIK3CG, TNFAIP8L3, MUP3, PIK3R5, RICTOR, NRG1, FGF2, TSPYL5, ARFGEF1	934	97	18082	1.99585	1	0.823983	69.4279					Zfp335os	0.665403	-0.687592	1.86566e-07
		Ccn3	7.11108	0.369137	0.0302853		GOTERM_BP_DIRECT	GO:0048167~regulation of synaptic plasticity	6	0.52356	0.0636338	NCAM1, LZTS1, GRIN2B, GRIA1, MECP2, GRIN2A	934	42	18082	2.76568	1	0.826125	69.9614					Rasl10a	5.33444	-0.687481	5.1674e-06
		Ccna2	-0.234889	0.7323	0.00169098		GOTERM_BP_DIRECT	GO:0007628~adult walking behavior	6	0.52356	0.0636338	KCNMA1, EFNB3, AGTPBP1, HIPK2, TRH, CACNA1C	934	42	18082	2.76568	1	0.826125	69.9614					Inmt	-0.622127	-0.687134	0.0464617
		Ccni	8.32297	0.412864	4.3069e-05		GOTERM_BP_DIRECT	GO:0001662~behavioral fear response	6	0.52356	0.0636338	LYPD1, GRIN2B, MECP2, ANKFN1, USP46, CACNA1E	934	42	18082	2.76568	1	0.826125	69.9614					Bmyc	5.59242	-0.686493	1.88592e-07
		Cct4	6.57336	0.360408	2.26114e-12		GOTERM_BP_DIRECT	GO:0051726~regulation of cell cycle	11	0.95986	0.0637484	NRAS, PTPRC, BCR, TRIM36, CCNI, TSC2, RB1, ZFP369, PTEN, FGF2, APC	934	112	18082	1.9014	1	0.824356	70.0286					Snhg1	1.55916	-0.683839	0.000439097
		Cd109	0.00776993	1.13111	4.07785e-05		GOTERM_BP_DIRECT	GO:0008285~negative regulation of cell proliferation	28	2.44328	0.0637899	ERBB4, FGF10, STRN, ZEB1, BDKRB2, PTEN, SLFN2, NDRG1, RUNX1, FGF2, APC, AR, NOS1, KLF13, WDR6, NF1, PTPN14, SMAD4, GPER1, RB1, PTPRU, FZD5, SLIT3, SH3BP4, CDH13, TSC2, EIF2AK2, NFIB	934	384	18082	1.41165	1	0.822233	70.0528					Rnf39	3.2775	-0.683301	0.0477264
		Cd180	1.18413	0.822697	0.000539063		GOTERM_BP_DIRECT	GO:0002244~hematopoietic progenitor cell differentiation	10	0.8726	0.0660755	STON2, PTPRC, PLEK, PDGFRA, CDK6, SERPINB12, PRRC2C, TOP2A, SAMD9L, ADAR	934	98	18082	1.97548	1	0.831002	71.3623					Prtn3	0.272806	-0.681318	8.13063e-05
		Cd24a	1.73951	0.474355	0.0312451		GOTERM_BP_DIRECT	GO:0032715~negative regulation of interleukin-6 production	5	0.4363	0.0665347	TRIM30A, ARRB1, AQP4, TLR4, TLR9	934	30	18082	3.22662	1	0.830905	71.6188					Gpr3	3.02965	-0.680497	0.00125317
		Cd274	1.40652	0.385553	0.0146938		GOTERM_BP_DIRECT	GO:0031100~organ regeneration	7	0.61082	0.0676564	WNT1, APOA2, APOA1, MKI67, PTPRU, CCNA2, LCP1	934	56	18082	2.41997	1	0.833862	72.2362					C230062I16Rik	5.7313	-0.680026	8.76012e-08
		Cd33	2.20174	0.369404	0.00457503		GOTERM_BP_DIRECT	GO:0001933~negative regulation of protein phosphorylation	9	0.78534	0.0678358	IBTK, ARRB1, IMPACT, C330021F23RIK, CD109, PRKDC, KIRREL2, PAQR3, PTEN	934	84	18082	2.07426	1	0.832476	72.3338					Gadd45a	2.36206	-0.679992	0.00125878
		Cd36	-0.146985	1.798	0.0029396		GOTERM_BP_DIRECT	GO:0051965~positive regulation of synapse assembly	8	0.69808	0.0686069	SLITRK2, LINGO2, SLITRK4, SLITRK3, LRRTM4, MECP2, NLGN1, GHRL	934	70	18082	2.21254	1	0.833787	72.7494					8030453O22Rik	0.466796	-0.678932	0.0225168
		Cd44	2.06427	0.579817	0.044352		GOTERM_BP_DIRECT	GO:0016079~synaptic vesicle exocytosis	4	0.34904	0.0716543	CPLX2, CADPS2, SYT10, SPTBN2	934	19	18082	4.07574	1	0.844891	74.335					Sh2d7	1.09403	-0.677571	0.000232413
		Cdh13	5.83553	0.345924	0.0327134		GOTERM_BP_DIRECT	GO:0017015~regulation of transforming growth factor beta receptor signaling pathway	4	0.34904	0.0716543	FOLR1, SOX11, SMAD4, ZEB1	934	19	18082	4.07574	1	0.844891	74.335					Homer3	2.56893	-0.675224	1.88367e-05
		Cdh18	4.80741	0.374463	0.000340963		GOTERM_BP_DIRECT	GO:0061436~establishment of skin barrier	4	0.34904	0.0716543	KRT16, CLDN1, KRT1, GRHL1	934	19	18082	4.07574	1	0.844891	74.335					Batf3	-0.508145	-0.674527	0.00996375
		Cdh19	2.86624	0.302889	0.034891		GOTERM_BP_DIRECT	GO:0003279~cardiac septum development	4	0.34904	0.0716543	AP2B1, SMAD4, PLXND1, PCSK5	934	19	18082	4.07574	1	0.844891	74.335					Snapc5	3.7987	-0.671831	3.81017e-06
		Cdh2	6.72966	0.316246	6.15783e-05		GOTERM_BP_DIRECT	GO:0042346~positive regulation of NF-kappaB import into nucleus	4	0.34904	0.0716543	TLR3, TLR4, TLR7, TLR9	934	19	18082	4.07574	1	0.844891	74.335					Crabp2	0.725372	-0.671316	0.0290217
		Cdh6	3.33535	0.483585	0.0264242		GOTERM_BP_DIRECT	GO:0097105~presynaptic membrane assembly	3	0.26178	0.075228	NLGN1, PTEN, IL1RAPL1	934	9	18082	6.45325	1	0.857184	76.0833					Myl6b	4.35828	-0.670963	1.46271e-06
		Cdk12	4.81446	0.351381	7.5631e-07		GOTERM_BP_DIRECT	GO:0010873~positive regulation of cholesterol esterification	3	0.26178	0.075228	APOA2, APOA1, APOE	934	9	18082	6.45325	1	0.857184	76.0833					1700001O22Rik	2.42723	-0.670876	0.00426093
		Cdk6	-0.885896	0.91892	0.000681687		GOTERM_BP_DIRECT	GO:0061045~negative regulation of wound healing	3	0.26178	0.075228	CD109, CASK, FGF2	934	9	18082	6.45325	1	0.857184	76.0833					Rpp21	2.9074	-0.669027	7.89938e-07
		Cdkl5	5.64817	0.625654	0.00223853		GOTERM_BP_DIRECT	GO:0098911~regulation of ventricular cardiac muscle cell action potential	3	0.26178	0.075228	DSP, CACNA1C, CTNNA3	934	9	18082	6.45325	1	0.857184	76.0833					Egr4	5.96671	-0.668894	0.0175274
		Cdr1	4.41718	0.466665	0.0315989		GOTERM_BP_DIRECT	GO:0048681~negative regulation of axon regeneration	3	0.26178	0.075228	XYLT1, INPP5F, PTEN	934	9	18082	6.45325	1	0.857184	76.0833					Pcsk1n	9.42763	-0.666566	0.00149065
		Cds2	9.68275	0.377978	2.99396e-07		GOTERM_BP_DIRECT	GO:0007519~skeletal muscle tissue development	7	0.61082	0.0774988	MYL3, NPHS1, NF1, MYLPF, MBNL1, DCN, NR2F2	934	58	18082	2.33652	1	0.86372	77.1351					Tpm2	2.53442	-0.664225	7.90589e-05
		Cdv3	6.53176	0.319239	2.48872e-07		GOTERM_BP_DIRECT	GO:0048666~neuron development	7	0.61082	0.0774988	TENM4, NCAM1, GABRB3, TENM1, DGKG, ATP8A2, RUNX1	934	58	18082	2.33652	1	0.86372	77.1351					4930447C04Rik	1.51393	-0.663586	0.0464869
		Cenpe	0.396729	0.361411	0.0453875		GOTERM_BP_DIRECT	GO:0042127~regulation of cell proliferation	18	1.57068	0.0795781	EGFR, BRAF, FOXM1, NF1, ANXA1, SMAD4, BMPR2, FOXO1, BIRC6, CDK6, PURA, TNFRSF1B, FYN, GRPR, TNFRSF18, GHRL, NDRG1, PLAU	934	227	18082	1.53513	1	0.869223	78.0597					Lamtor5	4.34019	-0.66175	3.30961e-08
		Cfap43	0.850212	0.425617	0.00123604		GOTERM_BP_DIRECT	GO:0050728~negative regulation of inflammatory response	9	0.78534	0.0797389	TNFRSF1B, BCR, APOA1, CD44, APOE, KRT1, GHRL, GPER1, CALCRL	934	87	18082	2.00273	1	0.8679	78.1297					D330023K18Rik	0.882717	-0.661413	1.44934e-05
		Cfap52	-0.640321	0.849103	0.0397453		GOTERM_BP_DIRECT	GO:0042157~lipoprotein metabolic process	5	0.4363	0.0806319	APOB, APOA2, APOA1, APOE, APOC1	934	32	18082	3.02496	1	0.869126	78.5147					Gm10374	0.0929197	-0.660975	0.000583264
		Cfap54	1.4295	0.454735	0.00865936		GOTERM_BP_DIRECT	GO:0018345~protein palmitoylation	4	0.34904	0.0811931	ZDHHC2, ZDHHC15, ZDHHC23, ZDHHC20	934	20	18082	3.87195	1	0.869198	78.7533					Cox6b1	6.58314	-0.660788	1.82463e-07
		Cfb	2.24326	0.390029	0.000163561		GOTERM_BP_DIRECT	GO:0019433~triglyceride catabolic process	4	0.34904	0.0811931	LPL, APOB, APOA1, APOE	934	20	18082	3.87195	1	0.869198	78.7533					Gm2274	0.200613	-0.658598	0.0017356
		Chd3	9.85771	0.332575	0.00127297		GOTERM_BP_DIRECT	GO:0007165~signal transduction	77	6.71902	0.0819287	OPRM1, CASR, CSPG4, TLR3, TLR4, TLR7, TLR9, WNT1, ARHGAP20, UNC5D, NPSR1, UNC5C, CALCRL, IRS4, EGFR, RAP2B, GPR173, BCR, BRAF, ARHGAP28, GPER1, GRM5, ARHGAP32, CHRM5, GRM3, ACVR2B, GPR55, KRT17, ARRB1, GNB1, IGSF1, AKAP5, INPP4A, RIN3, CALCR, PLXNC1, PLCXD3, ERBB4, TRHR, ARHGAP36, ARHGAP35, AKAP9, BDKRB2, TRH, MYO9A, APBB1IP, PLCL2, HCRTR1, GPR22, GPR21, SMOC1, GPR26, LANCL3, GRPR, NDRG1, ZFP217,…	934	1255	18082	1.18781	1	0.86986	79.0623					Tsc22d3	5.77696	-0.657195	0.00174764
		Chodl	-0.240828	0.651254	0.0379461		GOTERM_BP_DIRECT	GO:0021766~hippocampus development	8	0.69808	0.0819418	GM21093, ATP2B4, GSK3B, USP9X, RELN, DCX, AKR1C14, KIRREL3	934	73	18082	2.12162	1	0.868074	79.0678					Serf1	2.32482	-0.656399	2.5992e-06
		Chrm5	-1.12286	1.8132	0.0129146		GOTERM_BP_DIRECT	GO:0042787~protein ubiquitination involved in ubiquitin-dependent protein catabolic process	12	1.04712	0.0861693	UHRF1, CACUL1, HUWE1, UBE3A, KLHL15, CBL, UBR4, TRIM25, KLHL11, GAN, HERC2, TRIP12	934	134	18082	1.73371	1	0.880009	80.7625					Bvht	-0.17247	-0.655671	0.00070206
		Chst9	-1.1139	1.29892	0.00545475		GOTERM_BP_DIRECT	GO:0019722~calcium-mediated signaling	6	0.52356	0.0869581	PPP1R9A, KSR2, ALMS1, MCU, PPP3CA, TOX3	934	46	18082	2.52518	1	0.88071	81.064					Nupr1	1.52977	-0.655237	5.96571e-05
		Ciita	0.421898	0.405461	0.0220627		GOTERM_BP_DIRECT	GO:0000122~negative regulation of transcription from RNA polymerase II promoter	47	4.10122	0.0903746	GLIS3, MEF2A, HMGN2, USP3, FOXM1, IMPACT, NR6A1, ARHGAP35, ZEB1, CBFA2T2, AHRR, REL, GATAD2B, ZFP217, NR2F2, TRAF6, ZFP174, CIITA, ZFP382, ZBTB20, KLF12, SOX11, ASXL1, ZHX1, SMAD4, ESR1, MECP2, ZHX3, CDK6, RB1, PURB, DUBR, NRIP1, UHRF1, ACVR2B, CD36, ZBED6, TRPS1, HIPK2, LCOR, TBL1X, NCOR1, RBM15, ZFP536, NFIA, VLDLR, NFIB	934	729	18082	1.24816	1	0.889081	82.319					Cenpx	2.58544	-0.654152	1.16161e-08
		Ckm	-1.28603	4.26841	3.28201e-08		GOTERM_BP_DIRECT	GO:0035196~production of miRNAs involved in gene silencing by miRNA	3	0.26178	0.0909084	AGO2, AGO3, ADAR	934	10	18082	5.80792	1	0.888957	82.5078					Fxyd1	4.43312	-0.653003	2.9708e-06
		Clasp2	8.23799	0.363996	3.16124e-10		GOTERM_BP_DIRECT	GO:0006268~DNA unwinding involved in DNA replication	3	0.26178	0.0909084	TOP2A, PURB, PURA	934	10	18082	5.80792	1	0.888957	82.5078					Gm16364	-0.630994	-0.652913	0.0457311
		Cldn1	1.21491	0.687088	0.0234626		GOTERM_BP_DIRECT	GO:0035871~protein K11-linked deubiquitination	3	0.26178	0.0909084	USP37, YOD1, VCPIP1	934	10	18082	5.80792	1	0.888957	82.5078					Ltc4s	0.980222	-0.650738	0.000681791
		Cldn2	-0.265461	1.80806	0.0271182		GOTERM_BP_DIRECT	GO:0048846~axon extension involved in axon guidance	3	0.26178	0.0909084	SEMA3A, SLIT1, SLIT3	934	10	18082	5.80792	1	0.888957	82.5078					Gpr68	4.33325	-0.65056	0.00510016
		Clec7a	-0.718222	1.32867	0.00304996		GOTERM_BP_DIRECT	GO:0014883~transition between fast and slow fiber	3	0.26178	0.0909084	TNNT1, MYH7, PPP3CA	934	10	18082	5.80792	1	0.888957	82.5078					Hpca	9.26849	-0.649783	9.09258e-06
		Clock	6.25811	0.302164	0.000478198		GOTERM_BP_DIRECT	GO:0086002~cardiac muscle cell action potential involved in contraction	3	0.26178	0.0909084	CACNA2D1, SCN3B, CACNA1C	934	10	18082	5.80792	1	0.888957	82.5078					Htra4	0.63727	-0.649698	0.0246209
		Cmtm4	7.86769	0.316902	5.02629e-05		GOTERM_BP_DIRECT	GO:0007158~neuron cell-cell adhesion	3	0.26178	0.0909084	TNR, NLGN1, ASTN1	934	10	18082	5.80792	1	0.888957	82.5078					Pyroxd2	-0.0917442	-0.64916	0.00527856
		Cnbd2	1.46834	0.323205	0.00676469		GOTERM_BP_DIRECT	GO:0051607~defense response to virus	14	1.22164	0.0914842	PTPRC, ZC3HAV1, SLFN8, TLR3, RSAD2, TRIM25, TLR7, TLR9, NLRC5, IFIT1, ITGAX, DDX60, EIF2AK2, ADAR	934	167	18082	1.62297	1	0.888952	82.7094					Atp5k	4.90385	-0.64881	0.00171633
		Cnih3	6.43526	0.449192	0.00226164		GOTERM_BP_DIRECT	GO:0001934~positive regulation of protein phosphorylation	15	1.3089	0.0946782	EGFR, C3, BMPR2, TLR3, GPER1, KDR, WNT1, ACVR2A, EIF4G3, ARRB1, HIPK2, AKAP5, AKAP6, GPNMB, FGF2	934	184	18082	1.57824	1	0.896012	83.7881					Lrg1	1.02429	-0.64754	0.0401678
		Cnnm4	4.4333	0.312672	0.000398815		GOTERM_BP_DIRECT	GO:0007616~long-term memory	5	0.4363	0.0960757	LRRN4, GRIA1, MECP2, RELN, SHANK1	934	34	18082	2.84702	1	0.898085	84.2399					Hist3h2ba	3.2679	-0.647249	7.43944e-09
		Cnot6l	4.41011	0.456113	2.1567e-05		GOTERM_BP_DIRECT	GO:0048872~homeostasis of number of cells	5	0.4363	0.0960757	CYLD, BCR, RRN3, ASXL1, CDH2	934	34	18082	2.84702	1	0.898085	84.2399					Ctxn1	8.82065	-0.647114	3.20472e-08
		Cntn5	2.88114	0.321986	0.0223835		GOTERM_BP_DIRECT	GO:0007254~JNK cascade	5	0.4363	0.0960757	CASR, MAP3K1, NPHS1, FGF12, TRAF6	934	34	18082	2.84702	1	0.898085	84.2399					Odf3b	-0.0483756	-0.64689	0.00867727
		Cntnap3	3.21805	0.610603	0.00402		GOTERM_BP_DIRECT	GO:0000187~activation of MAPK activity	8	0.69808	0.0966634	PTPRC, ARRB1, CSPG4, FGF10, GHRL, TLR4, NRG1, GHR	934	76	18082	2.03787	1	0.898062	84.4263					Phpt1	4.96479	-0.646673	3.32317e-10
		Cntnap5a	4.18041	0.731269	0.000844976		GOTERM_BP_DIRECT	GO:0045893~positive regulation of transcription, DNA-templated	38	3.31588	0.099047	ZFP711, MEF2A, ERBB4, ELF4, FOXM1, FOXO1, FGF10, RORB, PHIP, WNT1, PICALM, RRN3, REL, RUNX1, NR2F2, CCNA2, FGF2, CIITA, KLF7, AR, NOS1, TRIP4, SOX11, HMBOX1, SMAD4, ESR1, MECP2, TOX3, TNNI2, BTBD8, ZFP287, HIPK2, RFX3, SMARCA1, TBL1X, CLOCK, NFIA, NFIB	934	576	18082	1.27721	1	0.902473	85.1611					Tyrobp	2.90821	-0.645437	0.00067731
		Cntnap5b	3.24453	0.536526	0.0097097																			Gm8069	1.49677	-0.643751	3.28769e-05
		Cntnap5c	2.04032	0.717862	0.0126847																			Carmil2	6.33841	-0.642602	3.6139e-07
		Cog5	4.46697	0.337264	5.02771e-06																			Rgs11	3.83154	-0.641389	0.00404313
		Col20a1	2.25113	0.465111	0.000215039																			Hes7	-0.544468	-0.640238	0.00953862
		Col23a1	3.52359	0.589145	0.0251964																			Lst1	-0.30291	-0.640041	0.015646
		Col28a1	-0.312382	0.611844	0.0443698																			Dusp6	5.94952	-0.63883	0.00164016
		Col2a1	0.642688	0.515274	0.0369634																			Ost4	3.45995	-0.638445	5.98194e-08
		Col4a3	-0.914111	0.847888	0.010615																			Ciart	3.38624	-0.638337	0.00010433
		Col6a4	0.739792	1.46256	0.000343153																			Josd2	4.32821	-0.637981	1.32292e-06
		Cplane2	0.836168	0.460005	0.00813182																			Pcbd1	1.47329	-0.636917	0.00609778
		Cplx2	10.994	0.375629	0.000518186																			Mgp	3.05363	-0.633118	0.00684282
		Crb1	0.45606	0.893133	0.0413449																			Slco4a1	1.222	-0.632051	0.00347197
		Crocc	6.14935	0.545284	0.00353793																			3110009E18Rik	-0.527186	-0.631028	0.00524064
		Csf2rb	0.223014	0.52909	0.0057369																			Ciao2b	4.14104	-0.630467	2.28718e-09
		Csmd1	6.15396	0.308629	0.0012409																			Trip10	2.85224	-0.629509	0.000447116
		Csmd3	4.4258	0.348339	0.00592507																			0610010K14Rik	4.27646	-0.628944	9.03913e-10
		Csnk2a1	6.38723	0.336814	3.57641e-07																			Lin7b	5.37558	-0.627432	5.18086e-09
		Cspg4	4.33472	0.358063	0.000934794																			Alkbh6	4.67877	-0.626448	2.8618e-13
		Ctdspl2	4.6706	0.301967	1.29755e-05																			Ift43	2.21155	-0.626286	3.75224e-09
		Ctnna3	0.297723	0.482495	0.0310743																			Uqcr10	5.6393	-0.623308	1.29439e-08
		Cxcl16	0.399539	0.375464	0.0321121																			Sertad1	3.24559	-0.620992	0.000330797
		Cyld	7.55451	0.401397	0.000367623																			Tnfaip2	1.60769	-0.620008	4.33061e-05
		Cyp2e1	-0.230525	1.83258	0.00129236																			Shh	1.97781	-0.619794	0.000105852
		Cyp7b1	3.3955	0.384035	5.6069e-07																			Vcpkmt	3.42635	-0.619118	2.30933e-08
		D11Wsu47e	2.96842	0.30632	0.000579526																			4930458D05Rik	0.193195	-0.618828	0.0249594
		D130040H23Rik	1.34979	0.70426	9.60463e-05																			Mrps21	4.41863	-0.617615	3.16441e-06
		D130043K22Rik	5.65792	0.309555	0.00085715																			Cox4i2	0.237484	-0.61696	9.86244e-05
		D16Ertd472e	3.46216	0.34071	0.00264949																			Ndufa1	5.12139	-0.615437	5.28045e-06
		D430019H16Rik	7.46365	0.37542	0.0463908																			H2afj	5.79424	-0.615303	4.05903e-05
		D430020J02Rik	2.20357	1.79944	2.76753e-16																			Sparc	6.58237	-0.615074	1.03662e-05
		D630041G03Rik	1.15035	2.38078	1.71509e-18																			Etnk2	3.42327	-0.6143	0.00583112
		D630044L22Rik	1.67654	0.347155	0.00174199																			Pdlim7	5.00055	-0.614241	2.02289e-06
		Dach2	-0.245785	0.848041	0.00633857																			Ggnbp1	0.421207	-0.612356	0.00482398
		Dbf4	0.147545	0.4207	0.0181223																			Tnnt2	3.44158	-0.612351	0.00118966
		Dbpht2	6.00033	0.350722	0.00228343																			Plxdc1	5.47642	-0.612091	0.005253
		Dcn	3.11689	1.06147	0.0230069																			Crybb3	-0.403477	-0.611554	0.00690941
		Dct	0.413869	2.02839	0.000464118																			Dusp28	4.18668	-0.611357	2.63412e-10
		Dcx	4.76387	0.322877	0.0395184																			Cox7a1	0.233443	-0.610503	0.00497136
		Ddx60	-0.536092	0.879661	0.00194016																			Gm13446	2.42798	-0.609899	0.00034478
		Dennd5b	6.79446	0.306797	0.00944757																			Banf1	5.067	-0.608929	1.11893e-09
		Depp1	0.227305	0.749217	0.0424645																			Cox14	5.55558	-0.60866	1.24681e-09
		Des	0.896136	0.434554	0.0182547																			Gstt1	2.96459	-0.608558	7.2988e-05
		Dgkb	7.42248	0.432543	0.0353825																			Izumo4	3.58843	-0.60815	0.000156642
		Dgkg	6.90004	0.469169	7.3376e-06																			Mmp23	-0.534951	-0.607919	0.0430533
		Dgkh	4.27461	0.548229	0.00381235																			Gm11964	3.04871	-0.606357	3.09891e-08
		Dgki	5.30865	0.472698	0.00073835																			1700007K13Rik	0.867639	-0.605796	0.00238122
		Diaph2	4.81123	0.372012	0.00108777																			Snrpd2	4.467	-0.605756	0.00017048
		Dlx6os1	4.07215	0.426464	0.0202625																			Eif1b	5.98882	-0.605438	2.68996e-09
		Dmbt1	-1.67906	5.31082	3.87528e-06																			Ndufa7	4.98605	-0.605308	6.72653e-07
		Dmgdh	-0.21056	0.560998	0.0120763																			Iscu	5.26693	-0.603553	3.55037e-11
		Dmxl2	7.75646	0.305842	0.00128719																			Cplx1	9.45282	-0.602905	5.0225e-08
		Dnah1	3.497	0.382624	0.00113901																			Ccdc84	1.8179	-0.602798	0.00179687
		Dnah14	-0.35452	0.517615	0.0298224																			Snhg5	1.77061	-0.601146	1.73836e-06
		Dnah5	2.75614	0.51252	0.00688304																			Rsrp1	6.85242	-0.600773	6.58361e-05
		Dnajb14	4.72334	0.635958	5.2428e-06																			Atp5e	6.09772	-0.600165	3.98766e-07
		Dnajc18	6.88759	0.33509	3.647e-07																			AW047730	4.66545	-0.599875	1.71288e-07
		Dnase1	1.95378	0.531764	1.08334e-05																			Alox12b	3.00888	-0.599768	0.0358828
		Dock10	4.97541	0.483449	0.00470953																			Pdlim1	2.42629	-0.599637	0.00276822
		Dock3	8.41198	0.302359	0.000320171																			Paxx	4.49844	-0.598968	1.52282e-09
		Dock5	3.35234	0.371496	0.0311319																			Lhfpl5	1.85337	-0.598733	0.000674779
		Dock8	2.47506	0.337543	0.0137268																			Haus5	1.41211	-0.597498	3.27514e-05
		Dok6	4.07648	0.407286	0.0303661																			Polr2f	4.76846	-0.595503	6.14907e-09
		Dop1a	5.32203	0.368251	1.29362e-06																			Them6	5.56028	-0.594533	5.87915e-06
		Dpp8	7.89291	0.306946	5.64289e-06																			Selenow	9.09603	-0.594352	1.64828e-06
		Dpy19l3	5.99263	0.356116	0.000211639																			Morn2	1.99223	-0.59433	7.55596e-07
		Dpy19l4	3.70636	0.302563	0.0112037																			Srp14	5.63966	-0.593427	3.99379e-09
		Dpyd	2.19905	0.656103	0.0139873																			Mospd3	3.92181	-0.593379	8.55731e-08
		Dsc3	0.2118	2.6959	1.24246e-05																			Gm6222	0.0106623	-0.59285	0.0330314
		Dsel	4.36443	0.46797	0.00128026																			Magohb	1.385	-0.592844	4.15576e-06
		Dsp	0.217523	1.8778	0.000315202																			Derl3	0.00856652	-0.592464	0.00450154
		Dtx3l	2.85944	0.41674	0.000151751																			S100a3	-0.816895	-0.592103	0.0392407
		Dubr	1.81897	0.460919	0.00203936																			Fbxo27	3.44666	-0.590815	9.41556e-08
		Dusp3	8.14656	0.328197	0.00137857																			Elof1	4.82005	-0.58982	2.58386e-08
		Dync1h1	9.36119	0.368973	0.000173846																			Med31	2.62215	-0.58852	9.99879e-07
		E030047D23Rik	0.698816	0.772487	0.00349288																			Ptges3l	0.703569	-0.587946	0.000433189
		E130317F20Rik	2.15658	0.365131	0.000384367																			Lsp1	1.72311	-0.58709	0.0116317
		Ecpas	6.66681	0.352259	1.96449e-09																			Csrnp1	3.89087	-0.58676	0.00556193
		Eef1a1	9.90374	0.306003	7.27978e-06																			Tomm5	3.66054	-0.586149	8.52359e-07
		Efcab1	1.52731	0.509042	0.0122573																			Epor	2.82175	-0.585994	9.30002e-06
		Efcab14	5.67853	0.323885	0.000171792																			Tagln3	7.68189	-0.585204	1.44124e-07
		Efcab7	0.196361	0.436769	0.0383178																			Ier3	2.67427	-0.583799	4.9395e-06
		Efcc1	3.43064	0.307085	0.00330955																			Polr2i	3.22177	-0.583	2.12115e-07
		Efnb3	7.0465	0.393395	0.00351848																			Fgf18	0.585977	-0.582906	0.00113061
		Egfr	3.52657	0.371194	0.000694029																			Nxf7	-0.0124754	-0.582853	0.0388114
		Eif2ak2	2.59398	0.551008	2.24344e-05																			Cyp11a1	1.12109	-0.582716	0.0248737
		Eif4g2	9.32021	0.320619	6.88072e-11																			Arl2	5.11745	-0.581127	3.98602e-12
		Eif4g3	8.21742	0.376202	9.55037e-09																			Elob	5.56968	-0.578968	3.15896e-10
		Eif5b	6.77932	0.622647	2.38563e-11																			Ccdc124	6.38191	-0.578638	5.43467e-07
		Elf4	0.485533	0.388166	0.0208164																			Mrpl53	3.58028	-0.577231	1.04534e-10
		Elovl7	3.91183	0.391818	0.00798304																			Edf1	6.22407	-0.575893	4.3634e-09
		Enpp1	1.36497	0.382093	0.0454935																			Map3k8	0.0726598	-0.57522	0.00899675
		Enpp6	1.96308	0.486232	0.00798304																			Ovgp1	0.707828	-0.575013	0.0250103
		Entpd4	-0.350139	0.386121	0.0431156																			Ckb	10.1238	-0.57475	6.78058e-10
		Epb41l4b	3.30803	0.397289	0.00147413																			Bola2	4.75929	-0.572912	3.43897e-06
		Epha6	4.38728	0.519667	0.0100171																			S100a1	4.96852	-0.572831	2.30572e-06
		Epm2aip1	7.61571	0.417985	3.29782e-11																			Isca2	3.80866	-0.57223	3.96463e-09
		Eps8l1	2.041	3.89232	1.7809e-22																			Alad	4.63761	-0.571946	6.46235e-05
		Erbb4	4.61565	0.378882	0.0486115																			Sugct	1.47079	-0.571214	2.36344e-05
		Erc1	6.04432	0.338706	4.53624e-06																			Timm10	3.54671	-0.570837	3.0188e-06
		Erc2	7.49458	0.425144	0.000791264																			Romo1	4.30368	-0.570397	2.7782e-06
		Erich3	2.37857	0.365385	0.0313975																			Cbr1	5.44482	-0.568432	9.95897e-11
		Esr1	1.40792	0.861284	0.0119692																			Snhg7	0.567722	-0.568283	0.00341168
		Esyt2	5.63109	0.487197	1.3691e-07																			Rab4b	5.62803	-0.568233	4.50469e-11
		Esyt3	1.1047	0.834627	0.0196269																			Ppp1r14a	3.32408	-0.567717	0.0121464
		Exoc3l4	0.72358	0.959908	2.92672e-05																			Nek3	0.375055	-0.567358	0.000475321
		Exoc6b	6.69148	0.341867	2.22591e-09																			Rassf7	-0.155487	-0.566399	0.0215107
		Ext1	5.66625	0.396441	2.69327e-05																			Hist1h4i	-0.129141	-0.565855	0.0139092
		F5	0.618382	1.54059	0.0131081																			Ier5	6.92325	-0.565559	0.00533782
		F630042J09Rik	-0.212487	0.711322	0.00578856																			Lin37	3.79983	-0.565352	2.97691e-11
		F8	1.30261	0.525935	0.000268285																			Ifitm2	2.56078	-0.564892	0.000417894
		Fam120c	6.32485	0.310094	9.99526e-08																			Stac2	7.20268	-0.56479	0.0209012
		Fam126a	4.6923	0.443883	0.00306242																			Lamtor4	4.19183	-0.564467	3.58152e-08
		Fam135b	4.36309	0.454655	0.00352795																			Gm20383	-0.58552	-0.563602	0.0156598
		Fam171b	8.13787	0.383779	0.000104495																			Tmsb10	6.64037	-0.562621	2.43971e-06
		Fam205c	2.75588	2.56919	3.85551e-06																			2310009A05Rik	1.61934	-0.561872	1.16373e-05
		Fam83h	1.95773	0.422922	0.00457733																			Slc50a1	3.80079	-0.561691	6.21265e-08
		Fam8a1	5.94421	0.321304	7.80151e-05																			Cops9	5.2984	-0.558984	1.05511e-06
		Fat4	3.98352	0.350877	0.0246586																			Pdrg1	4.56608	-0.558837	1.93031e-06
		Fbxo42	5.89639	0.311453	5.10019e-07																			Cox7b	6.05235	-0.558613	3.82226e-05
		Fcer2a	0.20125	0.605963	0.000884164																			Selenom	5.69044	-0.558423	9.66972e-08
		Fem1b	7.63337	0.314869	5.11976e-06																			Fabp3	3.52696	-0.558213	5.94397e-05
		Fem1c	4.4719	0.317097	0.000169424																			Sh3bp1	3.72657	-0.557538	3.80391e-05
		Fermt1	-0.129634	1.28464	0.0403138																			Btf3l4	4.44029	-0.55687	6.11679e-06
		Fgd3	2.3013	0.38904	0.000912472																			9130213A22Rik	-0.534522	-0.556329	0.0274787
		Fgd4	3.56138	0.34779	0.0142428																			Mrps11	3.85858	-0.556298	7.6654e-08
		Fgf10	3.61901	0.457354	4.08985e-05																			Coq10b	4.36104	-0.553109	2.63527e-05
		Fgf12	7.71534	0.360443	9.17734e-09																			Iqcd	0.00342353	-0.552943	0.0016692
		Fgf2	-0.0317432	0.507283	0.0117907																			Gm17501	-0.351915	-0.552715	0.0420001
		Fggy	3.03752	1.09356	6.97112e-08																			Plscr3	2.98228	-0.552372	1.74099e-07
		Fhl3	0.199371	0.357161	0.0352904																			Cpa2	-0.397717	-0.551743	0.00422213
		Fibcd1	3.7591	0.786876	0.00570796																			Kcnmb4os2	1.30889	-0.551491	0.000870206
		Fign	1.68096	0.742916	0.041725																			Dkkl1	4.26744	-0.550868	0.00445656
		Flnc	1.50104	0.355802	0.0309015																			Egfl8	0.360407	-0.547918	0.000581952
		Fndc9	1.96535	0.656866	0.0334876																			Shd	4.13158	-0.547172	3.52189e-05
		Folr1	-0.170294	2.44611	0.00449776																			Uqcrq	6.32334	-0.547001	2.54797e-07
		Foxm1	0.525263	0.478385	0.000905574																			Ccl27a	5.07551	-0.546449	0.00381445
		Foxo1	4.99855	0.552721	0.00222895																			Bola3	3.67666	-0.546151	4.31833e-07
		Frg2f1	2.21398	0.306204	0.00515982																			Ccdc28a	3.83536	-0.546001	1.30288e-07
		Frrs1l	8.09535	0.353688	0.00420856																			Gm9349	4.03847	-0.544396	6.17853e-08
		Fstl4	4.52426	0.30983	0.000322339																			Fmc1	3.50594	-0.543637	3.44542e-07
		Fstl5	4.62789	0.40142	0.0424836																			Psenen	1.14999	-0.542298	0.00888957
		Fyn	6.78277	0.833625	7.08098e-20																			Pla2g5	1.44743	-0.542104	0.00192871
		Fzd10	0.815013	0.375656	0.0485652																			Gm10080	5.4986	-0.542045	0.00507181
		Fzd3	7.12717	0.410816	8.78962e-05																			Zcrb1	4.81192	-0.540765	2.50712e-09
		Fzd5	1.85562	0.516572	0.0291946																			Cyb5a	4.65014	-0.540492	3.12437e-06
		G3bp2	8.48343	0.418701	5.35648e-13																			Ap2s1	6.47312	-0.538403	3.09047e-08
		Gabrb1	4.39566	0.57925	0.00010279																			Gmfg-ps	0.359729	-0.538203	0.00325811
		Gabrb3	8.39178	0.317089	3.73007e-06																			Dpm2	4.16022	-0.537582	5.89675e-07
		Galnt10	3.79104	0.377531	0.0036663																			Mif	5.42897	-0.536635	1.34877e-07
		Galnt12	0.194679	0.348014	0.0480232																			Magoh	3.19828	-0.53658	1.61531e-05
		Gan	3.03618	0.339928	0.0274205																			Rdh13	4.66789	-0.536236	8.66574e-12
		Gapdhs	0.695169	0.500194	0.0233674																			Slc16a11	3.56134	-0.536022	0.000483687
		Gas2l2	0.670958	0.391696	0.0497909																			Timm13	5.65808	-0.535685	1.5007e-09
		Gas2l3	1.1078	0.482831	0.0422555																			Ica1	5.09108	-0.535504	4.01819e-12
		Gas7	9.65769	0.455019	2.15285e-07																			Nat8f3	0.824008	-0.534647	0.000982365
		Gask1b	2.36646	0.532933	0.0241675																			Cpne9	5.41048	-0.53385	0.0429126
		Gatad1	6.52025	0.342518	7.3461e-06																			Mif4gd	3.19637	-0.533801	1.11811e-09
		Gatad2b	4.81737	0.308226	0.000748614																			Ly6c1	3.41611	-0.53357	0.000249895
		Gbgt1	-0.206015	0.519326	0.0387146																			Neat1	5.6145	-0.531213	0.0245116
		Gbp11	-0.743669	0.85172	0.0133541																			Gm6314	-0.556066	-0.53115	0.0156702
		Gcn1	6.83313	0.461877	1.38365e-07																			Snrpg	0.153155	-0.530299	0.0304411
		Gda	8.55245	0.347469	0.000115554																			3110053B16Rik	1.99018	-0.530118	2.12695e-05
		Gdap10	0.00621521	0.90232	0.00156908																			Blvrb	3.30345	-0.529947	5.28271e-11
		Gdi2	7.82864	0.364295	5.59488e-12																			Rpain	2.50482	-0.528552	1.75976e-05
		Gdpgp1	3.18262	0.353904	1.95417e-05																			Vgf	8.75408	-0.527393	0.0007093
		Gfap	7.6204	0.614818	0.00267366																			S100b	6.06447	-0.526887	2.01989e-05
		Ghr	3.10267	0.326959	0.00550384																			Fbxo36	0.438088	-0.526815	0.000617542
		Ghrl	-0.110527	0.589823	0.00291422																			Cisd3	3.96723	-0.526066	6.44299e-06
		Gjc2	4.09637	0.421952	0.0308098																			1110038B12Rik	1.69067	-0.525864	1.36629e-05
		Glg1	7.21259	0.558904	2.60556e-06																			Id3	4.33569	-0.525752	2.53251e-07
		Glis3	1.37288	0.547712	0.00227836																			Gng5	1.426	-0.525046	5.94785e-05
		Glra2	3.71161	0.491437	0.0071407																			Hmgn3	4.6978	-0.523417	7.77342e-09
		Glra3	2.23061	0.880316	0.000538196																			H2-M3	1.53592	-0.523112	7.15287e-05
		Gm10132	1.09762	0.395217	0.0392368																			1700047M11Rik	0.406173	-0.522162	0.0363162
		Gm10560	1.42463	0.425892	0.017208																			Npas1	3.59184	-0.522055	0.000123122
		Gm10844	-0.266669	0.55433	0.037164																			0610009L18Rik	1.00099	-0.521732	0.000380114
		Gm13123	2.59566	0.303708	0.0088487																			Ccdc155	1.94384	-0.521445	0.000448337
		Gm13749	-1.03621	0.830371	0.0421968																			Dnd1	-0.396517	-0.521386	0.0347118
		Gm14288	0.020239	0.544826	0.00485341																			Vstm5	3.38383	-0.52099	1.49027e-09
		Gm14399	1.58165	0.321856	0.0160618																			Tmem145	5.41137	-0.52084	0.00215134
		Gm15760	1.22558	0.345408	0.00126897																			Gm5566	1.46876	-0.520551	0.000129177
		Gm16386	-0.281365	0.365633	0.0246452																			Ndufs7	6.25038	-0.519186	1.495e-07
		Gm16702	2.21598	0.633979	0.0108428																			Bax	4.72763	-0.519126	2.78695e-08
		Gm16892	-0.644724	0.503827	0.0402758																			Pqlc3	0.975519	-0.518038	0.000301872
		Gm16894	0.586758	0.335519	0.0172161																			Gstt2	0.746939	-0.51793	0.00230819
		Gm16907	-0.366049	0.600173	0.0159049																			Bad	4.09147	-0.517528	4.19227e-09
		Gm1715	-0.279346	0.45359	0.0244929																			Sdhaf4	3.44579	-0.516907	7.46243e-07
		Gm17753	1.97537	0.331485	0.0376295																			Nme3	3.99807	-0.516756	1.73944e-08
		Gm17769	0.396606	0.455256	0.00374125																			Rex1bd	5.06751	-0.516541	5.82972e-06
		Gm19359	1.30499	0.597836	0.0101977																			Mea1	5.29034	-0.516177	4.29308e-07
		Gm19440	1.56467	0.456948	0.00140216																			Ypel4	5.1321	-0.515715	3.97793e-07
		Gm19578	3.2201	0.311062	0.00931604																			Klf4	3.0707	-0.514867	0.0229579
		Gm19744	0.22079	0.913528	0.0306317																			Adgrf4	0.188713	-0.514562	0.0490571
		Gm20559	-0.47841	0.861772	0.0139416																			Cst6	2.25815	-0.514445	0.00892075
		Gm21093	-0.516851	1.60358	1.64204e-06																			Icam2	0.436398	-0.514431	0.00221942
		Gm21378	0.858864	0.380262	0.0442094																			Eef1akmt1	3.55343	-0.513869	2.65868e-06
		Gm266	1.55371	0.356449	0.0370574																			R74862	1.80475	-0.513811	2.0483e-05
		Gm2824	2.11473	0.522458	0.00997921																			Hhipl1	2.45536	-0.513003	0.000488386
		Gm340	1.78388	0.771034	5.17159e-05																			Opalin	3.46205	-0.512017	0.0172617
		Gm3414	0.687192	0.381962	0.0403351																			Pcgf1	2.1041	-0.511364	9.73524e-06
		Gm38422	0.551878	0.373878	0.0213075																			4933439C10Rik	2.75743	-0.510492	0.013887
		Gm3985	0.105652	0.596078	0.0146487																			Polr2h	2.92023	-0.510208	2.70357e-05
		Gm4419	0.877676	1.01327	1.25181e-06																			Tcea2	4.17981	-0.509876	4.36589e-05
		Gm4583	-0.432533	0.470312	0.0239547																			Mis18a	1.87019	-0.509354	1.36188e-06
		Gm5785	1.66197	0.455219	0.00016287																			Ly6a	3.48276	-0.508683	0.00129845
		Gm5802	1.43562	0.401783	0.048451																			Ss18l2	4.12613	-0.50868	4.13835e-08
		Gm5857	0.496453	0.355319	0.0379728																			Bbs5	3.00338	-0.50866	2.05984e-05
		Gm5879	0.468602	0.55112	0.0137401																			Ak1	6.85601	-0.508011	2.7321e-10
		Gm6030	-0.040192	0.826218	0.00455897																			Cthrc1	2.21117	-0.507479	1.05159e-05
		Gm6252	0.176591	0.663599	0.00280509																			Ndufc1	4.25966	-0.506783	4.41684e-08
		Gm6548	3.99319	0.609877	2.28654e-06																			Sf3b5	4.8188	-0.506	2.04313e-06
		Gm6568	-0.382744	0.401554	0.0176714																			Ccdc12	3.27309	-0.505992	1.84696e-06
		Gm6654	-0.851489	0.56307	0.0382006																			Zfp133-ps	0.491394	-0.505844	0.00229196
		Gm7072	3.40304	0.486876	2.17394e-07																			D8Ertd738e	4.82119	-0.505797	7.68861e-08
		Gm7664	-0.330369	0.552454	0.0193009																			Ifitm3	2.69992	-0.505725	0.00288159
		Gm8066	2.41914	0.606909	0.000128206																			Msrb1	3.8283	-0.504677	7.59202e-07
		Gm8995	1.20612	0.93238	1.99141e-05																			Chchd10	7.17883	-0.504667	4.23089e-06
		Gm9512	1.07397	1.23935	6.39945e-05																			Myl12b	7.34018	-0.504422	2.07505e-07
		Gm9804	-0.159425	0.675017	0.00595882																			Aprt	3.71061	-0.503906	7.93148e-06
		Gm9938	3.56867	0.309343	0.037634																			Six5	1.33447	-0.503834	0.00128707
		Gmps	5.86347	0.61601	3.9858e-09																			Rras	3.24544	-0.503592	8.5525e-08
		Gnb1	9.87818	0.384543	1.49004e-09																			Prdx5	7.3747	-0.503359	1.34914e-09
		Gnmt	-0.36614	1.80258	5.53178e-06																			Ndufa4	6.82437	-0.503088	7.89931e-06
		Gon7	2.0195	0.593652	1.38414e-05																			Gm7511	1.14596	-0.502388	0.000655714
		Gpalpp1	5.64079	0.316842	2.74513e-07																			Gmpr	4.97097	-0.502324	1.25233e-09
		Gpc4	3.85524	0.519867	0.00249159																			6430571L13Rik	2.49795	-0.502033	0.0170609
		Gper1	1.59279	0.339278	0.00328508																			Susd2	3.94462	-0.501495	0.00447946
		Gpnmb	1.99061	0.819939	0.00121368																			BC065397	0.331433	-0.50138	0.0149737
		Gpr165	3.46466	0.383708	0.0188968																			Tpgs1	5.54405	-0.501036	0.000474563
		Gpr173	3.47343	0.304363	0.00150621																			Atp5md	3.50368	-0.50101	0.00661868
		Gpr21	1.52409	0.486961	0.0174559																			Scn1b	9.10516	-0.500897	0.000167695
		Gpr22	5.8586	0.3154	0.00139546																			Bex3	6.62741	-0.498268	2.08841e-06
		Gpr26	5.99022	0.434591	0.00343898																			Nxt1	2.38349	-0.497941	2.36168e-07
		Gpr55	0.626258	0.519659	0.0129186																			Gm7367	3.69438	-0.497745	0.000339093
		Gprin1	7.83728	0.332976	6.17549e-05																			Vip	5.10739	-0.497275	0.00771704
		Grhl1	3.68135	0.399941	0.0288683																			Ppp1r35	3.41638	-0.496946	0.000446158
		Gria1	8.76689	0.348725	0.000304044																			Klf2	3.57484	-0.496694	0.0199315
		Grin2a	4.13062	0.790132	0.00100253																			Trir	5.75152	-0.496681	1.73892e-06
		Grin2b	6.56321	0.917203	0.000263518																			Snrnp25	3.53422	-0.496665	9.32934e-09
		Grin3a	4.37691	0.547468	0.00105431																			Srarp	0.600297	-0.496298	0.00531839
		Grm3	6.2894	0.307767	0.00888441																			Ccdc184	5.07132	-0.496289	0.000230737
		Grm5	7.77103	0.374887	0.000184871																			3110039M20Rik	1.20774	-0.496196	0.00311078
		Grpr	-0.0468546	0.48857	0.0244843																			Arhgef25	7.2983	-0.496102	5.84853e-08
		Grxcr2	-2.15121	1.53303	0.0407138																			Pet100	3.30358	-0.495865	0.00049903
		Gsk3b	8.42294	0.400654	1.38531e-07																			Mien1	5.06749	-0.495863	1.1019e-07
		Gsta3	-0.344546	0.700943	0.0416646																			Ifrd1	4.70063	-0.495751	5.91938e-07
		Gtf3c4	5.87228	0.321709	9.99513e-06																			Gpn3	2.74454	-0.495657	1.6201e-07
		Gucy2f	0.264033	0.639895	0.00656167																			Gale	3.29654	-0.495259	6.17411e-08
		Gzmm	0.655998	0.33721	0.0171821																			Dmp1	2.94653	-0.49493	1.95213e-05
		H2-Q6	-0.570619	1.0544	0.00338699																			Kcng4	3.11682	-0.494918	0.0341994
		H2-Q7	-0.385784	1.063	0.00367794																			Dtx3	7.33785	-0.494569	6.56372e-12
		H2-T24	2.59757	0.440124	0.000462799																			Tmem223	4.44649	-0.493801	9.2149e-08
		Hccs	4.75186	0.564975	0.000132281																			Tspan17	5.25638	-0.493511	0.00095101
		Hcrtr1	0.646946	0.56598	0.0476009																			Atp5j2	6.10957	-0.492799	7.27962e-08
		Hdx	1.0288	0.534386	0.00108173																			Ppil1	3.81153	-0.492631	1.273e-08
		Heatr1	4.51103	0.373323	4.40426e-06																			Acy1	2.80714	-0.492249	7.46006e-05
		Hectd4	8.51632	0.315116	0.00258763																			Bud31	3.76631	-0.491879	9.03243e-07
		Helz	4.67546	0.347593	0.0188106																			Sirt3	5.59826	-0.491609	2.59561e-10
		Herc1	7.61831	0.313952	0.00385143																			Snora28	0.0392387	-0.4914	0.0160885
		Herc2	7.96571	0.315021	0.0041475																			Atp5j	6.77154	-0.491332	2.24074e-08
		Hipk2	5.21588	0.393104	0.0437198																			Supt4b	4.43631	-0.49028	6.97195e-09
		Hk2	2.52672	0.376138	0.00697278																			4930563E22Rik	0.144034	-0.490122	0.0174497
		Hmbox1	4.3546	0.315236	0.03895																			Ngf	0.714648	-0.489901	0.000323573
		Hmgn2	3.99969	0.564384	0.00514143																			A430035B10Rik	1.5852	-0.489799	0.000111953
		Hook3	6.28102	0.310625	0.000387851																			Zfp692	3.8643	-0.489793	0.0096368
		Hp	-0.455667	3.38103	2.70182e-07																			Tedc2	2.86141	-0.489089	4.20185e-06
		Hpcal1	5.56708	0.667194	0.0409862																			Erh	3.36534	-0.488754	3.71378e-06
		Hpcal4	10.3846	0.315767	0.010019																			Crh	2.58624	-0.488673	0.000467126
		Hpx	-0.245277	3.14935	4.35464e-07																			0610012G03Rik	5.39129	-0.48866	1.42541e-07
		Hs6st2	5.62503	0.411603	0.000303175																			Gm17251	-0.159981	-0.488388	0.0012869
		Hs6st3	4.37711	0.563674	0.00607362																			Comtd1	0.805876	-0.487789	0.000755742
		Huwe1	8.36008	0.389311	0.000117236																			Ssna1	4.44458	-0.487751	1.28347e-09
		Hydin	-0.0603312	0.767059	0.0343094																			Znhit3	3.52433	-0.487455	2.70525e-05
		Hyou1	7.31862	0.397323	4.0496e-08																			Gm6444	3.08396	-0.48745	0.000135179
		Ibtk	4.79645	0.371777	4.46548e-09																			Gm20033	0.635064	-0.487288	0.00436031
		Ifi44	-0.629067	0.714675	0.0120443																			Gamt	2.96922	-0.487275	3.74729e-05
		Ifit1	1.5019	0.739175	0.0015935																			Ndufa3	5.16421	-0.487247	0.00027434
		Igf2bp3	1.85885	0.408725	0.000629601																			Zmat5	4.3567	-0.487112	6.02638e-06
		Igsf1	1.46842	1.18073	0.0439329																			Mrps6	3.19949	-0.486981	6.01482e-05
		Igsf3	5.09745	0.528957	0.000105934																			Tceal6	5.88058	-0.486878	2.16342e-07
		Igsf9b	4.43702	0.441046	0.0438745																			Gtf2a2	3.32612	-0.486795	1.58744e-05
		Iigp1	0.560945	0.695148	0.0245247																			Smim26	2.49303	-0.486556	0.00040099
		Il12rb2	2.49234	0.362969	0.000927316																			1110017D15Rik	0.22384	-0.486368	0.018652
		Il17rd	2.65064	0.385579	0.0283946																			Tmem88	1.654	-0.485775	0.00124852
		Il1rapl1	3.026	0.342447	0.0152699																			Mrpl21	3.58951	-0.48574	3.77646e-08
		Ildr1	-0.893024	0.845614	0.0296535																			Uqcrb	4.046	-0.485719	0.000523921
		Ildr2	7.63716	0.396997	0.000170013																			Fbxo17	0.886833	-0.4854	0.0157
		Impact	8.49099	0.521309	1.00473e-12																			0610040F04Rik	-0.493798	-0.485202	0.0354257
		Impad1	7.02794	0.383655	1.45983e-05																			1190007I07Rik	1.73985	-0.484332	1.68383e-05
		Inpp4a	7.89272	0.310719	3.30045e-05																			Tceanc2	4.41765	-0.483917	0.000801256
		Inpp5f	6.69287	0.392336	3.15495e-09																			Pparg	1.528	-0.483387	0.0328453
		Irgm2	2.00876	0.594764	0.00146221																			Casp6	0.867121	-0.482842	0.00258184
		Irs4	0.157387	1.86197	0.00276311																			Grhpr	4.84005	-0.482763	2.36884e-08
		Itga4	4.27148	0.754382	0.000869342																			Sphk1	1.82467	-0.482599	0.029827
		Itgax	-0.826081	0.853898	0.0171428																			Gng3	7.37853	-0.481733	2.5454e-07
		Itgb5	5.8093	0.353462	0.000123506																			Dnajc21	5.02358	-0.480601	0.0227524
		Itpkb	5.05275	0.371283	0.00373481																			Anapc11	5.59181	-0.480218	4.1338e-07
		Itpr2	3.75488	0.346813	0.005055																			Gm19531	1.52504	-0.480029	0.00112691
		Itpripl1	1.56371	0.498594	0.00360765																			Pbx4	2.48678	-0.479765	3.56762e-06
		Jade3	2.39148	0.388532	0.00170815																			Micalcl	0.520818	-0.479451	0.00396854
		Jcad	7.35222	0.304539	0.00029355																			Mrpl41	4.76853	-0.4788	1.17714e-07
		Kbtbd11	7.72349	0.328273	1.85878e-05																			Brk1	6.8266	-0.476876	2.10473e-07
		Kcna3	4.18302	0.316883	0.0152723																			Casz1	3.69961	-0.476841	0.00054068
		Kcnb1	8.59069	0.322018	0.00306654																			Pdzph1	1.22881	-0.476789	0.0109861
		Kcnb2	3.8567	0.328151	0.0392281																			Ier5l	4.93779	-0.476517	0.0338551
		Kcnd3	6.78948	0.368829	0.000245703																			1810026B05Rik	2.97617	-0.476085	1.36017e-05
		Kcng1	4.59303	0.743477	0.00117867																			Fbxl15	3.93817	-0.475616	0.000214599
		Kcng3	2.06083	0.976277	1.16102e-06																			Tle2	4.25297	-0.475568	0.00615607
		Kcnh5	4.69335	0.412611	0.0497451																			Tha1	1.63468	-0.475524	4.70129e-05
		Kcnh7	4.74189	0.634431	0.00753573																			Bcl7b	5.59416	-0.47524	5.48542e-09
		Kcnj3	5.96003	0.341005	0.00033887																			4632428C04Rik	-0.407188	-0.47511	0.0111706
		Kcnk10	2.19135	0.325306	0.00767775																			B830017H08Rik	0.970184	-0.473917	0.00407267
		Kcnk9	4.07336	0.334679	0.000711368																			Cdh15	1.02445	-0.473806	0.0404632
		Kcnma1	6.79089	0.443729	0.000640932																			Cygb	6.01837	-0.473496	1.25791e-07
		Kcnq1ot1	1.98043	0.947809	0.000907285																			Gm12115	1.87677	-0.472761	7.93919e-06
		Kcnq2	7.69765	0.367126	9.97902e-06																			2310058D17Rik	1.18374	-0.47225	0.00107409
		Kcnq3	5.60781	0.632761	0.000177316																			Ifrd2	2.5551	-0.472011	1.36869e-05
		Kcns2	5.13045	0.337467	0.00491857																			Krtcap2	4.40806	-0.471937	2.7308e-09
		Kctd16	3.93313	0.543432	0.000170106																			Camk1g	5.02985	-0.471564	0.00229
		Kdm5b	6.20521	0.329498	2.92493e-06																			Phf5a	3.88553	-0.471514	2.19577e-08
		Kdr	3.94233	0.326646	0.0206173																			Blnk	2.90594	-0.47132	0.0478423
		Kif13b	4.6396	0.302896	0.0295728																			Psmg3	2.7045	-0.470512	1.67516e-05
		Kif27	2.17085	0.634248	0.000376578																			Mrpl33	3.63273	-0.470321	1.23768e-05
		Kirrel2	3.75801	0.547634	1.49915e-06																			Gm7846	1.25182	-0.470318	0.000597266
		Kirrel3	5.89482	0.408619	0.00819367																			Tmem216	1.81267	-0.470162	0.000266672
		Klf12	5.2061	0.594141	5.84251e-06																			Mrps33	2.85634	-0.46922	0.00261449
		Klf13	8.28475	0.502667	3.2636e-07																			Rtl8c	6.8971	-0.468772	5.91601e-08
		Klf6	6.16088	0.320211	0.000238749																			Zswim7	2.61318	-0.468559	2.78265e-06
		Klf7	3.33821	0.344973	0.00526773																			Lsm4	5.15298	-0.468234	3.60436e-07
		Klhl11	5.29269	0.576573	0.000222326																			Ifitm10	3.04453	-0.468165	0.000100696
		Klhl15	3.07931	0.679279	4.21277e-07																			Gm13031	0.0666375	-0.467282	0.00219696
		Klhl24	6.27726	0.307411	6.09836e-05																			Rbmx2	2.1499	-0.46717	2.03989e-05
		Klhl4	3.84019	0.332035	6.86035e-05																			Dmac1	4.07633	-0.467024	2.96306e-06
		Klhl6	0.803018	0.712308	9.38387e-05																			U2af1l4	4.56157	-0.467008	1.83822e-09
		Kpna1	7.25438	0.327972	5.99988e-07																			Auh	5.45929	-0.466657	6.92889e-11
		Krt1	2.05605	0.505671	0.0227819																			Fuom	3.44418	-0.466652	1.50186e-07
		Krt10	2.84818	0.430279	0.0246048																			Etnppl	4.3919	-0.466426	0.0160761
		Krt13	1.72709	10.6677	8.60838e-12																			Ddit3	4.40608	-0.466425	1.85933e-09
		Krt14	1.10666	8.14842	8.55163e-12																			BC002163	5.57791	-0.466	5.50209e-06
		Krt16	0.0880651	6.73019	5.3395e-10																			Ramp2	3.21583	-0.465431	2.62305e-05
		Krt17	-0.827009	3.81208	6.60704e-08																			Ppp1r15a	3.81439	-0.465404	1.47887e-05
		Krt18	-1.51641	1.33678	0.0334887																			Ppan	3.59237	-0.465305	6.9691e-07
		Krt2	0.0560874	2.03406	0.00191969																			Rhbdl1	5.505	-0.465282	1.37765e-08
		Krt4	0.42876	8.91422	2.39998e-08																			Sem1	4.48728	-0.465213	2.47693e-07
		Krt5	-0.608918	6.71473	1.00825e-09																			9330020H09Rik	-0.203921	-0.46478	0.0107131
		Krt6a	0.920736	9.2071	3.28471e-11																			Psma4	4.80951	-0.464608	1.70821e-05
		Krt6b	1.12911	10.959	1.55502e-07																			Sbk3	0.356482	-0.464323	0.0181565
		Krtdap	-1.50121	8.33532	2.56645e-09																			Mrgbp	2.80449	-0.46384	0.000165449
		Ksr2	4.99099	0.304529	0.0333573																			Pkn3	0.177395	-0.463404	0.0161636
		Lair1	2.7835	0.354297	0.00264116																			Cystm1	3.82571	-0.463388	8.81575e-09
		Lancl3	2.91532	0.321453	0.0247221																			Akr1b3	1.1124	-0.462833	0.00107207
		Larp4b	6.5947	0.435641	1.74873e-08																			Ppdpf	4.30747	-0.462683	5.45542e-08
		Lars2	8.93638	1.02454	2.13449e-06																			Fdx1	2.63207	-0.462607	6.74529e-07
		Lcor	1.61458	0.634538	0.000302343																			C1qtnf12	3.18916	-0.462409	0.000289596
		Lcorl	4.25435	0.352945	0.00036174																			Asb2	1.81036	-0.462135	0.0193804
		Lcp1	3.2845	0.395969	9.70168e-05																			Mad2l2	2.43447	-0.461519	1.47334e-05
		Lefty2	-0.996822	1.21828	0.00389725																			Fam57b	6.37785	-0.46095	0.0011717
		Lgals3bp	2.6837	0.340129	0.029784																			Chp2	0.0697754	-0.46021	0.0439095
		Lgals7	-0.922549	3.20743	3.3016e-07																			Oaz1	4.67075	-0.460156	0.00161375
		Lgi1	6.72777	0.363451	4.63709e-10																			Ebf4	2.98204	-0.459995	0.00841583
		Lhx9	-0.233149	1.62437	0.00569257																			Igfbp6	5.74028	-0.459411	0.00684498
		Lin7a	6.64788	0.340373	5.92137e-10																			Lsm1	2.70165	-0.459281	1.29376e-07
		Lingo2	4.79102	0.434607	2.12065e-06																			Pxdc1	2.01505	-0.458961	3.92077e-05
		Lipf	1.97705	10.2549	8.42304e-08																			Lamtor3	3.95999	-0.458789	9.06669e-07
		Lmbrd2	5.4795	0.393761	0.00160518																			Ppp2r3d	3.0814	-0.45806	4.29494e-07
		Lnpep	5.57489	0.430738	0.0103876																			Cahm	1.02203	-0.45802	0.00129712
		Lpl	4.33622	0.811816	4.52726e-06																			Smdt1	6.55895	-0.456723	1.86858e-06
		Lrguk	-0.108652	0.608909	0.0133284																			Dlk2	4.44063	-0.456676	0.000364641
		Lrrc17	3.74142	1.27167	0.000218569																			Anapc16	5.15842	-0.456535	1.24635e-09
		Lrrc58	7.12666	0.329077	0.000500644																			2310009B15Rik	1.2949	-0.456412	0.000934957
		Lrrc7	5.88051	0.530078	0.000187651																			Ndufb6	5.50137	-0.456368	2.47849e-08
		Lrrn4	-0.728089	0.787749	0.00724243																			Iah1	2.30201	-0.455998	3.6492e-06
		Lrrtm4	4.95489	0.338759	0.0012596																			Mroh5	0.617486	-0.455392	0.00243344
		Lsamp	5.96785	0.459115	7.98372e-08																			Ccdc51	2.08186	-0.455139	3.03652e-06
		Lsm12	4.29871	0.366621	5.02588e-05																			Dglucy	2.92539	-0.45481	3.32922e-07
		Ltn1	5.79875	0.315883	7.02521e-08																			Ndufv3	5.18177	-0.454501	8.76369e-08
		Lypd1	4.32917	0.577654	0.0184693																			Guk1	5.92139	-0.453936	6.89922e-08
		Lyrm7	3.61236	0.636188	2.38326e-07																			Tnfaip6	2.47171	-0.453774	0.0169105
		Lzts1	5.68989	0.568069	1.39439e-05																			Coa3	5.6167	-0.45359	1.74302e-08
		Macrod2	4.91728	0.319668	2.4569e-05																			L3hypdh	0.918455	-0.452521	0.00114128
		Malat1	7.84973	0.688528	0.00164617																			D930048N14Rik	1.4785	-0.452024	0.0304284
		Maml2	2.91117	0.329523	0.00358192																			Gstp2	-0.295771	-0.451923	0.0160506
		Manea	5.53053	0.315223	2.44837e-06																			Plpp5	3.64997	-0.451757	4.02843e-06
		Map10	2.17886	0.33331	0.00210854																			Arhgap27	3.97457	-0.451547	4.66341e-05
		Map1b	10.2157	0.568027	2.19279e-07																			Atp6v0b	7.34495	-0.451501	2.49099e-09
		Map3k1	3.71621	0.534172	0.014046																			Arhgdig	5.88035	-0.451261	6.99e-05
		Map9	7.32157	0.419416	4.59941e-11																			Tinagl1	2.87428	-0.450703	0.0110259
		Marf1	7.68999	0.449767	2.5539e-07																			Dbi	5.69146	-0.450637	0.000351652
		Mars	5.91226	0.301134	1.12595e-10																			Uba52	3.26675	-0.450477	0.00224
		Mb	0.4908	3.24242	6.25936e-08																			Sema7a	7.77974	-0.450303	0.0134155
		Mbnl1	6.66223	0.387048	5.93163e-07																			Adamtsl2	2.60491	-0.450243	0.000182136
		Mboat2	4.71826	0.38738	2.03404e-06																			Mrpl57	4.63852	-0.44987	6.35917e-07
		Mboat7	7.15866	0.368359	5.33401e-10																			S100a6	3.38069	-0.447948	0.00921202
		Mcm8	2.53999	0.336106	5.04836e-05																			Igfbp7	4.34428	-0.447918	6.06104e-05
		Mcmbp	4.62616	0.390213	7.48919e-08																			Tmem107	2.65955	-0.44776	4.18077e-06
		Mctp1	5.84149	0.330446	0.0401789																			Nppc	2.41079	-0.447753	0.000634951
		Mcu	5.39919	0.478698	5.29785e-07																			Pmf1	1.47663	-0.447659	0.000543776
		Mecp2	7.52079	0.343719	0.000289																			Pantr1	4.45267	-0.447378	0.00185236
		Mecr	3.2168	0.369692	0.000559684																			Smim3	2.56319	-0.447289	0.00928916
		Mef2a	6.46744	0.339782	0.00020067																			Csf2ra	4.30268	-0.447277	0.00515735
		Meioc	-0.0570631	0.401462	0.0209616																			Zfp131	4.92256	-0.447011	1.77764e-09
		Meox1	-0.125652	1.0997	4.69126e-05																			Bloc1s2-ps	3.46803	-0.446953	1.37113e-07
		Mettl4	2.82953	0.330226	0.00302956																			Gm5617	1.32321	-0.446614	0.00461571
		Mfn2	8.01353	0.479532	1.24393e-13																			Bccip	4.9498	-0.446549	2.34211e-10
		Mgat4c	3.06	0.449594	0.000203473																			Pcsk4	1.98088	-0.446394	0.00257947
		Mib1	6.20993	0.32671	0.00519613																			Dbp	5.85363	-0.446376	0.000169324
		Mief1	5.32417	0.339328	2.29423e-06																			Czib	4.06862	-0.446363	3.08298e-07
		Minar1	1.8246	0.410516	0.011685																			Emx2	3.45855	-0.446141	6.89941e-05
		Mki67	0.193802	0.89098	0.0034143																			Hspb8	3.40991	-0.446067	0.0199973
		Mlh3	4.90482	0.315153	1.05676e-06																			2310039H08Rik	1.12972	-0.445983	0.000785279
		Mmp14	3.89929	0.395227	0.0114319																			Ankrd37	1.49449	-0.445949	0.00433501
		Mmp16	4.48933	0.375037	0.00185725																			Acaa1a	4.79076	-0.445541	7.76738e-05
		Mmp28	1.65074	0.426951	0.00283604																			Ddt	3.98759	-0.445387	4.96788e-06
		Mob1b	3.96368	0.332858	5.1383e-05																			Tmem35b	0.704476	-0.44523	0.00340613
		Mob3b	2.67101	0.35113	0.0167338																			Hyi	2.69909	-0.445159	9.28815e-05
		Mob4	5.9483	0.315475	3.1414e-10																			H2-Ke6	3.90517	-0.444629	2.19653e-06
		Morc4	1.52643	0.376586	0.00371787																			Timm8b	4.99916	-0.444443	5.69907e-05
		Moxd1	3.25561	0.532012	0.00503204																			Ndufb4c	2.99662	-0.444	0.000314845
		Mpeg1	5.24306	0.533751	1.08324e-05																			Bhlhe40	7.14556	-0.443779	0.0134518
		Mroh7	2.36024	1.17747	2.42621e-07																			Nhp2	5.05506	-0.443217	1.12409e-07
		Mrtfb	8.16775	0.457397	5.38093e-08																			Uqcc2	5.5099	-0.443179	1.98197e-06
		Mtmr9	6.45201	0.324695	6.02417e-05																			Itgb1bp1	3.81198	-0.442846	4.55598e-05
		Mtrf1	2.87555	0.306847	0.000443811																			Cox6a2	2.14364	-0.442393	0.0224381
		Muc5b	-0.5336	4.93018	1.87171e-06																			Prdx2	7.0658	-0.442146	2.94763e-08
		Mup3	0.353677	6.37993	3.69353e-07																			Serf2	3.06337	-0.441388	5.09655e-08
		Mycbp2	8.18228	0.329672	0.00134862																			Wdr61	4.46217	-0.441249	2.87506e-06
		Mycl	4.04242	0.391509	0.0126406																			Reep4	0.853501	-0.441204	0.00255981
		Myh1	1.47351	1.1015	0.00774026																			Gm5963	6.19537	-0.441	0.000476056
		Myh4	0.999902	1.08189	0.0086084																			Clasrp	4.97859	-0.440793	0.00348
		Myh6	1.25009	1.09589	0.00255521																			Gm6988	3.84294	-0.440694	0.00530715
		Myh7	4.07994	0.371582	0.0487071																			Urm1	5.11144	-0.440636	7.72e-10
		Myl2	-0.377585	2.29428	0.00222671																			Idh2	4.86229	-0.440604	6.43401e-09
		Myl3	-1.21338	3.14584	0.00193615																			Prrg2	2.24005	-0.44019	1.80615e-05
		Mylpf	-0.22081	1.5539	2.83e-06																			Tppp3	4.33643	-0.439749	0.000339224
		Myo9a	6.75864	0.38884	2.69437e-05																			Haghl	5.2224	-0.43969	8.25784e-08
		Myom1	0.887795	0.398858	0.00980138																			Cbr3	3.07615	-0.439289	0.000165824
		Naip2	0.29682	0.587764	0.00260334																			Sdhaf3	2.21224	-0.439287	2.43716e-06
		Nanos1	5.21711	0.371085	2.37814e-09																			Polr2l	2.80158	-0.439121	1.60802e-05
		Nat8f4	3.50724	0.764164	1.03095e-05																			Gapdh	2.46155	-0.438927	0.00605954
		Nbas	5.52369	0.375821	1.12838e-06																			Id1	3.09801	-0.43856	0.00132047
		Nbea	8.02568	0.319449	0.000331865																			Polr2g	5.08643	-0.438008	2.83483e-05
		Nbeal1	3.63444	0.402462	0.00543659																			Particl	3.72436	-0.437868	4.52898e-06
		Ncam1	8.26452	0.33261	1.17715e-05																			2310061I04Rik	5.06992	-0.437473	6.2982e-08
		Ncam2	6.41723	0.350928	0.00362137																			Sptssb	1.15557	-0.437	0.0283584
		Ncan	8.02218	0.38088	4.87185e-05																			Lsm8	3.53409	-0.436643	6.6162e-07
		Ncl	8.54584	0.415558	5.89461e-13																			2310040G24Rik	0.0057298	-0.436596	0.0214137
		Ncoa3	5.58321	0.340636	2.86713e-05																			Henmt1	0.571437	-0.436337	0.0215837
		Ncor1	8.08933	0.32626	6.18875e-06																			1700040D17Rik	0.0309346	-0.43605	0.0172085
		ND5	12.0107	0.309924	0.00459655																			Grcc10	6.66493	-0.435825	1.28554e-05
		Ndrg1	6.50553	0.340001	0.00830609																			Gm5526	5.80385	-0.435745	0.00047378
		Negr1	8.11487	0.562914	3.36457e-05																			Dynlrb1	6.84992	-0.434953	7.28967e-09
		Nek10	0.439162	0.918695	0.000546482																			1600002K03Rik	0.809281	-0.434846	0.00220184
		Nes	3.89538	0.331146	0.00767068																			Hpdl	0.642515	-0.434706	0.0138716
		Neto2	6.2043	0.323511	0.000170613																			Oxct2b	-0.134163	-0.434144	0.0468406
		Nexmif	5.38765	0.440619	0.000106788																			Gcsh	4.79693	-0.434009	1.18305e-06
		Nf1	6.71757	0.408117	6.24104e-06																			Uqcc3	3.73454	-0.433913	1.42488e-08
		Nfia	5.73404	0.367449	0.00138275																			Kctd13	7.24468	-0.433865	3.46701e-07
		Nfib	6.63493	0.309649	0.00147905																			Gstt3	1.25026	-0.433824	0.00613661
		Nhs	2.01835	0.51897	0.0175272																			Stmn4	6.83768	-0.433757	1.10857e-05
		Nhsl2	6.11911	0.336741	0.00118458																			Bloc1s1	3.98827	-0.433743	8.92453e-06
		Nkain3	0.173288	0.919728	0.0028559																			Micos13	4.85133	-0.433533	8.19687e-06
		Nlgn1	6.35026	0.402079	7.31474e-07																			Gm3150	0.712475	-0.433243	0.02183
		Nlrc5	-0.34995	0.854945	0.00314477																			Cdt1	1.11434	-0.432759	0.0234226
		Nmt2	5.83316	0.383722	3.59093e-07																			Sgce	4.35455	-0.432588	4.14872e-07
		Nnt	4.31176	0.369042	2.01244e-08																			Cdpf1	2.63421	-0.432329	0.00011649
		Nos1	4.83234	0.53212	0.0357343																			Nme7	3.94674	-0.432309	9.47882e-06
		Npffr1	-0.921035	0.995921	0.0152384																			Ap5s1	3.92057	-0.432163	1.10908e-08
		Nphs1	0.980431	0.351471	0.0359458																			Arrdc1	2.4041	-0.43199	0.000842227
		Npr3	4.08851	0.325093	0.0413615																			Med6	3.42525	-0.431569	3.47077e-06
		Npsr1	2.45363	0.395815	0.0386982																			Atp5mpl	5.35307	-0.431443	0.0003045
		Nr1i3	-0.20804	0.411147	0.0313501																			Cib1	3.3658	-0.431407	8.98257e-06
		Nr2c2	6.3942	0.470938	1.899e-05																			Col6a2	3.89993	-0.431402	0.000735472
		Nr2f2	4.58261	1.15738	0.00914526																			Rad51ap1	0.271065	-0.431246	0.0143948
		Nr6a1	3.51357	0.5521	6.51052e-09																			Gm5576	1.78878	-0.431171	0.000868389
		Nrap	0.376231	0.651548	0.00803991																			Runx2	3.04825	-0.430583	0.00613643
		Nras	5.72915	0.325331	3.94314e-08																			Ndufs5	5.01347	-0.430511	0.00537452
		Nrcam	8.56721	0.313039	6.13361e-05																			Mettl7a1	4.67023	-0.430339	3.46074e-05
		Nrg1	2.61992	0.388499	0.000169181																			Pop7	3.53025	-0.430317	6.78303e-06
		Nrip1	4.87878	0.349808	0.0120973																			Sh3gl1	4.88974	-0.429993	1.48565e-07
		Nrros	2.38859	0.347284	0.0068441																			Polr2e	5.43793	-0.429673	7.1204e-08
		Ntng2	4.84667	0.400366	0.0128366																			Sdr39u1	5.70138	-0.429044	3.6696e-08
		Nup98	4.53926	0.364313	1.14469e-06																			Nrgn	10.8924	-0.428969	0.0217082
		Nusap1	0.903527	0.317691	0.0191214																			Smim18	1.45111	-0.428712	0.0207226
		Nwd2	5.94353	0.448733	0.0032754																			Mdk	3.51127	-0.428499	0.00120933
		Nxpe4	3.05045	0.307317	0.00184622																			Gli1	1.46042	-0.428462	0.016611
		Obscn	2.92013	0.480091	0.00819009																			Rps27l	2.41573	-0.428342	0.000296245
		Odc1	5.10289	0.484219	3.07327e-13																			Mterf1b	-0.0673989	-0.428293	0.0402448
		Oga	7.73376	0.317806	1.67211e-08																			Prcd	1.3204	-0.42785	0.0180955
		Olfm4	-1.07023	1.22386	0.037131																			1700123O20Rik	3.47436	-0.426334	1.60368e-07
		Oprd1	4.74356	0.710791	2.73146e-05																			Rab33a	4.02156	-0.426077	5.99208e-05
		Oprm1	0.230914	0.861393	0.00455356																			Xpa	2.63068	-0.425638	6.20144e-06
		Oscar	-0.753765	3.09233	5.94433e-12																			Gm7020	2.50006	-0.425568	2.35048e-06
		Padi2	4.88171	0.716215	1.42368e-05																			Zfp473	-0.389952	-0.425528	0.0131571
		Pak3	7.06311	0.336355	0.000109655																			Cavin3	3.96968	-0.425346	2.26127e-05
		Pak7	6.08273	0.331661	0.02302																			Fam98c	4.3935	-0.42515	0.00139881
		Palm2	6.31454	0.475594	2.74128e-07																			Dhrs11	2.00024	-0.425037	0.000297899
		Panct2	2.20314	0.312269	0.0364812																			Capns1	6.88607	-0.425002	5.84302e-08
		Pank3	6.16568	0.310914	6.31902e-06																			Copz2	2.27725	-0.424515	4.99772e-05
		Paqr3	3.62639	0.319214	0.000191035																			Slc5a5	4.81092	-0.424087	2.25683e-05
		Parp14	1.89161	0.507937	0.00286778																			Tmem106c	4.74831	-0.423779	1.5086e-07
		Pbxip1	6.05538	0.304876	0.00124485																			Plekhj1	4.75366	-0.423644	8.27149e-07
		Pcdh12	-0.896479	0.776802	0.0188617																			As3mt	3.14564	-0.423617	0.000103691
		Pcdh17	6.48244	0.373305	0.00200056																			Frg1	3.82071	-0.423615	8.11245e-07
		Pcdh19	5.794	0.561433	0.000662322																			0610009B22Rik	3.35118	-0.423577	6.46259e-06
		Pcdh20	4.36498	0.514125	0.00323647																			Smim11	2.70689	-0.423524	1.13485e-05
		Pcdha10	2.31044	0.483462	0.00235055																			Wdyhv1	3.30182	-0.423382	3.59497e-05
		Pcdha11	2.52164	0.327527	0.0396236																			Mcrip2	2.9978	-0.423289	0.000279431
		Pcdha12	3.70238	0.500064	0.000739822																			Pttg1	3.76892	-0.42296	0.0043066
		Pcdha2	1.67189	0.354826	0.00934277																			Tmem41a	3.62191	-0.422912	3.51317e-06
		Pcdha6	2.31216	0.3915	0.00573665																			Tcte2	0.866609	-0.422889	0.00363393
		Pcdha8	-0.23937	0.982014	0.00348203																			Frat2	2.99485	-0.422758	9.52907e-05
		Pcdhac1	2.19166	0.528337	0.000108827																			Mthfsl	1.3662	-0.422749	0.000899938
		Pcdhac2	5.54189	0.39754	0.000149773																			Dctn6	5.35516	-0.422667	4.59895e-07
		Pcdhb16	2.94821	0.390868	0.00653859																			Cited1	0.802206	-0.422302	0.0112272
		Pcdhb18	2.58268	0.437214	0.000246967																			Fxn	2.0285	-0.422143	2.3e-05
		Pcdhb2	2.21389	0.539133	0.00584015																			Pop5	5.202	-0.422074	1.91793e-08
		Pcdhb21	1.25076	0.316168	0.0172587																			Gm9962	0.638304	-0.421987	0.0406135
		Pcdhga7	3.88963	0.460549	0.000210089																			Yif1b	5.01238	-0.421983	7.49913e-06
		Pcdhga8	3.6724	0.401064	0.000423657																			Rtkn	5.68152	-0.421732	7.20214e-06
		Pcdhga9	3.70868	0.486735	0.00025212																			Hist1h2bc	4.02165	-0.421461	0.000373736
		Pcdhgb2	3.00654	0.367481	0.00197581																			Exosc7	3.64189	-0.421	9.93732e-07
		Pcdhgb7	3.48262	0.390369	0.0017142																			Tubg2	5.63686	-0.420887	3.04484e-09
		Pcgf3	5.42935	0.327	8.6309e-06																			Ntpcr	3.67123	-0.420864	6.9371e-07
		Pcsk5	3.98868	0.30157	0.0055287																			Sag	0.991283	-0.420731	0.00841792
		Pdgfra	5.82514	0.32034	0.00280153																			Cstb	3.42749	-0.420488	4.53779e-06
		Pdk3	4.65702	0.433496	4.8314e-08																			Nop16	4.05238	-0.420442	2.69256e-07
		Pdzd8	6.577	0.345679	5.21042e-07																			Atp6v1f	5.88063	-0.420365	6.27782e-07
		Peak1	5.50978	0.574179	3.94497e-07																			Nfkbiz	1.79599	-0.420242	0.00541568
		Perp	2.4003	0.633102	0.000156746																			Lyar	3.19657	-0.420012	1.20598e-07
		Pgap1	5.47137	0.303525	0.00183242																			Hebp1	4.53347	-0.418624	8.16805e-05
		Pgm2l1	9.1938	0.475623	7.37288e-05																			Trpt1	2.76582	-0.418618	2.51952e-05
		Phactr2	5.1146	0.506615	0.0420298																			Rps19bp1	4.00282	-0.418602	2.32544e-07
		Phf20	6.6783	0.326663	1.45024e-07																			Eif2b2	4.8021	-0.418263	8.53974e-10
		Phip	5.66124	0.38063	2.96534e-05																			Gng5-ps	0.911574	-0.418218	0.00820146
		Phka2	4.74966	0.306801	5.46472e-05																			Emc6	4.6089	-0.418043	1.71248e-09
		Picalm	6.25155	0.415014	1.69374e-11																			Ift20	5.35317	-0.417925	1.67516e-09
		Pigw	1.97681	0.359959	0.000295604																			Ift22	5.24103	-0.4179	2.22188e-08
		Pik3cg	1.87107	0.411859	0.00132282																			Zc3h12a	-0.514594	-0.417669	0.047119
		Pik3r5	2.11362	0.337259	0.0160815																			Plk3	3.67157	-0.41753	0.0124414
		Pkdrej	1.41688	0.390631	0.0137624																			Adamtsl5	2.45741	-0.417437	0.00688545
		Pkp1	-0.943186	1.61157	0.00230983																			BC005624	5.63673	-0.417332	4.99368e-10
		Plag1	1.70019	0.413809	0.00302935																			Cabcoco1	0.465479	-0.417242	0.00538511
		Plau	1.84102	0.462441	0.0171203																			Nudt14	2.20946	-0.416942	0.000223418
		Plb1	0.240558	0.5962	0.0373605																			Snapin	5.1387	-0.416857	7.07467e-11
		Plcl2	6.56283	0.364186	0.000243599																			Naa10	4.04323	-0.416376	2.24282e-07
		Plcxd3	3.70571	0.792262	0.000654295																			Scg5	6.5818	-0.416036	8.38465e-05
		Plek	4.02801	0.301556	0.00173576																			Tmem256	4.45357	-0.415968	0.000226498
		Plxdc2	4.98896	0.363135	8.70256e-06																			Chek1	-0.207515	-0.415812	0.0396712
		Plxnc1	6.1921	0.334155	0.00588514																			Rabac1	7.37592	-0.415451	9.79025e-05
		Plxnd1	7.23462	0.395665	0.0180093																			Stx4a	5.43662	-0.415238	3.7745e-06
		Pmel	0.157647	1.87726	2.87826e-06																			Ssc4d	0.393433	-0.414817	0.00800589
		Polr1a	5.10732	0.358208	5.31382e-08																			Fgfbp3	3.04015	-0.414672	0.000211575
		Pou6f2	-0.185737	0.526851	0.0493574																			Iglon5	5.16603	-0.414184	6.27166e-06
		Ppm1l	6.64576	0.410418	0.00241625																			Tnni1	0.499819	-0.413953	0.0486895
		Ppp1r16b	7.85866	0.512615	0.000378383																			BC031181	6.57998	-0.413946	1.27781e-09
		Ppp1r9a	8.60192	0.402584	4.15555e-05																			Enkd1	2.80269	-0.413795	0.000117842
		Ppp3ca	9.91563	0.346628	4.15156e-06																			Metrnl	3.24361	-0.413664	0.0340299
		Ppp6r2	6.84632	0.326519	1.00419e-06																			Naa38	3.75548	-0.413291	3.88087e-05
		Prdm11	1.84068	0.471471	0.00299194																			Ndufs6b	1.05161	-0.41307	0.024309
		Prdm9	0.637405	0.559976	0.00146834																			Prss36	2.36845	-0.412952	0.00129663
		Prickle2	8.13386	0.477406	1.26769e-08																			Mrps24	4.08748	-0.412672	4.72726e-06
		Prkce	9.32773	0.349924	1.16139e-06																			Cox20	3.56983	-0.412511	0.000357416
		Prkdc	4.23078	0.339437	0.00253654																			1810032O08Rik	0.56036	-0.412435	0.0247006
		Prkg2	3.79819	0.483447	0.00350947																			Phospho1	2.98182	-0.412297	0.0114727
		Prlr	1.39087	1.87536	0.00212873																			Gm16089	3.48028	-0.412246	0.000434012
		Prr14l	5.98606	0.355169	0.000101765																			Dnaic1	1.60094	-0.411421	0.00131147
		Prrc2c	7.13313	0.372236	9.38608e-06																			Camk2n2	7.16068	-0.411359	0.00221632
		Prrg3	6.02123	0.318831	3.0052e-06																			Midn	6.62352	-0.411164	0.0141536
		Prss8	-2.08766	2.49068	0.00186836																			Gm15417	0.914427	-0.411138	0.0054307
		Prune2	6.86777	0.510974	4.80668e-11																			Sod3	3.89524	-0.411125	0.000105978
		Psd4	0.215983	0.409425	0.0418851																			Dad1	5.62645	-0.410737	5.74606e-06
		Psmd1	7.27819	0.317015	1.73835e-09																			1110012L19Rik	2.43364	-0.410372	0.000712016
		Ptbp3	4.92312	0.342685	0.000313345																			1110038F14Rik	3.33855	-0.410367	2.41199e-07
		Ptchd1	4.62731	0.422053	4.33806e-05																			Smim12	4.93892	-0.409762	1.48605e-07
		Ptchd4	2.72057	0.500869	0.00144224																			Micos10	6.08569	-0.409542	2.16513e-09
		Pten	8.06356	0.393486	8.01215e-05																			Dctpp1	2.70818	-0.408704	6.32438e-05
		Ptges3	3.72847	0.444112	0.00211141																			Stx1a	8.19687	-0.408478	0.00306108
		Ptges3-ps	5.80191	0.38092	8.06993e-12																			Mtx2	4.47396	-0.407994	5.88879e-07
		Ptpn14	4.04002	0.886957	0.0138144																			Zc3h8	2.49741	-0.407114	0.00048933
		Ptpn4	5.30523	0.419182	0.0154724																			Arrdc2	3.26433	-0.407066	0.0125346
		Ptprc	1.46098	0.431292	0.0172311																			Spr	5.55912	-0.406952	2.7271e-05
		Ptprg	6.37994	0.342347	0.00161354																			Rnf208	7.00361	-0.406648	1.96649e-06
		Ptprh	0.583295	3.45914	2.57326e-13																			Mrpl14	3.96819	-0.406557	8.49683e-06
		Ptprt	6.57833	0.507182	0.00109199																			Cys1	2.96089	-0.40637	0.0160393
		Ptpru	5.61715	0.323471	0.000309049																			E2f4	4.60665	-0.406295	1.55476e-09
		Pura	5.13061	0.422725	0.00432344																			Hmgcl	4.17772	-0.406132	3.63493e-10
		Purb	9.48028	0.342244	0.000171676																			Col26a1	1.83042	-0.405559	0.0177892
		Pwwp3b	1.42736	0.511382	0.0380249																			Kcnh4	4.05856	-0.405557	0.00262335
		Rab3c	9.16506	0.647148	4.87037e-09																			Gm9885	2.18778	-0.405402	0.00634209
		Ranbp2	6.92812	0.325548	0.000621797																			Sp3os	2.20053	-0.405339	0.00158804
		Rap2b	6.62667	0.303419	0.00245285																			Slc27a3	1.94547	-0.405058	0.000619636
		Rapgef5	6.06068	0.381411	0.000239172																			Spag4	1.20035	-0.404952	0.00900968
		Rb1	4.85332	0.406718	1.08455e-08																			Eif4a3	4.34528	-0.404678	2.50141e-08
		Rbm15	3.81487	0.30564	0.00268754																			Rhebl1	1.84822	-0.404646	0.00749818
		Rbm26	5.21788	0.315753	6.25592e-07																			Faim	3.9261	-0.404453	3.99116e-07
		Rbm3-ps	4.49393	0.301265	0.046077																			Mrps12	4.57353	-0.404449	6.14976e-06
		Rbms3	4.16998	0.368126	0.00841256																			Mrpl58	4.61425	-0.403605	1.25521e-08
		Rec8	1.33263	2.2603	6.00341e-10																			Cd38	1.4509	-0.403205	0.0100469
		Rel	0.93249	0.418302	0.0267462																			Rangrf	1.51813	-0.403046	0.000361737
		Reln	6.08801	0.460444	0.0026997																			Ndufb2	5.3457	-0.402939	3.49445e-06
		Reps2	8.12398	0.355466	1.13603e-05																			Cdk5	6.29985	-0.402683	4.03706e-08
		Rfx3	5.6576	0.399517	0.0372556																			Zfyve21	3.50407	-0.402651	5.00591e-06
		Rgs17	6.83942	0.483565	4.90006e-07																			Hsbp1	7.34815	-0.402292	5.63044e-05
		Ric1	5.42161	0.488472	1.90014e-08																			Brdt	3.78129	-0.402281	8.7565e-08
		Rictor	5.82261	0.328825	9.99948e-06																			Nup35	1.25474	-0.401513	0.00318616
		Rimbp3	1.69573	0.578863	3.23084e-05																			Nkiras1	6.33287	-0.400783	1.16818e-06
		Rims1	7.62049	0.360024	0.00206043																			Txn1	4.87547	-0.40059	4.78904e-05
		Rin3	2.06485	0.373704	0.0131021																			Ncbp2	5.52769	-0.400293	5.04114e-09
		Ripk4	-0.719795	0.68091	0.0412888																			Ripply2	1.31672	-0.4	0.00119258
		Rn18s	7.45127	2.15776	2.1701e-12																			Llph-ps2	4.43088	-0.399738	7.30857e-05
		Rn45s	11.7027	2.15907	2.38823e-12																			Pdhb	6.07032	-0.399607	1.90967e-06
		Rn7sk	1.72856	1.57646	1.04051e-07																			1190005I06Rik	2.26643	-0.399593	0.000274611
		Rnf150	6.73713	0.433392	8.90872e-08																			H2-D1	5.07194	-0.39922	5.87956e-05
		Rnf168	5.69435	0.431896	8.08235e-12																			Spc24	0.723439	-0.399129	0.0149009
		Rnf169	6.16581	0.305129	6.82083e-06																			Mphosph6	2.56078	-0.398973	2.02029e-05
		Rnf213	3.51009	0.424126	0.00515014																			Avpi1	3.93988	-0.398857	3.88995e-07
		Rnf38	5.57013	0.301483	7.95639e-07																			Pradc1	3.68413	-0.398634	0.000276599
		Rorb	5.55221	0.531043	0.00136245																			Twf2	5.47373	-0.398492	7.97088e-05
		Rpl26	4.10841	0.471949	0.0462696																			Med10	3.77634	-0.398048	3.0032e-06
		Rpl3	4.08248	0.636262	0.0206442																			Pim3	5.55026	-0.397753	0.00231958
		Rpl36a	1.59705	0.411852	0.000549051																			Sf3a2	5.34938	-0.397626	2.38094e-06
		Rpl5	1.03963	0.413308	0.0222404																			Mir22hg	3.8957	-0.397576	0.000379045
		Rpph1	-0.884621	1.28345	0.0031595																			Gm6194	0.460971	-0.397431	0.00319429
		Rps6ka6	2.34535	0.498423	0.00224627																			Rnd3	3.98368	-0.397311	0.00465818
		Rps9	5.71339	0.510705	4.4782e-08																			Ndufs4	5.16052	-0.397284	0.000155999
		Rptn	-0.708282	7.95868	4.99789e-10																			Itga2b	1.40493	-0.397087	0.00465294
		Rpusd2	3.43444	0.328063	2.63825e-05																			Nt5dc2	1.43305	-0.3968	0.00905284
		Rrn3	6.32472	0.318672	1.585e-09																			Ppif	3.94047	-0.396753	2.37583e-06
		Rsad2	0.784488	0.545523	0.0165764																			Sh2d3c	4.96297	-0.396723	0.000314475
		Rsph4a	1.75453	0.795887	0.00633661																			Mrpl22	2.56224	-0.396697	0.000417596
		Rtl1	0.343011	0.692845	0.0387317																			Sfrp2	1.17981	-0.396	0.0272822
		Rtl9	0.517187	0.567674	0.0069157																			Cuedc2	6.81761	-0.395897	7.96118e-08
		Runx1	0.659519	0.414471	0.0294886																			Gpr25	3.67633	-0.39553	0.0010299
		S100a8	-1.25693	1.34572	0.00609304																			Mrpl54	3.48638	-0.395445	1.08513e-06
		S100a9	-0.791205	1.07511	0.0435182																			Supt4a	3.17893	-0.395329	0.00110087
		S100pbp	4.00196	0.351383	0.000591667																			Trappc2l	4.47713	-0.395088	3.72133e-05
		Sacs	2.41482	0.814095	0.00478182																			Pycrl	3.75568	-0.395082	1.33486e-06
		Samd5	3.12219	0.38085	0.0119365																			Rad52	2.93577	-0.395	7.063e-05
		Samd9l	2.1175	0.458581	0.0174326																			Dnajc8	5.87425	-0.394988	1.02407e-10
		Samsn1	-0.00381932	0.520126	0.0433829																			Cckbr	6.43973	-0.394916	0.00813432
		Sbpl	-0.478233	8.41138	6.67404e-06																			Cox4i1	8.82827	-0.3949	3.11188e-07
		Scai	6.13565	0.302259	0.00696784																			Rnaseh1	2.79702	-0.394396	4.89597e-05
		Scarf2	2.36064	0.359541	0.0327408																			Cacng7	6.61714	-0.394167	7.4909e-07
		Scml4	1.50655	0.551167	0.0432036																			Gm14169	2.94227	-0.394137	1.10734e-05
		Scn3a	5.4445	0.41515	0.00181809																			Tmem25	5.52531	-0.394064	9.01965e-06
		Scn3b	7.07836	0.306425	0.0165122																			Tbc1d7	3.26324	-0.393818	3.24905e-05
		Sec16a	6.08622	0.305926	1.57532e-06																			Flywch2	2.03659	-0.393485	0.00294927
		Sema3a	4.86752	0.472406	8.72555e-06																			Selenof	6.85133	-0.393278	2.3276e-10
		Sepsecs	2.51494	0.401788	5.3912e-05																			Ctsk	1.36745	-0.393078	0.0448736
		Serpina1b	-0.503481	5.94165	1.90817e-08																			Cited4	3.50586	-0.393017	0.0141134
		Serpina3h	-1.29565	4.6608	9.38248e-10																			Hcfc1r1	5.49575	-0.392942	1.60283e-05
		Serpina3k	-1.05929	4.90585	0.00012623																			Mettl3	3.9261	-0.391752	5.04695e-06
		Serpina3m	-1.4263	6.4357	4.31172e-15																			Dxo	3.65796	-0.391692	3.18568e-06
		Serpina3n	4.13192	1.57631	3.76941e-09																			Mrto4-ps1	1.23126	-0.391597	0.00142
		Serpinb12	-1.65794	4.94013	3.50922e-06																			Mrps28	2.81381	-0.391559	6.37711e-05
		Serpinb3a	-1.48344	7.96332	1.42298e-07																			D130020L05Rik	0.852857	-0.391493	0.00674552
		Sertm1	4.97239	0.46385	0.0027614																			Uckl1	3.56934	-0.391279	1.40376e-05
		Sesn3	5.67576	0.387616	0.00427802																			BC051226	1.5303	-0.391161	0.00985839
		Set	7.32187	0.420754	1.19049e-07																			Rida	4.54824	-0.391129	4.40891e-05
		Sfmbt2	1.44209	0.523449	0.00437785																			A930005H10Rik	1.90348	-0.390845	0.00138163
		Sh3bp4	4.79764	0.438456	0.00251252																			Gpx4	3.62761	-0.390802	0.00205268
		Shank1	9.93678	0.443628	0.00161786																			Map3k6	2.5958	-0.390529	0.027646
		Shld2	2.50464	0.361013	0.000328297																			Cdkn2c	1.00218	-0.390522	0.0218104
		Shroom4	1.52356	0.426888	0.00559646																			Cox6c	7.07927	-0.390311	0.000190858
		Slamf9	-0.431239	0.582399	0.0173376																			Pcgf2	4.5438	-0.389905	0.000584463
		Slc12a2	6.11232	0.3264	0.00507373																			Tango2	5.81977	-0.389898	1.83603e-06
		Slc15a3	1.21409	0.575118	0.000272209																			Slc7a6os	3.90481	-0.389565	4.86401e-08
		Slc16a14	2.73891	0.399571	0.000312427																			Rassf1	3.28508	-0.389505	8.59529e-06
		Slc16a2	5.79595	0.336109	6.76427e-05																			Rhoc	3.58121	-0.389378	5.4268e-05
		Slc16a7	3.69051	0.515672	1.22743e-06																			Abracl	2.42043	-0.389346	0.00508293
		Slc24a4	4.92007	0.318324	0.00487683																			Mocs2	5.12026	-0.389318	3.15672e-07
		Slc26a1	0.648364	0.425112	0.00521348																			43712	7.0972	-0.38929	0.0185904
		Slc29a3	4.26745	0.331737	4.70904e-05																			Tmem91	3.36725	-0.389183	0.0336869
		Slc2a12	1.75964	0.444548	0.0491349																			Lfng	4.11912	-0.389068	0.000484612
		Slc2a13	7.46631	0.302856	7.9917e-05																			Acy3	0.892992	-0.388806	0.0278482
		Slc2a4rg-ps	2.47978	0.596296	0.0454503																			Rwdd2a	3.85039	-0.388745	0.00340285
		Slc35f1	6.53176	0.304418	0.00078469																			Oaz1-ps	7.95127	-0.388134	1.99147e-07
		Slc4a5	0.107327	2.10462	0.0257516																			Nfu1	4.9721	-0.387897	3.00893e-07
		Slc5a3	5.12461	0.460207	0.00100825																			Srsf5	6.42562	-0.387598	0.000214794
		Slc7a14	7.25969	0.330627	0.0134098																			Pcna	4.48308	-0.38754	5.61242e-07
		Slc7a3	3.31216	0.561486	0.00127859																			2900076A07Rik	0.947489	-0.387514	0.0283803
		Slc8a1	7.77497	0.396707	0.00699658																			Sncb	9.22647	-0.387486	0.000217654
		Slc9a7	4.61682	0.360205	0.0198645																			Tle6	1.7878	-0.38748	0.0349252
		Slco4c1	0.866391	0.362378	0.0235211																			Tubd1	1.75856	-0.387051	0.00530003
		Slfn2	0.402027	0.606367	0.00760316																			Farsa	4.63488	-0.386608	1.19381e-06
		Slfn5	3.03866	0.371317	0.00504775																			Uimc1	2.48952	-0.386138	0.000469907
		Slfn8	-0.171917	1.0664	5.5646e-05																			Oxld1	1.63801	-0.386019	0.00187562
		Slit1	6.09027	0.455778	0.000155195																			Stmn3	8.10593	-0.385985	4.72551e-06
		Slit3	5.31358	0.401725	0.000153697																			Gdf9	-0.393795	-0.385854	0.0331548
		Slitrk2	5.38678	0.502587	1.3604e-08																			2210016L21Rik	6.79663	-0.385784	1.17213e-08
		Slitrk3	5.81445	0.322343	1.00849e-05																			Metap1d	2.54185	-0.385651	0.00519961
		Slitrk4	4.93377	0.46483	8.47507e-06																			Mthfs	0.861151	-0.385561	0.00707832
		Smad4	5.48134	0.311414	8.07846e-06																			Vamp8	2.43505	-0.385406	0.00164
		Smarca1	4.75361	0.3947	2.53944e-05																			Pacsin3	5.10505	-0.385372	0.000361357
		Smoc1	4.0012	0.671466	0.0135889																			Rita1	4.21877	-0.38532	9.47018e-07
		Sned1	2.40186	0.437593	0.0198381																			Ndufc2	5.84239	-0.385303	1.4692e-06
		Snhg14	3.256	0.419284	0.00046082																			Mrpl4	4.65987	-0.38529	1.12637e-09
		Snord42b	-0.376771	0.694217	7.24776e-05																			Grhl3	0.307937	-0.385086	0.0423413
		Snord91a	1.73736	0.396232	8.06851e-06																			Slirp	2.96158	-0.385048	0.00822979
		Sorbs2os	-0.0391838	0.557599	0.0260388																			Nfkbie	1.49782	-0.385	0.0018082
		Sorcs3	5.95691	0.309705	0.000146452																			Hpse	0.38489	-0.384965	0.0428151
		Sowahc	3.94419	0.305589	0.000469293																			Ubxn11	2.75046	-0.384696	0.00151023
		Sox11	4.41997	0.427474	0.0378511																			Selenos	3.51459	-0.384672	1.90525e-06
		Sp4	4.75215	0.33457	8.88136e-06																			D730003I15Rik	0.395906	-0.384416	0.0134186
		Spast	6.2209	0.300495	1.33412e-08																			Spaca6	3.03779	-0.384392	0.0463899
		Spin4	-0.432941	0.571648	0.0107667																			Med21	3.23057	-0.38434	0.00082543
		Spink5	-1.81162	6.07185	9.37196e-09																			Bola1	2.73231	-0.384109	0.00253039
		Sptbn2	10.575	0.300412	0.00495275																			Tmub1	4.06101	-0.384089	1.43179e-07
		Srcap	7.3105	0.459195	8.94754e-08																			Cltb	7.51264	-0.384033	1.24981e-07
		Srl	2.96939	0.321374	0.00198776																			Dtymk	4.19158	-0.383914	8.90128e-06
		Srp54b	1.14874	1.50589	2.80594e-09																			Ppox	3.50221	-0.383778	0.000738767
		Srrm2	8.63805	0.34707	0.00519742																			Cenpm	1.08076	-0.383745	0.0133972
		Srrm4os	-0.0987192	0.908116	0.00108655																			Bphl	3.85145	-0.383669	3.65561e-06
		Ssc5d	0.766322	0.609653	0.0323031																			Tmem198	6.42488	-0.383649	9.75674e-05
		St3gal1	5.49934	0.324528	0.000410953																			Siglece	-0.0172641	-0.383313	0.0128339
		St6gal2	3.85755	0.302336	0.0354841																			Sar1b	4.61981	-0.383277	6.57019e-07
		St8sia4	3.90939	0.321177	0.0011358																			Srsf4	6.06079	-0.383228	2.60072e-08
		Stc2	0.843056	0.735548	0.000878626																			Kctd17	6.98874	-0.382845	1.24342e-09
		Ston2	4.60513	0.321104	0.0114297																			Dnajb5	6.75295	-0.382834	0.00198485
		Stpg1	0.0148302	1.65052	0.00542103																			Prr13	5.41416	-0.382689	2.55334e-07
		Stra6	3.06273	0.373773	0.0313093																			Cdk2ap2	3.43091	-0.3825	2.33259e-05
		Strbp	7.70235	0.376012	0.00013431																			Paip2	6.32905	-0.382439	5.23782e-07
		Strn	5.76361	0.375146	0.0209553																			Pdcd6	4.97879	-0.382315	4.32544e-06
		Stxbp5l	7.26871	0.321368	0.000250069																			Tbc1d31	2.21727	-0.382213	0.000105382
		Styx	2.02326	0.307005	0.0120095																			Naxd	5.03959	-0.382123	6.72134e-08
		Suco	5.4486	0.334609	4.74858e-07																			Traf5	1.22504	-0.381961	0.0170655
		Syne3	1.23338	0.479207	0.0214164																			Polb	4.31164	-0.381943	1.61189e-05
		Synj2	6.87082	0.448617	0.000528037																			Samd10	4.30761	-0.381752	3.09452e-06
		Synrg	6.40144	0.301979	1.59301e-06																			Zc3h10	4.0906	-0.381734	1.02411e-07
		Syt10	2.8962	0.856641	0.00520593																			Kcnmb4	5.46442	-0.381503	0.00657906
		Syt14	2.2691	0.496293	0.000342867																			Fam78a	3.05112	-0.381384	0.00978676
		Syt15	0.369	0.387064	0.04688																			Cish	2.72021	-0.38134	0.00743376
		Syt9	3.74086	0.640121	0.000424236																			Cope	6.23429	-0.381289	7.05859e-08
		Sytl5	1.16499	0.56326	0.0447211																			Rps6kb2	3.57049	-0.381056	0.0317685
		Tafa1	5.31152	0.338828	0.023253																			2010320M18Rik	1.87469	-0.380997	0.00341498
		Tanc2	7.5691	0.462519	2.269e-06																			Ttc9b	6.88815	-0.38072	0.00055078
		Tap1	1.94558	0.329301	0.0431073																			Svbp	2.98006	-0.380523	0.00024043
		Tbc1d32	3.64582	0.372064	1.87407e-05																			Nfkbib	4.41425	-0.380392	5.5667e-05
		Tbck	4.39468	0.719957	3.34812e-11																			Hspb11	1.69693	-0.38033	0.00341453
		Tbl1x	5.35386	0.367929	2.35232e-07																			Msra	4.57187	-0.380312	0.0012132
		Tbxas1	0.955224	0.392398	0.00572647																			Commd6	4.20003	-0.379998	8.62588e-08
		Tcp11l1	3.91693	0.449356	0.00124942																			Cck	8.30883	-0.379507	0.046562
		Tdrd6	-0.358031	0.584534	0.00387119																			Lmod1	0.755541	-0.37935	0.0482845
		Tedc1	0.792729	0.349414	0.0190909																			Cox5b	3.86913	-0.378866	0.0145127
		Tenm1	4.15004	0.790794	0.000528179																			Hoga1	-0.294293	-0.378491	0.0410258
		Tenm3	7.04668	0.546591	0.011859																			Ccdc134	2.6062	-0.378195	0.00841975
		Tenm4	6.53375	0.495081	5.36258e-05																			Snhg12	3.41055	-0.378095	0.000214
		Tent5c	0.556766	0.753218	0.00017697																			Ifi30	0.96932	-0.378014	0.011611
		Thada	3.73442	0.33742	1.3994e-05																			Gstk1	2.63424	-0.377758	0.000369267
		Thnsl1	4.37146	0.361994	9.58433e-06																			Slc25a29	3.82663	-0.3772	1.16735e-06
		Thsd7a	5.59096	0.528015	0.000330433																			Uchl1	8.89019	-0.377154	0.000142885
		Thsd7b	2.65745	0.43778	0.0218799																			Zbtb32	0.41462	-0.377079	0.0159624
		Tln2	7.25612	0.362312	5.74966e-05																			Nosip	5.3812	-0.376863	2.38684e-09
		Tlr12	-0.197699	1.15828	0.000139347																			Tsen34	6.11358	-0.37686	4.48504e-07
		Tlr3	3.58284	0.351045	0.00224418																			Rplp0	5.94619	-0.376837	0.011656
		Tlr4	0.377652	0.637421	0.00166375																			Inpp5k	5.0175	-0.376719	3.80303e-07
		Tlr7	1.42345	0.329578	0.0447528																			Irf2bp2	5.40766	-0.376462	0.00122417
		Tlr9	1.34078	0.697734	9.18304e-06																			Tceal5	6.26807	-0.376443	1.81655e-05
		Tmc4	0.844548	1.45393	1.13849e-05																			Zfp575	3.73025	-0.376231	0.00129788
		Tmcc1	6.4757	0.304787	7.48825e-08																			Neil1	2.26853	-0.376143	0.0178174
		Tmed8	6.25799	0.330221	1.88449e-08																			Snrpa	5.0937	-0.376095	9.72163e-07
		Tmem106b	7.7562	0.312305	1.61204e-07																			Tcte1	1.04547	-0.375551	0.0377626
		Tmem132b	7.74631	0.465009	1.28584e-08																			Ndufa8	3.50559	-0.375503	4.6965e-05
		Tmem132d	5.47304	0.30467	0.00499628																			Slc9a3r2	5.31981	-0.375484	6.70128e-06
		Tmem132e	4.44495	0.755578	0.0250482																			Ino80b	3.98841	-0.375285	0.000123432
		Tmem170b	6.82341	0.478972	2.62121e-08																			Cyp46a1	7.88718	-0.375266	4.6087e-07
		Tmem178b	5.43983	0.380494	0.0041005																			Exosc5	3.14235	-0.374889	1.13195e-05
		Tmem245	5.35943	0.647859	3.6528e-05																			Exosc8	3.0179	-0.374818	0.000268344
		Tmem263	5.57442	0.382271	1.54887e-05																			Ndufa5	6.59942	-0.374233	2.36519e-05
		Tmem28	3.35643	0.361471	0.0183092																			Tuba8	3.91813	-0.374022	0.0180063
		Tmem29	2.25739	0.31925	0.00147398																			Gm20346	1.33547	-0.374009	0.0118024
		Tmem69	3.14206	0.319304	1.08734e-05																			Bcat2	3.11512	-0.373396	4.13869e-05
		Tmem72	-0.517919	2.6607	0.00233002																			Acyp2	3.17447	-0.373341	0.00011862
		Tmem74	3.16684	0.426414	0.00903676																			Gm7984	3.57505	-0.37332	0.00025615
		Tmem87a	5.16201	0.431404	4.38869e-10																			Adssl1	4.35835	-0.373083	0.00555218
		Tmf1	5.96009	0.457688	3.9258e-08																			Aurka	0.657258	-0.373071	0.0162838
		Tmod2	9.18073	0.319313	1.39773e-05																			Dnajc9	4.69592	-0.373058	3.18207e-08
		Tnfaip8l3	3.34435	0.493689	0.0161216																			Med27	3.6106	-0.372921	6.4783e-05
		Tnfrsf14	-0.275082	0.872603	5.98455e-06																			Gm9800	6.96781	-0.372903	0.000220508
		Tnfrsf18	1.32837	0.546564	0.0049389																			Mapk12	2.21601	-0.372456	0.00513224
		Tnfrsf1b	2.38526	0.339077	0.00225605																			AU021092	0.845604	-0.372068	0.0116104
		Tnks	6.24537	0.302838	0.000923857																			2510002D24Rik	3.59874	-0.371962	2.28297e-06
		Tnnc2	-0.325669	2.90929	2.15576e-05																			Umad1	5.45868	-0.371512	3.06235e-10
		Tnni2	-0.545128	3.12679	5.65511e-08																			Atp1b1	10.6145	-0.371396	5.88539e-13
		Tnnt1	1.13835	0.568903	0.0407631																			Gpn2	2.8044	-0.371212	2.39632e-05
		Tnnt3	-0.137417	5.39628	2.63e-09																			Arl8a	7.66315	-0.370903	1.68359e-09
		Tnpo3	6.58608	0.32179	7.4687e-14																			Nsfl1c	5.84489	-0.370875	3.78447e-07
		Tnr	6.34421	0.521081	5.72343e-05																			Tceal3	6.61608	-0.370843	3.10421e-06
		Top2a	-0.200492	1.0955	0.00391522																			Zyx	5.47475	-0.370737	1.31653e-07
		Tox3	4.15448	0.430889	0.0362212																			Slc14a1	3.39613	-0.370699	0.00551924
		Traf3	6.03053	0.308081	0.00011196																			Asna1	6.17226	-0.370639	7.47216e-07
		Traf6	4.26561	0.301117	3.19639e-06																			2300009A05Rik	2.36554	-0.370233	0.00174483
		Trh	2.20907	1.54287	0.0401297																			Icam4	0.96864	-0.369971	0.0113445
		Trhr	2.58808	1.28005	0.000463634																			Bcar3	3.75855	-0.369897	0.00164494
		Trim12a	0.419954	0.346209	0.0474441																			Rgcc	3.16705	-0.369754	0.00334331
		Trim25	2.9651	0.323204	0.0138244																			Il15ra	1.26936	-0.36964	0.0115509
		Trim30a	0.877927	0.513248	0.00871181																			Cdkn2d	5.45938	-0.369584	9.95815e-08
		Trim30d	0.0399105	0.647753	0.00120039																			Tjap1	3.62418	-0.369316	0.00415997
		Trim36	2.70415	0.430924	0.00131132																			Gfra4	4.8278	-0.369189	2.071e-05
		Trim71	0.102262	1.1174	4.24012e-05																			Gm8615	2.18796	-0.368896	0.000231722
		Trip11	4.60656	0.310658	0.00273385																			Naaa	4.81281	-0.368687	0.00165527
		Trip12	7.41888	0.369815	9.85896e-08																			Exosc3	3.17079	-0.368573	2.77279e-05
		Trip4	5.25547	0.308045	8.26688e-06																			Siva1	1.96393	-0.368444	8.6609e-05
		Trmo	0.752552	0.889389	2.11106e-08																			Bet1l	4.40701	-0.368442	1.94464e-05
		Tro	7.5904	0.461001	8.88896e-09																			Csl	0.658945	-0.368383	0.00311466
		Trpc5	3.66809	0.530825	0.00101864																			Zfpl1	4.11692	-0.368366	2.36525e-07
		Trps1	4.75936	0.470724	0.0024966																			Atp6v0e	3.68948	-0.368351	8.56729e-05
		Tsc2	7.11482	0.308382	8.38491e-09																			Per1	7.05342	-0.368341	0.046171
		Tspyl5	6.18443	0.389085	9.15849e-10																			Ufsp1	2.68813	-0.368324	0.00141945
		Ttbk1	7.73836	0.32353	0.000866461																			Gm20783	2.66621	-0.368044	0.00019658
		Ttc3	10.1871	0.309629	2.34593e-07																			Dnajc19-ps	3.20393	-0.367997	7.36318e-05
		Ttc39b	6.35311	0.352212	1.28353e-06																			Cfl1	9.21703	-0.367924	1.08527e-06
		Ttll7	8.06352	0.371269	3.94097e-06																			Irf3	3.46888	-0.36789	0.00193335
		Ttll9	-0.296955	0.510393	0.0242618																			Lmo4	8.31304	-0.367663	0.020578
		Ttn	0.296574	1.72382	6.8102e-07																			Pdcd5-ps	4.18877	-0.367647	0.000186335
		Ttyh2	5.58062	0.394581	0.0183459																			Mvb12a	3.74315	-0.367506	0.000143351
		Tug1	6.79692	0.550779	2.32335e-13																			Taf1a	3.03653	-0.367447	0.00150173
		Txlnb	1.56273	0.305109	0.0247403																			Unc119	4.35718	-0.367348	3.75938e-06
		Tyrp1	-0.402787	4.37782	4.18539e-07																			Dnlz	5.42363	-0.367134	5.66224e-08
		Uba7	1.13402	0.388174	0.0302601																			Tax1bp3	0.570544	-0.367088	0.0153384
		Ube3a	5.89681	0.476194	3.72529e-06																			Rrp15	2.53629	-0.367022	4.27037e-05
		Ublcp1	3.88988	0.466549	0.000100446																			Emc4	6.07075	-0.367	1.34809e-06
		Ubr4	7.68362	0.336291	0.00103968																			Cd9	4.63481	-0.366822	0.00168967
		Uhmk1	6.29422	0.491685	0.000494																			Ndufb4b	2.64869	-0.366773	0.0111043
		Uhrf1	-0.698436	0.547286	0.0488615																			Sgpp2	4.63027	-0.366402	0.013099
		Unc5c	5.01277	0.478586	0.000285213																			Cyba	2.47697	-0.365647	0.00145241
		Unc5d	5.89733	0.660272	0.000830233																			Gsta4	5.0196	-0.365616	0.000610892
		Upk1b	0.128828	0.536609	0.0257708																			C1qa	5.62773	-0.364383	7.20019e-05
		Uprt	2.42538	0.347383	0.0086135																			1700086O06Rik	0.908348	-0.364307	0.017242
		Usp13	4.8261	0.316122	0.000596794																			Gstm5	6.52173	-0.364069	3.25477e-05
		Usp3	3.74304	0.309459	0.00108164																			Ruvbl1	3.88275	-0.363812	3.25086e-05
		Usp34	6.89087	0.439673	1.12411e-05																			Exosc6	2.71604	-0.363572	0.000371411
		Usp37	4.90707	0.339331	1.56043e-06																			Znrd1	2.92883	-0.363529	0.000129067
		Usp46	6.56649	0.325681	0.000652506																			Gemin7	4.22616	-0.363471	4.34371e-06
		Usp51	0.485249	0.591335	0.015318																			Mcee	3.35017	-0.363362	0.000422798
		Usp9x	7.2334	0.320489	0.00466258																			Pnoc	2.5043	-0.363217	0.00799319
		Uvssa	3.37994	0.557896	2.3738e-06																			Mfsd10	3.47727	-0.363144	0.000493862
		Vat1	5.67107	0.301837	0.0445301																			Bcl2l12	0.0266901	-0.363075	0.0386432
		Vcpip1	6.03877	0.317067	5.17842e-06																			Emx2os	1.90707	-0.362705	0.0167701
		Vit	0.578917	0.738315	0.0380474																			Nudt22	2.05625	-0.362527	7.92773e-05
		Vldlr	6.37427	0.300477	0.000562115																			Pinx1	1.67784	-0.362495	0.00081596
		Vps13a	5.97294	0.300318	0.00254219																			Cwc15	5.36932	-0.362464	1.68028e-06
		Vps13b	5.81996	0.309759	0.000959693																			Ache	5.87363	-0.36241	0.00554258
		Vps13d	6.64041	0.466939	1.37606e-05																			Cth	1.21766	-0.362209	0.0134037
		Vwa5b1	1.95814	0.776441	0.00114757																			1500009L16Rik	2.91423	-0.36218	0.00559937
		Wapl	5.55004	0.307406	1.0977e-06																			Olfm2	6.83006	-0.361629	0.00503676
		Wars2	2.94808	0.343054	3.38089e-05																			Kifc2	9.07708	-0.36151	2.26547e-06
		Washc5	5.49966	0.314221	2.29179e-09																			Rabep2	3.26053	-0.361359	0.000129931
		Wdfy4	1.87173	0.382225	0.00253789																			2810410L24Rik	1.30523	-0.360916	0.0366639
		Wdr26	7.23664	0.319905	1.19567e-07																			Sec11a	4.00172	-0.360871	1.11154e-06
		Wdr31	2.05752	0.334468	0.000464349																			Mypop	6.11832	-0.360685	0.000272116
		Wdr6	7.60932	0.376223	0.0142097																			Gm6623	0.180099	-0.360432	0.00945578
		Wdr62	0.238743	0.375741	0.0461979																			Dnajc4	3.3578	-0.360252	0.000109595
		Wnk3	5.34168	0.432663	4.31251e-06																			Dynll1	7.4015	-0.360157	5.36982e-05
		Wnt1	1.0922	0.840459	5.18063e-05																			Slc8b1	2.75701	-0.360019	5.40515e-05
		Wnt2b	2.14019	0.505886	0.0197																			Cwc27	3.85978	-0.359964	3.09289e-08
		Wwox	5.13239	0.915705	4.6915e-06																			Nab2	5.76861	-0.359946	0.00285555
		Xkr4	4.6267	0.60245	0.000226338																			Fam216a	5.03163	-0.359805	1.12028e-07
		Xkr8	2.10476	0.950843	3.04229e-05																			Myd88	2.14918	-0.35917	7.19835e-05
		Xpo4	2.61137	0.374439	0.00397044																			Bag2	3.06896	-0.359	0.000146537
		Xpr1	7.49524	0.308544	7.68517e-06																			Tmem199	4.57307	-0.358341	3.89021e-05
		Xrn1	3.99876	0.385553	0.00174565																			Rfc3	2.00854	-0.358247	0.0012392
		Xylt1	4.7944	0.319959	0.0253428																			Pla1a	-0.113733	-0.358106	0.0433788
		Yme1l1	6.51175	0.339462	6.7425e-12																			Tmem147os	2.98559	-0.358021	0.000133332
		Yod1	3.90811	0.508339	6.7116e-06																			Srm	5.51536	-0.35788	1.41771e-08
		Ywhaq	6.61522	0.417137	4.18434e-07																			Ltk	4.6245	-0.357756	0.00999224
		Zbed6	4.41383	0.505755	0.000300824																			Sirt4	3.14438	-0.35761	0.0278473
		Zbtb20	1.06471	1.29305	0.00221222																			Gpx1	5.27539	-0.357487	6.67398e-05
		Zbtb38	5.4305	0.354043	0.000138194																			Relb	2.59166	-0.357454	0.00148936
		Zbtb44	5.07175	0.323948	0.00013161																			Gps2	4.04911	-0.357182	2.39102e-05
		Zc3hav1	2.25115	0.475879	0.00462794																			Ruvbl2	4.37253	-0.356994	1.38575e-07
		Zdhhc15	3.65972	0.379848	0.000403175																			Triap1	3.43101	-0.356704	0.000145125
		Zdhhc2	5.56872	0.338653	1.89927e-05																			H2-DMa	3.12659	-0.356598	0.00955756
		Zdhhc20	5.6091	0.345131	6.24084e-06																			Cela1	1.20482	-0.356342	0.0236699
		Zdhhc23	3.04547	0.36363	0.000663745																			Iqck	0.320564	-0.356278	0.039164
		Zeb1	6.2669	0.338099	1.76995e-05																			1600020E01Rik	0.925932	-0.355801	0.00978819
		Zfp106	8.42972	0.338501	1.35977e-05																			Unc50	4.71917	-0.355791	1.30296e-08
		Zfp108	2.64742	0.326691	3.57255e-05																			Timm22	4.39828	-0.355652	4.39458e-07
		Zfp109	2.12423	0.35835	0.000419777																			Pebp1	7.45606	-0.355334	1.18973e-05
		Zfp111	3.10985	0.379578	1.11711e-05																			Slc25a26	3.73457	-0.355198	5.28962e-07
		Zfp114	0.579019	0.658289	6.04817e-07																			Ube2d1	5.01496	-0.355123	2.16059e-08
		Zfp120	3.82306	0.32968	1.38655e-05																			Cst3	8.58666	-0.355054	0.000501404
		Zfp174	2.89403	0.416898	8.93013e-05																			Mettl26	3.58521	-0.354988	5.55141e-05
		Zfp217	2.21298	0.321299	0.00551202																			Tbca	4.48758	-0.354841	0.000413374
		Zfp263	4.5483	0.387124	2.5522e-05																			Vps72	4.69113	-0.35482	5.06241e-08
		Zfp287	4.05535	0.301267	4.298e-07																			Coro2a	5.58236	-0.354693	0.00765038
		Zfp292	5.2832	0.390932	1.55368e-06																			Crlf2	3.94553	-0.354615	0.0242195
		Zfp334	4.67547	0.365843	8.06738e-06																			Dtwd2	1.20325	-0.354422	0.00463086
		Zfp35	4.38519	0.330933	2.16131e-06																			Taf12	3.42844	-0.354377	3.37206e-06
		Zfp369	3.70521	0.504935	1.86269e-05																			Pnkd	7.5508	-0.354363	8.26295e-06
		Zfp382	3.79511	0.368466	0.000169154																			Frs3	4.46929	-0.354309	0.000147475
		Zfp386	3.72515	0.347518	0.000100529																			Klc1	9.56055	-0.354105	7.58968e-08
		Zfp398	3.62264	0.461773	4.62622e-06																			F3	4.79166	-0.353803	0.000877003
		Zfp407	4.3543	0.425182	1.29781e-06																			Car7	3.56672	-0.353593	0.0121775
		Zfp433	-0.0111418	0.311826	0.04843																			Rexo2	5.24291	-0.353104	2.41324e-08
		Zfp442	1.11169	0.386132	0.017888																			Gls2	4.49377	-0.352827	0.0145482
		Zfp449	2.31596	0.300324	0.00237385																			Tmem11	4.82317	-0.352322	2.85694e-06
		Zfp455	1.40086	0.590007	5.57958e-07																			Creld2	3.75333	-0.352229	0.00242589
		Zfp458	1.82811	0.656634	3.97779e-07																			Mrps18a	4.78753	-0.352128	6.58448e-07
		Zfp518a	3.5731	0.4129	8.61745e-06																			Ergic3	6.64061	-0.352097	9.8909e-10
		Zfp536	3.93862	0.386952	0.0185415																			Timm10b	3.74313	-0.352016	3.83915e-05
		Zfp551	2.27582	0.370569	0.000420699																			Cpsf4	3.53009	-0.351984	0.00117889
		Zfp59	2.91186	0.337116	1.51704e-05																			Exosc9	4.38555	-0.351924	1.41617e-05
		Zfp619	2.37352	0.328091	0.00106436																			Apol8	2.11975	-0.351072	0.00418437
		Zfp626	2.54755	0.461362	1.04421e-05																			Bag5	5.606	-0.350911	6.57502e-09
		Zfp709	2.67982	0.481854	8.42589e-06																			Sox17	2.50274	-0.350908	0.00412836
		Zfp711	3.58612	0.361062	2.68166e-06																			Parp3	1.81986	-0.350795	0.00511159
		Zfp729a	3.62973	0.446965	1.33224e-08																			Bud23	4.18042	-0.350743	3.86373e-06
		Zfp729b	3.80966	0.413493	6.76831e-08																			Timm21	2.34425	-0.350729	0.00175609
		Zfp738	4.18904	0.571255	3.26057e-12																			Gm14719	3.30777	-0.350683	0.0018529
		Zfp758	3.21834	0.361408	2.64241e-05																			Lmnb2	4.51478	-0.350568	4.73798e-06
		Zfp759	2.97403	0.405696	1.26072e-06																			Eps8l2	2.05863	-0.350425	0.0196606
		Zfp78	1.59301	0.312195	0.00332086																			Ldhb	7.94434	-0.350389	1.29151e-07
		Zfp780b	3.9656	0.42968	2.83169e-07																			Cenpo	1.24068	-0.35031	0.00235993
		Zfp791	2.87637	0.301175	0.000138394																			Rbm38	1.11278	-0.350244	0.0291362
		Zfp799	4.6135	0.336531	5.21511e-07																			Nob1	4.50284	-0.350198	1.31793e-07
		Zfp804a	4.11711	0.496477	0.00297569																			Pagr1a	4.01009	-0.350103	0.00185462
		Zfp846	3.20659	0.352127	4.89047e-06																			Pgls	0.580401	-0.349686	0.0166267
		Zfp871	6.7785	0.391716	1.20115e-07																			Myl6	4.95894	-0.349684	9.55114e-05
		Zfp92	1.6968	0.428282	0.00163772																			Zfp414	4.15409	-0.349628	6.71149e-05
		Zfp933	4.05453	0.373	6.9569e-05																			Abtb1	5.11355	-0.349175	7.97008e-05
		Zfp935	2.79295	0.344517	0.000192671																			Cuedc1	5.04495	-0.349136	1.89267e-05
		Zfp940	3.78613	0.326973	1.27381e-06																			Ftl1	5.67276	-0.349033	0.0141059
		Zfp941	5.06096	0.42514	0.000479837																			Nipsnap1	5.96512	-0.348941	7.30306e-08
		Zfp964	0.764863	0.343926	0.0151494																			Mterf1a	0.74321	-0.348828	0.0151389
		Zfp971	3.60553	0.372247	2.56814e-06																			Mccc1	3.92125	-0.348723	0.000117657
		Zfp994	2.77631	0.347827	0.000291279																			Phlda3	4.78452	-0.348708	0.00129458
		Zhx1	6.40895	0.301954	6.883e-06																			Asap2	5.74802	-0.34858	0.00455535
		Zhx3	5.16523	0.511949	3.10199e-05																			Cebpzos	2.52431	-0.348499	0.00139902
		Zkscan16	5.33566	0.419366	0.000572818																			Bid	2.67848	-0.348425	0.0103015
		Zkscan2	3.51543	0.321364	0.0296466																			Cfap298	4.84908	-0.348109	6.99832e-07
		Zkscan7	1.23153	0.4625	0.0016591																			Nkain4	4.84144	-0.348051	2.19338e-05
		Zkscan8	4.63828	0.438163	5.75622e-08																			Gm19785	0.327218	-0.348019	0.0340763
		Znrf3	4.35202	0.490324	1.36652e-06																			Snx32	5.8515	-0.348015	1.39517e-05
		Zranb1	5.2538	0.541194	3.57122e-08																			Rian	7.73306	-0.347965	0.00027393
		Zscan26	6.09423	0.444824	4.17182e-08																			Gm14586	6.56043	-0.347896	2.47765e-05
		Zyg11b	8.10104	0.386791	2.29709e-06																			Cdr2	3.44705	-0.347849	0.00199405
		Zzz3	5.87512	0.332337	1.00918e-09																			Psmb2	4.98583	-0.347637	4.23793e-05
																								Med4	4.07577	-0.347508	1.39142e-07
																								Hes6	3.45009	-0.347482	0.00037209
																								Gstm1	6.46616	-0.347481	0.00277718
																								Tmem134	4.48408	-0.347414	1.18072e-06
																								Alox8	2.50873	-0.347249	0.00834738
																								Fgf22	1.00279	-0.347078	0.0333645
																								Nat8f1	2.86094	-0.347068	1.4288e-05
																								Smtn	2.74582	-0.346881	0.0111399
																								Tfeb	2.95256	-0.346646	0.00608746
																								Flt3	2.41408	-0.346351	0.0417122
																								Pde6d	5.13005	-0.346312	1.29232e-08
																								Irak1bp1	3.94347	-0.346059	2.56081e-08
																								Nfkbia	3.9907	-0.345888	0.00758636
																								Nadsyn1	1.46978	-0.345613	0.0074591
																								P2rx4	3.4882	-0.345477	0.000940719
																								Gm8971	1.38027	-0.345419	0.00883697
																								Srrd	3.09308	-0.345225	2.95656e-07
																								Tmem191c	6.50533	-0.345117	0.000648503
																								Lsm3	2.89766	-0.34491	0.0012208
																								Msrb2	3.75418	-0.344748	0.000451872
																								Wdr83	3.91026	-0.34469	3.13487e-06
																								Rpl12	1.00123	-0.344674	0.0231493
																								Apoo-ps	4.27556	-0.344614	5.27243e-05
																								Psma1	5.72575	-0.344454	2.63983e-05
																								Thoc7	4.43237	-0.344301	3.01275e-05
																								Acin1	6.73052	-0.344194	0.000546738
																								Fmnl1	7.04614	-0.344154	0.0115864
																								Nkd1	4.09996	-0.344026	9.07693e-06
																								Nrip2	3.65867	-0.344013	0.00204071
																								Tmem60	3.32306	-0.343789	0.00060718
																								Ccdc74a	3.86159	-0.343461	0.00198913
																								B9d2	2.9529	-0.343341	0.00158
																								Nme4	0.511192	-0.343287	0.0147601
																								Unc45a	5.01702	-0.343225	9.56592e-05
																								Lurap1l	3.4679	-0.343092	0.0128484
																								Kifc5b	1.16391	-0.342761	0.023667
																								Gpr19	3.58342	-0.342698	0.000106669
																								Vps29	5.75152	-0.342414	2.63734e-05
																								Smad1	4.56422	-0.34237	1.76958e-05
																								Epop	7.19048	-0.342152	0.0495335
																								Kcnj9	7.54105	-0.342121	0.0186187
																								Serp2	5.95504	-0.341403	6.30403e-05
																								Cd302	3.19617	-0.341337	0.000965373
																								Dpm1	5.04661	-0.340719	3.51656e-08
																								Hsf4	4.33356	-0.340653	0.00613448
																								Spats2	4.66805	-0.339923	5.35426e-07
																								Bpnt1	5.67334	-0.339891	6.43061e-09
																								Park7	6.77084	-0.339687	9.55799e-08
																								2810049E08Rik	0.632433	-0.339677	0.0328922
																								Spag7	5.08928	-0.339536	5.91778e-05
																								Rcn3	2.47433	-0.339314	0.039506
																								Mrpl38	5.32289	-0.339313	2.12686e-06
																								Plcxd1	3.65556	-0.339266	0.000688628
																								Eci1	3.90361	-0.338927	0.000188566
																								Tradd	2.44099	-0.338596	0.000530396
																								Arxes1	4.17344	-0.338317	0.00107831
																								Ackr3	2.91309	-0.338245	0.017823
																								Bloc1s2	2.56108	-0.337759	0.00511
																								Sra1	4.6248	-0.337595	4.01684e-07
																								Snord4a	-0.275115	-0.337537	0.048103
																								Prr5	2.76158	-0.337447	0.0262919
																								Rcor2	3.63226	-0.336897	0.000383096
																								C030006K11Rik	3.97558	-0.336883	0.000131066
																								Tagln2	2.08617	-0.336848	0.00397749
																								Zfp385a	6.63421	-0.336839	0.000169285
																								Ehhadh	1.74853	-0.336368	0.0209114
																								Haus4	0.637954	-0.336365	0.0232504
																								Cib2	4.03602	-0.336343	0.000767796
																								Cox11	4.2275	-0.336335	4.33558e-06
																								Fbxl6	3.94917	-0.336316	0.000101
																								Pcbd2	2.89649	-0.336192	0.00172454
																								Ptp4a3	6.23159	-0.335897	0.000192168
																								Psmg2	3.0388	-0.335391	4.32922e-06
																								Lsm2	2.6778	-0.335145	7.1359e-05
																								Dda1	6.31851	-0.334763	3.46804e-05
																								Ccdc173	0.631788	-0.334752	0.0255534
																								Decr2	5.09179	-0.334411	1.09e-06
																								Tyw5	2.62039	-0.334309	0.0013931
																								Meis3	4.52293	-0.334197	1.28839e-06
																								Gm11578	2.99835	-0.333739	0.000640052
																								Nup37	1.1449	-0.333736	0.0205246
																								Nt5c	4.37266	-0.333649	2.32585e-05
																								Vegfc	1.58202	-0.333635	0.0286628
																								Isoc2a	4.21872	-0.333605	3.10168e-06
																								Dhrs4	3.19091	-0.333375	0.000101291
																								Pacrg	3.18386	-0.333352	0.000598025
																								Stoml2	5.37524	-0.333289	6.55964e-08
																								Fahd2a	3.38175	-0.333242	0.000159065
																								Prkrip1	3.52547	-0.333182	5.52245e-05
																								Chga	7.20227	-0.332956	0.000102
																								Tmem14a	4.48877	-0.332419	0.00641342
																								Dpm3	2.92294	-0.332356	0.00674406
																								Trappc6a	3.12854	-0.332327	1.92488e-05
																								Rad1	2.60988	-0.332287	0.000622845
																								2310011J03Rik	4.91626	-0.332077	9.68098e-08
																								Susd3	0.26691	-0.331855	0.0390581
																								Tfr2	2.4529	-0.331777	0.0183541
																								Mapk11	5.42838	-0.331594	0.0374832
																								Cyc1	6.99511	-0.331495	1.9328e-08
																								Sdsl	1.5138	-0.331022	0.0406302
																								Ddb2	1.8861	-0.330959	0.0137097
																								Cxxc1	5.30151	-0.330837	6.14646e-05
																								Anxa5	4.89577	-0.330732	5.39488e-05
																								Ap4s1	4.91578	-0.330651	1.99841e-06
																								Gm8203	6.46288	-0.330642	1.17875e-05
																								Rnf5	5.6858	-0.330484	1.90709e-08
																								Rhov	3.11609	-0.330015	0.00202159
																								Ndufa13	6.60551	-0.329931	8.54505e-06
																								Psmb10	5.10247	-0.329471	0.000196329
																								Abhd14b	2.83256	-0.329364	0.00721928
																								Rara	3.86303	-0.329345	0.00389551
																								H2-T23	4.2639	-0.329308	0.0258212
																								Vps28	5.85125	-0.329159	1.60278e-05
																								Snx3	6.72207	-0.32908	1.9684e-08
																								Mrpl49	4.94753	-0.328979	2.54585e-06
																								2810468N07Rik	4.1328	-0.328908	0.00223254
																								Ephx4	5.43286	-0.328825	0.00689882
																								Rhbdf1	3.39871	-0.328279	0.00486265
																								Dguok	2.81957	-0.328129	9.04668e-05
																								Bbc3	3.14227	-0.328028	0.0127406
																								E130114P18Rik	1.26931	-0.327654	0.0212105
																								AF357359	3.55897	-0.32734	0.00115537
																								Fdx2	4.83165	-0.327242	4.49908e-06
																								Surf2	3.77912	-0.327147	0.000176697
																								1110065P20Rik	4.43836	-0.327022	0.0320063
																								Gtf2b	4.3416	-0.32674	0.00012954
																								Pex14	5.58783	-0.32671	3.76639e-07
																								Mtfr1	2.62821	-0.326638	0.00011369
																								Idh3g	6.65528	-0.326415	9.77481e-07
																								Mlc1	7.40114	-0.326356	3.12656e-05
																								Tecr	8.05416	-0.326098	5.5397e-06
																								Prim1	2.22324	-0.325824	0.0055807
																								Idh3b	7.46393	-0.325629	2.45205e-08
																								Mzt2	4.17293	-0.32538	3.52767e-05
																								Cby1	5.08904	-0.325323	1.89953e-07
																								Fxyd5	2.77153	-0.325159	0.0377316
																								Rnf181	5.44614	-0.325121	9.02127e-07
																								Kcnn2	4.3922	-0.324901	0.0195595
																								Rpp25l	3.07128	-0.324149	4.77644e-05
																								Rab3a	9.01809	-0.324136	6.27939e-07
																								Bicdl1	5.0713	-0.323982	3.94124e-05
																								Srp19	4.68606	-0.323451	2.23561e-06
																								Srgn	2.11555	-0.323317	0.0125577
																								Pxk	4.86081	-0.323304	5.14429e-08
																								Ier3ip1	4.72081	-0.323256	6.31527e-05
																								Gm5424	5.44648	-0.32318	0.000151673
																								Mtln	4.16782	-0.322942	0.000137326
																								Sirt7	4.47274	-0.322891	0.00560161
																								Sft2d1	1.54689	-0.322439	0.0426363
																								Pard6a	4.29598	-0.322242	8.03205e-06
																								Nudt8	2.0706	-0.322199	0.00433139
																								Slc39a13	4.12653	-0.321979	1.09543e-05
																								Dusp10	2.93479	-0.321334	0.00480759
																								Kti12	3.48517	-0.321092	5.32857e-06
																								Grtp1	0.853373	-0.320956	0.0172581
																								Cisd1	5.72959	-0.320905	5.55164e-06
																								Fam50a	3.93309	-0.3209	1.56116e-05
																								Srd5a3	3.95022	-0.320532	0.00024556
																								Wbp2	8.68293	-0.320378	3.25829e-05
																								Srd5a1	3.385	-0.320372	0.00084112
																								Tarbp2	2.58885	-0.320189	0.00835202
																								Trnau1ap	3.47082	-0.320079	2.53293e-05
																								Gm13552	1.85215	-0.320056	0.00169436
																								Chmp6	3.76275	-0.31959	1.89118e-05
																								Rabl2	3.86869	-0.319431	0.00124876
																								Ulk4	1.76362	-0.319417	0.0358596
																								Mro	3.19064	-0.319411	0.000485367
																								Fra10ac1	3.45875	-0.319277	9.4072e-05
																								Ndufs6	5.21461	-0.319205	4.14974e-05
																								Trp53	3.83148	-0.319166	1.04751e-06
																								Lrrc3b	3.16276	-0.319099	0.00479013
																								Timeless	2.48814	-0.31903	0.00390123
																								Kctd1	6.73867	-0.318939	3.95214e-05
																								Map3k14	2.38987	-0.318923	0.0250645
																								Nudt2	3.27293	-0.318886	0.00256183
																								B3gat3	7.45842	-0.318446	1.78257e-05
																								Snca	7.61109	-0.318339	0.0245695
																								Pola2	2.10312	-0.318245	0.00179927
																								Kctd15	3.77549	-0.318143	0.00213041
																								Snap25	11.3023	-0.317888	0.00200334
																								Atp6v1g2	8.79038	-0.317789	0.000305463
																								Pqbp1	5.53242	-0.317713	2.48916e-05
																								Fabp5	2.8213	-0.317698	0.0117448
																								Arl16	4.23536	-0.31762	0.000481288
																								Nsun5	2.85687	-0.317595	0.00362557
																								Usb1	2.75311	-0.317227	7.74689e-05
																								Snhg8	3.64865	-0.317199	0.0329496
																								Dnajc24	2.39457	-0.317166	0.000622924
																								Tmem51	2.1285	-0.317163	0.00430019
																								Inafm1	5.01483	-0.317134	0.00012836
																								Cldn10	4.39217	-0.316636	0.00175591
																								Mrpl44	4.04636	-0.316202	1.5272e-05
																								Tubb2a-ps2	4.07312	-0.316195	0.0118018
																								2810001G20Rik	2.42697	-0.316147	0.00418202
																								Smim4	1.73133	-0.315895	0.016112
																								Trmt11	2.13856	-0.31565	0.00513109
																								Dusp15	3.76522	-0.315518	0.00109125
																								Msi1	4.66347	-0.315504	0.00104444
																								Clcn2	5.654	-0.315417	0.00259356
																								Rfc2	4.70246	-0.314934	6.51866e-08
																								Dpy30	3.615	-0.31493	0.00221018
																								N4bp2l1	4.19905	-0.314892	2.44619e-06
																								Fam151b	2.20381	-0.314405	0.0141475
																								Exosc1	3.29156	-0.314382	0.000108117
																								Pdk2	6.87355	-0.31438	4.13916e-07
																								Chmp2a	6.02057	-0.314277	5.06639e-06
																								Rps15a-ps4	0.915806	-0.314261	0.0190824
																								Tcf19	2.35808	-0.314148	0.0359369
																								Pdzd11	4.14146	-0.314003	0.00126993
																								Gjb6	5.67679	-0.313952	0.0355365
																								Tpst2	4.56433	-0.313823	4.92254e-05
																								Chrac1	3.28812	-0.31345	0.000516628
																								Pole4	4.58059	-0.313133	1.70901e-07
																								Pias3	4.56632	-0.313071	3.22966e-05
																								Anp32b	5.36346	-0.313057	2.50025e-05
																								Manbal	5.13541	-0.312837	2.18408e-06
																								Ormdl3	5.64769	-0.312522	8.80117e-08
																								Mir124-2hg	2.74629	-0.312138	0.00124497
																								Rab26	4.65177	-0.312065	0.0129107
																								Mrpl27	4.10245	-0.311754	0.000290194
																								Ung	1.40105	-0.311556	0.0253218
																								Mvk	4.44222	-0.3114	1.822e-05
																								Eif1ad	4.6689	-0.311351	7.01715e-08
																								Adck5	3.50019	-0.311304	0.00140112
																								Lims2	2.99735	-0.31081	0.00118399
																								Dazap2	6.50353	-0.310789	3.13e-06
																								Calm2	10.0478	-0.310394	0.000270175
																								Higd1b	0.455436	-0.310351	0.0291367
																								Myl12a	3.17192	-0.310013	0.00298936
																								Mmadhc	4.94001	-0.310012	3.03802e-07
																								Polr3d	4.25797	-0.309552	1.99237e-07
																								Chchd7	3.51008	-0.309512	0.00063765
																								Napa	7.99897	-0.309343	7.57195e-05
																								Sod1	6.45564	-0.309291	4.01707e-05
																								Jdp2	5.46773	-0.309254	0.00704006
																								Lysmd2	5.05437	-0.308927	4.60615e-06
																								Gtf2h3	3.18855	-0.308286	0.00317478
																								Lmo1	2.72549	-0.308229	0.0116601
																								Pelo	3.1624	-0.308132	2.23893e-05
																								Tpra1	4.29734	-0.308004	0.000142317
																								Prelid3a	4.98144	-0.307965	1.57574e-07
																								Ddx27	4.74034	-0.307948	9.69591e-07
																								Dctn2	7.54148	-0.307799	9.02528e-05
																								9430038I01Rik	0.56031	-0.307742	0.0451972
																								Nt5m	4.71043	-0.30771	3.42869e-07
																								Ccdc58	1.78792	-0.307608	0.00635078
																								Hdac8	3.1158	-0.307536	0.000570757
																								Tm2d2	5.33239	-0.307474	2.33639e-06
																								Pgs1	6.27706	-0.30723	2.44384e-07
																								Gstm7	3.58229	-0.307092	0.0110128
																								Cyth2	6.63587	-0.307014	2.874e-05
																								Ten1	3.71197	-0.307013	0.000426873
																								Mblac1	2.13461	-0.306521	0.00507844
																								Ing4	4.66751	-0.30622	8.08826e-06
																								Fen1	3.94876	-0.306143	3.10208e-06
																								Timm44	5.02599	-0.305908	1.59216e-05
																								Htra2	4.31473	-0.305904	1.03422e-05
																								Chmp4b	7.43198	-0.305896	3.61137e-08
																								Ctss	5.57575	-0.305533	0.0171856
																								Snrnp70	6.9425	-0.305491	0.0158974
																								Resp18	5.46491	-0.305086	0.0109766
																								Med20	4.04399	-0.304979	0.000131256
																								Rcc1	3.31713	-0.30487	1.67088e-05
																								Mrpl20	4.64168	-0.30448	0.00158551
																								Map4k2	5.64903	-0.304407	0.000753831
																								Lppos	0.527776	-0.304396	0.0404368
																								Mitd1	1.88726	-0.304259	0.00638446
																								Manf	5.57451	-0.304218	0.000927932
																								Crcp	4.26232	-0.304022	0.000626801
																								Churc1	4.4845	-0.303889	0.00100068
																								Aldoart1	5.26143	-0.303708	0.00035188
																								Atf4	6.04491	-0.303434	0.0260189
																								Plgrkt	2.24192	-0.303153	0.00417212
																								1810014B01Rik	1.43215	-0.303119	0.0114613
																								Scamp3	5.43452	-0.302728	2.92745e-06
																								Sesn1	5.61376	-0.302643	3.46915e-06
																								Hadh	4.16225	-0.30261	0.000175155
																								Ccdc61	2.39272	-0.302609	0.00701129
																								Pik3ip1	5.10277	-0.302526	9.53102e-07
																								Tube1	0.988603	-0.302411	0.0140917
																								Mrps23	4.89211	-0.302386	2.92278e-08
																								9430015G10Rik	3.65122	-0.302358	0.000314356
																								Tmem14c	4.61234	-0.302355	0.000213555
																								Dpf2	5.4635	-0.302283	3.29648e-06
																								Gtpbp6	3.80334	-0.301735	0.00562715
																								Apba3	3.9209	-0.30149	0.00332527
																								Zfp593	1.42206	-0.301456	0.0024659
																								Oard1	3.11461	-0.301305	0.000889326
																								Gtpbp2	5.89134	-0.301245	0.000158425
																								Smim1	2.94418	-0.301069	0.00666471
																								Nr1d1	8.13497	-0.301021	7.89745e-05
																								Cox15	4.82009	-0.300998	4.18407e-07
																								Dhrs3	4.04364	-0.300559	0.00132024
																								Bri3	4.95156	-0.300501	0.000898165
																								Smox	5.32883	-0.300383	0.000124506
																								Gabarapl2	4.32882	-0.30038	0.00126674
																								Nbdy	4.01826	-0.300192	0.00136712
																								Gm10175	1.00849	-0.300076	0.0278868
																								Atp5g3	7.34067	-0.300024	4.19087e-06
																								Fam71e1	1.68816	-0.300023	0.0389
																								Mllt11	7.29518	-0.300022	3.50913e-05

## Sheet:  APP.E4.Trem2ko vs APP.E3.Trem2
Upregulated in APP/E4/Trem2ko vs APP/E3/Trem2ko		SYMBOL	logCPM_APP_E3.Trem2ko.APP_E3.T2wt	logFC_APP_E4.Trem2ko.APP_E3.Trem2ko	PValue_APP_E4.Trem2ko.APP_E3.Trem2ko		Category	Term	Count	%	PValue	Genes	List Total	Pop Hits	Pop Total	Fold Enrichment	Bonferroni	Benjamini	FDR			Downregulated in APP/E4/Trem2ko vs APP/E3/Trem2ko		SYMBOL	logCPM_APP_E3.Trem2ko.APP_E3.T2wt	logFC_APP_E4.Trem2ko.APP_E3.Trem2ko	PValue_APP_E4.Trem2ko.APP_E3.Trem2ko		Category	Term	Count	%	PValue	Genes	List Total	Pop Hits	Pop Total	Fold Enrichment	Bonferroni	Benjamini	FDR
		1500035N22Rik	-0.726544	0.724775	0.0223484		GOTERM_BP_DIRECT	GO:0006412~translation	43	9.22747	6.71141e-19	RPL18, RPL17, RPL36A, RPL19, RPL35, EIF5B, RPL37, RPL22L1, RPL38, RPS26, RPS27, RPL7, RPL34, RPL9, RPL3, RPL10, FAU, RPL5, RPL11, RPL10A, RPS21, EIF3M, RPS27A, RPS23, RPS24, RPL35A, RPL26, RPS9, RPL23A, RPL24, LARS2, RPS4X, RPS7, RPS3A1, RPS18, RPS19, RPS16, RPL23, RPS17, RPL21, EIF2S2, EEF1G, RPL37A	359	401	18082	5.40102	1.11141e-15	1.11141e-15	1.12847e-15					Clcnka	-0.826408	-4.49288	0.00127769		GOTERM_BP_DIRECT	GO:0030901~midbrain development	5	1.26904	0.00429249	HES1, MSX1, OTX1, OTX2, UQCRQ	302	40	18082	7.48427	0.998897	0.998897	6.94136
		1700086L19Rik	4.79103	0.34732	0.000837894		GOTERM_BP_DIRECT	GO:0042274~ribosomal small subunit biogenesis	6	1.28755	2.73699e-05	RPS19, RPS16, RPS17, NPM1, RPS24, RPS7	359	19	18082	15.9056	0.0443133	0.0224077	0.0460102					Ttr	7.0131	-2.53369	0.00789292		GOTERM_BP_DIRECT	GO:2000543~positive regulation of gastrulation	3	0.761421	0.00723748	OSR1, OTX2, SCX	302	8	18082	22.4528	0.99999	0.996815	11.4388
Log2 FC>0.3		2010300C02Rik	8.07648	0.305652	0.00566751		GOTERM_BP_DIRECT	GO:0006937~regulation of muscle contraction	6	1.28755	7.4205e-05	PRKCA, TNNT3, TNNT1, TNNC2, ATP2A1, TNNI2	359	23	18082	13.1394	0.115637	0.040135	0.124696			Log2 FC>0.3		Slc4a5	0.107327	-2.11861	0.0102476		GOTERM_BP_DIRECT	GO:0060716~labyrinthine layer blood vessel development	4	1.01523	0.00894378	HES1, PLCD3, JUNB, LLGL2	302	26	18082	9.21141	0.999999	0.991266	13.9503
pValue<0.05		2310002D06Rik	-0.0930333	0.343749	0.0475622		GOTERM_BP_DIRECT	GO:0042273~ribosomal large subunit biogenesis	6	1.28755	9.22194e-05	RPL35A, RPL7, NPM1, RPL26, RPL11, RPL5	359	24	18082	12.5919	0.141632	0.0374609	0.154946			pValue<0.05		Kcne2	0.0771321	-2.10949	0.00722265		GOTERM_BP_DIRECT	GO:0006811~ion transport	19	4.82234	0.00928951	FXYD1, ATP5E, KCNMB4, SLC5A5, TMC8, ATOX1, PANX2, CLCNKA, FXYD7, KCNJ13, TMEM37, KCNJ9, KCNE2, TRPV4, SLC30A2, SLC4A2, SLC39A5, STEAP1, SLC4A5	302	584	18082	1.94796	1	0.975115	14.4509
		2310057J18Rik	-0.646058	9.24472	1.99505e-05		GOTERM_BP_DIRECT	GO:0000027~ribosomal large subunit assembly	6	1.28755	0.000138153	RPL3, RPL10, RPL23A, RPL11, RPL24, RPL5	359	26	18082	11.6233	0.20451	0.0447281	0.232039					Tmem72	-0.517919	-2.07977	0.00463814		GOTERM_BP_DIRECT	GO:0097190~apoptotic signaling pathway	5	1.26904	0.010181	MOAP1, PTGIS, RELT, BBC3, TNFRSF14	302	51	18082	5.87002	1	0.96083	15.7293
		2610318N02Rik	-0.417227	0.469594	0.0351798		GOTERM_BP_DIRECT	GO:0006364~rRNA processing	11	2.36052	0.000205755	RPL35A, RPS19, RPL7, RPS16, RPS17, RPL26, NPM3, RPL11, RPL5, RPS24, RPS7	359	126	18082	4.39718	0.288774	0.0552116	0.345398					1500015O10Rik	0.964038	-2.0027	8.29701e-05		GOTERM_BP_DIRECT	GO:0051726~regulation of cell cycle	7	1.77665	0.0111271	JUN, JUND, RGCC, GADD45G, ID3, GADD45B, JUNB	302	112	18082	3.74214	1	0.947773	17.0663
		4930429F24Rik	-0.170384	0.832999	0.0213814		GOTERM_BP_DIRECT	GO:0006816~calcium ion transport	11	2.36052	0.000508059	PLCZ1, SLC8A3, VDR, CASR, ATP2A1, TRPC7, CACNG5, CACNA1H, CACNG4, GRIN3A, CACNA1S	359	141	18082	3.92939	0.568963	0.113277	0.850836					Steap1	-1.29002	-1.96586	0.000564011		GOTERM_BP_DIRECT	GO:0035879~plasma membrane lactate transport	3	0.761421	0.0137558	SLC16A3, SLC16A8, EMB	302	11	18082	16.3293	1	0.956386	20.6771
		4932438A13Rik	6.76785	0.376012	0.00448961		GOTERM_BP_DIRECT	GO:0002181~cytoplasmic translation	6	1.28755	0.000513256	RPL35A, RPL7, RPL9, RPL26, RPLP2, RPL22L1	359	34	18082	8.88842	0.572658	0.100819	0.859504					Cldn2	-0.265461	-1.95359	0.00597266		GOTERM_BP_DIRECT	GO:0034145~positive regulation of toll-like receptor 4 signaling pathway	3	0.761421	0.0137558	WDFY1, GM21596, LBP	302	11	18082	16.3293	1	0.956386	20.6771
		5330434G04Rik	2.481	0.30703	0.00160818		GOTERM_BP_DIRECT	GO:0007155~cell adhesion	22	4.72103	0.000697116	PRKCA, CDHR1, NEO1, PCDH17, CNTNAP5C, CDH4, CNTNAP5A, CNTNAP5B, PCDH18, CD84, LAMA1, LAMB3, CGREF1, CD36, PGM5, ITGAX, FREM3, FAT4, HAS3, GPNMB, NEGR1, PARVB	359	485	18082	2.28472	0.684888	0.120423	1.1657					Folr1	-0.170294	-1.94999	0.00905417		GOTERM_BP_DIRECT	GO:0001837~epithelial to mesenchymal transition	4	1.01523	0.0145487	MSX1, LEF1, TRIP10, SOX9	302	31	18082	7.7257	1	0.944975	21.7368
		9230114K14Rik	1.23082	0.3528	0.0195336		GOTERM_BP_DIRECT	GO:0002009~morphogenesis of an epithelium	5	1.07296	0.00137529	FRAS1, KRT6A, KRT6B, KRT17, KRT16	359	25	18082	10.0735	0.897618	0.2038	2.28746					F5	0.618382	-1.83669	0.00141766		GOTERM_BP_DIRECT	GO:0001558~regulation of cell growth	5	1.26904	0.0157967	TMC8, IGFBP6, HTRA4, IGFBP2, IGFBP4	302	58	18082	5.16157	1	0.939229	23.378
		9930012K11Rik	0.25864	0.32346	0.0233208		GOTERM_BP_DIRECT	GO:0006811~ion transport	24	5.15021	0.00144205	SLC8A3, ATP4A, SCN3B, SLC9A4, GLRA2, TRPC7, TMC4, CACNG5, CACNG4, SLC38A11, ATP5G1, CACNA1S, ATP2A1, CACNA1H, CP, SLCO5A1, HCN4, ATP5H, ATP8, PDZD3, SCN5A, KCNG1, CHRNA2, ATP6	359	584	18082	2.0699	0.908348	0.195272	2.39724					Sostdc1	0.966459	-1.8034	0.000889245		GOTERM_BP_DIRECT	GO:0032496~response to lipopolysaccharide	9	2.28426	0.0175687	ACE, RELT, JUN, JUND, TRPV4, TNFRSF14, LBP, CD6, JUNB	302	197	18082	2.73537	1	0.939544	25.6527
		A530016L24Rik	-0.0129617	1.84998	6.81535e-08		GOTERM_BP_DIRECT	GO:0002793~positive regulation of peptide secretion	3	0.643777	0.00228437	S100A8, NPY2R, S100A9	359	4	18082	37.7758	0.977342	0.270651	3.77237					Kcnj13	0.827868	-1.71064	0.0011102		GOTERM_BP_DIRECT	GO:0030308~negative regulation of cell growth	7	1.77665	0.0182779	MSX1, BST2, BBC3, CDKN2C, HSPA1A, SERTAD1, MT3	302	125	18082	3.35295	1	0.92968	26.5453
		AA388235	2.35225	0.339675	0.000103734		GOTERM_BP_DIRECT	GO:0006936~muscle contraction	6	1.28755	0.00301912	TRDN, MYH1, MYH4, ACTN2, TTN, CACNA1S	359	50	18082	6.04412	0.993311	0.319666	4.957					Otx2	-0.433773	-1.68418	0.00670643		GOTERM_BP_DIRECT	GO:0044782~cilium organization	3	0.761421	0.019086	CATIP, CFAP126, FAM161A	302	13	18082	13.8171	1	0.921299	27.5498
		Actc1	-1.47906	3.72019	0.0040403		GOTERM_BP_DIRECT	GO:0043434~response to peptide hormone	7	1.50215	0.00322527	SERPINA3K, SERPINA3N, SERPINA3M, SERPINA1B, ATP2A1, TH, OXTR	359	73	18082	4.82978	0.99525	0.317586	5.28689					Lbp	0.954871	-1.65092	0.000157777		GOTERM_BP_DIRECT	GO:0030513~positive regulation of BMP signaling pathway	4	1.01523	0.0217497	HES1, MSX1, CRB2, FBXL15	302	36	18082	6.65269	1	0.931277	30.7708
		Actn2	3.87026	0.617361	0.0468996		GOTERM_BP_DIRECT	GO:0098869~cellular oxidant detoxification	3	0.643777	0.00375746	HBA-A1, HBA-A2, HBB-BS	359	5	18082	30.2206	0.998039	0.340059	6.13359					Kl	3.13103	-1.57471	0.000235557		GOTERM_BP_DIRECT	GO:0050673~epithelial cell proliferation	3	0.761421	0.0251381	HNF1B, COL8A1, COL8A2	302	15	18082	11.9748	1	0.943794	34.6735
		Adamts5	1.5718	0.553174	0.00307895		GOTERM_BP_DIRECT	GO:0010043~response to zinc ion	5	1.07296	0.00487384	APOBEC1, S100A8, ASS1, KRT14, TH	359	35	18082	7.19538	0.999694	0.396902	7.88661					Prlr	1.39087	-1.57457	0.00498963		GOTERM_BP_DIRECT	GO:0045104~intermediate filament cytoskeleton organization	3	0.761421	0.0284181	PRPH, KRT18, BFSP2	302	16	18082	11.2264	1	0.952285	38.2537
		Ahsg	-0.636219	3.56951	0.0081647		GOTERM_BP_DIRECT	GO:0086015~SA node cell action potential	3	0.643777	0.00556257	SCN3B, HCN4, SCN5A	359	6	18082	25.1838	0.999903	0.419214	8.9527					Wdr86	-0.728286	-1.56943	0.00359952		GOTERM_BP_DIRECT	GO:0060325~face morphogenesis	4	1.01523	0.0286765	MSX1, LEF1, RRAS, SCX	302	40	18082	5.98742	1	0.94379	38.5278
		AI450353	0.0441195	0.597936	0.00701522		GOTERM_BP_DIRECT	GO:0042158~lipoprotein biosynthetic process	3	0.643777	0.00556257	APOB, APOBEC1, APOA1	359	6	18082	25.1838	0.999903	0.419214	8.9527					Tjp3	-0.999761	-1.53983	0.000225241		GOTERM_BP_DIRECT	GO:0003188~heart valve formation	2	0.507614	0.0330166	SOX9, SCX	302	2	18082	59.8742	1	0.956121	42.9634
		AI661453	-0.532742	0.49725	0.039483		GOTERM_BP_DIRECT	GO:0042755~eating behavior	5	1.07296	0.00655963	CD36, TH, OXTR, NPSR1, TRH	359	38	18082	6.62733	0.999982	0.454184	10.4755					Cdh3	-1.3614	-1.5373	0.00669593		GOTERM_BP_DIRECT	GO:0007231~osmosensory signaling pathway	2	0.507614	0.0330166	OSR1, TRPV4	302	2	18082	59.8742	1	0.956121	42.9634
		Akr1c14	0.231984	0.823778	4.30987e-05		GOTERM_BP_DIRECT	GO:0010886~positive regulation of cholesterol storage	3	0.643777	0.00768603	LPL, APOB, CD36	359	7	18082	21.5862	0.999997	0.489562	12.167					Krt18	-1.51641	-1.50992	0.00614841		GOTERM_BP_DIRECT	GO:0072190~ureter urothelium development	2	0.507614	0.0330166	OSR1, SOX9	302	2	18082	59.8742	1	0.956121	42.9634
		Alas2	0.134469	1.429	0.00406		GOTERM_BP_DIRECT	GO:0000028~ribosomal small subunit assembly	4	0.858369	0.0078554	RPS27, RPS19, RPS17, RPS10	359	21	18082	9.59385	0.999998	0.479515	12.4188					Fermt1	-0.129634	-1.50362	0.0111365		GOTERM_BP_DIRECT	GO:0006882~cellular zinc ion homeostasis	3	0.761421	0.0354543	MT1, SLC39A5, MT3	302	18	18082	9.97903	1	0.95819	45.321
		Alb	2.667	7.38792	4.85784e-05		GOTERM_BP_DIRECT	GO:0070588~calcium ion transmembrane transport	7	1.50215	0.0080298	SLC8A3, ATP2A1, TRPC7, CACNG5, CACNA1H, CACNG4, CACNA1S	359	88	18082	4.00652	0.999998	0.470469	12.6773					Trpv4	0.839485	-1.38919	2.36961e-05		GOTERM_BP_DIRECT	GO:0010628~positive regulation of gene expression	13	3.29949	0.0357513	HES1, HNF1B, OSR1, RGCC, LEF1, TRPV4, RARA, SOX9, CDH3, SCX, WHRN, MT3, PLAUR	302	399	18082	1.95079	1	0.951839	45.6018
		Aldh1b1	3.14918	0.336575	0.0191093		GOTERM_BP_DIRECT	GO:0045471~response to ethanol	8	1.71674	0.00870463	PRKCA, ACTC1, APOBEC1, S100A8, FYN, TH, GRIN3A, TRH	359	117	18082	3.44394	0.999999	0.48216	13.6708					Col8a2	1.72047	-1.38882	0.00030798		GOTERM_BP_DIRECT	GO:0000122~negative regulation of transcription from RNA polymerase II promoter	20	5.07614	0.0367655	KLF5, HNF1B, HMGN2, FOXJ1, LEF1, HES7, IRF2BP2, SOX9, PPP1R13L, JUNB, HES1, SAP30, MSX1, PHF19, OSR1, JUN, JUND, TRPV4, RARA, ID3	302	729	18082	1.64264	1	0.948431	46.5508
		Aldh7a1	6.25193	0.357813	9.21352e-06		GOTERM_BP_DIRECT	GO:0070509~calcium ion import	4	0.858369	0.0101598	CASR, GCK, ATP2A1, CACNA1H	359	23	18082	8.7596	1	0.520612	15.777					Drc7	0.463657	-1.36217	0.000705494		GOTERM_BP_DIRECT	GO:0030030~cell projection organization	7	1.77665	0.0408318	CATIP, CFAP126, KIF24, DNAAF3, FOXJ1, FAM161A, TMEM107	302	151	18082	2.77562	1	0.956827	50.2016
		Aldoart2	-0.341496	0.723299	0.00128159		GOTERM_BP_DIRECT	GO:0015986~ATP synthesis coupled proton transport	4	0.858369	0.0101598	ATP5G1, ATP5H, ATP8, ATP6	359	23	18082	8.7596	1	0.520612	15.777					Oca2	-1.36555	-1.26898	0.0125244		GOTERM_BP_DIRECT	GO:0032870~cellular response to hormone stimulus	4	1.01523	0.043266	JUN, JUND, IGFBP2, JUNB	302	47	18082	5.09567	1	0.95852	52.2735
		Alkbh2	1.83443	0.549318	8.58084e-05		GOTERM_BP_DIRECT	GO:0046010~positive regulation of circadian sleep/wake cycle, non-REM sleep	3	0.643777	0.0128355	ALB, NPY2R, GHRL	359	9	18082	16.7892	1	0.589911	19.5243					Slc16a8	0.334542	-1.21927	0.000219942		GOTERM_BP_DIRECT	GO:1903955~positive regulation of protein targeting to mitochondrion	5	1.26904	0.0444885	HES1, DTWD2, MIS18A, HHAT, RPL28	302	80	18082	3.74214	1	0.956377	53.2832
		Amotl1	5.21558	0.42193	0.00345822		GOTERM_BP_DIRECT	GO:0003009~skeletal muscle contraction	4	0.858369	0.0142795	TNNT3, TNNT1, TNNC2, TNNI2	359	26	18082	7.74888	1	0.614299	21.4809					Htra4	0.63727	-1.21913	2.47299e-05		GOTERM_BP_DIRECT	GO:0034097~response to cytokine	5	1.26904	0.0462115	JUN, JUND, LIFR, RARA, JUNB	302	81	18082	3.69594	1	0.955874	54.6721
		Amy1	2.84366	0.767682	0.00710299		GOTERM_BP_DIRECT	GO:0060048~cardiac muscle contraction	5	1.07296	0.0148261	ACTC1, SCN3B, TTN, SCN5A, TNNI2	359	48	18082	5.24663	1	0.613791	22.2098					Cbln3	1.33799	-1.1909	0.0455891		GOTERM_BP_DIRECT	GO:1901203~positive regulation of extracellular matrix assembly	2	0.507614	0.0491151	RGCC, SOX9	302	3	18082	39.9161	1	0.958784	56.9255
		Angptl1	-0.53843	0.586895	0.0034812		GOTERM_BP_DIRECT	GO:0048821~erythrocyte development	4	0.858369	0.0158332	HBA-A1, HBA-A2, HBB-B1, HBB-BS	359	27	18082	7.46188	1	0.624267	23.5362					Rbm47	-7.59422e-05	-1.17871	0.00022976		GOTERM_BP_DIRECT	GO:0048852~diencephalon morphogenesis	2	0.507614	0.0491151	OTX1, OTX2	302	3	18082	39.9161	1	0.958784	56.9255
		Ankrd50	5.45765	0.306511	0.000231259		GOTERM_BP_DIRECT	GO:0015671~oxygen transport	3	0.643777	0.0158361	HBB-B1, HBB-BS, MB	359	10	18082	15.1103	1	0.610966	23.54					Calml4	-0.881217	-1.17443	0.0410241		GOTERM_BP_DIRECT	GO:0051591~response to cAMP	4	1.01523	0.0529715	JUN, JUND, VGF, JUNB	302	51	18082	4.69601	1	0.963619	59.7556
		Ankrd6	5.53152	0.397079	0.00124355		GOTERM_BP_DIRECT	GO:0086010~membrane depolarization during action potential	4	0.858369	0.0174783	SCN3B, CACNA1H, SCN5A, CACNA1S	359	28	18082	7.19538	1	0.634649	25.6571					Epn3	1.02437	-1.14741	0.000319912		GOTERM_BP_DIRECT	GO:0046697~decidualization	3	0.761421	0.0599433	PTGIS, EPOR, JUNB	302	24	18082	7.48427	1	0.973329	64.4337
		Apc	8.53943	0.337083	0.00704588		GOTERM_BP_DIRECT	GO:0034765~regulation of ion transmembrane transport	8	1.71674	0.0180356	SCN3B, CACNG5, CACNA1H, CACNG4, HCN4, SCN5A, CACNA1S, KCNG1	359	135	18082	2.98475	1	0.633829	26.363					Wdfy1	4.45814	-1.14655	7.74583e-07		GOTERM_BP_DIRECT	GO:0045216~cell-cell junction organization	3	0.761421	0.0599433	CCM2, CLDN1, CRB3	302	24	18082	7.48427	1	0.973329	64.4337
		Apoa1	0.730197	3.04525	0.00226951		GOTERM_BP_DIRECT	GO:0010744~positive regulation of macrophage derived foam cell differentiation	3	0.643777	0.0191045	LPL, APOB, CD36	359	11	18082	13.7366	1	0.643145	27.6992					Drd4	-0.563763	-1.12145	0.00116732		GOTERM_BP_DIRECT	GO:0035914~skeletal muscle cell differentiation	4	1.01523	0.0636274	KLF5, SAP30, DMRTA2, SCX	302	55	18082	4.35449	1	0.975687	66.6942
		Apob	-0.961436	3.00596	0.00412961		GOTERM_BP_DIRECT	GO:0007157~heterophilic cell-cell adhesion via plasma membrane cell adhesion molecules	5	1.07296	0.0194032	FAT4, TENM1, LGALS7, IL1RAPL1, CDH4	359	52	18082	4.84305	1	0.637229	28.0684					Dsc3	0.2118	-1.11978	0.0330754		GOTERM_BP_DIRECT	GO:0001895~retina homeostasis	3	0.761421	0.0644593	HSPB1, CDH3, WHRN	302	25	18082	7.1849	1	0.973672	67.1856
		Apobec1	0.30884	0.363682	0.0332119		GOTERM_BP_DIRECT	GO:0002376~immune system process	15	3.21888	0.0208142	PIK3CG, BPIFB1, S100A8, S100A9, TLR13, EOMES, CD84, NLRC5, TMEM173, NAIP2, FYN, KRT16, NRROS, PRDM1, SSC5D	359	383	18082	1.97262	1	0.651988	29.7892					Msx1	0.588851	-1.1084	0.000204338		GOTERM_BP_DIRECT	GO:0060534~trachea cartilage development	2	0.507614	0.0649466	RARA, SOX9	302	4	18082	29.9371	1	0.971084	67.4703
		Apoo	0.153122	0.62606	0.00167835		GOTERM_BP_DIRECT	GO:0045214~sarcomere organization	4	0.858369	0.0229646	NEB, ACTN2, TTN, CAPN3	359	31	18082	6.49906	1	0.677468	32.3372					Cd6	1.46168	-1.09243	0.00098712		GOTERM_BP_DIRECT	GO:0022037~metencephalon development	2	0.507614	0.0649466	OTX1, OTX2	302	4	18082	29.9371	1	0.971084	67.4703
		Arhgap33	8.16955	0.320112	0.00194055		GOTERM_BP_DIRECT	GO:0042157~lipoprotein metabolic process	4	0.858369	0.0249775	APOB, APOBEC1, APOA1, PCSK9	359	32	18082	6.29596	1	0.697841	34.6433					Hnf1b	-0.608472	-1.08719	8.07679e-05		GOTERM_BP_DIRECT	GO:0072193~ureter smooth muscle cell differentiation	2	0.507614	0.0649466	TSHZ3, SOX9	302	4	18082	29.9371	1	0.971084	67.4703
		Arhgap33os	-1.62103	4.4176	2.5574e-14		GOTERM_BP_DIRECT	GO:0045727~positive regulation of translation	5	1.07296	0.0262323	KRT17, NPM1, BARHL2, RPS4X, RPS3A1	359	57	18082	4.41822	1	0.705595	36.0433					Rdh5	1.23961	-1.07323	8.28412e-06		GOTERM_BP_DIRECT	GO:0006829~zinc II ion transport	3	0.761421	0.0690856	SLC30A2, SLC39A5, MT3	302	26	18082	6.90856	1	0.974154	69.7964
		Arhgap9	-0.495154	0.439569	0.0294117		GOTERM_BP_DIRECT	GO:0042438~melanin biosynthetic process	3	0.643777	0.026398	DCT, TYRP1, PMEL	359	13	18082	11.6233	1	0.698011	36.226					Sox2ot	3.7624	-1.0576	3.88832e-05		GOTERM_BP_DIRECT	GO:0010107~potassium ion import	3	0.761421	0.0690856	KCNJ9, KCNE2, KCNJ13	302	26	18082	6.90856	1	0.974154	69.7964
		Arhgdib	2.51905	0.393338	0.0124208		GOTERM_BP_DIRECT	GO:0045087~innate immune response	15	3.21888	0.0277242	BPIFB1, S100A8, C4B, S100A9, TLR13, CD84, NLRC5, TMEM173, NAIP2, FYN, KRT16, NRROS, PRDM1, CLEC7A, SSC5D	359	400	18082	1.88879	1	0.706317	37.6709					Gm21596	1.90884	-1.04835	2.512e-08		GOTERM_BP_DIRECT	GO:0050830~defense response to Gram-positive bacterium	5	1.26904	0.0697249	HIST1H2BC, GBP9, H2-T23, TNFRSF14, LBP	302	93	18082	3.21904	1	0.971994	70.1414
		Arhgef28	5.23021	0.384768	0.016259		GOTERM_BP_DIRECT	GO:0015992~proton transport	5	1.07296	0.02775	ATP4A, ATP5G1, ATP5H, ATP8, ATP6	359	58	18082	4.34204	1	0.697286	37.6988					Rpl28	2.59971	-1.02096	3.96047e-15		GOTERM_BP_DIRECT	GO:0007507~heart development	9	2.28426	0.0710418	CCM2, MSX1, OSR1, DNAAF3, FOXJ1, MOSPD3, EPOR, ID3, SOX9	302	261	18082	2.06463	1	0.97084	70.8404
		Arid3c	0.843591	3.34406	4.0016e-05		GOTERM_BP_DIRECT	GO:0007204~positive regulation of cytosolic calcium ion concentration	8	1.71674	0.0281075	PIK3CG, CD36, GCK, NPY2R, ESR1, GHRL, OXTR, NMB	359	148	18082	2.72258	1	0.692819	38.0829					Cfap52	-0.640321	-0.984828	0.0122171		GOTERM_BP_DIRECT	GO:0042476~odontogenesis	3	0.761421	0.0738173	MSX1, OSR1, ID3	302	27	18082	6.65269	1	0.971853	72.2637
		Aspn	-0.54416	0.490336	0.0168264		GOTERM_BP_DIRECT	GO:0010466~negative regulation of peptidase activity	7	1.50215	0.0289427	SERPINA3K, SERPINA3N, SERPINA3M, SERPINA1B, SERPINB12, SERPINB3A, SPINK8	359	117	18082	3.01345	1	0.694637	38.9715					Crb3	-1.0724	-0.980025	0.0291754		GOTERM_BP_DIRECT	GO:0015718~monocarboxylic acid transport	2	0.507614	0.0805153	SLC16A3, SLC16A8	302	5	18082	23.9497	1	0.977552	75.4341
		Ass1	1.12291	0.606978	0.0018715		GOTERM_BP_DIRECT	GO:0007411~axon guidance	8	1.71674	0.029013	SEMA5A, NRP2, LAMA1, FYN, NEO1, PTPRO, CDH4, KIF26B	359	149	18082	2.70431	1	0.686784	39.0457					Prph	1.29316	-0.968606	0.00895267		GOTERM_BP_DIRECT	GO:0045063~T-helper 1 cell differentiation	2	0.507614	0.0805153	GADD45G, LEF1	302	5	18082	23.9497	1	0.977552	75.4341
		Atp2a1	0.55895	2.48149	5.73221e-06		GOTERM_BP_DIRECT	GO:0006898~receptor-mediated endocytosis	5	1.07296	0.0309397	APOB, CD36, APOA1, FCGR2B, TFRC	359	60	18082	4.19731	1	0.701911	41.0478					1700034G24Rik	0.068497	-0.96804	0.00029788		GOTERM_BP_DIRECT	GO:0006875~cellular metal ion homeostasis	2	0.507614	0.0805153	MT1, MT3	302	5	18082	23.9497	1	0.977552	75.4341
		Atp4a	-0.358234	0.755263	0.00633475		GOTERM_BP_DIRECT	GO:0006953~acute-phase response	4	0.858369	0.031567	SERPINA3N, SERPINA1B, F8, AHSG	359	35	18082	5.75631	1	0.700973	41.6861					4930458D05Rik	0.193195	-0.941175	0.000512375		GOTERM_BP_DIRECT	GO:0055069~zinc ion homeostasis	2	0.507614	0.0805153	TMC8, MT3	302	5	18082	23.9497	1	0.977552	75.4341
		Atp5g1	2.52394	0.513285	0.003353		GOTERM_BP_DIRECT	GO:0035725~sodium ion transmembrane transport	4	0.858369	0.0339459	SLC8A3, SCN3B, HCN4, SCN5A	359	36	18082	5.59641	1	0.719422	44.0485					Col8a1	1.76051	-0.916453	0.000846965		GOTERM_BP_DIRECT	GO:0006366~transcription from RNA polymerase II promoter	6	1.52284	0.0809894	SNAPC5, JUN, POLR2J, JUND, LEF1, JUNB	302	138	18082	2.60322	1	0.975615	75.6451
		Atp5h	3.3612	0.852488	0.00026586		GOTERM_BP_DIRECT	GO:0006096~glycolytic process	4	0.858369	0.0339459	GAPDHS, ALDOART2, GCK, PGK1	359	36	18082	5.59641	1	0.719422	44.0485					Spag8	-0.520464	-0.862498	0.000144881		GOTERM_BP_DIRECT	GO:0071542~dopaminergic neuron differentiation	3	0.761421	0.0835779	OTX2, DMRTA2, MANF	302	29	18082	6.19388	1	0.976105	76.7672
		ATP6	6.20362	1.22269	3.72792e-05		GOTERM_BP_DIRECT	GO:0007263~nitric oxide mediated signal transduction	3	0.643777	0.0346264	CD36, NPY2R, NDNF	359	15	18082	10.0735	1	0.718787	44.7075					Gm20346	1.33547	-0.856262	3.59357e-08		GOTERM_BP_DIRECT	GO:0043392~negative regulation of DNA binding	3	0.761421	0.0835779	MSX1, JUN, LEF1	302	29	18082	6.19388	1	0.976105	76.7672
		Atp6ap1l	2.55764	0.427951	0.0228		GOTERM_BP_DIRECT	GO:0042632~cholesterol homeostasis	5	1.07296	0.036113	LPL, HPN, APOB, APOA1, PCSK9	359	63	18082	3.99744	1	0.726363	46.1219					Odf3b	-0.0483756	-0.855611	0.000416601		GOTERM_BP_DIRECT	GO:0055085~transmembrane transport	11	2.79188	0.0842468	SLC2A12, SLC16A3, SLC5A5, SLC16A10, PANX2, SLC16A8, CLCNKA, TRPV4, SLC30A2, SLC39A5, OCA2	302	364	18082	1.80938	1	0.974428	77.0492
		ATP8	2.29452	0.805925	0.000746186		GOTERM_BP_DIRECT	GO:0006814~sodium ion transport	7	1.50215	0.0369205	SLC8A3, ATP4A, SLC9A4, SCN3B, SLC38A11, HCN4, SCN5A	359	124	18082	2.84334	1	0.726886	46.8757					Klhdc7b	-0.386187	-0.848672	0.0343008		GOTERM_BP_DIRECT	GO:0009612~response to mechanical stimulus	4	1.01523	0.0876045	JUN, JUND, IGFBP2, JUNB	302	63	18082	3.80153	1	0.975798	78.4166
		AU023762	0.648794	0.962105	0.00439934		GOTERM_BP_DIRECT	GO:0042953~lipoprotein transport	3	0.643777	0.0390647	APOB, APOBEC1, CD36	359	16	18082	9.44394	1	0.739904	48.8299					Agmat	0.660853	-0.848672	0.00246224		GOTERM_BP_DIRECT	GO:0021537~telencephalon development	3	0.761421	0.0885976	HES1, EMX1, NRGN	302	30	18082	5.98742	1	0.974559	78.8062
		AW551984	2.6764	0.827911	0.0405623		GOTERM_BP_DIRECT	GO:0006583~melanin biosynthetic process from tyrosine	2	0.429185	0.0392065	DCT, TYRP1	359	2	18082	50.3677	1	0.734106	48.9567					Ntn5	3.25518	-0.839849	0.0425077		GOTERM_BP_DIRECT	GO:0090200~positive regulation of release of cytochrome c from mitochondria	3	0.761421	0.0885976	MOAP1, BBC3, PLAUR	302	30	18082	5.98742	1	0.974559	78.8062
		B130046B21Rik	0.154994	0.341838	0.0123917		GOTERM_BP_DIRECT	GO:0070488~neutrophil aggregation	2	0.429185	0.0392065	S100A8, S100A9	359	2	18082	50.3677	1	0.734106	48.9567					Cnn1	-1.03084	-0.835565	0.0468901		GOTERM_BP_DIRECT	GO:0009314~response to radiation	3	0.761421	0.0885976	JUN, JUND, JUNB	302	30	18082	5.98742	1	0.974559	78.8062
		Barhl2	-0.131	2.41853	0.0221879		GOTERM_BP_DIRECT	GO:0051659~maintenance of mitochondrion location	2	0.429185	0.0392065	ALB, ATP2A1	359	2	18082	50.3677	1	0.734106	48.9567					Baiap2l1	-0.265253	-0.800679	0.00460201		GOTERM_BP_DIRECT	GO:0070374~positive regulation of ERK1 and ERK2 cascade	7	1.77665	0.0945264	FGFBP3, JUN, GM21596, TRPV4, EPOR, RARA, MT3	302	188	18082	2.22936	1	0.978374	80.9976
		BC049352	-0.894602	0.772981	0.0340911		GOTERM_BP_DIRECT	GO:0031444~slow-twitch skeletal muscle fiber contraction	2	0.429185	0.0392065	TNNT1, MB	359	2	18082	50.3677	1	0.734106	48.9567					Gm6222	0.0106623	-0.791677	0.00353908		GOTERM_BP_DIRECT	GO:0021861~forebrain radial glial cell differentiation	2	0.507614	0.0958256	HES1, LEF1	302	6	18082	19.9581	1	0.977555	81.4485
		BC064078	0.0100607	0.646837	0.0212763		GOTERM_BP_DIRECT	GO:0031424~keratinization	4	0.858369	0.0416223	KRT6A, KRT6B, KRT17, KRT16	359	39	18082	5.16592	1	0.74853	51.0723					Henmt1	0.571437	-0.777262	4.52574e-05		GOTERM_BP_DIRECT	GO:0043567~regulation of insulin-like growth factor receptor signaling pathway	2	0.507614	0.0958256	IGFBP6, IGFBP2	302	6	18082	19.9581	1	0.977555	81.4485
		Bc1	9.74872	1.32348	0.000158147		GOTERM_BP_DIRECT	GO:0007156~homophilic cell adhesion via plasma membrane adhesion molecules	8	1.71674	0.043804	PCDHB8, FAT4, CDHR1, PCDHGA9, PTPRT, PCDH17, CDH4, PCDH18	359	163	18082	2.47203	1	0.759844	52.9117					Col4a4	-0.882189	-0.774253	0.0132935		GOTERM_BP_DIRECT	GO:0006461~protein complex assembly	4	1.01523	0.097444	HES1, VAMP8, OTX2, SOX9	302	66	18082	3.62874	1	0.977048	81.996
		Bcl2a1b	-0.727249	0.57947	0.0159063		GOTERM_BP_DIRECT	GO:0006874~cellular calcium ion homeostasis	6	1.28755	0.0485807	TRDN, PRKCA, SLC8A3, VDR, CASR, ATP2A1	359	100	18082	3.02206	1	0.789027	56.7145					Dctd	2.18551	-0.762975	6.85674e-08		GOTERM_BP_DIRECT	GO:0043388~positive regulation of DNA binding	3	0.761421	0.0988941	HES1, EDF1, PLAUR	302	32	18082	5.6132	1	0.976397	82.4737
		Bend7	1.32728	0.381616	0.0454956		GOTERM_BP_DIRECT	GO:0090090~negative regulation of canonical Wnt signaling pathway	6	1.28755	0.0520946	FOXO1, GREM1, ANKRD6, FRZB, PTPRO, APC	359	102	18082	2.96281	1	0.806153	59.3254					C1s1	-0.107377	-0.761639	0.00220446
		Bpifa2	-2.01629	7.44718	2.76993e-05		GOTERM_BP_DIRECT	GO:0060745~mammary gland branching involved in pregnancy	2	0.429185	0.058231	VDR, ESR1	359	3	18082	33.5785	1	0.835756	63.5333					Junb	6.81402	-0.755376	0.0185454
		Bpifb1	0.95186	5.05264	5.2331e-08		GOTERM_BP_DIRECT	GO:0007098~centrosome cycle	2	0.429185	0.058231	NPM1, BRCA1	359	3	18082	33.5785	1	0.835756	63.5333					Crlf2	3.94553	-0.732205	4.55806e-06
		Brca1	0.666213	0.996961	3.14441e-06		GOTERM_BP_DIRECT	GO:0030301~cholesterol transport	3	0.643777	0.0587482	APOB, CD36, APOA1	359	20	18082	7.55515	1	0.833105	63.8686					Gm9958	-0.429225	-0.729096	0.00114553
		Btg3	-0.809102	0.747935	0.000789032		GOTERM_BP_DIRECT	GO:0019433~triglyceride catabolic process	3	0.643777	0.0587482	LPL, APOB, APOA1	359	20	18082	7.55515	1	0.833105	63.8686					Snhg20	2.68419	-0.726858	9.48049e-05
		C130026L21Rik	2.14866	0.579855	0.00125921		GOTERM_BP_DIRECT	GO:0016055~Wnt signaling pathway	9	1.93133	0.0626285	TCF7, KRT6A, NDP, ZRANB1, LGR6, AMOTL1, FRZB, WWOX, APC	359	213	18082	2.12821	1	0.847257	66.2931					Gpx8	0.97888	-0.72199	0.00393471
		C330021F23Rik	-0.356339	1.17514	7.81395e-06		GOTERM_BP_DIRECT	GO:0045109~intermediate filament organization	3	0.643777	0.0641053	KRT6A, KRT6B, KRT17	359	21	18082	7.19538	1	0.849173	67.1749					Haus5	1.41211	-0.712714	5.32378e-07
		C4b	4.91375	0.381687	0.0448951		GOTERM_BP_DIRECT	GO:0009725~response to hormone	4	0.858369	0.0693055	SNRPN, ND3, GHRL, MB	359	48	18082	4.19731	1	0.866806	70.1105					Cox6b2	0.769214	-0.706706	0.00161492
		Cacna1h	6.31497	0.356727	0.0206802		GOTERM_BP_DIRECT	GO:0019226~transmission of nerve impulse	3	0.643777	0.0696195	GRM7, CACNG5, CACNG4	359	22	18082	6.86832	1	0.863531	70.2796					Enpp2	7.88701	-0.701446	0.00317372
		Cacna1s	-0.0427274	0.746271	0.0167526		GOTERM_BP_DIRECT	GO:0007166~cell surface receptor signaling pathway	9	1.93133	0.0711479	LAMA1, CD36, FCGR2B, FYN, NPY2R, GPR50, NPR1, PROKR2, VIPR2	359	219	18082	2.0699	1	0.865157	71.09					Cldn1	1.21491	-0.699797	0.0162323
		Cacng4	3.93147	0.420628	0.0313962		GOTERM_BP_DIRECT	GO:0032024~positive regulation of insulin secretion	4	0.858369	0.0763484	CASR, GCK, GHRL, TRH	359	50	18082	4.02942	1	0.880123	73.6943					Cetn4	1.33865	-0.697736	5.44336e-06
		Cacng5	3.77714	1.06593	0.00741332		GOTERM_BP_DIRECT	GO:0034097~response to cytokine	5	1.07296	0.0769487	SERPINA3K, SERPINA3N, SERPINA3M, SERPINA1B, OXTR	359	81	18082	3.10912	1	0.878119	73.9804					Gpr160	-0.61459	-0.695854	0.00363527
		Calb2	4.30007	1.11916	0.00288362		GOTERM_BP_DIRECT	GO:0007026~negative regulation of microtubule depolymerization	3	0.643777	0.0810858	TRIM54, MID1, APC	359	24	18082	6.29596	1	0.887865	75.8732					Cfap126	-0.628268	-0.68429	0.0190349
		Calm4	-1.14193	7.86142	2.69399e-05		GOTERM_BP_DIRECT	GO:0017158~regulation of calcium ion-dependent exocytosis	3	0.643777	0.0810858	DOC2G, SYT9, SYT15	359	24	18082	6.29596	1	0.887865	75.8732					Gadd45g	3.68391	-0.683703	5.79222e-05
		Capn11	0.344161	1.92671	0.00962992		GOTERM_BP_DIRECT	GO:0042127~regulation of cell proliferation	9	1.93133	0.0834874	TCF7, APOBEC1, FYN, GHRL, FOXO1, PRDM1, TFAP2C, LGR5, BRCA1	359	227	18082	1.99696	1	0.891506	76.9118					Dnah6	-0.0505622	-0.682398	0.0379278
		Capn3	2.35579	0.333002	0.0182254		GOTERM_BP_DIRECT	GO:0035634~response to stilbenoid	3	0.643777	0.0870223	HBA-A1, CD36, MUP3	359	25	18082	6.04412	1	0.898162	78.3643					Kif24	-0.0124263	-0.672025	0.000502203
		Casr	-0.797936	2.75867	0.00238901		GOTERM_BP_DIRECT	GO:0043406~positive regulation of MAP kinase activity	4	0.858369	0.0913262	PIK3CG, TENM1, NEK10, FGF1	359	54	18082	3.73094	1	0.906245	80.0168					Ttc21a	-0.287481	-0.664659	0.0175727
		Ccdc42	-0.300101	1.31424	0.0347086		GOTERM_BP_DIRECT	GO:0009954~proximal/distal pattern formation	3	0.643777	0.0930842	SP8, GREM1, APC	359	26	18082	5.81166	1	0.907396	80.657					Col4a3	-0.914111	-0.652534	0.0344162
		Ccrl2	-0.508403	0.493314	0.0151027		GOTERM_BP_DIRECT	GO:0030240~skeletal muscle thin filament assembly	2	0.429185	0.0951605	ACTC1, TTN	359	5	18082	20.1471	1	0.909277	81.3883					Dennd4a	6.18484	-0.648062	2.07687e-09
		Cd36	-0.146985	1.66683	0.00513439		GOTERM_BP_DIRECT	GO:0006942~regulation of striated muscle contraction	2	0.429185	0.0951605	TNNT3, ATP2A1	359	5	18082	20.1471	1	0.909277	81.3883					Cplx3	3.95294	-0.647923	0.000510476
		Cd84	1.30826	0.328434	0.0145002		GOTERM_BP_DIRECT	GO:0045345~positive regulation of MHC class I biosynthetic process	2	0.429185	0.0951605	CIITA, NLRC5	359	5	18082	20.1471	1	0.909277	81.3883					Gjd3	0.356649	-0.646628	0.00132302
		Cdh4	5.20388	0.655461	0.0195768		GOTERM_BP_DIRECT	GO:0030241~skeletal muscle myosin thick filament assembly	2	0.429185	0.0951605	MYH4, TTN	359	5	18082	20.1471	1	0.909277	81.3883					Plaur	0.101046	-0.644337	0.0110828
		Cdhr1	3.9655	2.27907	0.00114956		GOTERM_BP_DIRECT	GO:0018119~peptidyl-cysteine S-nitrosylation	2	0.429185	0.0951605	S100A8, S100A9	359	5	18082	20.1471	1	0.909277	81.3883					Col9a3	3.17087	-0.639915	0.000737671
		Cep112	1.08038	0.349795	0.0126879		GOTERM_BP_DIRECT	GO:0098542~defense response to other organism	2	0.429185	0.0951605	TLR13, NRROS	359	5	18082	20.1471	1	0.909277	81.3883					Snapc5	3.7987	-0.633781	5.58396e-06
		Cgref1	4.18747	0.330246	0.0352872		GOTERM_BP_DIRECT	GO:0060750~epithelial cell proliferation involved in mammary gland duct elongation	2	0.429185	0.0951605	ESR1, TFAP2C	359	5	18082	20.1471	1	0.909277	81.3883					Ltc4s	0.980222	-0.618414	0.000729759
		Chrna2	-0.1635	0.769774	0.0323303		GOTERM_BP_DIRECT	GO:0010999~regulation of eIF2 alpha phosphorylation by heme	2	0.429185	0.0951605	HBB-B1, HBB-BS	359	5	18082	20.1471	1	0.909277	81.3883					Glt28d2	-0.20397	-0.615567	0.0122494
		Ciita	0.421898	0.444053	0.00997007		GOTERM_BP_DIRECT	GO:0090209~negative regulation of triglyceride metabolic process	2	0.429185	0.0951605	APOBEC1, ESR1	359	5	18082	20.1471	1	0.909277	81.3883					Zfp185	0.777051	-0.610562	0.0239316
		Ckm	-1.28603	2.82307	2.35563e-05		GOTERM_BP_DIRECT	GO:0048023~positive regulation of melanin biosynthetic process	2	0.429185	0.0951605	TYRP1, PMEL	359	5	18082	20.1471	1	0.909277	81.3883					Crybb3	-0.403477	-0.606624	0.00507895
		Clec7a	-0.718222	1.16624	0.0177241		GOTERM_BP_DIRECT	GO:0019915~lipid storage	3	0.643777	0.0992642	CD36, APOA1, 4932438A13RIK	359	27	18082	5.59641	1	0.915685	82.7578					Epb41l4aos	2.01838	-0.600623	0.000164948
		Clmp	4.37703	0.47995	0.0161398		GOTERM_BP_DIRECT	GO:0048741~skeletal muscle fiber development	3	0.643777	0.0992642	DNER, MYH4, CACNA1S	359	27	18082	5.59641	1	0.915685	82.7578					Rplp0	5.94619	-0.600009	5.55563e-05
		Cntnap5a	4.18041	0.462797	0.0264971																			Bfsp2	1.48632	-0.592127	0.00356064
		Cntnap5b	3.24453	0.458579	0.0225113																			Slc39a5	-0.420308	-0.591957	0.00291572
		Cntnap5c	2.04032	0.833456	0.00331605																			Pabpc1l2b-ps	0.509131	-0.588146	0.0263702
		Col10a1	-1.48598	1.88075	0.0122643																			1110008P14Rik	6.26319	-0.586744	0.00191825
		Col25a1	5.54127	0.556694	0.044574																			Llgl2	0.719313	-0.586033	0.000104755
		COX2	6.49093	0.969636	0.00038966																			Icam4	0.96864	-0.578456	6.78222e-05
		COX3	6.22148	1.56086	8.78168e-07																			Mapk13	-0.474046	-0.572499	0.0411927
		Cox7c	1.56131	0.766061	0.0015726																			Dancr	-0.0186416	-0.564177	0.00623861
		Cp	3.37633	0.422106	0.0215175																			Csl	0.658945	-0.563269	6.49959e-06
		Crlf1	0.259002	0.681646	0.0202992																			Emx1	4.35785	-0.561557	0.00169428
		Csf2rb	0.223014	0.40336	0.0301495																			Slc2a12	1.75964	-0.558274	0.0106369
		Csmd3	4.4258	0.456632	0.000267672																			Dmrta2	1.99318	-0.552698	0.00224307
		D130040H23Rik	1.34979	0.486566	0.00458358																			Fxyd1	4.43312	-0.551722	3.0716e-05
		D430019H16Rik	7.46365	0.397585	0.0302901																			Ppp1r14a	3.32408	-0.549098	0.011801
		D430020J02Rik	2.20357	0.650239	0.000242888																			Gadd45b	3.81394	-0.549011	0.00188871
		D430036J16Rik	0.515395	0.541173	0.029839																			Tmem88	1.654	-0.547784	0.000184325
		D630041G03Rik	1.15035	1.69256	9.90844e-13																			Tmsb10	6.64037	-0.546532	2.08483e-06
		Dcdc2b	2.44451	0.30199	0.00178969																			Tcte1	1.04547	-0.544326	0.00218616
		Dct	0.413869	1.91281	0.000687058																			Mycbpap	0.443046	-0.544137	0.00630639
		Dcx	4.76387	0.300272	0.0485827																			1110017D15Rik	0.22384	-0.543148	0.00684767
		Dgkb	7.42248	0.399819	0.0449801																			Snhg10	0.339356	-0.540318	0.0041264
		Dlx6os1	4.07215	0.630211	0.000569611																			Cenpa	0.555192	-0.536482	0.00547939
		Dmbt1	-1.67906	7.11444	1.61988e-08																			Pcdhgb8	0.928793	-0.535473	0.00326194
		Dner	7.54337	0.397088	0.0190894																			Catip	0.490352	-0.535251	0.00729144
		Doc2g	2.77987	1.97017	0.00127303																			Cox6a1	8.50934	-0.531762	1.58e-05
		Dock11	2.79649	0.306675	0.0301561																			Fxyd7	5.60804	-0.531244	0.00386394
		Dpyd	2.19905	0.512694	0.0469258																			Rdm1	1.64999	-0.530053	9.80359e-06
		Dsel	4.36443	0.317092	0.0224008																			Ciart	3.38624	-0.529709	0.000729695
		Ebf1	0.905176	0.59357	0.0100572																			Bmyc	5.59242	-0.529326	1.78095e-05
		Ebf2	-0.826681	1.30944	0.00566606																			Prcd	1.3204	-0.528258	0.00271602
		Eef1g	5.04468	0.36974	0.000296305																			1110032F04Rik	4.85659	-0.527235	0.0233697
		Eif2s2	4.07234	0.338389	0.000100255																			1700001O22Rik	2.42723	-0.526142	0.0186399
		Eif3m	4.48949	0.304316	2.79543e-05																			Plvap	2.76363	-0.524969	5.0341e-05
		Eif5b	6.77932	0.449186	1.53863e-07																			Efhc1	-0.46267	-0.521928	0.0254205
		Eml5	5.41709	0.344075	0.0148185																			Capn12	0.462619	-0.521845	0.0177533
		Entpd4	-0.350139	0.602675	0.00136386																			Amn	2.7921	-0.520783	0.0179394
		Eomes	0.952045	4.07111	0.000988162																			Ube2t	-0.23714	-0.520409	0.00645456
		Epb41l4a	1.52452	0.540373	0.00929761																			Tmc8	-0.562958	-0.517954	0.0170969
		Epha6	4.38728	0.521474	0.00802344																			Sh2d3c	4.96297	-0.516217	2.44312e-06
		Eps8l1	2.041	3.30883	1.37682e-19																			Ighm	4.36039	-0.514793	0.0128613
		Esr1	1.40792	0.690968	0.0377456																			Ifitm2	2.56078	-0.510579	0.00084713
		Esyt3	1.1047	0.873539	0.0125231																			Otx1	2.64709	-0.506924	0.00603237
		F8	1.30261	0.392409	0.0044766																			Iqcd	0.00342353	-0.505793	0.00264324
		Fabp7	4.18536	0.558598	0.030588																			Hhat	-0.44669	-0.504756	0.0017061
		Fam126a	4.6923	0.373954	0.00974965																			Pcolce	2.63035	-0.503737	0.0427862
		Fam205c	2.75588	1.46733	0.00347596																			Sbk3	0.356482	-0.503723	0.00814078
		Fam217a	-0.982831	0.66407	0.0290245																			Scx	1.18647	-0.503585	0.00842149
		Fat4	3.98352	0.341532	0.0245913																			BC051226	1.5303	-0.499443	0.000751371
		Fau	1.50561	0.521119	0.000325437																			Hspb1	1.61656	-0.495974	0.0119576
		Fcgr2b	1.50811	0.39517	0.00507735																			Cbln4	3.99052	-0.4939	0.007125
		Fgf1	5.92663	0.329052	0.00099																			Plekha4	1.55911	-0.491477	0.02447
		Fgf16	-1.50823	1.14755	0.0446455																			Gm9800	6.96781	-0.490959	1.05719e-06
		Filip1	4.25744	1.00773	0.0293143																			Plxdc1	5.47642	-0.489943	0.0193454
		Foxo1	4.99855	0.359515	0.0374119																			H2afj	5.79424	-0.489614	0.000574724
		Fras1	4.48361	0.697413	0.00511434																			Gm4199	3.58264	-0.48798	0.0234716
		Frem3	-0.964838	1.47996	0.0366313																			Usp43	1.97216	-0.487494	0.0368689
		Frmd7	1.22463	1.88939	0.00108249																			Alkbh6	4.67877	-0.486092	6.38092e-10
		Frzb	4.31948	0.515694	0.0455506																			Prtn3	0.272806	-0.484398	0.00304989
		Fstl5	4.62789	0.580715	0.00300533																			Fgf22	1.00279	-0.482497	0.00256688
		Fyn	6.78277	0.431965	7.44687e-09																			Igfbp2	5.23835	-0.482161	0.0169353
		Gapdhs	0.695169	0.760131	0.000522304																			Tmem255b	0.94807	-0.481834	0.00394866
		Gbp11	-0.743669	1.14863	0.000824088																			Cdt1	1.11434	-0.478401	0.00972479
		Gck	-0.305096	0.850294	0.00915089																			Hes7	-0.544468	-0.477954	0.0410293
		Gcnt1	2.02049	0.911024	0.00255322																			Ypel3	7.10475	-0.476645	2.1107e-05
		Ghrl	-0.110527	0.402311	0.0349822																			Cabp1	6.82581	-0.476132	6.0522e-05
		Glra2	3.71161	0.389089	0.0269874																			Rilp	0.107934	-0.472613	0.00270133
		Glrx3	2.99525	0.342414	0.00540867																			Hspb8	3.40991	-0.471544	0.0108718
		Gm10132	1.09762	0.475155	0.0115655																			BC037704	0.307904	-0.469248	0.00648182
		Gm10335	0.742391	0.639382	0.000132174																			Llph-ps2	4.43088	-0.467509	2.43013e-06
		Gm10710	0.461561	0.976777	0.0255485																			Snx22	2.52329	-0.467142	0.000320729
		Gm11826	-0.325392	1.65963	5.9204e-06																			Coq2	5.72658	-0.465197	1.9925e-07
		Gm12070	1.62289	0.948289	0.000191923																			Osr1	1.1984	-0.464735	0.0137552
		Gm13498	-0.580925	0.733351	0.00678856																			P2rx5	-0.269653	-0.459016	0.0376371
		Gm14204	2.80464	0.353105	0.0483136																			Nrgn	10.8924	-0.458601	0.0112822
		Gm16386	-0.281365	0.330999	0.0367735																			Bvht	-0.17247	-0.457937	0.0117703
		Gm16892	-0.644724	0.465443	0.049575																			Rpa3	1.18228	-0.456355	0.000627517
		Gm17396	0.870741	0.511302	0.010648																			Tssk6	0.114927	-0.452608	0.0334409
		Gm17494	1.48014	0.662728	0.000359008																			Sbspon	-0.262801	-0.451878	0.0192523
		Gm19378	1.44445	0.448613	0.0185431																			Foxj1	2.49316	-0.451739	0.0171627
		Gm2061	1.23036	0.418427	0.00723593																			Ccm2	5.48555	-0.450616	0.000659817
		Gm21093	-0.516851	0.869383	0.00395956																			Trip10	2.85224	-0.448667	0.00791751
		Gm2148	-0.175696	0.528317	0.00328715																			AW495222	1.34274	-0.448649	0.0231271
		Gm2614	2.02459	0.652769	0.00424856																			Pcdhga5	3.24494	-0.448433	0.0293292
		Gm2830	3.2557	0.364031	0.0301071																			Tpgs1	5.54405	-0.445305	0.00120575
		Gm38396	2.18094	0.325127	0.00165693																			Catsperz	2.16786	-0.442714	0.0368469
		Gm38422	0.551878	0.309239	0.0497756																			Ace	4.20463	-0.442487	0.00686255
		Gm4583	-0.432533	0.467633	0.0206896																			Cox18	3.35724	-0.44027	9.83733e-05
		Gm4963	-0.512991	0.83489	0.00365091																			Rasl12	1.08021	-0.439679	0.00116758
		Gm5616	2.00945	0.446859	0.000236434																			Dnaaf3	-0.278959	-0.439109	0.0385016
		Gm5620	2.8883	0.891872	3.16045e-05																			Teddm2	0.438656	-0.436612	0.049914
		Gm5643	0.681577	0.562887	4.7176e-05																			Card19	1.8504	-0.434134	0.00067791
		Gm5802	1.43562	0.680497	0.000779348																			Casz1	3.69961	-0.433841	0.0010528
		Gm5879	0.468602	1.23574	1.67591e-07																			Rdh13	4.66789	-0.433079	2.87177e-09
		Gm6030	-0.040192	1.06252	0.000210372																			Selplg	3.13874	-0.43306	3.49243e-05
		Gm6252	0.176591	0.862413	9.47376e-05																			Bst2	1.71147	-0.432193	0.0074786
		Gm6548	3.99319	0.536911	1.49119e-05																			Angptl2	1.49191	-0.431827	0.0232328
		Gm6568	-0.382744	0.325039	0.0469381																			Gm2274	0.200613	-0.431121	0.0304927
		Gm6745	2.24771	0.495157	0.0467259																			Rnasek	6.80905	-0.430419	9.76574e-05
		Gm7061	-0.0791619	0.44896	0.0174295																			Riiad1	0.702712	-0.429111	0.0198044
		Gm7072	3.40304	0.34463	8.90929e-05																			AW047730	4.66545	-0.428599	5.92114e-05
		Gm8066	2.41914	0.425227	0.00479268																			Gbp9	1.37748	-0.428255	0.0243871
		Gm8430	0.888655	0.932758	2.42499e-05																			Asap3	2.0341	-0.427872	0.00295847
		Gm8692	-0.523578	1.07658	0.000288918																			Pcsk1n	9.42763	-0.427724	0.0312891
		Gm8894	1.422	0.537121	0.0252987																			Ppp1r35	3.41638	-0.426892	0.00161955
		Gm8942	2.1865	0.567437	0.00390728																			Ier5	6.92325	-0.426682	0.0276954
		Gm8995	1.20612	0.430893	0.0344331																			Phf19	-0.143148	-0.426208	0.0245175
		Gm9234	-0.0714577	1.23232	8.31933e-05																			Cabp7	3.29738	-0.425392	0.00751051
		Gm9320	1.58763	0.32482	0.0493485																			Carmil2	6.33841	-0.424441	0.000280661
		Gm9512	1.07397	1.30976	1.8033e-05																			Cavin3	3.96968	-0.424277	1.25115e-05
		Gng4	6.16773	0.651144	0.00183752																			Pcdhb12	3.52389	-0.422185	2.52222e-06
		Gpnmb	1.99061	0.827584	0.000832376																			Spata33	0.50471	-0.421273	0.00311878
		Gpr50	-1.39331	1.38562	0.0349068																			Gm1673	4.13261	-0.420752	0.0189915
		Grem1	-0.505564	0.738579	0.0473869																			Sf3b5	4.8188	-0.420722	3.13973e-05
		Grin3a	4.37691	0.434734	0.00682107																			Rpp25	3.90324	-0.420553	7.94067e-05
		Grm7	5.84362	0.305278	0.000668521																			Ncf4	-0.506106	-0.420099	0.0434821
		Grxcr2	-2.15121	1.66997	0.0477884																			Cox8a	7.81974	-0.420096	8.64218e-05
		H2-T10	0.415117	0.3229	0.030586																			Idua	3.6036	-0.419786	0.000251851
		Has3	1.5416	0.34417	0.0171055																			Car14	2.37268	-0.418923	0.0153886
		Hba-a1	2.03607	1.42912	0.00644103																			Sptssb	1.15557	-0.417396	0.0297407
		Hba-a2	2.30178	1.8787	0.000591874																			Atp10d	1.41487	-0.417192	0.00773077
		Hbb-b1	1.51538	2.07707	0.000445171																			Fbxl15	3.93817	-0.416884	0.000709242
		Hbb-bs	1.1639	2.09605	0.000186462																			Whrn	5.88473	-0.416525	0.0241679
		Hccs	4.75186	0.520727	0.000270926																			Spint2	4.91469	-0.415474	0.00729956
		Hcn4	2.56653	0.792305	0.0277495																			Pdlim1	2.42629	-0.415043	0.028902
		Hpn	-0.429731	0.6318	0.0219698																			Gpr25	3.67633	-0.414606	0.000388279
		Igsf3	5.09745	0.51858	9.45552e-05																			1700016K19Rik	1.02428	-0.411896	0.028795
		Il1rapl1	3.026	0.302696	0.0270065																			Cavin1	4.93159	-0.41135	7.32203e-05
		Itgax	-0.826081	1.2549	0.00169831																			Ppp1r13l	2.28206	-0.411002	0.000392434
		Kcng1	4.59303	0.683545	0.00214308																			Hpdl	0.642515	-0.409198	0.0154539
		Kif26b	2.96797	0.489579	0.00153024																			Gm7846	1.25182	-0.408212	0.00187279
		Kirrel2	3.75801	0.613797	5.63028e-08																			Emb	4.35267	-0.406937	0.00107479
		Klhl14	1.7559	0.840595	0.0204104																			Ptgis	1.58869	-0.40589	0.00272469
		Klhl30	-1.27664	1.8482	0.00610798																			Tmem145	5.41137	-0.405158	0.0123609
		Klhl6	0.803018	0.407103	0.0183893																			Tnfrsf14	-0.275082	-0.404229	0.0232478
		Kpna2	0.699206	0.327207	0.0190254																			Tbc1d2	1.92314	-0.401161	0.0119872
		Krt13	1.72709	10.6781	8.50837e-12																			Polr2j	3.99715	-0.401056	0.00049532
		Krt14	1.10666	7.2118	1.56301e-09																			Exoc3l2	1.18074	-0.400858	0.0499511
		Krt16	0.0880651	6.22375	1.56983e-08																			Igfbp4	6.7104	-0.398804	0.0317247
		Krt17	-0.827009	2.26844	0.000506208																			Rasl10a	5.33444	-0.397742	0.00437236
		Krt4	0.42876	10.0166	1.28289e-08																			Fam161a	0.902094	-0.397084	0.00296675
		Krt5	-0.608918	7.13999	2.87716e-08																			Ccdc184	5.07132	-0.396518	0.00199389
		Krt6a	0.920736	7.04287	2.09411e-09																			Gm2011	0.276857	-0.394905	0.0147296
		Krt6b	1.12911	10.4346	5.25584e-07																			Fam98c	4.3935	-0.394043	0.00211227
		Krtdap	-1.50121	7.45263	1.04458e-07																			Sst	7.13702	-0.392594	0.00146194
		Lama1	1.39201	0.621074	0.00602522																			Mrpl57	4.63852	-0.390038	5.75805e-06
		Lamb3	0.702171	0.558618	0.0300591																			Lef1	2.6795	-0.388999	3.12989e-05
		Lars2	8.93638	0.776956	0.000144022																			Crb2	2.94453	-0.387841	0.0050916
		Lgals7	-0.922549	1.43822	0.0126112																			Mrpl34	3.93975	-0.385405	0.000260067
		Lgr5	1.43558	1.34382	0.00574438																			1700007K13Rik	0.867639	-0.385076	0.0402882
		Lgr6	1.73823	1.00753	0.00928718																			Ndufb4b	2.64869	-0.384816	0.00596304
		Lhx9	-0.233149	1.14721	0.0384771																			Sox9	5.58589	-0.383832	0.000359335
		Limd2	5.84716	0.377686	0.0102152																			Exosc9	4.38555	-0.383172	1.36596e-06
		Lipf	1.97705	10.7006	2.66182e-08																			C230062I16Rik	5.7313	-0.382298	0.000951401
		Llph-ps1	-0.824563	0.81175	0.00563629																			Cst6	2.25815	-0.382066	0.041767
		Lmo3	6.37696	0.800048	0.0177152																			Crybb1	2.30008	-0.38117	0.00470198
		Lmo7	6.29316	0.420428	0.0371256																			Prrt1	6.57733	-0.380685	0.00617552
		Lnp1	-0.502124	2.24931	0.00248126																			Ndufb4c	2.99662	-0.380519	0.00124519
		Lpl	4.33622	0.397033	0.0151288																			Gpr150	3.02903	-0.379871	0.0180416
		Lrrc17	3.74142	2.03924	2.73543e-08																			Fgfbp3	3.04015	-0.379675	0.000382725
		Lrrk1	2.35498	0.314755	0.0304625																			Traf5	1.22504	-0.377595	0.0147073
		Ltbp2	-0.759507	0.884194	0.0178139																			Hmgn2	3.99969	-0.376241	0.0499702
		Lyz2	2.10307	0.47864	0.0460568																			Gng5-ps	0.911574	-0.374563	0.0137237
		Lzts1	5.68989	0.363752	0.00308931																			Tmem107	2.65955	-0.372621	5.39789e-05
		Map3k1	3.71621	0.613624	0.00408136																			Igfbp6	5.74028	-0.370662	0.0228062
		Mb	0.4908	2.51273	7.69629e-06																			Rsrp1	6.85242	-0.369229	0.00879772
		Mboat7	7.15866	0.307837	3.93757e-08																			Cmtm8	0.0628658	-0.368247	0.0264797
		Meis2	7.17036	0.409156	0.0350731																			Gm2573	3.44009	-0.368139	0.000541581
		Meox1	-0.125652	1.16522	1.14195e-05																			Csf2ra	4.30268	-0.367619	0.0164483
		Mid1	1.88906	0.71739	8.0643e-05																			Tmem37	-0.236881	-0.367554	0.042159
		Mir670hg	0.367773	0.753433	0.0011076																			Socs1	0.260428	-0.366413	0.0412314
		Mkrn3	-0.410798	0.472238	0.0490289																			1700023F06Rik	0.742075	-0.365938	0.0444029
		Mlph	1.49	0.306719	0.0169538																			Msi1	4.66347	-0.365506	0.000105058
		Ms4a15	-0.187961	5.09569	0.000220312																			Hspa1a	4.41714	-0.365442	0.0320141
		Muc5b	-0.5336	4.7471	5.94729e-06																			Hhipl1	2.45536	-0.364638	0.00886595
		Mup3	0.353677	3.87738	0.00347394																			Uqcrq	6.32334	-0.363638	0.000215086
		Myh1	1.47351	1.0841	0.00745897																			Ctxn1	8.82065	-0.363292	0.000625524
		Myh4	0.999902	1.51555	0.000264013																			Wtip	1.90919	-0.362538	0.0133368
		Mylpf	-0.22081	1.28323	5.78097e-05																			Sdsl	1.5138	-0.362502	0.0207744
		Myo16	5.50911	0.597896	0.00162041																			Kcnmb4os2	1.30889	-0.361689	0.0216872
		Myo5b	5.29642	0.525186	0.016634																			Mt3	7.97817	-0.361537	0.0134897
		Myt1	3.06336	0.325441	0.0388727																			A930011G23Rik	1.36114	-0.360809	0.0284834
		Naip2	0.29682	0.487197	0.0104108																			Rras	3.24544	-0.360388	3.67921e-05
		Nbeal2	3.97283	0.335442	0.0455989																			1700040D17Rik	0.0309346	-0.360351	0.0396867
		ND3	5.30177	0.623874	0.000695338																			Rbm42	6.00856	-0.359795	2.03875e-05
		ND4L	3.70466	1.06423	2.0378e-05																			Dand5	3.03895	-0.359577	0.000505716
		Ndnf	3.24352	0.926579	0.000946567																			Cenps	1.56231	-0.358975	0.00537196
		Ndp	2.64882	0.315597	0.00642885																			Kcnmb4	5.46442	-0.358574	0.00811712
		Ndufa12	1.10365	0.557226	0.00581656																			Sertad1	3.24559	-0.358284	0.0268441
		Ndufb4	0.423947	0.864729	0.00025156																			Mis18a	1.87019	-0.358116	0.000278797
		Neb	1.09951	0.997891	0.000168892																			Myl6b	4.35828	-0.357999	0.00503641
		Negr1	8.11487	0.302681	0.0170513																			Ubxn11	2.75046	-0.357436	0.00218907
		Nek10	0.439162	0.578286	0.0224247																			Vamp8	2.43505	-0.357386	0.00236
		Neo1	6.79227	0.401023	3.01584e-10																			Chst14	0.592143	-0.357059	0.00637709
		Nhs	2.01835	0.592111	0.00577173																			Irf2bp2	5.40766	-0.357014	0.0014744
		Nkain3	0.173288	0.846811	0.00486864																			BC002163	5.57791	-0.356451	0.000232477
		Nlrc5	-0.34995	0.649618	0.0209715																			Hunk	4.9158	-0.355827	0.0112392
		Nmb	0.377353	0.861862	0.0419456																			Mreg	2.72684	-0.354816	0.0109624
		Npm1	4.44283	0.341111	6.37319e-06																			Ccdc102a	0.752386	-0.354608	0.0132348
		Npm3	0.120548	0.54716	0.000252492																			Slc16a10	1.60033	-0.353581	0.00941727
		Npr1	1.92214	0.563457	0.0442902																			Pcdhb5	2.88046	-0.353453	0.00361449
		Npsr1	2.45363	0.401379	0.0312768																			Grhpr	4.84005	-0.353064	1.10426e-05
		Npy2r	2.85752	0.817251	0.0242648																			Efhd2	7.9449	-0.352665	0.0171284
		Nr6a1	3.51357	0.367951	2.76856e-05																			Mccc1	3.92125	-0.352234	5.83157e-05
		Nrp2	5.38499	0.669342	0.0276808																			2810029C07Rik	2.53912	-0.351799	0.0307348
		Nrros	2.38859	0.359547	0.00413335																			Tma7-ps	5.25723	-0.35162	0.0015493
		Omp	1.36151	3.83832	0.000159434																			Epop	7.19048	-0.351501	0.0370092
		Oscar	-0.753765	3.03903	6.67304e-12																			Kctd13	7.24468	-0.350591	1.29175e-05
		Oxtr	3.33869	0.493718	0.0437786																			Rnaseh2c	3.7065	-0.349805	0.00660575
		Pappa2	2.05269	1.13386	0.0429299																			Mblac1	2.13461	-0.349758	0.00104952
		Parvb	4.68246	0.327149	0.00366596																			Mif4gd	3.19637	-0.349687	1.17341e-05
		Pbx3	3.48431	0.953653	0.0151568																			Tcf19	2.35808	-0.349348	0.0161377
		Pcdh17	6.48244	0.348325	0.00292671																			Gm7367	3.69438	-0.349284	0.00791908
		Pcdh18	2.95009	0.307075	0.006366																			Zfp575	3.73025	-0.349049	0.00197204
		Pcdhb8	1.98806	0.352365	0.013292																			Lin7b	5.37558	-0.348502	0.000317891
		Pcdhga9	3.70868	0.34122	0.00706131																			Zmat5	4.3567	-0.34693	0.000590515
		Pcsk9	2.26318	1.09281	0.0141777																			Rcn3	2.47433	-0.346799	0.0290421
		Pdzd3	-0.74856	1.03599	0.0251912																			Eps8l2	2.05863	-0.346633	0.0165463
		Peak1	5.50978	0.366615	0.000493022																			Dnajc25	1.31892	-0.346464	0.00115999
		Pgk1	3.41796	0.391895	0.000975																			Hist1h2bc	4.02165	-0.34585	0.00219502
		Pgm5	2.7844	0.358642	0.0330901																			Rabac1	7.37592	-0.345541	0.000685571
		Phactr2	5.1146	0.664153	0.00684386																			Plekhh3	4.13573	-0.345199	0.00980931
		Pik3cg	1.87107	0.33577	0.00686186																			Col15a1	1.75312	-0.343786	0.0370602
		Plcz1	-0.925451	2.24611	0.0022295																			Ccn2	4.44164	-0.343732	0.0170334
		Pmel	0.157647	1.67551	1.58026e-05																			Pidd1	0.477193	-0.343689	0.00975613
		Ppfibp1	4.79184	0.326454	0.00683509																			Cpsf4	3.53009	-0.343225	0.00104646
		Ppia	2.81235	1.09897	3.71364e-06																			Nppc	2.41079	-0.342647	0.00614498
		Ppp1r2-ps2	2.50906	0.432824	0.0116217																			Gm7020	2.50006	-0.341011	6.32919e-05
		Prdm1	0.457209	0.570587	0.00905087																			Vgf	8.75408	-0.340632	0.0208104
		Prkca	7.84295	0.305946	0.00466425																			Matn4	3.68106	-0.340431	0.0127453
		Prokr2	1.24733	0.832291	0.014964																			Relt	4.02908	-0.340177	0.00549272
		Proser3	1.10432	0.317722	0.00988402																			Il17rc	2.10213	-0.338765	0.00605464
		Psma5	1.75585	0.773529	0.000256589																			Sod3	3.89524	-0.338618	0.000809783
		Psme2	0.31921	0.596324	0.00134396																			Shd	4.13158	-0.338239	0.00627534
		Ptprh	0.583295	2.4208	3.68754e-09																			Gm715	2.0996	-0.3378	0.000924938
		Ptpro	5.12336	1.25011	0.00497182																			AI413582	4.79082	-0.337703	0.00579259
		Ptprt	6.57833	0.355376	0.0166483																			Id3	4.33569	-0.337249	0.00034067
		Rasl10b	8.79784	0.387448	0.00522682																			Tmem35b	0.704476	-0.33695	0.0203469
		Rassf8	2.60811	0.392386	0.028991																			Mospd3	3.92181	-0.336043	0.000881403
		Rep15	-0.693462	0.69006	0.00244429																			Atox1	4.03637	-0.335454	0.0136812
		Rhbdl3	4.73589	0.345359	0.033305																			Hes1	2.98233	-0.335387	0.00122494
		Rn18s	7.45127	2.00018	1.49599e-11																			Tinagl1	2.87428	-0.335344	0.0472607
		Rn45s	11.7027	1.81763	3.2769e-10																			Kcnj9	7.54105	-0.335207	0.017017
		Rn7sk	1.72856	1.45226	4.35164e-07																			Jun	6.23435	-0.334527	0.0351084
		Rnd2	5.92112	0.313045	0.00728841																			Rgcc	3.16705	-0.334413	0.00581447
		Rpl10	0.65977	0.554542	0.0058008																			Ethe1	3.19867	-0.333821	0.00102653
		Rpl10a	2.19789	0.349427	0.00484524																			Ccdc124	6.38191	-0.332844	0.00171047
		Rpl11	0.882123	1.03509	4.25921e-07																			Slc16a3	2.6089	-0.332482	0.0442018
		Rpl13-ps6	-0.646068	0.676182	0.00423748																			Plscr3	2.98228	-0.332465	0.000608744
		Rpl17	0.750954	0.374559	0.0404937																			Ccdc61	2.39272	-0.3316	0.0023347
		Rpl17-ps9	-0.309169	0.6519	0.0023																			Cenpx	2.58544	-0.331414	0.00125671
		Rpl18	2.01571	0.620211	0.00498186																			Rpp21	2.9074	-0.329889	0.00748956
		Rpl19	1.88138	1.216	5.08188e-06																			Tshz3	5.59168	-0.329554	0.0454458
		Rpl21	2.14396	0.77256	7.66334e-06																			Gng13	3.52313	-0.326677	0.0435781
		Rpl22l1	1.79799	0.817126	8.38721e-05																			Pdlim4	2.75858	-0.325964	0.00358267
		Rpl23	3.44222	0.726747	5.17828e-06																			Serf1	2.32482	-0.325842	0.0109721
		Rpl23a	1.87659	0.354716	0.000495169																			Tomm6	5.75296	-0.325671	0.00108069
		Rpl24	1.09437	0.662276	0.000526763																			Tmem98	3.42444	-0.3253	0.0107045
		Rpl26	4.10841	0.827569	0.000476636																			Spr	5.55912	-0.323203	0.000450647
		Rpl3	4.08248	1.36249	2.1357e-06																			Yif1b	5.01238	-0.321611	0.000299684
		Rpl31-ps9	-0.433738	1.24157	3.04847e-05																			Dtwd2	1.20325	-0.32086	0.00774483
		Rpl32l	3.28857	0.564326	0.000152177																			Manf	5.57451	-0.320677	0.000324948
		Rpl34	0.976722	0.386597	0.0133837																			Klf5	3.57347	-0.320296	0.033558
		Rpl35	1.71438	0.983547	0.000398948																			Acyp1	3.2692	-0.320068	0.018161
		Rpl35a	0.577383	1.29225	5.49402e-06																			Cdkn2c	1.00218	-0.319608	0.0498987
		Rpl36a	1.59705	0.532445	6.99175e-06																			Exosc6	2.71604	-0.319593	0.00109106
		Rpl37	1.90994	0.830838	1.12302e-05																			Six5	1.33447	-0.31943	0.0305148
		Rpl37a	1.93068	0.416975	0.00500671																			Ttc39a	1.07227	-0.319304	0.0481604
		Rpl38	-0.557597	0.634687	0.0067967																			Slc5a5	4.81092	-0.319172	0.000741214
		Rpl5	1.03963	0.520243	0.00331132																			Lifr	5.55133	-0.318431	0.00201985
		Rpl7	6.16206	0.311791	2.75741e-05																			Tspan17	5.25638	-0.318197	0.0244541
		Rpl9	0.276948	0.433219	0.0200697																			Tsen34	6.11358	-0.317873	7.31918e-06
		Rplp2	3.85158	0.584974	0.00145834																			Atp5e	6.09772	-0.317658	0.0033009
		Rps10	1.46423	1.1699	3.3899e-07																			Gm17251	-0.159981	-0.317313	0.0257164
		Rps16	0.615628	0.981466	6.65067e-06																			Nudt14	2.20946	-0.317177	0.00313672
		Rps17	4.11758	0.450175	0.000318296																			Rab4b	5.62803	-0.316787	3.43209e-05
		Rps18	2.23071	0.88192	0.000179692																			H2-T23	4.2639	-0.316637	0.0263415
		Rps19	2.63268	1.01723	4.13646e-06																			Dusp28	4.18668	-0.316461	0.000221385
		Rps19-ps3	1.09059	0.519764	0.000808893																			Mmp11	0.0851922	-0.316305	0.046222
		Rps21	4.06681	0.501136	0.0155225																			Rex1bd	5.06751	-0.316266	0.00285086
		Rps23	0.812144	0.94707	1.17515e-05																			Zxda	2.34297	-0.315916	0.00407708
		Rps24	5.73275	0.424333	0.000134441																			Mt1	7.0304	-0.315456	0.0127903
		Rps26	4.09111	0.357365	0.00188035																			9530080O11Rik	0.541816	-0.315373	0.0449772
		Rps27	0.960767	0.549278	0.00122062																			0610010K14Rik	4.27646	-0.31534	0.000542
		Rps27a	0.308752	0.701374	0.00139633																			Timm13	5.65808	-0.315183	8.05032e-05
		Rps3a1	3.98387	0.7593	0.000214221																			Gm4928	3.86303	-0.315173	0.000110482
		Rps4x	3.42431	0.479016	0.00282264																			Supt4b	4.43631	-0.315071	4.62732e-05
		Rps7	1.23999	0.63976	0.00115135																			Epor	2.82175	-0.313912	0.0102359
		Rps9	5.71339	0.629638	3.51752e-11																			Oaz1-ps	7.95127	-0.313863	8.38775e-06
		Rptn	-0.708282	8.15529	9.05046e-10																			Lsm4	5.15298	-0.313786	0.000238793
		Rragd	7.5328	0.35912	0.00363296																			Bbc3	3.14227	-0.312601	0.0139949
		Rtraf	4.17055	0.337293	7.28784e-05																			Ndufs7	6.25038	-0.312347	0.000574411
		S100a8	-1.25693	1.60125	0.000940457																			Edf1	6.22407	-0.312077	0.000404764
		S100a9	-0.791205	1.13813	0.0291864																			0610012G03Rik	5.39129	-0.311569	0.000273069
		Samsn1	-0.00381932	0.680465	0.00796																			Josd2	4.32821	-0.311296	0.00976803
		Sash3	0.821536	0.465276	0.00123623																			Timm10b	3.74313	-0.310735	0.000145456
		Sbpl	-0.478233	7.46687	1.24342e-06																			Gm6194	0.460971	-0.310263	0.0161911
		Scg2	7.72396	0.302048	0.0183287																			Rara	3.86303	-0.310154	0.00481673
		Scgn	-0.579346	2.95773	0.00117949																			Ciao2b	4.14104	-0.309605	0.000976227
		Scml2	-0.196541	0.437251	0.0338772																			Adrb1	5.62269	-0.309018	0.0208891
		Scml4	1.50655	0.618829	0.0209141																			Cfap298	4.84908	-0.308665	4.11535e-06
		Scn3b	7.07836	0.350023	0.00508963																			Phospho1	2.98182	-0.308639	0.048185
		Scn5a	2.86355	1.52169	0.0324856																			L3hypdh	0.918455	-0.308318	0.019544
		Sema5a	5.2727	0.309929	0.0096023																			1190007I07Rik	1.73985	-0.307853	0.00332481
		Serpina1b	-0.503481	4.38794	0.000207935																			Ak1	6.85601	-0.307679	2.14877e-05
		Serpina3h	-1.29565	2.26734	0.00152465																			Slc4a2	5.11328	-0.307368	0.00660058
		Serpina3k	-1.05929	5.54885	0.0115205																			Jund	8.23101	-0.30708	0.0340153
		Serpina3m	-1.4263	4.50994	2.43802e-07																			Mafb	5.16001	-0.306347	0.0102031
		Serpina3n	4.13192	0.523922	0.0249792																			Gm5963	6.19537	-0.304764	0.0108654
		Serpinb12	-1.65794	7.76808	1.26813e-07																			Slc30a2	2.37071	-0.304639	0.0256573
		Serpinb3a	-1.48344	6.9046	3.62603e-07																			Panx2	7.20956	-0.30434	0.00476662
		Sfmbt2	1.44209	0.510287	0.0042307																			9630014M24Rik	1.24457	-0.303882	0.0260229
		Sh3bgrl2	5.01185	0.304941	0.0254164																			Prdx5	7.3747	-0.303155	5.40135e-05
		Shisa3	1.43085	1.39912	0.0300445																			Chchd10	7.17883	-0.302805	0.00294879
		Shisa6	3.93757	0.395543	0.0499856																			Fam57b	6.37785	-0.302775	0.0245926
		Shisal1	6.15068	0.458611	0.00757655																			Moap1	0.507837	-0.301669	0.0153318
		Slamf9	-0.431239	0.483745	0.0454725																			Sap30	2.50883	-0.301326	0.0285215
		Slc38a11	-0.0124852	0.412472	0.0320543																			Aldh2	6.50684	-0.301052	2.02374e-05
		Slc8a3	5.1462	0.358979	0.0128293																			Plcd3	4.3752	-0.300701	0.0343249
		Slc9a4	-0.881489	1.09899	0.0319683																			Dlk2	4.44063	-0.300222	0.0130391
		Slco5a1	1.74767	1.05112	0.0246295
		Snrpn	-0.0662406	0.655781	0.0397234
		Sp7	0.718084	0.917093	0.0444
		Sp8	2.50325	1.47327	0.00167979
		Spin4	-0.432941	0.480841	0.0256853
		Spink5	-1.81162	6.4149	1.30411e-08
		Spink8	-0.527602	0.652662	0.0167087
		Ssc5d	0.766322	0.664269	0.0166912
		Sumo2	0.669422	0.419377	0.00299057
		Syt15	0.369	0.395394	0.0366762
		Syt9	3.74086	0.522128	0.00279109
		Tbck	4.39468	0.323754	0.000647437
		Tbx21	-0.714572	2.94716	0.00153924
		Tcf7	2.02327	0.318601	0.0456318
		Tectb	-0.505049	0.509027	0.0213459
		Tekt5	2.90987	0.390782	0.0492371
		Tenm1	4.15004	0.42869	0.0468093
		Tex15	-0.466413	1.19833	0.0145133
		Tfap2c	-1.72727	2.97732	0.0035406
		Tfrc	6.5396	0.327321	0.00188215
		Th	1.87	1.84238	0.00220765
		Thap6	0.707837	0.379262	0.0185486
		Tlr13	1.00856	0.464107	0.00146631
		Tmc4	0.844548	1.09937	0.000397759
		Tmco5	0.702888	0.441612	0.0268067
		Tmem132e	4.44495	0.687383	0.035734
		Tmem173	1.57988	0.308485	0.00602962
		Tmem267	2.86959	0.577616	0.0218533
		Tnfrsf23	-0.421957	0.541676	0.0247233
		Tnnc2	-0.325669	1.67655	0.00641846
		Tnni2	-0.545128	2.61091	1.88924e-06
		Tnnt1	1.13835	0.998589	0.000363475
		Tnnt3	-0.137417	3.1516	1.85134e-05
		Tox3	4.15448	0.429143	0.032022
		Tpbgl	2.99309	0.606229	0.02809
		Trdn	-1.01295	3.21502	0.00029666
		Trh	2.20907	2.55212	0.00131336
		Trim54	-0.310447	2.03768	0.036652
		Trmo	0.752552	0.688529	3.75983e-06
		Trpc7	1.58801	0.65863	0.0425225
		Tshz1	5.66683	0.488505	0.0162098
		Ttn	0.296574	1.36407	3.32021e-05
		Tyrp1	-0.402787	5.80002	6.83679e-09
		U2af1	1.34346	0.54914	0.00119765
		Unc13c	5.59883	0.703751	0.0270888
		Usp51	0.485249	0.481202	0.0414356
		Vat1	5.67107	0.34641	0.0181183
		Vdr	-0.621809	0.722316	0.0312855
		Vipr2	0.536758	2.04718	5.55753e-05
		Wscd2	6.01311	0.401513	0.0207114
		Wwox	5.13239	0.553716	0.00298046
		Zbtb8os	1.25048	0.303285	0.0198004
		Zfp114	0.579019	0.375205	0.00205622
		Zfp458	1.82811	0.313339	0.00810146
		Zfp608	4.32761	0.33383	0.00450848
		Zfp804a	4.11711	0.342726	0.0322783
		Zfp960	0.88387	0.39989	0.00874978
		Zfp97	0.705575	0.498859	0.00318253
		Zranb1	5.2538	0.41505	6.99759e-06
		Zswim5	4.06235	0.34531	0.0153647

## Sheet: E4 vs E3
Upregulated in E4 vs E3		SYMBOL	logCPM_APP_E3.Trem2ko.APP_E3.T2wt	logFC_WT_E4.T2wt.WT_E3.T2wt	PValue_WT_E4.T2wt.WT_E3.T2wt		Category	Term	Count	%	PValue	Genes	List Total	Pop Hits	Pop Total	Fold Enrichment	Bonferroni	Benjamini	FDR			Downregulated in E4 vs E3		SYMBOL	logCPM_APP_E3.Trem2ko.APP_E3.T2wt	logFC_WT_E4.T2wt.WT_E3.T2wt	PValue_WT_E4.T2wt.WT_E3.T2wt		Category	Term	Count	%	PValue	Genes	List Total	Pop Hits	Pop Total	Fold Enrichment	Bonferroni	Benjamini	FDR
		1700020L24Rik	0.994117	0.460223	0.032831		GOTERM_BP_DIRECT	GO:0006937~regulation of muscle contraction	8	1.13475	5.64897e-06	TNNT3, TNNT1, HSPB6, KCNA1, ATP2A1, TNNI3, CASQ2, TNNI2	587	23	18082	10.7145	0.0148472	0.0148472	0.0100301					Gm20186	1.69696	-8.09107	1.95848e-20		GOTERM_BP_DIRECT	GO:0006397~mRNA processing	30	3.41297	4.26333e-06	NCBP2, LSM8, CWC15, SNRPD2, ZCRB1, SF3B5, KIN, DDX47, LSM4, LSM3, LSM1, GEMIN7, TSEN15, TSEN34, BCAS2, USB1, PABPN1, GEMIN2, MAGOH, U2AF1L4, SRSF5, CLASRP, CELF3, ZRANB2, THOC7, SNRPA, LSM10, CPSF4, SNRNP25, THOC1	641	322	18082	2.62817	0.00878205	0.00878205	0.0073588
		2010300C02Rik	8.07648	0.359847	0.0249116		GOTERM_BP_DIRECT	GO:0008360~regulation of cell shape	17	2.41135	1.14338e-05	ICAM1, EPB41, ERMN, GNA12, PLXNB3, VIL1, LPAR1, GAS7, KDR, SYNE3, CDC42EP2, CDC42EP1, TTBK1, FYN, PALM2, LIMD1, FN1	587	139	18082	3.76741	0.0298232	0.0150245	0.0203005					Ighg2c	1.17954	-5.53406	5.68511e-10		GOTERM_BP_DIRECT	GO:0008380~RNA splicing	25	2.84414	5.24132e-06	NCBP2, LSM8, CWC15, SNRPD2, ZCRB1, SF3B5, DDX47, LSM4, LSM3, LSM1, GEMIN7, USB1, BCAS2, GEMIN2, MAGOH, U2AF1L4, SRSF5, CLASRP, CELF3, ZRANB2, THOC7, SNRPA, LSM10, SNRNP25, THOC1	641	241	18082	2.92625	0.0107857	0.00540748	0.00904681
Log2 FC>0.3		2310057J18Rik	-0.646058	8.59262	0.00226751		GOTERM_BP_DIRECT	GO:0001666~response to hypoxia	19	2.69504	5.51668e-05	CAV1, FLT1, ACVRL1, TLR2, SMAD4, ADORA1, CXCL12, TGFB1, PRKCB, KDR, AJUBA, ALAS2, ADM, PLOD1, LIMD1, ANGPT2, NFATC3, ALKBH5, MB	587	192	18082	3.04832	0.135916	0.0475286	0.0979112			Log2 FC>0.3		Clcnka	-0.826408	-5.00307	0.00564		GOTERM_BP_DIRECT	GO:0015031~protein transport	42	4.77816	3.4463e-05	COPZ2, CHMP2A, VPS29, NXT1, ATG10, SLC7A6OS, BBS5, RAB9B, SLC15A2, AP2S1, MTX2, SNX7, TIMM10, TIMM13, RAB9, HOOK2, RILPL1, RILPL2, TOMM6, TOMM5, TIMM9, DNAJC19-PS, RAB24, RAB26, SAR1B, RAMP1, UNC119, TIMM10B, RAMP2, RAB4B, LIN7B, TIMM8B, RABEP2, SEC61B, TOM1L1, HSPB11, IST1, BET1L, SNX32, SERP2, H2-DMA, VPS25	641	592	18082	2.00132	0.0688224	0.0234882	0.059471
pValue<0.05		4632415L05Rik	4.85983	0.42605	1.41889e-06		GOTERM_BP_DIRECT	GO:0042552~myelination	10	1.41844	0.000125432	PLP1, SERINC5, TSPAN2, UGT8A, FYN, LPAR1, PMP22, GJC3, TGFB1, MBP	587	60	18082	5.13401	0.282631	0.0796869	0.222489			pValue<0.05		Gm8210	0.466581	-3.89534	2.336e-05		GOTERM_BP_DIRECT	GO:0006810~transport	96	10.9215	6.97826e-05	NCBP2, ATP5E, ATP1B1, SLC5A5, RAB9B, ATOX1, SLC16A11, AP2S1, TRAPPC2L, UQCRQ, SLC26A11, SLC25A21, NDUFS7, HOOK2, UQCR10, NDUFS4, DYNLL1, FXN, TIMM9, RAB24, CYGB, RAB26, SAR1B, RAMP1, ATP5J, RAMP2, MAGOH, RAB4B, NDUFC2, CYB5A, NDUFC1, CNGA4, TIMM8B, ATP6V1F, NME4, ATP6V1C2, BSPRY, SEC61B, MFSD10, THOC7, NGB, TRAPPC1, SERP2, HIGD2A, THOC1, FXYD1, NXT1, COPZ2, VPS29, CHMP2A, FXYD2, BBS5, STX8, SLC7A…	641	1822	18082	1.48632	0.134446	0.0354526	0.120385
		4930515G01Rik	0.340192	1.16035	0.000219057		GOTERM_BP_DIRECT	GO:0033344~cholesterol efflux	7	0.992908	0.000231365	ABCA7, NPC1, APOB, CAV1, APOA1, ABCA2, ABCG1	587	28	18082	7.70102	0.458127	0.115334	0.410025					Grxcr2	-2.15121	-3.80628	0.00238752		GOTERM_BP_DIRECT	GO:0071028~nuclear mRNA surveillance	5	0.568828	0.000169951	EXOSC8, EXOSC9, EXOSC7, EXOSC5, DXO	641	9	18082	15.6717	0.29648	0.0679156	0.292953
		5930438M14Rik	-1.1355	2.45594	0.00875712		GOTERM_BP_DIRECT	GO:0043537~negative regulation of blood vessel endothelial cell migration	5	0.70922	0.000618095	ACVRL1, DLL4, ANGPT2, FGF2, TGFB1	587	13	18082	11.8477	0.80548	0.238808	1.09185					Trh	2.20907	-3.45705	0.00476174		GOTERM_BP_DIRECT	GO:0006412~translation	30	3.41297	0.000232218	GM8210, MRPL41, MRPS14, PSTK, MRPS11, MRPS10, SLC25A21, MRPL13, MRPL14, SLC25A47, MRPL57, MRPL33, MRPL34, MRPS24, MRPS6, MRPS21, EIF1B, RPS8, RPL28, 1600029O15RIK, MRPL22, TRNAU1AP, MRPL21, TSFM, EIF4A2, RPS4L, FARSA, NHP2, SLC25A18, UBA52	641	401	18082	2.1104	0.381536	0.076963	0.400083
		6530402F18Rik	4.46277	0.414721	0.0307449		GOTERM_BP_DIRECT	GO:0060048~cardiac muscle contraction	8	1.13475	0.000841018	ACTC1, SCN2B, MYL2, MYL3, TTN, TNNI3, CASQ2, TNNI2	587	48	18082	5.13401	0.892251	0.2726	1.48287					Krt2	0.0560874	-3.0519	0.00224613		GOTERM_BP_DIRECT	GO:0055114~oxidation-reduction process	43	4.89192	0.000304457	CYB5R3, PYCRL, NDUFB6, ALOXE3, FDX1, ETHE1, LDHD, SNCA, PRDX5, PRDX2, TYW5, TXN1, UQCRQ, PDHB, NDUFS7, GSR, P3H1, UQCR10, CBR1, NDUFS4, FXN, FMO1, SPR, DUS3L, ALKBH6, NDUFA4, PYROXD2, NDUFA7, DHRS11, DECR2, NDUFC2, IDO2, ALDH3B2, CYB5A, NDUFC1, GMPR, NDUFV3, DHRS3, DIO3, BLVRB, CRYM, RDH13, HIGD2A	641	676	18082	1.79436	0.467417	0.0860711	0.524233
		8030462N17Rik	5.06132	0.398295	0.0010991		GOTERM_BP_DIRECT	GO:0035023~regulation of Rho protein signal transduction	10	1.41844	0.000841147	PLEKHG3, OBSCN, BCR, PLEKHG1, ARHGEF37, ARHGEF19, EPS8L1, ARHGEF10, FGD3, ARHGDIB	587	77	18082	4.00053	0.892288	0.243109	1.4831					Mrto4-ps2	-0.694116	-2.53071	9.08458e-05		GOTERM_BP_DIRECT	GO:0000398~mRNA splicing, via spliceosome	13	1.47895	0.000610152	NCBP2, BCAS2, LSM8, CWC15, LSM7, ZCRB1, SF3B5, U2AF1L4, BUD31, UBL5, RBMX2, SNRPA, LSM3	641	112	18082	3.27426	0.717136	0.146021	1.04799
		9130023H24Rik	1.63146	0.472792	0.0028489		GOTERM_BP_DIRECT	GO:0072089~stem cell proliferation	4	0.567376	0.00107508	RNF43, NES, WNT3, TRIM71	587	7	18082	17.6023	0.94206	0.271292	1.89186					Ccl28	0.937125	-2.48451	0.000418441		GOTERM_BP_DIRECT	GO:0008033~tRNA processing	11	1.25142	0.000824781	RPP38, RPP21, LAGE3, RPP30, TYW5, QTRT1, POP5, POP7, TSEN15, DUS3L, TSEN34	641	85	18082	3.65058	0.818623	0.172781	1.41417
		9230114K14Rik	1.23082	0.558482	0.0117737		GOTERM_BP_DIRECT	GO:0021762~substantia nigra development	7	0.992908	0.00128842	PLP1, TTBK1, CCDC14, PADI2, CNP, FGF2, MBP	587	38	18082	5.67444	0.967088	0.28922	2.26324					Prss8	-2.08766	-2.46678	0.025544		GOTERM_BP_DIRECT	GO:0034475~U4 snRNA 3'-end processing	4	0.455063	0.0021631	EXOSC8, EXOSC9, EXOSC7, EXOSC5	641	8	18082	14.1045	0.98867	0.361115	3.66885
		9430091E24Rik	1.79732	0.344222	0.0142655		GOTERM_BP_DIRECT	GO:0009615~response to virus	10	1.41844	0.00157214	LCN2, ODC1, APOB, ZC3HAV1, TLR13, RSAD2, TLR3, CDK6, EIF2AK2, DHX58	587	84	18082	3.66715	0.984491	0.315287	2.7551					Bspry	-0.499711	-2.13161	0.000769627		GOTERM_BP_DIRECT	GO:0045199~maintenance of epithelial cell apical/basal polarity	4	0.455063	0.0021631	CRB2, LHX2, LIN7B, PDZD11	641	8	18082	14.1045	0.98867	0.361115	3.66885
		A130040M12Rik	1.35912	1.12582	0.00966419		GOTERM_BP_DIRECT	GO:0001525~angiogenesis	18	2.55319	0.00210224	CAV1, ACVRL1, FLT1, FLT4, NCL, EPHA1, KDR, MMRN2, TSPAN12, UNC5B, CLIC4, DLL4, ROBO4, PIK3CA, ANGPT2, ENG, FGF2, FN1	587	239	18082	2.31997	0.996199	0.371477	3.6678					Nat8f5	-0.283433	-2.00352	7.8672e-06		GOTERM_BP_DIRECT	GO:0006915~apoptotic process	35	3.9818	0.00216473	BID, POLR2G, MRPL41, HINT1, YPEL3, BEX3, CHEK2, KRT20, DDX47, DYNLL1, HTRA2, FAIM, CIB1, EVA1A, NUDT2, CCKBR, JTB, POLB, PEA15A, BAD, ELMO3, CDK5, MIEN1, DIO3, EMC4, MTFP1, BAX, PLSCR3, MAPK3, GADD45G, MFSD10, NGB, APIP, PDCD6, THOC1	641	570	18082	1.73213	0.988708	0.33476	3.67155
		A530016L24Rik	-0.0129617	2.92716	2.76296e-09		GOTERM_BP_DIRECT	GO:0031100~organ regeneration	8	1.13475	0.00212024	WNT1, CDKN1A, APOA1, ADM, ANGPT2, CCNA2, CXCL12, TGFB1	587	56	18082	4.40058	0.996377	0.351009	3.69866					Vill	1.68049	-1.93787	0.00511364		GOTERM_BP_DIRECT	GO:0042073~intraciliary transport	6	0.682594	0.00231128	HSPB11, IFT20, IFT22, BBS12, SSNA1, NME7	641	27	18082	6.26868	0.991667	0.328985	3.91547
		A930017K11Rik	-0.108868	0.750826	0.0359395		GOTERM_BP_DIRECT	GO:0006629~lipid metabolic process	28	3.97163	0.00220474	SGMS2, ST8SIA1, ABHD2, ELOVL1, PLCL2, PLCL1, APOB, SERINC5, APOA1, CYP39A1, APOD, ELOVL7, PLB1, UGT8A, FA2H, ACER2, ACACA, ADIPOR2, LDLRAP1, FADS6, PTPN11, LPIN3, NPC1, MBOAT7, GPAM, MECR, SMPD3, LIPF	587	459	18082	1.87912	0.997105	0.34129	3.84335					1700030C10Rik	-0.450182	-1.91877	0.00169097		GOTERM_BP_DIRECT	GO:0034427~nuclear-transcribed mRNA catabolic process, exonucleolytic, 3'-5'	4	0.455063	0.00315968	EXOSC8, EXOSC9, EXOSC7, EXOSC5	641	9	18082	12.5374	0.998567	0.395692	5.31613
		A930018M24Rik	0.947674	0.614863	0.0465293		GOTERM_BP_DIRECT	GO:0070374~positive regulation of ERK1 and ERK2 cascade	15	2.12766	0.00333255	ICAM1, ABCA7, FLT4, TLR2, TIRAP, DSTYK, TGFB1, PTPN11, KDR, SPRY2, ARRB1, RASGRP1, PDGFRB, GPNMB, FGF2	587	188	18082	2.45777	0.999855	0.445278	5.75505					3110070M22Rik	-0.413084	-1.78515	0.000140653		GOTERM_BP_DIRECT	GO:0043928~exonucleolytic nuclear-transcribed mRNA catabolic process involved in deadenylation-dependent decay	4	0.455063	0.00315968	EXOSC8, EXOSC9, EXOSC7, EXOSC5	641	9	18082	12.5374	0.998567	0.395692	5.31613
		A930033H14Rik	1.21187	0.660296	0.00413318		GOTERM_BP_DIRECT	GO:0042060~wound healing	10	1.41844	0.00341865	ITGA9, KRT6A, CAV1, S100A8, ARHGEF19, PDGFRB, GLI3, FGF2, TGFB1, FN1	587	94	18082	3.27703	0.999885	0.432637	5.89951					AA465934	1.16627	-1.71526	0.000223544		GOTERM_BP_DIRECT	GO:0046686~response to cadmium ion	6	0.682594	0.00320759	ALAD, DTYMK, MT1, CYB5A, SPARC, PRNP	641	29	18082	5.83635	0.998702	0.377989	5.39465
		AA388235	2.35225	0.509334	7.47233e-05		GOTERM_BP_DIRECT	GO:0008285~negative regulation of cell proliferation	24	3.40426	0.00363379	CAV1, KAT2B, NACC2, ACVRL1, KLF13, TLR2, SMAD4, STRN, BDKRB2, ADORA1, GLI3, TGFB1, SLFN2, SPRY2, ATF5, SPRY1, CDKN1A, ADM, DLL4, MYO16, NDRG1, EIF2AK2, PMP22, FGF2	587	384	18082	1.92526	0.999935	0.432802	6.25957					Cnn1	-1.03084	-1.712	0.0107671		GOTERM_BP_DIRECT	GO:0034587~piRNA metabolic process	6	0.682594	0.00320759	POLR2H, POLR2G, POLR2F, POLR2J, POLR2I, DDX4	641	29	18082	5.83635	0.998702	0.377989	5.39465
		Aatk	8.75119	0.32774	0.00859862		GOTERM_BP_DIRECT	GO:0048146~positive regulation of fibroblast proliferation	8	1.13475	0.00496027	WNT1, NRAS, CDKN1A, PDGFRB, CDK6, CCNA2, TGFB1, FN1	587	65	18082	3.79127	0.999998	0.518826	8.451					Sox2ot	3.7624	-1.57806	7.17966e-05		GOTERM_BP_DIRECT	GO:0034473~U1 snRNA 3'-end processing	3	0.341297	0.00366433	EXOSC8, EXOSC9, EXOSC7	641	3	18082	28.209	0.999497	0.397315	6.14013
		Abca2	8.23438	0.365342	0.000174069		GOTERM_BP_DIRECT	GO:0009617~response to bacterium	6	0.851064	0.00510278	CAV1, IRF8, VIL1, TIRAP, TLR2, MECOM	587	35	18082	5.2807	0.999999	0.509822	8.68353					2810029C07Rik	2.53912	-1.55699	1.70219e-08		GOTERM_BP_DIRECT	GO:0034476~U5 snRNA 3'-end processing	3	0.341297	0.00366433	EXOSC8, EXOSC9, EXOSC7	641	3	18082	28.209	0.999497	0.397315	6.14013
		Abca7	4.77776	0.349441	0.00770915		GOTERM_BP_DIRECT	GO:0048589~developmental growth	6	0.851064	0.00510278	ADM, NCOA3, CHST11, SMAD4, STRA6, GLI3	587	35	18082	5.2807	0.999999	0.509822	8.68353					Dio3	1.19209	-1.45596	0.0304838		GOTERM_BP_DIRECT	GO:0071042~nuclear polyadenylation-dependent mRNA catabolic process	3	0.341297	0.00715676	EXOSC8, EXOSC9, EXOSC7	641	4	18082	21.1568	1	0.604967	11.6602
		Abcc3	1.84505	0.371707	0.0195353		GOTERM_BP_DIRECT	GO:0006811~ion transport	32	4.53901	0.0052034	SLC38A2, KCNA2, KCNA1, TMEM63A, SLC26A2, TRF, KCNS2, KCNQ3, TTYH2, SLC4A2, LRRC55, KCNQ2, ATP8, NIPAL4, SLC4A5, HCN2, SLC12A2, SCN2B, KCNB1, TMC4, SLC24A5, MCU, KCNK2, LCN2, CLIC4, ATP2A1, CP, STEAP1, SLC5A11, ADD2, ATP7B, CLCN5	587	584	18082	1.6879	0.999999	0.498789	8.84738					Xlr3a	-0.70106	-1.44261	0.0033993		GOTERM_BP_DIRECT	GO:0010038~response to metal ion	4	0.455063	0.00764432	CUTA, ALAD, MT1, MT3	641	12	18082	9.40302	1	0.606995	12.406
		Abcg1	6.85995	0.454131	0.000144502		GOTERM_BP_DIRECT	GO:0001938~positive regulation of endothelial cell proliferation	8	1.13475	0.00586322	PPP1R16B, CAV1, ACVRL1, FLT4, PLXNB3, FGF2, CXCL12, KDR	587	67	18082	3.6781	1	0.523602	9.91498					4833420G17Rik	4.23494	-1.43645	3.28537e-06		GOTERM_BP_DIRECT	GO:0032543~mitochondrial translation	6	0.682594	0.00831257	MRPS24, MRPS11, NDUFA7, MRPS21, MRPS6, MRPL57	641	36	18082	4.70151	1	0.616907	13.4186
		Abhd15	0.575312	0.579338	0.0453846		GOTERM_BP_DIRECT	GO:0002026~regulation of the force of heart contraction	5	0.70922	0.00592	CAV1, ADM, MYL2, MYL3, APLN	587	23	18082	6.69654	1	0.510646	10.0063					Chst9	-1.1139	-1.42102	0.0375184		GOTERM_BP_DIRECT	GO:0045807~positive regulation of endocytosis	5	0.568828	0.0108823	CALY, TFR2, FLOT1, SNCA, IGHM	641	25	18082	5.64181	1	0.69624	17.2107
		Abhd2	6.04209	0.534698	0.000594883		GOTERM_BP_DIRECT	GO:0055003~cardiac myofibril assembly	4	0.567376	0.0059863	ACTC1, MYL2, PDGFRB, TTN	587	12	18082	10.268	1	0.499064	10.1128					Acta2	2.23371	-1.39112	0.00625835		GOTERM_BP_DIRECT	GO:0045039~protein import into mitochondrial inner membrane	3	0.341297	0.011649	TIMM9, TIMM10, TIMM13	641	5	18082	16.9254	1	0.702447	18.3115
		Acaca	5.23459	0.302307	0.00895531		GOTERM_BP_DIRECT	GO:0045766~positive regulation of angiogenesis	11	1.56028	0.00599919	ACVRL1, FLT1, ADM, HIPK2, NOTCH4, ANGPT2, ENG, FGF2, EPHA1, PRKCB, KDR	587	121	18082	2.80037	1	0.485163	10.1335					Trhr	2.58808	-1.38597	0.008565		GOTERM_BP_DIRECT	GO:0071038~nuclear polyadenylation-dependent tRNA catabolic process	3	0.341297	0.011649	EXOSC8, EXOSC9, EXOSC7	641	5	18082	16.9254	1	0.702447	18.3115
		Acad10	1.27457	0.347516	0.0446487		GOTERM_BP_DIRECT	GO:0007010~cytoskeleton organization	10	1.41844	0.00665341	AJUBA, SYNE3, MAST2, UGT8A, FITM2, VIL1, ZRANB1, KRT13, LIMD1, KRT4	587	104	18082	2.96193	1	0.50692	11.178					Tmem267	2.86959	-1.38436	0.000566162		GOTERM_BP_DIRECT	GO:0033617~mitochondrial respiratory chain complex IV assembly	4	0.455063	0.0119995	COX14, COA3, COX19, PET100	641	14	18082	8.05973	1	0.695591	18.8101
		Acer2	2.86552	0.955631	0.00507207		GOTERM_BP_DIRECT	GO:0030336~negative regulation of cell migration	10	1.41844	0.00751576	RECK, BCR, ACVRL1, KRT16, CLIC4, PLXNB3, ROBO4, ABHD2, ENG, EPHA1	587	106	18082	2.90605	1	0.536219	12.5372					Krt12	4.29883	-1.36645	0.00277789		GOTERM_BP_DIRECT	GO:0046034~ATP metabolic process	6	0.682594	0.0129289	ATP1B1, ATP5J2, AK1, BAD, GUK1, ATP5J	641	40	18082	4.23136	1	0.705898	20.1184
		Actc1	-1.47906	6.76811	0.000257153		GOTERM_BP_DIRECT	GO:0007155~cell adhesion	27	3.82979	0.00887374	PCDHGA8, ITGB5, PCDHGA4, MOG, CD93, GP1BA, GPNMB, FN1, HAPLN2, MAG, COL4A3, ICAM1, PCDH12, NID1, NID2, EMILIN2, SSPO, EPHA1, CTNNA3, AJUBA, JUP, VWF, ITGA9, PKP1, ITGA6, CNTN2, ENG	587	485	18082	1.71487	1	0.582791	14.638					Mirt1	-0.538772	-1.33395	0.0101652		GOTERM_BP_DIRECT	GO:0009117~nucleotide metabolic process	5	0.568828	0.0142817	NME4, NME3, GMPR, NME7, NT5C	641	27	18082	5.2239	1	0.725827	21.9873
		Acvrl1	3.98874	0.400774	0.00284564		GOTERM_BP_DIRECT	GO:0001569~patterning of blood vessels	6	0.851064	0.00906246	FLT1, DLL4, NOTCH4, NFATC3, ENG, CXCL12	587	40	18082	4.62061	1	0.577243	14.9261					Gm21596	1.90884	-1.31713	2.799e-06		GOTERM_BP_DIRECT	GO:0006165~nucleoside diphosphate phosphorylation	4	0.455063	0.0146109	NME4, NME3, AK1, NME7	641	15	18082	7.52241	1	0.718852	22.4358
		Adamts1	3.63459	0.621792	0.0101239		GOTERM_BP_DIRECT	GO:0043123~positive regulation of I-kappaB kinase/NF-kappaB signaling	12	1.70213	0.00930081	AJUBA, TNFSF10, LITAF, ZC3HAV1, FYN, TIRAP, TGM2, MUL1, TLR3, LPAR1, TRAF6, PRKCB	587	149	18082	2.48087	1	0.573965	15.2888					Dancr	-0.0186416	-1.29749	7.66215e-05		GOTERM_BP_DIRECT	GO:0072321~chaperone-mediated protein transport	3	0.341297	0.0170661	TIMM9, TIMM10, TIMM13	641	6	18082	14.1045	1	0.759391	25.705
		Adamts4	4.45475	0.841994	0.00247445		GOTERM_BP_DIRECT	GO:0098869~cellular oxidant detoxification	3	0.425532	0.00982426	HBA-A1, HBA-A2, HBB-BS	587	5	18082	18.4825	1	0.581652	16.08					Gapdh-ps15	-0.282184	-1.28809	0.00662212		GOTERM_BP_DIRECT	GO:0071035~nuclear polyadenylation-dependent rRNA catabolic process	3	0.341297	0.0170661	EXOSC8, EXOSC9, EXOSC7	641	6	18082	14.1045	1	0.759391	25.705
		Add2	7.31009	0.323627	0.0212159		GOTERM_BP_DIRECT	GO:0006942~regulation of striated muscle contraction	3	0.425532	0.00982426	TNNT3, MYL3, ATP2A1	587	5	18082	18.4825	1	0.581652	16.08					Echdc2	2.48999	-1.28063	1.54671e-06		GOTERM_BP_DIRECT	GO:0060271~cilium morphogenesis	13	1.47895	0.0179761	BBS5, KIF24, TTLL8, B9D1, ULK4, CBY1, DNAH5, NPHP3, DYNLL1, HSPB11, IFT20, FAM161A, IFT43	641	170	18082	2.15716	1	0.763898	26.8833
		Adgrf5	5.34385	0.41437	0.00848614		GOTERM_BP_DIRECT	GO:0035025~positive regulation of Rho protein signal transduction	5	0.70922	0.0105959	APOA1, ARRB1, PDGFRB, LPAR1, GPR4	587	27	18082	5.70446	1	0.597444	17.2336					Fxyd2	0.382682	-1.24726	0.000797088		GOTERM_BP_DIRECT	GO:0006281~DNA repair	20	2.27531	0.0187692	MORF4L2, CETN2, GTF2H3, ZSWIM7, BCCIP, POLB, GTF2H5, CHEK2, KIN, UIMC1, RPA3, FANCL, RAD1, DCLRE1C, XPA, SWI5, NABP1, RPAIN, NSMCE1, TDP1	641	318	18082	1.77415	1	0.765885	27.8959
		Adgrl4	4.27738	0.728714	0.00101551		GOTERM_BP_DIRECT	GO:0014003~oligodendrocyte development	5	0.70922	0.0105959	GSN, ZFP488, MYRF, LPAR1, TGFB1	587	27	18082	5.70446	1	0.597444	17.2336					Wdfy1	4.45814	-1.24542	0.000256149		GOTERM_BP_DIRECT	GO:0016226~iron-sulfur cluster assembly	4	0.455063	0.020723	ISCU, NFU1, ISCA2, FXN	641	17	18082	6.63742	1	0.787193	30.3344
		Adipor2	5.90585	0.409913	0.0122205		GOTERM_BP_DIRECT	GO:0007568~aging	13	1.84397	0.0108516	LITAF, SLC12A2, CNP, TGFB1, PPP1R9A, TNFRSF1B, ADM, APOD, KRT16, GSN, KRT14, CTSC, FGF2	587	173	18082	2.31476	1	0.5946	17.6127					Ntf3	0.473585	-1.19973	0.0109317		GOTERM_BP_DIRECT	GO:0006465~signal peptide processing	4	0.455063	0.020723	SEC11A, ARXES1, ARXES2, SPCS1	641	17	18082	6.63742	1	0.787193	30.3344
		Adm	0.729942	0.835689	0.0136212		GOTERM_BP_DIRECT	GO:0007507~heart development	17	2.41135	0.011443	MYL2, FBN1, ADIPOR2, BICC1, TNNI3, TTN, GLI3, TGFB1, PTPN11, EIF4G2, ADM, GAB1, GYS1, STRA6, ENG, NFATC3, MB	587	261	18082	2.0064	1	0.602877	18.483					Snhg20	2.68419	-1.19067	2.99325e-05		GOTERM_BP_DIRECT	GO:0007264~small GTPase mediated signal transduction	16	1.82025	0.0211175	ARL2, RAB9B, RAC3, RASL10A, IFT22, RAB4B, RRAS, RRAD, RAB24, ARL16, RAB26, RHOV, NKIRAS1, RAB9, RAB33A, RHOH	641	236	18082	1.91248	1	0.781891	30.8173
		Ado	6.32359	0.523893	0.00013103		GOTERM_BP_DIRECT	GO:0071360~cellular response to exogenous dsRNA	4	0.567376	0.0115181	CAV1, ZC3HAV1, MUL1, TLR3	587	15	18082	8.21442	1	0.59435	18.5929					Slc25a47	0.812001	-1.1866	0.000388494		GOTERM_BP_DIRECT	GO:0006729~tetrahydrobiopterin biosynthetic process	3	0.341297	0.0233372	PCBD2, PCBD1, SPR	641	7	18082	12.0896	1	0.80379	33.4759
		Adora1	7.74641	0.378636	0.0258428		GOTERM_BP_DIRECT	GO:0031643~positive regulation of myelination	4	0.567376	0.0115181	MAG, PARD3, MYRF, TRF	587	15	18082	8.21442	1	0.59435	18.5929					Snhg10	0.339356	-1.17944	7.24577e-05		GOTERM_BP_DIRECT	GO:0043496~regulation of protein homodimerization activity	3	0.341297	0.0233372	ICA1, PCBD1, BAX	641	7	18082	12.0896	1	0.80379	33.4759
		Afg1l	3.91122	0.306863	0.00018702		GOTERM_BP_DIRECT	GO:0033700~phospholipid efflux	4	0.567376	0.0138401	ABCA7, APOA1, ABCA2, ABCG1	587	16	18082	7.70102	1	0.651605	21.9225					Gm16364	-0.630994	-1.17158	0.0146332		GOTERM_BP_DIRECT	GO:0032981~mitochondrial respiratory chain complex I assembly	4	0.455063	0.0242273	NDUFS7, NDUFAF6, NDUFS4, NDUFC2	641	18	18082	6.26868	1	0.805416	34.5147
		Agmo	2.58276	0.31114	0.0392781		GOTERM_BP_DIRECT	GO:0006879~cellular iron ion homeostasis	6	0.851064	0.0147526	LCN2, ALAS2, HPX, SMAD4, CP, TRF	587	45	18082	4.10721	1	0.664865	23.1954					Riiad1	0.702712	-1.16379	6.57176e-05		GOTERM_BP_DIRECT	GO:0006783~heme biosynthetic process	4	0.455063	0.0280307	ALAD, FXN, UROS, ATPIF1	641	19	18082	5.93875	1	0.840904	38.7837
		AI197445	-0.263047	0.896361	0.0323343		GOTERM_BP_DIRECT	GO:0042632~cholesterol homeostasis	7	0.992908	0.0160972	NPC1, APOB, CAV1, APOA1, ABCA2, LDLRAP1, ABCG1	587	63	18082	3.42268	1	0.686955	25.0353					Rpa3	1.18228	-1.15342	9.54101e-08		GOTERM_BP_DIRECT	GO:1902600~hydrogen ion transmembrane transport	4	0.455063	0.0280307	UQCR10, COX7B, COX8A, ATP6V0B	641	19	18082	5.93875	1	0.840904	38.7837
		AI661453	-0.532742	0.85945	0.0160548		GOTERM_BP_DIRECT	GO:0042127~regulation of cell proliferation	15	2.12766	0.0163505	FA2H, SMAD4, FOXO1, CDK6, MECOM, GLI3, TGFB1, JUP, SPRY2, ATF5, TNFRSF1B, FYN, CHST11, GHRL, NDRG1	587	227	18082	2.03551	1	0.68298	25.3773					Optc	-0.677639	-1.15241	0.027378		GOTERM_BP_DIRECT	GO:0009635~response to herbicide	3	0.341297	0.0303952	ALAD, GSTA4, HTRA2	641	8	18082	10.5784	1	0.855612	41.3041
		Aim2	0.434606	0.605434	0.0122877		GOTERM_BP_DIRECT	GO:0002042~cell migration involved in sprouting angiogenesis	4	0.567376	0.0164082	FGF2, CLEC14A, MMRN2, KDR	587	17	18082	7.24802	1	0.674801	25.455					Hnf1b	-0.608472	-1.14707	0.00532169		GOTERM_BP_DIRECT	GO:0006220~pyrimidine nucleotide metabolic process	3	0.341297	0.0303952	DCTD, NME4, NME3	641	8	18082	10.5784	1	0.855612	41.3041
		Ajuba	0.955274	0.496862	0.0308143		GOTERM_BP_DIRECT	GO:0001934~positive regulation of protein phosphorylation	13	1.84397	0.0169774	WDFY2, WNT1, EIF4G3, ARRB1, RASGRP1, FLT4, HIPK2, TLR3, GPNMB, ENG, FGF2, TGFB1, KDR	587	184	18082	2.17638	1	0.678112	26.2173					Aldh3b2	1.02366	-1.13831	0.00648564		GOTERM_BP_DIRECT	GO:0006163~purine nucleotide metabolic process	3	0.341297	0.0303952	NME4, NME3, GUK1	641	8	18082	10.5784	1	0.855612	41.3041
		Akr1e1	4.10659	0.515877	0.0435488		GOTERM_BP_DIRECT	GO:0018108~peptidyl-tyrosine phosphorylation	7	0.992908	0.0185457	IL12RB1, FLT1, FYN, FLT4, PDGFRB, EPHA1, KDR	587	65	18082	3.31736	1	0.701513	28.2798					Popdc3	-0.807177	-1.13748	0.0108995		GOTERM_BP_DIRECT	GO:0000467~exonucleolytic trimming to generate mature 3'-end of 5.8S rRNA from tricistronic rRNA transcript (SSU-rRNA, 5.8S rRNA, LSU-rRNA)	3	0.341297	0.0303952	EXOSC8, EXOSC9, EXOSC7	641	8	18082	10.5784	1	0.855612	41.3041
		Alas2	0.134469	3.09043	2.54609e-05		GOTERM_BP_DIRECT	GO:0006915~apoptotic process	29	4.11348	0.019582	PACS2, LITAF, S100A8, SCML2, FOXO1, RASSF7, PRUNE2, CSNK2A1, UNC5B, BOK, GSN, SEMA3A, WWOX, AATK, HIP1, CHAC1, VIL1, LGALS7, MUL1, MECOM, AIM2, PRKCB, MFN2, LCN2, TNFSF10, CLIC4, HIPK2, ZFP369, SLC5A11	587	570	18082	1.56723	1	0.712591	29.6126					Atp6v1c2	0.205002	-1.09979	0.0487654		GOTERM_BP_DIRECT	GO:0046826~negative regulation of protein export from nucleus	3	0.341297	0.0303952	HDAC3, TXN1, CDK5	641	8	18082	10.5784	1	0.855612	41.3041
		Alb	2.667	3.43559	0.0223066		GOTERM_BP_DIRECT	GO:0009636~response to toxic substance	8	1.13475	0.0215103	CDKN1A, TLR2, PDGFRB, ASNS, CNP, GJC2, EIF2AK2, MBP	587	86	18082	2.8655	1	0.737916	32.0307					A230051N06Rik	-0.189722	-1.09678	0.00537811		GOTERM_BP_DIRECT	GO:0006364~rRNA processing	10	1.13766	0.0350547	EXOSC8, DDX47, EXOSC9, EXOSC7, EXOSC5, GTF2H5, EXOSC1, POP5, NOP10, NHP2	641	126	18082	2.23881	1	0.88599	45.9872
		Aldh1a1	4.71245	0.729	0.00115044		GOTERM_BP_DIRECT	GO:0030097~hemopoiesis	8	1.13475	0.0215103	PICALM, PDGFRB, HBB-B1, CDK6, HBB-BS, ANGPT2, ADD2, KDR	587	86	18082	2.8655	1	0.737916	32.0307					Myh11	2.42042	-1.08109	0.0114129		GOTERM_BP_DIRECT	GO:0006228~UTP biosynthetic process	3	0.341297	0.0381768	NME4, NME3, NME7	641	9	18082	9.40302	1	0.899842	48.9258
		Aldh4a1	4.81103	0.392745	0.000719466		GOTERM_BP_DIRECT	GO:0006813~potassium ion transport	10	1.41844	0.0224883	HCN2, KCNS2, KCNQ3, SLC12A2, KCNA2, KCNB1, KCNA1, SLC24A5, KCNQ2, KCNK2	587	127	18082	2.42552	1	0.745597	33.2269					Pcbd1	1.47329	-1.07267	0.00178348		GOTERM_BP_DIRECT	GO:0006241~CTP biosynthetic process	3	0.341297	0.0381768	NME4, NME3, NME7	641	9	18082	9.40302	1	0.899842	48.9258
		Alg11	5.46347	0.382891	9.90436e-05		GOTERM_BP_DIRECT	GO:0048709~oligodendrocyte differentiation	5	0.70922	0.0234536	TSPAN2, BOK, MYRF, CNP, GLI3	587	34	18082	4.53001	1	0.752552	34.3881					Gm12216	-0.230171	-1.06287	0.00133		GOTERM_BP_DIRECT	GO:0006289~nucleotide-excision repair	5	0.568828	0.0408075	XPA, CETN2, GTF2H3, GTF2H5, RPA3	641	37	18082	3.81203	1	0.908781	51.2841
		Alkbh2	1.83443	0.584625	0.00342379		GOTERM_BP_DIRECT	GO:0051092~positive regulation of NF-kappaB transcription factor activity	9	1.2766	0.0253731	ICAM1, TIRAP, TLR2, TLR3, TRAF6, EIF2AK2, AIM2, TGFB1, PRKCB	587	109	18082	2.54346	1	0.772239	36.6408					Cfap46	0.677207	-1.01999	0.0182485		GOTERM_BP_DIRECT	GO:0008630~intrinsic apoptotic signaling pathway in response to DNA damage	6	0.682594	0.0416682	XPA, HTRA2, BAX, POLB, CHEK2, BAD	641	54	18082	3.13434	1	0.907447	52.0332
		Alkbh5	6.80641	0.406924	0.00161174		GOTERM_BP_DIRECT	GO:0030301~cholesterol transport	4	0.567376	0.0256076	NPC1, APOB, APOA1, ABCG1	587	20	18082	6.16082	1	0.768121	36.911					Snord104	-0.629171	-1.01864	0.03662		GOTERM_BP_DIRECT	GO:0006974~cellular response to DNA damage stimulus	23	2.61661	0.0439433	MORF4L2, SIRT4, CETN2, GTF2H3, ZSWIM7, BCCIP, POLB, GTF2H5, CHEK2, KIN, UIMC1, RPA3, FANCL, RAD1, DCLRE1C, XPA, NABP1, SWI5, NSMCE1, BAX, MAPK3, UBE2E2, CIB1	641	420	18082	1.54478	1	0.913426	53.9614
		Alyref2	1.81525	0.323097	0.0254113		GOTERM_BP_DIRECT	GO:0010863~positive regulation of phospholipase C activity	3	0.425532	0.0257874	FLT1, PDGFRB, FGF2	587	8	18082	11.5515	1	0.763373	37.1173					1810032O08Rik	0.56036	-1.01163	0.000233207		GOTERM_BP_DIRECT	GO:0021762~substantia nigra development	5	0.568828	0.0443793	RAD1, COX6B1, YWHAE, S100A1, ATP5J	641	38	18082	3.71172	1	0.910025	54.3224
		Amotl1	5.21558	0.499744	0.0167055		GOTERM_BP_DIRECT	GO:0035912~dorsal aorta morphogenesis	3	0.425532	0.0257874	ACVRL1, DLL4, ENG	587	8	18082	11.5515	1	0.763373	37.1173					Krt20	1.0487	-1.00112	0.0444694		GOTERM_BP_DIRECT	GO:0010269~response to selenium ion	3	0.341297	0.0466221	ALAD, RPLP0, GSTT1	641	10	18082	8.46271	1	0.915377	56.138
		Angpt2	0.401894	2.68693	2.30528e-07		GOTERM_BP_DIRECT	GO:0032287~peripheral nervous system myelin maintenance	3	0.425532	0.0257874	FA2H, NDRG1, SH3TC2	587	8	18082	11.5515	1	0.763373	37.1173					Gm3435	-0.770128	-0.988255	0.011145		GOTERM_BP_DIRECT	GO:0006979~response to oxidative stress	10	1.13766	0.0468379	XPA, ALAD, ATOX1, PON2, PRDX5, PRDX2, CYGB, SDHAF3, PRNP, MT3	641	133	18082	2.12098	1	0.911144	56.309
		Ankrd13a	5.38727	0.347733	0.0087943		GOTERM_BP_DIRECT	GO:0090150~establishment of protein localization to membrane	3	0.425532	0.0257874	SYNE3, NPC1, COLQ	587	8	18082	11.5515	1	0.763373	37.1173					Cetn4	1.33865	-0.981294	2.16203e-05		GOTERM_BP_DIRECT	GO:0051260~protein homooligomerization	13	1.47895	0.0479726	CUTA, BID, CHMP2A, ALAD, FLOT1, KCTD4, KCTD6, TOR2A, BAX, ATPIF1, KCTD13, PRNP, KCTD14	641	197	18082	1.86151	1	0.911237	57.1983
		Ankrd44	3.45118	0.307524	0.0253134		GOTERM_BP_DIRECT	GO:0071805~potassium ion transmembrane transport	8	1.13475	0.0268232	HCN2, KCNS2, KCNQ3, KCNA2, KCNB1, KCNA1, KCNQ2, KCNK2	587	90	18082	2.73814	1	0.769924	38.294					Fank1	1.6204	-0.97201	1.15889e-05		GOTERM_BP_DIRECT	GO:0097193~intrinsic apoptotic signaling pathway	4	0.455063	0.0514446	HTRA2, BAX, MLLT11, BAD	641	24	18082	4.70151	1	0.921233	59.8142
		Anln	4.80993	0.656369	0.0285396		GOTERM_BP_DIRECT	GO:0009968~negative regulation of signal transduction	6	0.851064	0.0281119	CAV1, RGS7BP, ARRB1, RGS3, UBASH3B, HHIP	587	53	18082	3.48726	1	0.779119	39.7289					Hdhd3	2.45204	-0.968759	0.000368216		GOTERM_BP_DIRECT	GO:0015992~proton transport	6	0.682594	0.0539212	ATP5E, ATP6V1C2, ATP5J2, ATP6V0B, ATP6V1F, ATP5J	641	58	18082	2.91818	1	0.926203	61.5873
		Anxa4	2.15581	0.45121	0.0109232		GOTERM_BP_DIRECT	GO:0048754~branching morphogenesis of an epithelial tube	5	0.70922	0.0283277	SPRY2, GDF7, CLIC4, GLI3, KDR	587	36	18082	4.27835	1	0.77509	39.9661					Cox6b2	0.769214	-0.962126	0.00443502		GOTERM_BP_DIRECT	GO:0090502~RNA phosphodiester bond hydrolysis, endonucleolytic	3	0.341297	0.0556744	RPP38, RPP30, POP7	641	11	18082	7.69338	1	0.928195	62.7978
		Aox4	0.0565139	0.82216	0.0228217		GOTERM_BP_DIRECT	GO:0030513~positive regulation of BMP signaling pathway	5	0.70922	0.0283277	ACVRL1, VSIR, SMAD4, ENG, KDR	587	36	18082	4.27835	1	0.77509	39.9661					Rrad	0.961531	-0.920742	0.00179476		GOTERM_BP_DIRECT	GO:0006183~GTP biosynthetic process	3	0.341297	0.0556744	NME4, NME3, NME7	641	11	18082	7.69338	1	0.928195	62.7978
		Ap4m1	3.47244	0.302332	0.00100457		GOTERM_BP_DIRECT	GO:0006665~sphingolipid metabolic process	5	0.70922	0.0283277	SERINC5, SGMS2, UGT8A, ST8SIA1, SMPD3	587	36	18082	4.27835	1	0.77509	39.9661					Izumo4	3.58843	-0.902837	0.000116071		GOTERM_BP_DIRECT	GO:0006366~transcription from RNA polymerase II promoter	10	1.13766	0.0567012	POLR2H, SNAPC5, POLR2G, POLR2F, POLR2J, JUN, GTF2A2, POLR2I, GTF2H3, MED21	641	138	18082	2.04413	1	0.927595	63.4899
		Ap5b1	2.40897	0.379453	0.00994406		GOTERM_BP_DIRECT	GO:0043406~positive regulation of MAP kinase activity	6	0.851064	0.0301846	AJUBA, FLT1, RASGRP1, PDGFRB, FGF2, TGFB1	587	54	18082	3.42268	1	0.790026	41.9709					Rps8	2.56217	-0.901813	0.000433529		GOTERM_BP_DIRECT	GO:0007628~adult walking behavior	5	0.568828	0.060354	HTRA2, FXN, UCHL1, PCDH15, TRH	641	42	18082	3.35822	1	0.935457	65.8549
		Apln	4.97943	0.611439	0.00144245		GOTERM_BP_DIRECT	GO:0030512~negative regulation of transforming growth factor beta receptor signaling pathway	6	0.851064	0.0301846	GLG1, WNT1, CAV1, CHST11, CD109, SKIL	587	54	18082	3.42268	1	0.790026	41.9709					Alad	4.63761	-0.901383	1.76004e-05		GOTERM_BP_DIRECT	GO:0001836~release of cytochrome c from mitochondria	4	0.455063	0.062776	BID, JUN, BAX, BAD	641	26	18082	4.33985	1	0.938859	67.3427
		Apoa1	0.730197	2.61333	0.030667		GOTERM_BP_DIRECT	GO:0051561~positive regulation of mitochondrial calcium ion concentration	3	0.425532	0.032453	ATP2A1, TGM2, MCU	587	9	18082	10.268	1	0.807627	44.3344					Epb41l4aos	2.01838	-0.896859	0.000197149		GOTERM_BP_DIRECT	GO:0000387~spliceosomal snRNP assembly	4	0.455063	0.062776	GEMIN2, SNRPD2, LSM4, GEMIN7	641	26	18082	4.33985	1	0.938859	67.3427
		Apob	-0.961436	2.37979	0.0420818		GOTERM_BP_DIRECT	GO:0061045~negative regulation of wound healing	3	0.425532	0.032453	CD109, CASK, FGF2	587	9	18082	10.268	1	0.807627	44.3344					Themis2	0.617224	-0.892405	0.000566318		GOTERM_BP_DIRECT	GO:0006360~transcription from RNA polymerase I promoter	3	0.341297	0.0652805	POLR2H, POLR2F, TAF1A	641	12	18082	7.05226	1	0.942186	68.8167
		Apod	5.61727	0.557474	0.0155259		GOTERM_BP_DIRECT	GO:0022010~central nervous system myelination	3	0.425532	0.032453	PLP1, CNTN2, MYRF	587	9	18082	10.268	1	0.807627	44.3344					Gpr160	-0.61459	-0.884961	0.0141088		GOTERM_BP_DIRECT	GO:0009142~nucleoside triphosphate biosynthetic process	3	0.341297	0.0652805	NME4, NME3, AK1	641	12	18082	7.05226	1	0.942186	68.8167
		Arhgap29	4.22227	0.517417	0.00704827		GOTERM_BP_DIRECT	GO:0060840~artery development	3	0.425532	0.032453	ACVRL1, LUZP1, GLI3	587	9	18082	10.268	1	0.807627	44.3344					Arsj	1.64302	-0.877646	0.0329352		GOTERM_BP_DIRECT	GO:0006123~mitochondrial electron transport, cytochrome c to oxygen	3	0.341297	0.0652805	COX8A, COX4I1, COX6A1	641	12	18082	7.05226	1	0.942186	68.8167
		Arhgap33os	-1.62103	6.01359	7.74547e-12		GOTERM_BP_DIRECT	GO:0033173~calcineurin-NFAT signaling cascade	3	0.425532	0.032453	PPP3CA, RCAN2, NFATC3	587	9	18082	10.268	1	0.807627	44.3344					Tnc	1.85031	-0.871506	0.0103197		GOTERM_BP_DIRECT	GO:0007368~determination of left/right symmetry	7	0.796359	0.0671324	DAND5, NPHP3, CCDC39, DNAIC1, NAT8F5, NME7, DNAH5	641	81	18082	2.43782	1	0.943617	69.8662
		Arhgdib	2.51905	0.462499	0.0430552		GOTERM_BP_DIRECT	GO:0098911~regulation of ventricular cardiac muscle cell action potential	3	0.425532	0.032453	JUP, CAV1, CTNNA3	587	9	18082	10.268	1	0.807627	44.3344					Cpne7	5.21091	-0.867317	0.0121278		GOTERM_BP_DIRECT	GO:0071247~cellular response to chromate	2	0.227531	0.0695378	MT1, BAD	641	2	18082	28.209	1	0.946278	71.1796
		Arhgef10	5.35665	0.426205	0.0101392		GOTERM_BP_DIRECT	GO:0006633~fatty acid biosynthetic process	7	0.992908	0.0327009	ELOVL1, FA2H, ACACA, AGMO, ELOVL7, MECR, FADS6	587	74	18082	2.9139	1	0.804141	44.587					Sbk3	0.356482	-0.867012	0.00255957		GOTERM_BP_DIRECT	GO:1903445~protein transport from ciliary membrane to plasma membrane	2	0.227531	0.0695378	RILPL1, RILPL2	641	2	18082	28.209	1	0.946278	71.1796
		Arhgef19	4.22421	0.44604	0.0243197		GOTERM_BP_DIRECT	GO:0035924~cellular response to vascular endothelial growth factor stimulus	4	0.567376	0.0329879	FLT1, DLL4, FLT4, KDR	587	22	18082	5.60074	1	0.80111	44.8783					Gpr68	4.33325	-0.866315	0.0101986		GOTERM_BP_DIRECT	GO:0006638~neutral lipid metabolic process	2	0.227531	0.0695378	SNCA, ABCA17	641	2	18082	28.209	1	0.946278	71.1796
		Arhgef37	1.06739	0.751685	0.00407937		GOTERM_BP_DIRECT	GO:0030154~cell differentiation	36	5.10638	0.0331015	CPLX2, PARD3, NR6A1, GNA12, FOXO1, SLFN5, SLC7A5, NR2C2, SEMA5B, METRN, RASGRP1, MARF1, ROBO4, PTBP3, SEMA3A, SIK1, FGF2, ANGPT2, HIP1, OBSCN, FLT1, KRTDAP, ZHX3, CDK6, INSC, MECOM, GAS7, FOXN3, KDR, DLL4, NOTCH4, MYRF, PMP22, ALKBH5, UTP14B, DMBT1	587	780	18082	1.42173	1	0.796425	44.9932					Krt77	3.00884	-0.865264	0.0269798		GOTERM_BP_DIRECT	GO:0034553~mitochondrial respiratory chain complex II assembly	2	0.227531	0.0695378	SDHAF3, SDHAF1	641	2	18082	28.209	1	0.946278	71.1796
		Arl5b	3.88376	0.555705	0.0118123		GOTERM_BP_DIRECT	GO:0007179~transforming growth factor beta receptor signaling pathway	7	0.992908	0.0346108	ACVRL1, HIPK2, SMAD4, ITGB5, SKIL, ENG, TGFB1	587	75	18082	2.87505	1	0.805314	46.498					Pcdh8	5.97957	-0.86296	0.00160767		GOTERM_BP_DIRECT	GO:0098792~xenophagy	8	0.910125	0.0729153	FANCL, TMEM39B, ATP1B1, GMIP, IST1, COX8A, MRPS10, LSM4	641	103	18082	2.19099	1	0.950826	72.9331
		Arrb1	8.79446	0.499465	3.79854e-06		GOTERM_BP_DIRECT	GO:0006468~protein phosphorylation	28	3.97163	0.036003	ACVRL1, DSTYK, CASK, TGFB1, CSNK2A1, TTBK1, PIK3CA, SIK1, CDK15, AATK, OBSCN, FLT1, BCR, MAML1, FLT4, CDK6, OXSR1, EPHA1, TBCK, PRKCB, KDR, PDIK1L, MAST2, FYN, HIPK2, PDGFRB, TNNI3K, EIF2AK2	587	576	18082	1.49742	1	0.812513	47.8516					Nop10	4.24192	-0.85681	7.95379e-05		GOTERM_BP_DIRECT	GO:0046889~positive regulation of lipid biosynthetic process	3	0.341297	0.0753898	MLXIPL, SIRT4, DBI	641	13	18082	6.50978	1	0.953107	74.1534
		Arrdc3	5.45157	0.325588	0.0197249		GOTERM_BP_DIRECT	GO:0015671~oxygen transport	3	0.425532	0.0397095	HBB-B1, HBB-BS, MB	587	10	18082	9.24123	1	0.837742	51.2995					Gng13	3.52313	-0.855046	0.00063237		GOTERM_BP_DIRECT	GO:0033197~response to vitamin E	3	0.341297	0.0753898	ALAD, GSTT1, FKBP1B	641	13	18082	6.50978	1	0.953107	74.1534
		Asns	6.76791	0.373154	0.000121614		GOTERM_BP_DIRECT	GO:0042135~neurotransmitter catabolic process	3	0.425532	0.0397095	TOMT, NAALAD2, COLQ	587	10	18082	9.24123	1	0.837742	51.2995					Nbl1	5.64411	-0.854012	2.02242e-05		GOTERM_BP_DIRECT	GO:0006310~DNA recombination	7	0.796359	0.0806512	DCLRE1C, RPAIN, NSMCE1, GM21596, ZSWIM7, KIN, RPA3	641	85	18082	2.3231	1	0.96012	76.5781
		Atf5	4.79364	0.368992	0.0457181		GOTERM_BP_DIRECT	GO:0055091~phospholipid homeostasis	3	0.425532	0.0397095	APOA1, GPAM, ABCG1	587	10	18082	9.24123	1	0.837742	51.2995					AU022754	0.641773	-0.853983	0.0245254		GOTERM_BP_DIRECT	GO:0090200~positive regulation of release of cytochrome c from mitochondria	4	0.455063	0.0885141	BID, BAX, MLLT11, BAD	641	30	18082	3.76121	1	0.96939	79.8055
		Atf7	2.95223	0.430389	0.0031197		GOTERM_BP_DIRECT	GO:0031623~receptor internalization	5	0.70922	0.0397576	CAV1, PICALM, ADM, CNTN2, LDLRAP1	587	40	18082	3.85051	1	0.833118	51.3428					Pomc	0.609293	-0.841315	0.0126225		GOTERM_BP_DIRECT	GO:0030317~sperm motility	6	0.682594	0.0926997	CELF3, CCDC39, SLIRP, DNAIC1, DDX4, DNAH5	641	68	18082	2.48903	1	0.972518	81.3479
		Atl3	5.41113	0.35805	0.000248774		GOTERM_BP_DIRECT	GO:0007160~cell-matrix adhesion	7	0.992908	0.0407663	ITGA6, STRC, CNTN2, ITGB5, NID1, NID2, FN1	587	78	18082	2.76447	1	0.835812	52.2424					Hopx	5.13441	-0.834224	5.95e-05		GOTERM_BP_DIRECT	GO:0006749~glutathione metabolic process	5	0.568828	0.0945843	GSR, GSTA4, ETHE1, GSTT1, GSTT2	641	49	18082	2.87847	1	0.972857	82.0055
		Atmin	6.9517	0.308836	0.00199678		GOTERM_BP_DIRECT	GO:0071260~cellular response to mechanical stimulus	7	0.992908	0.0407663	MAG, CAV1, SLC38A2, TLR3, GGT1, ENG, TGFB1	587	78	18082	2.76447	1	0.835812	52.2424					Ngb	2.69771	-0.830992	0.0461472		GOTERM_BP_DIRECT	GO:0098779~mitophagy in response to mitochondrial depolarization	9	1.02389	0.0968631	TMEM39B, ATP1B1, GMIP, IST1, COX8A, MRPS10, MYH11, LSM4, ATPIF1	641	132	18082	1.92334	1	0.973599	82.7714
		Atp10a	3.64169	0.357145	0.0249857		GOTERM_BP_DIRECT	GO:0001894~tissue homeostasis	4	0.567376	0.0413514	TRP53INP2, ACACA, PDGFRB, COL2A1	587	24	18082	5.13401	1	0.835305	52.757					Chek2	-0.784121	-0.824927	0.0346487
		Atp11a	5.71228	0.334016	0.00409641		GOTERM_BP_DIRECT	GO:0030041~actin filament polymerization	4	0.567376	0.0413514	GSN, VIL1, GAS7, WAS	587	24	18082	5.13401	1	0.835305	52.757					Kif24	-0.0124263	-0.824424	0.0043384
		Atp2a1	0.55895	2.24313	0.00258764		GOTERM_BP_DIRECT	GO:0007169~transmembrane receptor protein tyrosine kinase signaling pathway	8	1.13475	0.0438279	FLT1, FYN, FLT4, PDGFRB, PTPRT, ANGPT2, EPHA1, KDR	587	100	18082	2.46433	1	0.847981	54.8778					Slc44a5	2.58843	-0.821797	0.00176693
		Atp7b	0.979993	0.377315	0.0492623		GOTERM_BP_DIRECT	GO:0000132~establishment of mitotic spindle orientation	4	0.567376	0.0458944	SPRY2, SPRY1, CDK5RAP2, INSC	587	25	18082	4.92865	1	0.856846	56.5784					Col6a1	4.94285	-0.801233	0.0474902
		ATP8	2.29452	0.714459	0.0355234		GOTERM_BP_DIRECT	GO:0002009~morphogenesis of an epithelium	4	0.567376	0.0458944	KRT6A, KRT6B, KRT17, KRT16	587	25	18082	4.92865	1	0.856846	56.5784					Smco4	0.555388	-0.798197	0.0050258
		AW011738	2.22172	0.535456	0.00228147		GOTERM_BP_DIRECT	GO:0008154~actin polymerization or depolymerization	3	0.425532	0.0475118	GSN, GHRL, WAS	587	11	18082	8.40112	1	0.862351	57.867					Tac2	2.37871	-0.793025	0.00108354
		B230369F24Rik	0.0570645	0.680246	0.00399884		GOTERM_BP_DIRECT	GO:2000637~positive regulation of gene silencing by miRNA	3	0.425532	0.0475118	AJUBA, LIMD1, TRIM71	587	11	18082	8.40112	1	0.862351	57.867					Tdp1	3.28863	-0.792918	1.66512e-08
		B3galt5	5.29771	0.398439	0.0427804		GOTERM_BP_DIRECT	GO:0001763~morphogenesis of a branching structure	3	0.425532	0.0475118	ERMN, NOTCH4, TGFB1	587	11	18082	8.40112	1	0.862351	57.867					Ttll8	-0.624426	-0.786974	0.0313099
		B3gnt9	1.80748	0.448033	0.0214635		GOTERM_BP_DIRECT	GO:0007420~brain development	13	1.84397	0.049349	NES, BCR, TSPAN2, KCNA1, CXCL12, GLI3, PTPN11, APOD, BOK, SNPH, CDK5RAP2, EXT1, AATK	587	216	18082	1.85395	1	0.868726	59.287					Pon2	5.33399	-0.780649	4.5103e-09
		Bard1	-0.550347	0.728901	0.0349249		GOTERM_BP_DIRECT	GO:0001974~blood vessel remodeling	5	0.70922	0.0498166	ACVRL1, DLL4, TGM2, ANGPT2, NFATC3	587	43	18082	3.58187	1	0.867292	59.6411					Slc25a21	-0.825796	-0.779886	0.0455362
		BC034090	3.08518	0.548132	0.00264919		GOTERM_BP_DIRECT	GO:0007219~Notch signaling pathway	9	1.2766	0.0506195	KAT2B, CHAC1, DLL4, MAML1, NOTCH4, CDK6, RCAN2, ANXA4, TGFB1	587	125	18082	2.21789	1	0.867719	60.2424					4933424G06Rik	-0.637458	-0.77867	0.0168273
		BC037032	-0.296945	0.622799	0.0386672		GOTERM_BP_DIRECT	GO:0030308~negative regulation of cell growth	9	1.2766	0.0506195	CDKN1A, ACVRL1, ENPP1, MYL2, D7ERTD443E, SMAD4, ADIPOR2, MUL1, TGFB1	587	125	18082	2.21789	1	0.867719	60.2424					Lpar2	-0.0559316	-0.772016	0.0471607
		Bcas1	6.05484	0.724592	0.011231		GOTERM_BP_DIRECT	GO:0032735~positive regulation of interleukin-12 production	4	0.567376	0.0506729	IRF8, TIRAP, TLR2, TLR3	587	26	18082	4.73909	1	0.864077	60.2821					Atox1	4.03637	-0.771853	0.000236519
		Bcat1	6.6906	0.348992	0.00407013		GOTERM_BP_DIRECT	GO:0003009~skeletal muscle contraction	4	0.567376	0.0506729	TNNT3, TNNT1, TNNI3, TNNI2	587	26	18082	4.73909	1	0.864077	60.2821					Nedd8	4.90138	-0.771149	4.60013e-05
		Bcr	7.74154	0.39576	0.0349951		GOTERM_BP_DIRECT	GO:0055114~oxidation-reduction process	31	4.39716	0.0516738	TYRP1, CYP2S1, ALDH1A1, MTHFD2, CYP39A1, PLOD1, FMO2, ALDH4A1, WWOX, CHDH, ND1, GDI2, ND5, FA2H, ND2, AKR1E1, F8, TET1, FADS6, ADO, ND4L, NNT, H6PD, AOX4, AGMO, CP, ALKBH2, STEAP1, ACAD10, MECR, ALKBH5	587	676	18082	1.41261	1	0.865617	61.0191					Ighm	4.36039	-0.752518	0.0161174
		Bdkrb2	-0.545111	1.05012	0.00224778		GOTERM_BP_DIRECT	GO:0048821~erythrocyte development	4	0.567376	0.0556826	HBA-A1, HBA-A2, HBB-B1, HBB-BS	587	27	18082	4.56357	1	0.881966	63.8436					Sst	7.13702	-0.751515	6.92117e-05
		Bean1	4.28829	0.343353	0.0182705		GOTERM_BP_DIRECT	GO:0019915~lipid storage	4	0.567376	0.0556826	CAV1, APOA1, FITM2, CRY1	587	27	18082	4.56357	1	0.881966	63.8436					Kctd4	4.59326	-0.751488	0.00356402
		Bicc1	1.77338	0.478336	0.020885		GOTERM_BP_DIRECT	GO:0031669~cellular response to nutrient levels	3	0.425532	0.0558169	LCN2, ICAM1, KCNB1	587	12	18082	7.70102	1	0.879045	63.9348					BC051226	1.5303	-0.750901	0.000774398
		Bok	5.25011	0.445502	0.0424399		GOTERM_BP_DIRECT	GO:0045893~positive regulation of transcription, DNA-templated	27	3.82979	0.0566504	ACVRL1, GDF7, FOXO1, GLI3, TRF, TGFB1, WNT1, PICALM, ZKSCAN17, POU2F2, TRP53INP2, CREB3L2, CDK5RAP2, NFATC3, FGF2, CCNA2, KAT2B, SMAD4, MECOM, ATMIN, FOXN3, TNNI2, ATF5, EBF3, IRF8, HIPK2, MYRF	587	576	18082	1.44394	1	0.879419	64.496					Mfap4	0.622136	-0.747573	0.0109168
		Bpifa2	-2.01629	7.78968	0.000743113		GOTERM_BP_DIRECT	GO:0086091~regulation of heart rate by cardiac conduction	4	0.567376	0.0609183	JUP, CAV1, SCN2B, CTNNA3	587	28	18082	4.40058	1	0.894507	67.2426					Ybx2	1.29008	-0.744282	0.0241635
		Bpifb1	0.95186	4.65371	0.000114467		GOTERM_BP_DIRECT	GO:0055074~calcium ion homeostasis	4	0.567376	0.0609183	CAV1, STC2, ADM, KDR	587	28	18082	4.40058	1	0.894507	67.2426					Ddx4	0.983109	-0.743853	0.00450757
		Btbd17	4.79909	0.456765	0.0189578		GOTERM_BP_DIRECT	GO:0055010~ventricular cardiac muscle tissue morphogenesis	4	0.567376	0.0609183	MYL2, MYL3, TNNI3, TGFB1	587	28	18082	4.40058	1	0.894507	67.2426					Ahnak2	0.249813	-0.743307	0.0158142
		C030029H02Rik	1.53478	0.595221	0.0390654		GOTERM_BP_DIRECT	GO:0001822~kidney development	9	1.2766	0.060986	ODC1, FBN1, SMAD4, PDGFRB, STRA6, ADAMTS1, CUX1, GLI3, ANXA4	587	130	18082	2.13259	1	0.891572	67.2845					Tmem35b	0.704476	-0.738866	0.000859401
		C130083M11Rik	1.88928	0.425993	0.00725092		GOTERM_BP_DIRECT	GO:0016337~single organismal cell-cell adhesion	8	1.13475	0.0615507	JUP, ICAM1, PARD3, PKP1, ITGA6, CD93, KIRREL2, CTNNA3	587	108	18082	2.28178	1	0.890671	67.6321					Bhlhe22	6.0846	-0.73818	0.00744311
		C330021F23Rik	-0.356339	0.955233	0.00902277		GOTERM_BP_DIRECT	GO:0010628~positive regulation of gene expression	20	2.83688	0.0622269	ACTC1, CAV1, PLP1, GDF7, TLR2, TLR3, CDK6, ATMIN, TGFB1, LCN2, SPRY2, APOB, WNT3, NCOA3, GSN, DLL4, PPP3CA, ENG, FGF2, FN1	587	399	18082	1.54406	1	0.890238	68.0437					Mt3	7.97817	-0.737664	0.000956017
		Cacna1i	7.30639	0.336432	0.0355063		GOTERM_BP_DIRECT	GO:0070373~negative regulation of ERK1 and ERK2 cascade	6	0.851064	0.0625527	SPRY2, SPRY1, DUSP3, CAV1, ARRB1, SMAD4	587	66	18082	2.80037	1	0.888408	68.2402					Higd2a	5.34925	-0.734365	2.7083e-05
		Calm4	-1.14193	7.48575	0.00234292		GOTERM_BP_DIRECT	GO:0031444~slow-twitch skeletal muscle fiber contraction	2	0.283688	0.0637673	TNNT1, MB	587	2	18082	30.8041	1	0.890146	68.9631					Aloxe3	2.34261	-0.732509	0.0125636
		Car14	2.37268	0.712893	0.00531226		GOTERM_BP_DIRECT	GO:1903010~regulation of bone development	2	0.283688	0.0637673	GLI3, KDR	587	2	18082	30.8041	1	0.890146	68.9631					1700040D17Rik	0.0309346	-0.7323	0.00578827
		Carhsp1	5.19426	0.548899	0.0231053		GOTERM_BP_DIRECT	GO:0051208~sequestering of calcium ion	2	0.283688	0.0637673	CASQ2, ATP7B	587	2	18082	30.8041	1	0.890146	68.9631					Rpl28	2.59971	-0.729901	1.60935e-05
		Carns1	2.49345	0.443666	0.00647133		GOTERM_BP_DIRECT	GO:0051659~maintenance of mitochondrion location	2	0.283688	0.0637673	ALB, ATP2A1	587	2	18082	30.8041	1	0.890146	68.9631					Sh2d7	1.09403	-0.729459	0.00541333
		Cask	6.64534	0.32725	0.00559425		GOTERM_BP_DIRECT	GO:0006583~melanin biosynthetic process from tyrosine	2	0.283688	0.0637673	DCT, TYRP1	587	2	18082	30.8041	1	0.890146	68.9631					Polr2j	3.99715	-0.728407	3.50659e-05
		Casq2	0.797746	0.685146	0.0127319		GOTERM_BP_DIRECT	GO:0048520~positive regulation of behavior	2	0.283688	0.0637673	STRA6, NR2C2	587	2	18082	30.8041	1	0.890146	68.9631					Olfr287	1.58393	-0.727595	0.0409759
		Cav1	3.74735	0.47588	0.000389875		GOTERM_BP_DIRECT	GO:0042438~melanin biosynthetic process	3	0.425532	0.0645842	DCT, TYRP1, PMEL	587	13	18082	7.10864	1	0.890287	69.4404					Tma7-ps	5.25723	-0.723022	2.39129e-05
		Cbfa2t2	6.10332	0.321359	0.00210439		GOTERM_BP_DIRECT	GO:0007265~Ras protein signal transduction	5	0.70922	0.0651949	NRAS, CDKN1A, RASGRP3, RASGRP1, CCNA2	587	47	18082	3.27703	1	0.889635	69.7928					Lsm7	0.0458195	-0.720969	0.0206659
		Cbx3	3.81391	0.338698	0.00321443		GOTERM_BP_DIRECT	GO:0016310~phosphorylation	28	3.97163	0.0656158	ACVRL1, SGMS2, DSTYK, CASK, TTBK1, PIK3CA, LIMD1, SIK1, CDK15, AATK, OBSCN, FLT1, BCR, FLT4, PDK3, CDK6, OXSR1, EPHA1, PRKCB, KDR, PDIK1L, CKM, MAST2, FYN, HIPK2, PDGFRB, TNNI3K, EIF2AK2	587	612	18082	1.40934	1	0.888265	70.0333					Abca17	-0.425845	-0.720237	0.0160677
		Cbx5	8.04696	0.309546	0.000794767		GOTERM_BP_DIRECT	GO:0030855~epithelial cell differentiation	6	0.851064	0.0658845	GDF7, KRT14, VIL1, KRT4, CBFA2T2, ANXA4	587	67	18082	2.75858	1	0.886323	70.186					Srp14	5.63966	-0.720193	3.89471e-07
		Ccdc14	1.38771	0.437858	0.0224523		GOTERM_BP_DIRECT	GO:0051259~protein oligomerization	6	0.851064	0.0658845	CAV1, BOK, KCNA2, KCNB1, RASGRP1, GJB1	587	67	18082	2.75858	1	0.886323	70.186					Ulk4	1.76362	-0.718786	0.00141542
		Ccdc177	4.86471	0.324624	0.0443358		GOTERM_BP_DIRECT	GO:0006919~activation of cysteine-type endopeptidase activity involved in apoptotic process	6	0.851064	0.0658845	COL4A3, S100A8, BOK, ACER2, MUL1, HIP1	587	67	18082	2.75858	1	0.886323	70.186					Plvap	2.76363	-0.715367	0.000210126
		Ccdc85c	5.69974	0.556144	0.0137959		GOTERM_BP_DIRECT	GO:0001570~vasculogenesis	6	0.851064	0.0693137	CAV1, ADM, TNNI3, ENG, TGFB1, KDR	587	68	18082	2.71801	1	0.896113	72.0708					Fam228a	-0.325428	-0.713854	0.0353947
		Ccna2	-0.234889	0.69016	0.0311874		GOTERM_BP_DIRECT	GO:0010862~positive regulation of pathway-restricted SMAD protein phosphorylation	5	0.70922	0.0693842	ACVRL1, GDF7, SMAD4, ENG, TGFB1	587	48	18082	3.20876	1	0.89356	72.1083					Gm2694	0.632935	-0.712845	0.0261138
		Ccni	8.32297	0.535136	0.000164625		GOTERM_BP_DIRECT	GO:0051726~regulation of cell cycle	8	1.13475	0.071842	ATF5, NRAS, CDKN1A, BCR, CCNI, ZFP369, MECOM, FGF2	587	112	18082	2.20029	1	0.899294	73.3878					Pyroxd2	-0.0917442	-0.712128	0.0310022
		Cd109	0.00776993	1.08814	0.00416408		GOTERM_BP_DIRECT	GO:0032570~response to progesterone	4	0.567376	0.0720459	CAV1, TLR2, ABHD2, TGFB1	587	30	18082	4.10721	1	0.897291	73.4914					Snhg15	-0.195506	-0.711284	0.011095
		Cd82	4.34206	0.415323	0.0147504		GOTERM_BP_DIRECT	GO:0034765~regulation of ion transmembrane transport	9	1.2766	0.0725936	HCN2, KCNS2, KCNQ3, SCN2B, CLIC4, KCNA2, KCNB1, KCNA1, KCNQ2	587	135	18082	2.05361	1	0.896455	73.7678					Gadd45g	3.68391	-0.709794	0.00432302
		Cd93	3.03566	0.509754	0.0162745		GOTERM_BP_DIRECT	GO:0051895~negative regulation of focal adhesion assembly	3	0.425532	0.0737751	ACVRL1, APOD, CLASP2	587	14	18082	6.60088	1	0.897736	74.3549					Pip5kl1	1.71403	-0.706378	0.0212539
		Cdc42ep1	4.25883	0.369465	0.023697		GOTERM_BP_DIRECT	GO:0030949~positive regulation of vascular endothelial growth factor receptor signaling pathway	3	0.425532	0.0737751	FLT1, PRKCB, KDR	587	14	18082	6.60088	1	0.897736	74.3549					Rnaseh2c	3.7065	-0.705124	0.00034008
		Cdc42ep2	2.96421	0.341576	0.0473086		GOTERM_BP_DIRECT	GO:0090141~positive regulation of mitochondrial fission	3	0.425532	0.0737751	MIEF1, MUL1, KDR	587	14	18082	6.60088	1	0.897736	74.3549					Ldhd	3.4266	-0.703301	0.000125847
		Cdk15	-0.808525	1.34893	0.00996167		GOTERM_BP_DIRECT	GO:0072583~clathrin-mediated endocytosis	3	0.425532	0.0737751	PICALM, INPP5F, HIP1	587	14	18082	6.60088	1	0.897736	74.3549					Acyp1	3.2692	-0.702619	0.000728719
		Cdk5rap2	3.37948	0.478624	0.00249816		GOTERM_BP_DIRECT	GO:0002376~immune system process	19	2.69504	0.0745876	BPIFB1, S100A8, ZC3HAV1, TLR13, TLR2, TIRAP, TLR3, RSAD2, H2-Q7, AIM2, PRKCB, LCN2, SERINC5, FYN, KRT16, OTUD7B, TRAF6, EIF2AK2, DHX58	587	383	18082	1.52814	1	0.897786	74.7515					Gm10175	1.00849	-0.694709	0.000623098
		Cdk6	-0.885896	0.915625	0.0161194		GOTERM_BP_DIRECT	GO:0046777~protein autophosphorylation	11	1.56028	0.0748481	BCR, CSNK2A1, FLT1, FYN, FLT4, PDGFRB, EIF2AK2, SIK1, EPHA1, AATK, KDR	587	183	18082	1.85161	1	0.896047	74.8774					D630023F18Rik	1.68289	-0.692598	0.0316087
		Cdkn1a	4.83294	0.545392	0.036382		GOTERM_BP_DIRECT	GO:0045746~negative regulation of Notch signaling pathway	4	0.567376	0.0779261	CHAC1, DLL4, NOTCH4, CBFA2T2	587	31	18082	3.97472	1	0.903202	76.3209					D330023K18Rik	0.882717	-0.689373	0.00132029
		Cep135	2.89789	0.312199	0.0248952		GOTERM_BP_DIRECT	GO:0043552~positive regulation of phosphatidylinositol 3-kinase activity	4	0.567376	0.0779261	FLT1, PDGFRB, FGF2, TGFB1	587	31	18082	3.97472	1	0.903202	76.3209					2610035F20Rik	0.866291	-0.687874	0.0451438
		Cep152	1.6433	0.364917	0.0237637		GOTERM_BP_DIRECT	GO:0034260~negative regulation of GTPase activity	4	0.567376	0.0779261	SPRY2, SPRY1, ARRB1, PLXNB3	587	31	18082	3.97472	1	0.903202	76.3209					Alkbh6	4.67877	-0.68564	4.2572e-09
		Cgnl1	4.11103	0.502481	0.0151012		GOTERM_BP_DIRECT	GO:0007229~integrin-mediated signaling pathway	7	0.992908	0.0814674	ITGA9, PLP1, APOA1, ITGA6, PRAM1, ITGB5, PTPN11	587	93	18082	2.31859	1	0.911042	77.8848					Csl	0.658945	-0.6856	0.000202773
		Chac1	3.08702	0.521347	0.0019618		GOTERM_BP_DIRECT	GO:0006486~protein glycosylation	8	1.13475	0.0830937	B3GNT9, NPC1, GALNT6, B3GALT5, GALNT4, GALNT15, ST8SIA1, EXT1	587	116	18082	2.12442	1	0.913167	78.5698					Zfp335os	0.665403	-0.6813	0.000184023
		Chdh	2.34502	0.666547	0.00377738		GOTERM_BP_DIRECT	GO:0032481~positive regulation of type I interferon production	3	0.425532	0.0833531	ZC3HAV1, TLR3, DHX58	587	15	18082	6.16082	1	0.911604	78.6772					Cpne6	7.26814	-0.679595	0.00446478
		Chst11	6.11163	0.304697	0.0291112		GOTERM_BP_DIRECT	GO:0033627~cell adhesion mediated by integrin	3	0.425532	0.0833531	ICAM1, ITGA6, FBN1	587	15	18082	6.16082	1	0.911604	78.6772					Mir568	-0.307623	-0.67582	0.0366634
		Chst3	1.73382	0.486377	0.0148665		GOTERM_BP_DIRECT	GO:0050921~positive regulation of chemotaxis	3	0.425532	0.0833531	PDGFRB, TGFB1, FN1	587	15	18082	6.16082	1	0.911604	78.6772					Rps4l	3.4882	-0.675818	0.0245489
		Ckm	-1.28603	2.6883	0.00299697		GOTERM_BP_DIRECT	GO:0043149~stress fiber assembly	3	0.425532	0.0833531	PHACTR1, ARRB1, ITGB5	587	15	18082	6.16082	1	0.911604	78.6772					Gm8069	1.49677	-0.674977	0.00202501
		Clasp2	8.23799	0.301277	7.77035e-05		GOTERM_BP_DIRECT	GO:0043434~response to peptide hormone	6	0.851064	0.0878991	SERPINA3N, SERPINA3M, STC2, SERPINA1B, ATP2A1, CXCL12	587	73	18082	2.53184	1	0.92096	80.4789					BC065397	0.331433	-0.673084	0.0230856
		Clcn5	2.69665	0.368363	0.0334402		GOTERM_BP_DIRECT	GO:0033138~positive regulation of peptidyl-serine phosphorylation	6	0.851064	0.091899	SPRY2, CAV1, ARRB1, PIK3CA, TGFB1, OPRD1	587	74	18082	2.49763	1	0.928038	81.9444					Cmbl	2.44982	-0.672667	0.032136
		Clec14a	1.98182	0.706469	0.00160858		GOTERM_BP_DIRECT	GO:0051016~barbed-end actin filament capping	3	0.425532	0.0932835	GSN, VIL1, ADD2	587	16	18082	5.77577	1	0.929065	82.427					Tyrobp	2.90821	-0.671572	0.0130263
		Clic4	6.36928	0.400222	0.0290682		GOTERM_BP_DIRECT	GO:0022011~myelination in peripheral nervous system	3	0.425532	0.0932835	PARD3, SH3TC2, ARHGEF10	587	16	18082	5.77577	1	0.929065	82.427					E030013I19Rik	0.515891	-0.66967	0.0374567
		Cmtm7	0.826484	0.470855	0.0118383		GOTERM_BP_DIRECT	GO:0007099~centriole replication	3	0.425532	0.0932835	CEP135, CDK5RAP2, CEP152	587	16	18082	5.77577	1	0.929065	82.427					Zfp57	2.15196	-0.668856	0.0243862
		Cnp	8.0135	0.491886	0.0235861		GOTERM_BP_DIRECT	GO:0006751~glutathione catabolic process	2	0.283688	0.094112	CHAC1, GGT1	587	3	18082	20.5361	1	0.928903	82.7099					Haus5	1.41211	-0.66635	0.00103388
		Cnst	5.95964	0.339613	0.000341078		GOTERM_BP_DIRECT	GO:1990168~protein K33-linked deubiquitination	2	0.283688	0.094112	ZRANB1, YOD1	587	3	18082	20.5361	1	0.928903	82.7099					Ccdc74a	3.86159	-0.664855	5.22225e-05
		Cntn2	7.32431	0.555272	0.00311224		GOTERM_BP_DIRECT	GO:0002337~B-1a B cell differentiation	2	0.283688	0.094112	PLCL2, CMTM7	587	3	18082	20.5361	1	0.928903	82.7099					Dglucy	2.92539	-0.659383	3.33057e-07
		Col2a1	0.642688	0.682035	0.0496617		GOTERM_BP_DIRECT	GO:0071221~cellular response to bacterial lipopeptide	2	0.283688	0.094112	TIRAP, TLR2	587	3	18082	20.5361	1	0.928903	82.7099					Atpif1	6.7362	-0.658726	2.60852e-05
		Col4a3	-0.914111	1.0777	0.0201474		GOTERM_BP_DIRECT	GO:0090500~endocardial cushion to mesenchymal transition	2	0.283688	0.094112	ACVRL1, ENG	587	3	18082	20.5361	1	0.928903	82.7099					Serf1	2.32482	-0.658051	0.00076302
		Colq	-0.0986057	0.754394	0.036287		GOTERM_BP_DIRECT	GO:0035523~protein K29-linked deubiquitination	2	0.283688	0.094112	ZRANB1, YOD1	587	3	18082	20.5361	1	0.928903	82.7099					Ctxn1	8.82065	-0.65762	4.77762e-05
		Cox8b	-1.15954	1.81979	0.0131792		GOTERM_BP_DIRECT	GO:1902036~regulation of hematopoietic stem cell differentiation	2	0.283688	0.094112	CDK6, EIF2AK2	587	3	18082	20.5361	1	0.928903	82.7099					Gm6988	3.84294	-0.654395	0.00432665
		Cp	3.37633	0.637493	0.017545		GOTERM_BP_DIRECT	GO:0007257~activation of JUN kinase activity	4	0.567376	0.0967551	GAB1, TIRAP, MUL1, TRF	587	34	18082	3.62401	1	0.932434	83.5841					1700007K13Rik	0.867639	-0.653039	0.0211495
		Cplx2	10.994	0.386263	0.0105728		GOTERM_BP_DIRECT	GO:0006810~transport	70	9.92908	0.0987347	SLC16A14, SLC44A1, ATP10A, SLC26A2, SLC7A5, SLC1A5, APOB, KCNQ3, APOA1, APOD, DYNLL2, STRA6, SLC4A2, LRRC55, KCNQ2, ATP8, NIPAL4, MB, ND1, SCN2B, ALYREF2, ND5, FA2H, ND2, SLC24A5, MCU, AP4M1, TTPAL, ARRB1, CLIC4, SLC35E1, SLC37A2, CUX1, STEAP1, RAB11FIP1, ABCA7, CPLX2, RAB3C, SLC38A2, KCNA2, SNX8, KCNA1, TMEM63A, ABCA2, RIMS4, TRF, SLC29A3, KCNS2, ALB, TTYH2, TBC1D5, HCN2, SLC12A2, KCNB1, TMC4, A…	587	1822	18082	1.18347	1	0.934486	84.2114					1700029J07Rik	0.892316	-0.65186	0.0262927
		Cpm	3.27245	0.764766	0.00380953																			2810049E08Rik	0.632433	-0.65075	0.00524251
		Creb3l2	2.85711	0.331358	0.0474721																			Dctd	2.18551	-0.650322	0.00115576
		Cry1	4.37151	0.318734	0.0314253																			Gm2573	3.44009	-0.649531	6.01798e-05
		Csnk2a1	6.38723	0.3251	0.00032018																			AI413582	4.79082	-0.649056	0.000496959
		Csrp1	7.84916	0.347331	0.0187872																			Bid	2.67848	-0.648159	0.00114622
		Ctnna3	0.297723	0.732382	0.0225113																			Tcte2	0.866609	-0.647416	0.00225138
		Ctsc	2.38265	0.37798	0.0299971																			Slc16a11	3.56134	-0.643133	0.00329207
		Cux1	6.17896	0.357024	0.00347358																			Snhg7	0.567722	-0.642003	0.0205961
		Cxcl12	6.33672	0.630189	0.000188489																			Lin7b	5.37558	-0.641371	1.42141e-05
		Cyp2s1	1.86267	0.677037	0.0380995																			Ndufb4c	2.99662	-0.641083	0.000329369
		Cyp39a1	0.821453	0.789535	0.0113713																			Exosc9	4.38555	-0.638494	1.26977e-07
		D130040H23Rik	1.34979	0.722486	0.00388212																			H2afj	5.79424	-0.638241	0.00253361
		D16Ertd472e	3.46216	0.317902	0.0455097																			Wdr83os	4.03695	-0.637207	0.000821054
		D17H6S53E	4.27215	0.440178	3.87833e-06																			Gm4988	1.87724	-0.637075	0.000733153
		D430020J02Rik	2.20357	1.46394	5.39973e-08																			Ypel1	5.03153	-0.635565	0.00182862
		D630041G03Rik	1.15035	1.87988	4.78192e-09																			D130020L05Rik	0.852857	-0.631234	0.00268594
		D7Ertd443e	1.41345	0.720076	0.0222543																			1190007I07Rik	1.73985	-0.631181	8.77696e-05
		Dcbld1	3.43947	0.315918	0.0264989																			Snrpd2	4.467	-0.630907	0.00568153
		Dct	0.413869	1.92988	0.0149954																			Pnck	5.92234	-0.630637	0.000779815
		Dennd2c	-0.571563	0.78424	0.040236																			Rxfp3	1.91097	-0.629143	0.0413142
		Dhx58	0.27889	0.554057	0.0217678																			Cbr1	5.44482	-0.627953	2.12692e-07
		Dll4	1.2958	0.590006	0.0131467																			Tmem258	3.74058	-0.627396	0.00132159
		Dmbt1	-1.67906	6.01696	0.000138744																			Plpp5	3.64997	-0.622037	1.01038e-05
		Dnajb14	4.72334	0.505088	0.0078032																			Phpt1	4.96479	-0.619727	8.88506e-06
		Dock5	3.35234	0.742453	0.00273532																			Wdr66	2.81136	-0.619177	0.0383907
		Dstyk	6.3739	0.302731	0.000743659																			Gm19531	1.52504	-0.616951	0.00350824
		Dtx3l	2.85944	0.30954	0.0416719																			2900041M22Rik	-0.14323	-0.616002	0.0288244
		Dusp3	8.14656	0.391918	0.00666811																			A330076H08Rik	0.512925	-0.613903	0.0218042
		Dynll2	10.7309	0.338607	0.0034308																			Clec2d	1.20526	-0.61309	0.0366565
		E030003E18Rik	2.20826	0.886431	0.00248812																			Gm10080	5.4986	-0.612466	0.0270346
		E130317F20Rik	2.15658	0.350083	0.0146215																			Htr3a	3.01048	-0.611646	0.00995574
		Ebf3	-0.238511	0.82397	0.0497837																			Btf3l4	4.44029	-0.610901	0.000429257
		Efcab14	5.67853	0.374207	0.00196123																			Sap30	2.50883	-0.609488	0.00359115
		Efhd1	4.44641	0.365141	0.0370833																			Gsta4	5.0196	-0.60771	9.78041e-05
		Eif2ak2	2.59398	0.472366	0.00822354																			Cenps	1.56231	-0.607668	0.00178568
		Eif2s3x	4.48554	0.381759	0.0361743																			Rdh13	4.66789	-0.607513	1.85971e-08
		Eif4ebp2	4.66405	0.361681	0.0159429																			Gstt2	0.746939	-0.60437	0.0131284
		Eif4g2	9.32021	0.346286	1.90045e-07																			Itga8	2.44904	-0.603396	0.0121287
		Eif4g3	8.21742	0.332423	0.000154432																			Gm15706	1.87851	-0.602378	0.00105388
		Eif5b	6.77932	0.546732	7.41238e-06																			Grhl1	3.68135	-0.601677	0.0230987
		Elovl1	3.25968	0.488921	0.00204698																			Bloc1s2-ps	3.46803	-0.60096	7.49e-07
		Elovl7	3.91183	0.604529	0.00409126																			Cklf	-0.0190607	-0.600508	0.0189309
		Emilin2	1.97116	0.741168	0.00137866																			Gstt1	2.96459	-0.600493	0.00540809
		En2	0.14947	1.18649	0.0189067																			Cox8a	7.81974	-0.598592	0.000176253
		Endod1	6.98384	0.301635	0.0010843																			Bbs12	1.15215	-0.597649	0.00387573
		Eng	4.82733	0.486468	7.74346e-05																			Trappc1	3.94223	-0.596588	0.00245161
		Enpp1	1.36497	0.599965	0.0277828																			Dnah5	2.75614	-0.595491	0.0285645
		Enpp4	5.04014	0.365397	0.00326517																			Fkbp1b	4.22719	-0.593632	0.00707827
		Epb41	4.70734	0.558607	0.000652755																			Hes5	4.05318	-0.592775	0.0296574
		Epha1	-0.494217	0.584936	0.0461693																			0610009L18Rik	1.00099	-0.591155	0.00466577
		Eps8l1	2.041	3.21724	1.81655e-12																			Gm7061	-0.0791619	-0.589829	0.0342277
		Erbin	6.32989	0.381019	0.0324043																			Tcea2	4.17981	-0.588418	0.000873306
		Ermn	5.51345	0.837748	0.00265823																			Cnga4	0.590028	-0.588381	0.0037093
		Exoc3l4	0.72358	1.00242	0.0014666																			Csf2ra	4.30268	-0.588036	0.0104232
		Exoc6b	6.69148	0.32217	2.69467e-05																			Banf1	5.067	-0.587478	1.55641e-05
		Ext1	5.66625	0.387859	0.00298255																			Hebp1	4.53347	-0.587188	0.000128187
		F630040K05Rik	-0.291459	0.644494	0.0266778																			C1ql3	6.95692	-0.584684	0.0372037
		F8	1.30261	0.395607	0.0479534																			Syce2	0.617236	-0.584328	0.00540172
		Fa2h	4.84533	0.613177	0.0118679																			Ndufa7	4.98605	-0.583594	0.000544865
		Fads6	3.31359	0.389829	0.0301075																			Gmnn	1.48764	-0.582407	0.00612327
		Fam205c	2.75588	2.47419	0.000887577																			Ubl5	6.0316	-0.58036	2.26609e-05
		Fam234a	4.01053	0.426478	0.000498991																			Rnasek	6.80905	-0.574292	0.000458095
		Fam78b	5.3618	0.316713	0.000100983																			Snhg1	1.55916	-0.574161	0.0348239
		Fbn1	2.69154	0.414549	0.0323406																			Ccn3	7.11108	-0.573257	0.0202449
		Fbxo32	4.50587	0.641374	0.00758873																			Hhipl1	2.45536	-0.571428	0.00643604
		Fgd3	2.3013	0.482693	0.00358717																			Lat2	0.862143	-0.570294	0.0207967
		Fgf2	-0.0317432	0.610292	0.0336561																			Sh3bgrl3	5.93902	-0.568728	0.0013
		Fitm2	4.14144	0.377361	0.000236692																			Ly6h	7.61234	-0.566376	0.00680367
		Flt1	5.82855	0.346685	0.0245453																			Hsbp1	7.34815	-0.564855	8.65355e-05
		Flt4	2.39331	0.380259	0.0366209																			Prtn3	0.272806	-0.564634	0.0199789
		Flvcr2	1.20885	0.364749	0.0315882																			Commd4	4.31292	-0.563762	0.000291
		Fmo2	1.29771	1.35513	0.000428892																			Myl9	2.59071	-0.562852	0.0268349
		Fn1	5.40892	0.444432	0.0444233																			Map4k1	0.329287	-0.562512	0.0239472
		Fndc5	6.50733	0.500437	0.00530822																			Rwdd2a	3.85039	-0.56221	0.0033811
		Foxn3	4.12292	0.439356	0.03349																			Rasl10a	5.33444	-0.561647	0.00701343
		Foxo1	4.99855	0.519312	0.0393451																			Cdkl4	4.17624	-0.560387	0.00977819
		Frmd8	4.12362	0.395238	0.013609																			Ypel3	7.10475	-0.560358	0.000651625
		Fstl4	4.52426	0.301593	0.0120181																			Sparc	6.58237	-0.559871	0.00393792
		Fyn	6.78277	0.748228	3.31636e-11																			S100a1	4.96852	-0.558365	0.000931966
		Gab1	4.93023	0.467893	0.00681357																			Gm12115	1.87677	-0.557775	0.000200754
		Galnt15	1.51442	0.885145	0.00594918																			Mrgbp	2.80449	-0.557582	0.00143371
		Galnt4	2.29763	0.309737	0.036342																			Mrto4-ps1	1.23126	-0.556348	0.0017323
		Galnt6	3.89459	0.540323	0.038546																			Ciao2b	4.14104	-0.555617	9.70801e-05
		Gas2l2	0.670958	0.719828	0.0117764																			Rps15a-ps4	0.915806	-0.55393	0.00459818
		Gas7	9.65769	0.352352	0.00278235																			Uqcr10	5.6393	-0.552607	0.000206611
		Gatad1	6.52025	0.344845	0.00107913																			Ost4	3.45995	-0.552434	0.000586337
		Gbp11	-0.743669	1.49677	0.00197292																			Bmyc	5.59242	-0.550226	0.00216474
		Gcn1	6.83313	0.494806	3.83955e-05																			Nudt14	2.20946	-0.549798	0.00069178
		Gdap10	0.00621521	0.807182	0.0406284																			Uimc1	2.48952	-0.549273	0.000547418
		Gdf7	-0.360425	1.02876	0.0255159																			Polr2f	4.76846	-0.549208	8.12929e-05
		Gdi2	7.82864	0.359823	2.93358e-07																			Slc14a1	3.39613	-0.548406	0.00461733
		Gfpt2	2.80848	0.434843	0.0124047																			Bola2	4.75929	-0.548268	0.00140258
		Ggt1	0.676824	0.617	0.00383846																			Cops9	5.2984	-0.546674	0.000584575
		Ghrl	-0.110527	0.786094	0.00574448																			Dnase1l1	0.1394	-0.546481	0.0406702
		Gimap1	0.577064	0.498267	0.0344762																			Mrpl53	3.58028	-0.546135	5.67461e-06
		Git1	9.22163	0.383253	0.00113833																			Hist3h2ba	3.2679	-0.545602	0.000310839
		Gjb1	3.48574	0.89102	0.00126337																			Gm1673	4.13261	-0.544078	0.0416821
		Gjc2	4.09637	0.868579	0.00202246																			Rhoh	-0.42247	-0.543807	0.0487713
		Gjc3	5.11214	0.565511	0.00695171																			Mis18a	1.87019	-0.543223	0.000231751
		Gla	3.97531	0.323564	0.000492008																			D730003I15Rik	0.395906	-0.542745	0.0156735
		Glg1	7.21259	0.441933	0.00609913																			1600029O15Rik	0.509325	-0.542382	0.044523
		Gli3	3.4811	0.349908	0.0432793																			Rac3	3.72607	-0.541581	0.00233167
		Gm10118	2.06396	0.323289	0.038387																			Svbp	2.98006	-0.541118	0.000292712
		Gm10451	-0.38949	1.30928	0.000149295																			Snca	7.61109	-0.541031	0.00853423
		Gm13123	2.59566	0.44562	0.00686457																			Rbmx2	2.1499	-0.539759	0.000516169
		Gm14288	0.020239	0.541201	0.0447215																			Ido2	0.612465	-0.539262	0.0340385
		Gm19554	-0.245082	0.544726	0.0311014																			C920006O11Rik	0.774163	-0.539019	0.0158909
		Gm20208	1.91454	0.455216	0.00850036																			Six5	1.33447	-0.53852	0.0152219
		Gm2026	-0.218144	0.504283	0.0448404																			A430035B10Rik	1.5852	-0.538293	0.00284696
		Gm21093	-0.516851	2.62829	1.29818e-07																			43527	0.508038	-0.537083	0.0498531
		Gm2115	2.44594	0.605293	0.00186396																			Galnt3	0.286032	-0.536791	0.0267287
		Gm2223	6.52886	0.403297	0.0381712																			Dbi	5.69146	-0.536729	0.00282003
		Gm3055	0.383537	0.459149	0.0455893																			Med31	2.62215	-0.53666	0.00122557
		Gm4583	-0.432533	0.752733	0.0104845																			Pdlim7	5.00055	-0.535192	0.00267717
		Gm5434	-0.449779	0.568899	0.0147563																			Kctd6	4.43396	-0.53481	0.000691493
		Gm5620	2.8883	0.595992	0.0461122																			Atp5e	6.09772	-0.534797	0.00101458
		Gm5802	1.43562	0.868801	0.00298217																			Zfp131	4.92256	-0.534257	2.75014e-07
		Gm5857	0.496453	0.48134	0.0484142																			Rplp0	5.94619	-0.533762	0.0133125
		Gm5879	0.468602	0.811684	0.0106084																			Hes6	3.45009	-0.532802	0.00016847
		Gm6252	0.176591	1.24842	0.000107332																			Zbtb11os1	1.00348	-0.532628	0.00506597
		Gm6548	3.99319	0.551476	0.00171109																			H2-DMa	3.12659	-0.531936	0.00754873
		Gm7072	3.40304	0.303988	0.0150366																			Crym	6.15754	-0.531218	0.0492416
		Gm8066	2.41914	0.594311	0.00668264																			Gm7511	1.14596	-0.530979	0.0110375
		Gm8692	-0.523578	0.896305	0.0314028																			Zfp976	0.945004	-0.53066	0.0156152
		Gm8995	1.20612	0.822858	0.0059509																			Smim26	2.49303	-0.53	0.0065466
		Gm9512	1.07397	1.22211	0.00409591																			Dnaaf4	0.867896	-0.529389	0.010305
		Gmeb1	4.3076	0.312865	2.05144e-05																			Snhg5	1.77061	-0.52787	0.00227162
		Gna12	6.10677	0.421773	0.00685255																			Zfp133-ps	0.491394	-0.527838	0.0257414
		Gnb1	9.87818	0.333416	8.07348e-05																			Ndufaf6	2.34965	-0.527363	0.000116576
		Gng11	2.75504	0.487052	0.0195226																			Nme7	3.94674	-0.527006	0.00014321
		Gon7	2.0195	0.716938	0.000164503																			Erh	3.36534	-0.525734	0.000382595
		Gp1ba	-0.15027	0.571491	0.0387047																			Fxyd1	4.43312	-0.525375	0.006243
		Gpam	5.46193	0.347193	0.0169176																			Tfr2	2.4529	-0.523986	0.00993166
		Gpnmb	1.99061	0.950912	0.00775299																			Ttc32	0.684142	-0.523975	0.0220851
		Gpr26	5.99022	0.514843	0.0138582																			Uba52	3.26675	-0.522969	0.0130829
		Gpr37	5.95298	0.595838	0.00633567																			Lsm8	3.53409	-0.52293	2.48511e-05
		Gpr4	2.31789	0.377422	0.0383397																			Cox6a1	8.50934	-0.522747	0.00338846
		Gpr63	2.24321	0.51611	0.014115																			Pdzrn4	3.17012	-0.522582	0.0242209
		Grid2ip	1.88434	0.620103	0.00902142																			2900076A07Rik	0.947489	-0.520156	0.0393244
		Gsn	5.55435	0.601457	2.78906e-05																			Rsrp1	6.85242	-0.519787	0.0134037
		Gys1	4.33337	0.342407	9.5777e-05																			E130114P18Rik	1.26931	-0.519714	0.0115798
		H2-Q6	-0.570619	1.18967	0.0184423																			Mrps21	4.41863	-0.519539	0.00447357
		H2-Q7	-0.385784	0.995944	0.0492315																			A730089K16Rik	1.77329	-0.518885	0.0328354
		H6pd	3.2636	0.348106	0.000333704																			Sf3b5	4.8188	-0.518868	0.000483268
		Hapln2	3.9558	0.613844	0.0383222																			Bbs5	3.00338	-0.518822	0.00195
		Hba-a1	2.03607	2.68176	0.00046152																			Nxph2	1.27649	-0.517752	0.0332177
		Hba-a2	2.30178	2.93383	0.00019645																			Tomm6	5.75296	-0.517552	0.000537035
		Hbb-b1	1.51538	3.42711	6.22651e-05																			Jun	6.23435	-0.517543	0.0291273
		Hbb-bs	1.1639	2.53186	0.00108986																			Cebpzos	2.52431	-0.51694	0.00103812
		Hcn2	7.96051	0.600931	0.00091254																			Tnfaip2	1.60769	-0.516819	0.0146122
		Heca	5.10707	0.302026	0.0157356																			Hmgn3	4.6978	-0.51565	3.28172e-05
		Hhatl	4.27701	0.642189	0.000564706																			Sirt4	3.14438	-0.51563	0.0273349
		Hhip	2.98584	0.624874	0.0190953																			Dmac1	4.07633	-0.515565	0.000240981
		Hip1	5.87844	0.373874	0.000445762																			Ssc4d	0.393433	-0.513849	0.021912
		Hipk2	5.21588	0.564484	0.0417084																			Tmsb10	6.64037	-0.513829	0.00189079
		Hist1h1e	0.384188	0.969732	0.0108102																			Gm5089	1.2634	-0.51282	0.0194964
		Hist2h3c2	0.176123	0.683675	0.0442666																			Snhg4	2.28389	-0.511928	0.000112169
		Hpx	-0.245277	1.88025	0.0197213																			Tmem159	3.6729	-0.507726	0.00784434
		Hspb6	2.36088	0.560897	0.000234997																			Polr2i	3.22177	-0.507264	0.000964687
		Ibtk	4.79645	0.32097	0.000149225																			Kcnmb4os2	1.30889	-0.507051	0.0312554
		Icam1	1.508	0.479744	0.0482681																			Bex3	6.62741	-0.507045	0.000536107
		Igsf3	5.09745	0.38366	0.0406334																			C230062I16Rik	5.7313	-0.506726	0.00316334
		Il12rb1	-0.648616	0.929658	0.00894506																			Gm10615	0.79891	-0.504821	0.0160881
		Il1rapl2	2.05027	0.39589	0.0232525																			Cckbr	6.43973	-0.504079	0.0186938
		Inf2	7.37788	0.668803	0.0365184																			Nrip2	3.65867	-0.503426	0.00175752
		Inpp5f	6.69287	0.485386	1.26504e-07																			Slirp	2.96158	-0.503417	0.0161777
		Insc	1.63208	0.625326	0.0226284																			Tceanc2	4.41765	-0.501711	0.0142914
		Irf8	2.36711	0.454306	0.00242718																			Mtag2	0.224208	-0.499929	0.0496402
		Itga6	4.1838	0.420427	0.00705166																			Trappc2l	4.47713	-0.499831	0.000252823
		Itga9	3.21601	0.469937	0.0375358																			Ypel4	5.1321	-0.497816	0.00039612
		Itgb5	5.8093	0.306227	0.0162624																			B330016D10Rik	1.34999	-0.497578	0.0122368
		Itpripl1	1.56371	0.575149	0.017106																			L3mbtl1	3.0032	-0.495199	0.0123172
		Jade2	7.02824	0.324522	0.0180135																			Mlxipl	1.13947	-0.495086	0.0489577
		Jcad	7.35222	0.378817	0.00138455																			2310009A05Rik	1.61934	-0.494916	0.00546464
		Jup	6.06481	0.368926	0.00800306																			Mov10	2.45873	-0.494851	0.0453543
		Kat2b	4.23293	0.340076	0.0210133																			Metap1d	2.54185	-0.494672	0.0121732
		Kcna1	7.87304	0.422805	0.0105211																			C2cd4c	5.19088	-0.494551	0.0127072
		Kcna2	8.43294	0.341281	0.0446478																			Gm8971	1.38027	-0.493595	0.00929481
		Kcnb1	8.59069	0.350981	0.0217093																			Tmem251	2.82218	-0.493334	0.000113973
		Kcnk2	6.32572	0.489247	0.0181619																			Pkd1l3	0.966836	-0.492801	0.0126137
		Kcnq2	7.69765	0.304177	0.00747811																			Lamtor5	4.34019	-0.491968	0.00226541
		Kcnq3	5.60781	0.455688	0.0493795																			Fmo1	2.3256	-0.491828	0.0485105
		Kcns2	5.13045	0.455538	0.00740132																			Mrps6	3.19949	-0.491377	0.00395497
		Kctd9	3.73425	0.333454	0.00875501																			Znhit3	3.52433	-0.49094	0.00258297
		Kdr	3.94233	0.621127	0.00218671																			Lage3	2.63979	-0.490811	0.0046331
		Kif13b	4.6396	0.586435	0.00335004																			Pcsk4	1.98088	-0.490653	0.0199957
		Kif1c	7.13885	0.322347	0.0145015																			Col6a2	3.89993	-0.490304	0.00691352
		Kirrel2	3.75801	0.680514	1.75237e-05																			3000002C10Rik	0.576764	-0.489965	0.049781
		Klf12	5.2061	0.392284	0.0268734																			Nphp3	2.65192	-0.489675	0.02947
		Klf13	8.28475	0.557644	3.86805e-05																			0610009B22Rik	3.35118	-0.489426	0.000222294
		Klhl15	3.07931	0.477306	0.00799867																			Fmc1	3.50594	-0.487868	0.000870801
		Klhl4	3.84019	0.38751	0.000909243																			Slc38a6	1.76439	-0.48778	0.0198775
		Krt13	1.72709	11.515	3.21633e-08																			Mir22hg	3.8957	-0.487499	0.00227863
		Krt14	1.10666	6.17082	2.0233e-06																			Hook2	3.62239	-0.486461	0.00482713
		Krt16	0.0880651	6.57115	2.55887e-06																			Gm5963	6.19537	-0.484073	0.00688115
		Krt17	-0.827009	3.43312	0.000213																			Tomm5	3.66054	-0.483661	0.00304745
		Krt4	0.42876	10.095	6.36169e-06																			Gm14586	6.56043	-0.48311	4.57713e-05
		Krt5	-0.608918	8.92662	1.2988e-06																			Sdhaf3	2.21224	-0.482991	0.000221079
		Krt6a	0.920736	10.8917	8.00717e-08																			Sp3os	2.20053	-0.482936	0.00845518
		Krt6b	1.12911	11.299	1.97819e-05																			Naaa	4.81281	-0.482875	0.00407573
		Krtdap	-1.50121	7.28938	7.53076e-06																			St6galnac5	5.61076	-0.482641	0.000695751
		Ky	1.39052	0.564639	0.0274315																			Nme4	0.511192	-0.481297	0.0175976
		Lars2	8.93638	0.8071	0.0053803																			Pdrg1	4.56608	-0.480588	0.00297453
		Lcn2	-0.809715	2.41549	0.00752357																			Iscu	5.26693	-0.480527	6.21101e-05
		Ldlrad3	3.66485	0.318954	0.0141182																			Ndufb6	5.50137	-0.479944	2.22525e-05
		Ldlrap1	1.66583	0.540739	0.00398396																			Mthfsl	1.3662	-0.47983	0.00831462
		Lgals7	-0.922549	2.72881	0.00196227																			Ppp1r35	3.41638	-0.479671	0.0163115
		Lgi2	5.2379	0.773331	0.00119037																			Ica1	5.09108	-0.479232	2.7155e-06
		Lgi3	6.88154	0.31224	0.0127901																			Reep4	0.853501	-0.479219	0.0208386
		Limd1	3.68621	0.375067	0.00293074																			Car4	4.4069	-0.479177	0.0202969
		Lipf	1.97705	11.2776	2.83967e-05																			Ormdl1	2.57098	-0.479012	0.00304236
		Litaf	3.97001	0.533995	0.00841479																			Cabcoco1	0.465479	-0.478159	0.025444
		Lpar1	4.64145	0.506227	0.020785																			Resp18	5.46491	-0.478033	0.00586451
		Lpin3	-0.156642	0.609328	0.0491298																			Dpm2	4.16022	-0.477709	0.0012407
		Lrig3	1.0928	0.494112	0.0435561																			1600020E01Rik	0.925932	-0.477555	0.0153383
		Lrrc14b	1.87061	0.430066	0.00151																			Oxld1	1.63801	-0.477496	0.00731535
		Lrrc17	3.74142	1.76455	0.00028192																			Nudt2	3.27293	-0.476535	0.00183115
		Lrrc55	4.44018	0.523812	0.0208128																			Mrpl14	3.96819	-0.476465	0.000223177
		Lrrc75a	4.3266	0.380071	0.0204687																			Exosc7	3.64189	-0.476389	8.08057e-05
		Lsm12	4.29871	0.395658	0.00169148																			Dnajb3	0.101414	-0.476327	0.034716
		Luzp1	6.84202	0.42124	0.0198892																			Calb1	7.02602	-0.476041	0.0175377
		Ly75	0.289768	0.567512	0.0375506																			Psma4	4.80951	-0.475915	0.00167923
		Lyrm7	3.61236	0.36466	0.0254043																			Uchl1	8.89019	-0.475171	0.000786699
		Lzts1	5.68989	0.455197	0.0107439																			Pet100	3.30358	-0.474327	0.0184326
		Mag	6.94043	0.720993	0.00644584																			Tyw5	2.62039	-0.472507	0.00169036
		Maml1	3.93818	0.385515	0.000781702																			AW047730	4.66545	-0.471895	0.00247587
		Marf1	7.68999	0.403289	0.000647737																			Mrps11	3.85858	-0.471204	0.000825256
		Mast2	7.41517	0.314819	0.00125502																			Elmo3	1.61782	-0.471136	0.0187919
		Mb	0.4908	3.98906	1.4566e-06																			Ccdc189	1.83	-0.470482	0.00506301
		Mboat7	7.15866	0.311529	7.18144e-05																			Nop16	4.05238	-0.470144	3.93185e-05
		Mbp	10.0756	0.583426	0.031395																			Mrpl57	4.63852	-0.469218	0.000191489
		Mcm8	2.53999	0.311111	0.00680734																			Psme1	4.66161	-0.4686	0.000117321
		Mcu	5.39919	0.426214	0.00100065																			Gm9349	4.03847	-0.468484	0.000621839
		Mecom	1.13716	0.495504	0.0233481																			Cdpf1	2.63421	-0.467823	0.00317468
		Mecr	3.2168	0.36181	0.0152289																			Tceal5	6.26807	-0.467821	0.000179459
		Meox1	-0.125652	1.07182	0.00393131																			Gm5576	1.78878	-0.467401	0.011104
		Metrn	5.54746	0.369732	0.0390165																			Tctex1d2	2.64158	-0.467265	0.00273705
		Mettl4	2.82953	0.385179	0.0143573																			Ss18l2	4.12613	-0.466311	0.000232518
		Mfn2	8.01353	0.492397	8.30339e-09																			Paxx	4.49844	-0.466134	0.000413823
		Mgat4c	3.06	0.398475	0.0175223																			Mthfs	0.861151	-0.465092	0.0235905
		Mid1	1.88906	0.621975	0.0169239																			Prss36	2.36845	-0.463842	0.011226
		Mief1	5.32417	0.345045	0.000489668																			Rian	7.73306	-0.463058	0.000725233
		Mmp15	4.82438	0.411018	0.0328369																			Selenow	9.09603	-0.462187	0.00652564
		Mmp28	1.65074	0.422569	0.0351223																			Msc	0.939947	-0.462084	0.0304601
		Mmrn2	2.56266	0.450891	0.00206991																			Mtfp1	6.16348	-0.461776	0.00100626
		Mobp	7.16709	0.762694	0.0187635																			Ift22	5.24103	-0.461069	8.90232e-06
		Mog	5.21987	0.649266	0.0150071																			Mrps24	4.08748	-0.460644	0.000279578
		Mpp7	2.25884	0.537972	0.0470781																			Med27	3.6106	-0.460289	0.000532132
		Mroh7	2.36024	0.812818	0.00673824																			Romo1	4.30368	-0.460197	0.00597402
		Mthfd2	2.82542	0.663489	0.000164243																			Sstr1	5.71514	-0.459806	0.00545072
		Mtus1	5.20852	0.38075	0.00436798																			Chrac1	3.28812	-0.458371	0.000431948
		Mtus2	6.04341	0.342754	0.0301347																			Aprt	3.71061	-0.457909	0.00349592
		Muc5b	-0.5336	6.28341	3.06685e-05																			Elob	5.56968	-0.457456	0.000179239
		Mul1	5.93651	0.333632	1.77399e-05																			Cox7b	6.05235	-0.456771	0.0153804
		Myl2	-0.377585	3.33501	0.00119328																			Dynll1	7.4015	-0.456341	0.000330823
		Myl3	-1.21338	6.65298	3.69967e-05																			Rpp21	2.9074	-0.456076	0.0130794
		Mylpf	-0.22081	1.10257	0.0133228																			Lin37	3.79983	-0.455876	4.7126e-05
		Myo16	5.50911	0.557755	0.0397762																			Brk1	6.8266	-0.455432	0.000321751
		Myo1d	4.10556	0.665254	0.0015617																			Ncbp2	5.52769	-0.454404	1.77812e-06
		Myrf	5.71719	0.923271	0.000467375																			Cox14	5.55558	-0.454304	0.000635427
		Naalad2	0.0949229	0.652982	0.0152305																			Ap2s1	6.47312	-0.454301	0.000572953
		Nacc2	7.38507	0.364676	0.0496204																			Ccdc28a	3.83536	-0.454004	0.00127304
		Nat8f4	3.50724	0.462041	0.0470162																			Gmip	2.84412	-0.452556	0.00846883
		Nat8l	9.32437	0.388191	0.0117138																			Edf1	6.22407	-0.452555	0.000573108
		Nbas	5.52369	0.320432	0.00227312																			Gm5617	1.32321	-0.451809	0.0435948
		Ncl	8.54584	0.375907	5.61284e-07																			Gtf2h5	5.45366	-0.451381	0.000399213
		Ncoa3	5.58321	0.411936	0.000305642																			Cenpx	2.58544	-0.451019	0.00310865
		ND1	12.1761	0.343964	0.0359411																			Fgfbp3	3.04015	-0.449292	0.0045363
		ND2	11.5088	0.388047	0.0207201																			Gm9885	2.18778	-0.448573	0.0347628
		ND4L	3.70466	0.876245	0.0116611																			Sec61b	1.89782	-0.447996	0.00918242
		ND5	12.0107	0.417804	0.00700759																			Rab33a	4.02156	-0.447244	0.00280146
		Ndrg1	6.50553	0.714154	0.000133821																			Mrpl41	4.76853	-0.446815	0.000316835
		Nes	3.89538	0.407098	0.0205833																			Rhbdl1	5.505	-0.446729	6.70105e-05
		Nfatc3	3.71413	0.413328	0.000159812																			Ppan	3.59237	-0.446519	0.000565823
		Nid1	2.50683	0.510652	0.0482626																			Nfu1	4.9721	-0.446259	2.63475e-05
		Nid2	1.7462	0.517162	0.0372768																			Rab26	4.65177	-0.444149	0.0140371
		Nipal4	1.80993	0.835354	0.00292729																			Cox6b1	6.58314	-0.443957	0.00928493
		Nkain1	5.87372	0.32867	0.00470235																			Unc119	4.35718	-0.443955	7.79676e-05
		Nnt	4.31176	0.411855	5.1007e-06																			Gm9800	6.96781	-0.443342	0.00201367
		Notch4	3.05729	0.502087	0.00811312																			Dcaf15	3.88463	-0.443111	0.00111013
		Npc1	6.32436	0.333104	0.00247121																			Gt(ROSA)26Sor	2.40568	-0.442937	0.00576262
		Nr1i3	-0.20804	0.637667	0.0186805																			Commd6	4.20003	-0.442641	8.46627e-06
		Nr2c2	6.3942	0.342831	0.022514																			Coq2	5.72658	-0.442204	0.000518521
		Nr6a1	3.51357	0.351438	0.00478578																			Mapk3	7.52128	-0.440058	0.0211067
		Nras	5.72915	0.324518	5.67998e-05																			Atp6v0b	7.34495	-0.439661	2.02785e-05
		Obscn	2.92013	0.648284	0.0115035																			Sat2	2.28868	-0.439036	0.0106427
		Odc1	5.10289	0.336803	5.73388e-05																			Id3	4.33569	-0.438976	0.00162193
		Ogdhl	7.21036	0.34857	0.00109659																			Tspan6	3.47092	-0.438621	0.0134212
		Olfm3	5.49451	0.388022	0.016541																			2300009A05Rik	2.36554	-0.438022	0.009371
		Oplah	4.99676	0.301716	0.0128755																			Mrpl22	2.56224	-0.437829	0.00594706
		Oprd1	4.74356	0.856561	0.000291508																			Pcgf1	2.1041	-0.437445	0.00614091
		Oscar	-0.753765	3.69991	1.61402e-09																			Fam114a1	2.27423	-0.437224	0.00441177
		Otud7b	5.98284	0.434084	0.00553004																			Timm8b	4.99916	-0.436741	0.00481306
		Oxsr1	5.53651	0.337184	0.000401521																			Tmem199	4.57307	-0.43562	0.000427901
		Pacs2	7.05179	0.424257	0.00214548																			Dmp1	2.94653	-0.435381	0.00695321
		Padi2	4.88171	0.706159	0.00184844																			Rras	3.24544	-0.4352	0.000685351
		Palm2	6.31454	0.380394	0.00226393																			Snhg6	3.08602	-0.435195	0.00695737
		Pard3	4.31387	0.37956	0.0473339																			Tbca	4.48758	-0.434431	0.00243739
		Parp14	1.89161	0.501015	0.036726																			Car5b	2.07836	-0.433878	0.0167887
		Pcdh12	-0.896479	1.48343	0.00219																			Mrpl34	3.93975	-0.433134	0.00513366
		Pcdha2	1.67189	0.39904	0.0383566																			Zfp950	3.40191	-0.432362	0.0287167
		Pcdha6	2.31216	0.487959	0.0149416																			Pigx	3.09151	-0.432058	0.000450091
		Pcdhga10	3.27645	0.350052	0.0223383																			Washc3	2.94737	-0.43201	0.0076333
		Pcdhga4	3.89505	0.333093	0.0268139																			Rgcc	3.16705	-0.431985	0.0163657
		Pcdhga8	3.6724	0.323129	0.0405934																			Exosc5	3.14235	-0.431165	0.000348629
		Pcgf3	5.42935	0.308521	0.00230746																			Bex4	3.23179	-0.430965	0.0184053
		Pde8a	3.74558	0.423175	0.0385852																			Dmac2l	3.43653	-0.430512	0.000157244
		Pdgfrb	4.54937	0.313864	0.0203842																			Gm7020	2.50006	-0.430394	0.000612287
		Pdik1l	4.04521	0.33805	0.000481224																			Morn2	1.99223	-0.42999	0.00842508
		Pdk3	4.65702	0.350084	0.00100351																			Tafa1	5.31152	-0.429773	0.0449311
		Pdlim2	2.60682	0.463314	0.039904																			Med6	3.42525	-0.429284	0.000912895
		Phactr1	9.16976	0.40108	0.000360061																			Sec24d	3.72781	-0.429086	0.0126578
		Phldb1	6.73889	0.41974	0.0241674																			Dlk2	4.44063	-0.428941	0.0172845
		Picalm	6.25155	0.404429	7.83536e-07																			Rab4b	5.62803	-0.428926	0.000149634
		Pik3ca	6.40503	0.332057	0.000536117																			Sdhaf4	3.44579	-0.428555	0.0027526
		Pkdrej	1.41688	0.536958	0.0167447																			Mettl26	3.58521	-0.428471	0.000606751
		Pkp1	-0.943186	1.6143	0.0262895																			Pabpn1	6.97082	-0.428361	0.00171554
		Plb1	0.240558	0.893656	0.0290043																			Tubb2a	8.48803	-0.428308	0.00447489
		Plcl1	5.41295	0.484022	0.000612673																			Cisd3	3.96723	-0.428266	0.00778224
		Plcl2	6.56283	0.407432	0.00335717																			Snx32	5.8515	-0.428011	0.000166324
		Plekhg1	3.58432	0.481928	0.0102264																			Dand5	3.03895	-0.426978	0.00509
		Plekhg3	3.86379	0.679522	0.0022425																			Med21	3.23057	-0.426647	0.00894525
		Plekhh1	4.90051	0.759525	0.0042118																			Lix1	5.29258	-0.426105	0.000880449
		Plin4	2.08911	1.34809	0.0385424																			Cox19	3.96373	-0.425976	3.22087e-05
		Plod1	4.36324	0.348899	0.00571818																			Lsm1	2.70165	-0.425964	0.000350471
		Plp1	9.92708	0.754211	0.00405465																			Fahd2a	3.38175	-0.425745	0.000726962
		Plpp2	1.17158	0.58598	0.0186011																			1600002K03Rik	0.809281	-0.425137	0.0340325
		Plxnb3	4.17183	0.687928	0.00103249																			Sugct	1.47079	-0.425122	0.0230899
		Pmel	0.157647	1.21615	0.023001																			Nsfl1c	5.84489	-0.424474	3.35012e-05
		Pmp22	4.23176	0.339969	0.0158939																			Mea1	5.29034	-0.424384	0.00235499
		Pogk	6.25689	0.357156	0.0031576																			Crb2	2.94453	-0.423922	0.037591
		Pou2f2	2.63427	0.4163	0.0060655																			Haghl	5.2224	-0.423262	0.000172699
		Ppfibp2	2.9393	0.494007	0.00368432																			Srsf5	6.42562	-0.42319	0.00427261
		Ppm1l	6.64576	0.382223	0.0433377																			Faim	3.9261	-0.42302	0.000137639
		Ppp1r16b	7.85866	0.763455	0.000195049																			Mien1	5.06749	-0.422646	0.000899382
		Ppp1r3e	3.80646	0.325178	0.00271729																			Eif1b	5.98882	-0.422457	0.00173375
		Ppp1r9a	8.60192	0.314764	0.0195248																			Flot1	7.09822	-0.421825	0.00133783
		Ppp3ca	9.91563	0.319225	0.00198573																			Lmo1	2.72549	-0.421569	0.0167008
		Pptc7	6.33149	0.352941	0.0212152																			2810002D19Rik	1.41926	-0.421374	0.0225556
		Pram1	0.410013	0.561327	0.040915																			Emc2	5.19097	-0.421285	0.00246522
		Prdm11	1.84068	0.554329	0.0132468																			Clasrp	4.97859	-0.421263	0.0485311
		Prkcb	10.2878	0.458617	0.00636634																			Pstk	3.25318	-0.420383	0.000299633
		Prom1	3.67568	0.526983	0.000389982																			0610010K14Rik	4.27646	-0.420105	0.00186299
		Prune2	6.86777	0.329934	0.000923217																			Pacrg	3.18386	-0.419537	0.00248451
		Ptbp3	4.92312	0.304871	0.0211103																			Magoh	3.19828	-0.419077	0.0147741
		Ptchd1	4.62731	0.391161	0.00612136																			Pycrl	3.75568	-0.418811	0.000239506
		Ptchd4	2.72057	0.630927	0.00441249																			Rpain	2.50482	-0.418627	0.0137548
		Ptpdc1	4.65228	0.318732	0.000256094																			Mrpl13	4.76503	-0.418534	1.02457e-05
		Ptpn11	7.85265	0.315801	0.000114855																			Pced1b	2.3976	-0.418525	0.0141946
		Ptprh	0.583295	3.33238	1.93343e-08																			Tubb2a-ps2	4.07312	-0.418305	0.0202993
		Ptprt	6.57833	0.457564	0.0343433																			Gm7367	3.69438	-0.418178	0.0316844
		Rab11fip1	1.83825	0.446468	0.0340316																			Rhov	3.11609	-0.418018	0.00635091
		Rab3c	9.16506	0.307931	0.0312317																			Gtf2h3	3.18855	-0.41752	0.00535535
		Rasgrp1	9.12679	0.323415	0.0154899																			Gpn3	2.74454	-0.416958	0.00123121
		Rasgrp3	3.82041	0.458248	0.000836857																			Sumo2	0.669422	-0.4169	0.0436237
		Rasl10b	8.79784	0.470814	0.0193064																			Crcp	4.26232	-0.416572	0.00109773
		Rassf4	3.1201	0.735478	0.00638928																			Coa3	5.6167	-0.416158	0.000147217
		Rassf7	-0.155487	0.799174	0.0219355																			Bax	4.72763	-0.416122	0.000969523
		Rbms1	3.50272	0.357232	0.0100552																			Umad1	5.45868	-0.41564	3.29937e-07
		Rcan2	7.9117	0.429115	0.00338708																			Anapc11	5.59181	-0.415086	0.00140896
		Reck	3.15026	0.440587	0.0045705																			Gin1	2.02209	-0.41507	0.00190335
		Rep15	-0.693462	0.717254	0.0260842																			Scel	1.04228	-0.415045	0.0392286
		Rgs3	3.68477	0.337382	0.0265942																			Gm11964	3.04871	-0.414107	0.00469668
		Rgs7bp	8.55864	0.312554	0.00564887																			Gale	3.29654	-0.4132	0.000878821
		Rhobtb2	7.30769	0.311069	0.000338327																			H2-M3	1.53592	-0.412203	0.024525
		Ric1	5.42161	0.362383	0.00166407																			Sh3bp1	3.72657	-0.412039	0.0274629
		Rimbp3	1.69573	0.559313	0.00353819																			Sgce	4.35455	-0.411903	0.000476915
		Rims4	5.07356	0.411054	0.0269152																			Rilpl2	3.32828	-0.411863	0.00189274
		Rin3	2.06485	0.422501	0.0468261																			Kctd14	1.50531	-0.411472	0.0266073
		Rn18s	7.45127	1.90115	1.02692e-06																			Guk1	5.92139	-0.411404	0.000347399
		Rn45s	11.7027	1.91908	8.89124e-07																			Fam185a	4.12616	-0.411254	4.60002e-05
		Rn7sk	1.72856	1.17058	0.0026088																			Pde9a	3.55677	-0.409753	0.0345251
		Rnf168	5.69435	0.312478	0.000117447																			Zfyve21	3.50407	-0.409413	0.000886602
		Rnf43	1.62443	0.432287	0.0138166																			AF357359	3.55897	-0.409222	0.00438484
		Robo4	2.9655	0.516384	0.000885927																			Nbdy	4.01826	-0.408494	0.00239
		Rpap1	4.54289	0.318473	9.49332e-05																			Cenpw	1.34121	-0.407937	0.0219737
		Rpl24	1.09437	0.566601	0.0377262																			Dctn6	5.35516	-0.407921	0.000426156
		Rpl3	4.08248	0.819017	0.0349987																			Taf1a	3.03653	-0.407733	0.0130156
		Rpph1	-0.884621	1.27892	0.0385592																			Tmem256	4.45357	-0.406296	0.0104865
		Rps10	1.46423	0.673376	0.0297458																			Rasal1	6.97517	-0.406031	0.0240057
		Rps9	5.71339	0.505157	6.64597e-05																			A930005H10Rik	1.90348	-0.405955	0.0189059
		Rptn	-0.708282	6.68687	4.38829e-06																			Htra2	4.31473	-0.405182	4.27683e-05
		Rsad2	0.784488	0.772528	0.0168525																			Mrpl21	3.58951	-0.404935	0.000713331
		S100a8	-1.25693	1.65312	0.0200765																			U2af1l4	4.56157	-0.404311	0.000108178
		S100pbp	4.00196	0.499848	0.000576472																			Aif1	2.17479	-0.404147	0.0393682
		Samd4b	6.83443	0.304345	0.00651842																			Ndufa4	6.82437	-0.404085	0.00929202
		Sbpl	-0.478233	8.7647	0.000335375																			Fam161a	0.902094	-0.404039	0.0402549
		Scml2	-0.196541	0.720877	0.0165833																			Timm10b	3.74313	-0.403895	0.000830967
		Scn2b	8.91998	0.33762	0.0006453																			Nipsnap1	5.96512	-0.403623	8.45402e-06
		Sec14l5	2.72034	0.866411	0.00478576																			Zfp575	3.73025	-0.403557	0.0151039
		Sema3a	4.86752	0.340643	0.0184505																			Pdlim4	2.75858	-0.403036	0.0149423
		Sema5b	4.42804	0.534881	0.0176198																			Nudcd2	3.31573	-0.402968	0.000107129
		Serinc5	6.30378	0.419091	0.00112405																			Pbx4	2.48678	-0.402084	0.00472473
		Serpina1b	-0.503481	2.81972	0.0139348																			Atp5j2	6.10957	-0.401572	0.00121762
		Serpina3h	-1.29565	4.73833	1.5766e-06																			Timm10	3.54671	-0.401271	0.0163446
		Serpina3m	-1.4263	6.15411	2.34878e-08																			Foxq1	2.50739	-0.400652	0.0119017
		Serpina3n	4.13192	1.315	0.000167569																			Zcchc18	8.21051	-0.400048	7.44856e-05
		Serpinb12	-1.65794	5.43517	0.00013916																			Gm7334	3.26578	-0.399996	0.0107584
		Serpinb3a	-1.48344	7.93292	5.24956e-05																			Dnaic1	1.60094	-0.399857	0.0273475
		Sgms2	1.82187	0.452869	0.0242911																			Ltk	4.6245	-0.399772	0.0434603
		Sh3bgrl2	5.01185	0.439653	0.0277371																			Cib2	4.03602	-0.399648	0.00501401
		Sh3tc1	0.889634	0.530327	0.0098477																			Micos13	4.85133	-0.399442	0.00310274
		Sh3tc2	1.27152	0.922281	0.000344132																			Ccdc58	1.78792	-0.399383	0.013442
		Sik1	4.78078	0.912951	0.0217504																			Gemin2	1.97197	-0.39783	0.00636069
		Skil	6.51915	0.303766	0.0175475																			Card19	1.8504	-0.39747	0.0331622
		Slc12a2	6.11232	0.446158	0.00689954																			Nxt1	2.38349	-0.396756	0.00244998
		Slc16a14	2.73891	0.390513	0.0113624																			Prmt2	6.03364	-0.39614	0.00343882
		Slc1a5	1.13075	0.614295	0.00763155																			Calhm5	2.41843	-0.395992	0.0141
		Slc24a5	1.49323	0.493651	0.0251684																			Mmab	4.88378	-0.395868	0.00343339
		Slc26a2	2.19588	0.48293	0.0142																			Cib1	3.3658	-0.395607	0.00340101
		Slc29a3	4.26745	0.434264	0.000159266																			Rps25	3.94706	-0.395455	0.0489349
		Slc35e1	6.64493	0.36167	1.54989e-06																			Plgrkt	2.24192	-0.395396	0.00899609
		Slc37a2	1.95137	0.439256	0.0185396																			Snapc5	3.7987	-0.395381	0.0453
		Slc38a2	6.99113	0.312796	0.0285967																			Zcchc7	3.46951	-0.394699	0.0146738
		Slc43a2	6.44865	0.33947	0.00338824																			Psma1	5.72575	-0.394653	0.000651612
		Slc44a1	5.94975	0.544796	0.00132858																			Tmem60	3.32306	-0.394579	0.00562915
		Slc4a2	5.11328	0.426982	0.0101312																			2610306M01Rik	2.08362	-0.394487	0.0172321
		Slc4a5	0.107327	2.63318	0.0406726																			Snx7	3.68888	-0.392934	0.0410901
		Slc5a11	-1.06768	1.03614	0.0249301																			Ssna1	4.44458	-0.392749	0.000249349
		Slc6a9	5.82286	0.381594	0.00835691																			Prnp	11.048	-0.392659	2.14653e-05
		Slc7a5	6.7854	0.314082	0.0243337																			Pop5	5.202	-0.392272	0.000127
		Slfn2	0.402027	0.774394	0.0162434																			Lsm10	2.07847	-0.392055	0.0145738
		Slfn5	3.03866	0.453681	0.0154499																			R74862	1.80475	-0.390824	0.0190838
		Smad4	5.48134	0.328496	0.000680551																			Naa38	3.75548	-0.390733	0.00537019
		Smc4	2.5975	0.445199	0.000405355																			Tsfm	3.68295	-0.390599	0.000141525
		Smpd3	6.65276	0.357353	0.0385802																			Slc26a11	1.74669	-0.390449	0.0144404
		Snph	8.81414	0.338927	0.000528633																			B9d1	2.64923	-0.390443	0.0272795
		Snx8	3.79253	0.301245	0.010542																			Rad1	2.60988	-0.39043	0.00480414
		Spg20	5.34495	0.320601	0.00295923																			Zcrb1	4.81192	-0.390291	0.00119117
		Spink5	-1.81162	8.02243	8.05068e-07																			Gng3	7.37853	-0.389901	0.00219688
		Spry1	2.50276	0.322356	0.025951																			Dxo	3.65796	-0.389602	0.000849622
		Spry2	6.26253	0.479386	0.000818542																			Grcc10	6.66493	-0.389533	0.00499863
		Sptbn2	10.575	0.320499	0.0331267																			Fam229b	2.00627	-0.388901	0.0362678
		Srcap	7.3105	0.375139	0.00113385																			Lsm3	2.89766	-0.388639	0.0103157
		Srl	2.96939	0.370232	0.0115683																			Hspb11	1.69693	-0.388541	0.0352824
		Srp54b	1.14874	0.783117	0.0159062																			0610012G03Rik	5.39129	-0.387834	0.00209879
		Sspn	3.64543	0.307828	0.0291567																			Nectin1	6.48204	-0.387567	0.038388
		Sspo	0.500208	1.15458	0.000588379																			Plekhj1	4.75366	-0.387166	0.00108181
		St18	2.57463	0.71967	0.0109818																			Atp6v1f	5.88063	-0.387152	0.000866693
		St8sia1	6.20953	0.39844	0.00125956																			Naa10	4.04323	-0.387148	0.000456511
		St8sia3os	-0.226495	0.787212	0.00385176																			Pacrgl	2.50286	-0.38693	0.00188786
		Stc2	0.843056	0.902826	0.00347452																			Ufd1	5.75392	-0.386659	0.000114801
		Steap1	-1.29002	1.83431	0.038704																			Emc6	4.6089	-0.386205	3.89193e-05
		Stra6	3.06273	0.556575	0.0239918																			Prdx2	7.0658	-0.385415	0.000373191
		Strc	-0.264992	1.02743	0.0131597																			Prim1	2.22324	-0.384984	0.0217333
		Strn	5.76361	0.526006	0.0224437																			Ethe1	3.19867	-0.384821	0.0101955
		Syne3	1.23338	1.23234	6.34852e-05																			Gmds	2.27029	-0.384782	0.00562885
		Syt14	2.2691	0.388566	0.0430172																			Cetn3	4.86021	-0.384605	0.00374008
		Sytl5	1.16499	0.830382	0.0370707																			Vps29	5.75152	-0.383146	0.000853472
		Tango6	2.76698	0.432433	0.000226277																			Cpsf4	3.53009	-0.382797	0.0128836
		Tatdn2	5.40573	0.305848	0.000155957																			Pcgf6	3.01084	-0.381666	0.040251
		Tbc1d5	5.51393	0.395421	5.60235e-05																			Sar1b	4.61981	-0.381579	0.000353096
		Tbck	4.39468	0.477777	0.000579972																			Exosc1	3.29156	-0.381342	0.000950859
		Tdrd3	4.21684	0.310671	0.000335089																			2610524H06Rik	3.02517	-0.380777	0.0264616
		Tent5c	0.556766	0.921744	0.00111023																			Tbc1d31	2.21727	-0.38077	0.00596806
		Tet1	3.39799	0.321527	0.039843																			Gm6444	3.08396	-0.380584	0.0322672
		Tgfb1	2.93827	0.318514	0.0455839																			Czib	4.06862	-0.380486	0.00140642
		Tgm2	4.02135	0.328926	0.0461925																			Mtx2	4.47396	-0.380351	0.000732778
		Tgm4	0.751364	0.371079	0.0436826																			Uros	3.90337	-0.380272	0.00659495
		Tirap	1.35872	0.630021	0.00124733																			Uqcrq	6.32334	-0.380251	0.00800143
		Tlr13	1.00856	0.458997	0.0282944																			Trir	5.75152	-0.380068	0.00749303
		Tlr2	0.245094	0.599547	0.0311153																			Mospd3	3.92181	-0.380036	0.0105052
		Tlr3	3.58284	0.320788	0.0461863																			Gfra4	4.8278	-0.379664	0.00178309
		Tmc4	0.844548	1.09917	0.0118407																			Pxdc1	2.01505	-0.379307	0.0143527
		Tmcc3	5.53979	0.445712	0.00769859																			Atp5mpl	5.35307	-0.379293	0.023584
		Tmem125	2.68139	0.86056	0.00227314																			Bphl	3.85145	-0.379147	0.000997702
		Tmem132d	5.47304	0.349927	0.0222856																			Mfsd10	3.47727	-0.37862	0.00999415
		Tmem167b	5.90124	0.309858	5.52484e-07																			Gm19691	1.40054	-0.378608	0.0227733
		Tmem170	1.71761	0.343249	0.036532																			Tsen15	2.90345	-0.378478	0.00808335
		Tmem250-ps	6.84584	0.372383	0.000687041																			Krtcap2	4.40806	-0.378246	0.000366765
		Tmem268	3.98589	0.54189	0.000133349																			Dnajc19-ps	3.20393	-0.378046	0.00377917
		Tmem63a	4.75427	0.699714	0.00261256																			Wdr61	4.46217	-0.378022	0.00363
		Tmem72	-0.517919	2.93443	0.0114451																			P3h1	2.61617	-0.377912	0.0392513
		Tmem88b	6.05507	0.644803	0.0152037																			Elof1	4.82005	-0.377366	0.00747318
		Tmf1	5.96009	0.325208	0.00329469																			Pop7	3.53025	-0.377163	0.0044117
		Tmppe	4.82425	0.303457	0.00179874																			Cygb	6.01837	-0.376914	0.00193215
		Tmprss5	-0.383911	1.08348	0.00427156																			Hint1	6.23571	-0.376762	0.00161082
		Tnfrsf1b	2.38526	0.399258	0.0108381																			Palmd	3.65557	-0.376426	0.040923
		Tnfsf10	1.8206	0.568438	0.0414313																			Ccdc39	3.07794	-0.375572	0.0229044
		Tnni2	-0.545128	2.11316	0.0040584																			N4bp2l1	4.19905	-0.374834	6.86931e-05
		Tnni3	-0.83773	1.8031	0.022921																			C530008M17Rik	6.37968	-0.374763	0.0036
		Tnni3k	-0.643912	0.995772	0.0180003																			Polr2h	2.92023	-0.374607	0.0254188
		Tnnt1	1.13835	1.4216	0.000409373																			Klhdc8b	4.88004	-0.374	0.00140937
		Tnnt3	-0.137417	3.09901	0.00209986																			Isyna1	5.15025	-0.373842	0.0316535
		Tomt	2.72854	0.317185	0.00162849																			Tagln3	7.68189	-0.373767	0.0123506
		Tprn	4.30137	0.378398	0.0233787																			Tha1	1.63468	-0.373733	0.0207861
		Traf6	4.26561	0.384273	2.34282e-05																			Ift43	2.21155	-0.373562	0.007556
		Trf	7.95516	0.797864	0.00141657																			Fuom	3.44418	-0.373281	0.00196572
		Trim17	1.48202	0.471244	0.00555303																			Exosc8	3.0179	-0.372784	0.00996906
		Trim59	3.77414	0.58883	0.00822931																			Psmg3	2.7045	-0.372641	0.0135809
		Trim66	5.82506	0.351806	0.0420444																			Cdk5	6.29985	-0.372387	0.000201715
		Trim71	0.102262	0.933314	0.0112909																			Bud31	3.76631	-0.372185	0.00641189
		Trmo	0.752552	1.02548	2.37651e-06																			Gtf2a2	3.32612	-0.371839	0.0168247
		Trmt2b	3.75118	0.347675	0.00433245																			Mllt11	7.29518	-0.371632	0.000308551
		Trp53inp2	7.44442	0.320215	0.000120952																			Slc7a6os	3.90481	-0.371526	0.000144753
		Tspan12	4.28577	0.35377	0.00632515																			Ramp1	5.77902	-0.371072	0.00164041
		Tspan2	6.49844	0.476048	0.0212186																			Fdx1	2.63207	-0.370317	0.0035948
		Ttbk1	7.73836	0.394377	0.0039479																			Mrpl33	3.63273	-0.370088	0.0126696
		Ttc38	3.34805	0.331636	0.0010152																			Anxa3	2.79068	-0.369883	0.0492281
		Ttll5	5.21349	0.312976	0.00362523																			Gm20783	2.66621	-0.369639	0.00785
		Ttn	0.296574	1.42228	0.00201582																			1110012L19Rik	2.43364	-0.369508	0.0303839
		Ttpal	6.23176	0.329817	8.86356e-06																			Mt1	7.0304	-0.369481	0.0485591
		Ttyh2	5.58062	0.866273	0.000354516																			Supt4b	4.43631	-0.369423	0.001092
		Tug1	6.79692	0.352775	0.000172906																			Isca2	3.80866	-0.369288	0.00401266
		Tyrp1	-0.402787	4.08403	0.000577578																			Snrpa	5.0937	-0.368814	0.000526125
		Ubash3b	4.87564	0.462242	0.0016026																			Smad1	4.56422	-0.368512	0.00100372
		Ublcp1	3.88988	0.401214	0.0151559																			Lamtor4	4.19183	-0.367976	0.00712685
		Ugt8a	5.07643	0.603386	0.00791744																			Lipt2	1.98345	-0.36795	0.028171
		Unc5b	4.94592	0.518152	0.00724302																			Psmb2	4.98583	-0.367911	0.00205306
		Usp54	5.60142	0.348921	0.0101093																			Atp5j	6.77154	-0.367682	0.0018268
		Utp14b	3.1197	0.556003	0.0350325																			Atg10	3.03432	-0.367472	0.00182272
		Vil1	-0.399186	0.961335	0.00836993																			Uqcc2	5.5099	-0.367427	0.00411347
		Vsig10	1.26876	0.576179	0.00151157																			Anapc16	5.15842	-0.367056	0.000250253
		Vsir	5.19898	0.380019	0.000690943																			Stard3nl	4.57943	-0.367039	0.000583088
		Vwf	4.51466	1.5427	1.51965e-05																			Irak1bp1	3.94347	-0.366289	1.96887e-05
		Was	0.695985	0.402406	0.0368879																			Celf3	6.89457	-0.366114	0.00644811
		Wdfy2	2.9375	0.320833	0.0185737																			Psmg4	2.32353	-0.366041	0.0142376
		Wdr25	2.93439	0.428564	0.000342147																			Serp2	5.95504	-0.365919	0.00232325
		Wnt1	1.0922	0.788543	0.00572472																			Timm13	5.65808	-0.365833	0.00176133
		Wnt3	0.784729	0.540666	0.0362714																			Fzd1	4.13537	-0.365785	0.0433579
		Wscd1	6.37667	0.453625	8.71883e-06																			Polr2g	5.08643	-0.365568	0.0118091
		Wscd2	6.01311	0.519892	0.039484																			Cyb5a	4.65014	-0.365204	0.0209242
		Wwox	5.13239	0.814664	0.00270594																			Particl	3.72436	-0.364292	0.00565448
		Xkr7	2.35672	0.56486	0.0219157																			Tom1l1	3.9329	-0.363941	0.000346526
		Yod1	3.90811	0.40695	0.00818851																			Xpa	2.63068	-0.363233	0.00515029
		Zbed4	2.29968	0.316864	0.00711431																			Pcdh15	3.98119	-0.362974	0.0132609
		Zbtb38	5.4305	0.407749	0.00172628																			Lrrc3b	3.16276	-0.362874	0.0245599
		Zbtb39	3.8664	0.306212	0.00613799																			Srrd	3.09308	-0.362859	0.000102717
		Zbtb4	8.01557	0.321927	0.00209448																			Dus3l	5.6202	-0.362852	0.00180684
		Zc3hav1	2.25115	0.58044	0.0144385																			Pdzd11	4.14146	-0.362079	0.00902408
		Zfp105	1.96393	0.308982	0.0442546																			Cuta	4.62124	-0.361901	0.0189329
		Zfp106	8.42972	0.341836	0.00148966																			Bccip	4.9498	-0.361619	0.000109778
		Zfp109	2.12423	0.37888	0.00784261																			Gm7984	3.57505	-0.361607	0.0118135
		Zfp114	0.579019	0.618105	0.000565123																			Rab24	5.51802	-0.361447	2.68323e-05
		Zfp263	4.5483	0.368361	0.00367994																			Fancl	1.77594	-0.361238	0.0185351
		Zfp369	3.70521	0.353413	0.0279445																			Polb	4.31164	-0.361174	0.00340909
		Zfp382	3.79511	0.34673	0.0109699																			Dtymk	4.19158	-0.360911	0.00266201
		Zfp386	3.72515	0.314917	0.0108843																			Capns1	6.88607	-0.360645	0.000704791
		Zfp398	3.62264	0.380892	0.00557945																			Rfc2	4.70246	-0.359837	9.6157e-06
		Zfp456	0.514557	0.553317	0.0190503																			Ndufs4	5.16052	-0.358782	0.0147509
		Zfp458	1.82811	0.42166	0.0149945																			Cmss1	3.04125	-0.358757	0.00168478
		Zfp488	1.46651	0.377076	0.0367139																			Vbp1	5.452	-0.358338	2.77778e-05
		Zfp493	1.84167	0.364233	0.0133988																			Dusp28	4.18668	-0.358269	0.00430322
		Zfp536	3.93862	0.499945	0.0317316																			Ift20	5.35317	-0.357824	0.000121477
		Zfp568	1.98981	0.408357	0.00855408																			Hyi	2.69909	-0.357782	0.0239986
		Zfp59	2.91186	0.352834	0.00110954																			Fam118a	4.05811	-0.357479	0.00520945
		Zfp607a	-0.288714	0.601563	0.0245272																			Nudt8	2.0706	-0.357428	0.0260664
		Zfp626	2.54755	0.303753	0.0328772																			Lhx2	6.23098	-0.357184	0.0437215
		Zfp709	2.67982	0.422903	0.00427732																			Hdac3	5.94694	-0.357003	0.000217256
		Zfp775	3.27972	0.414436	0.0023537																			Kctd13	7.24468	-0.356906	0.00212584
		Zfp799	4.6135	0.358655	0.000103932																			Nme3	3.99807	-0.356769	0.00351863
		Zfp804a	4.11711	0.552583	0.0184414																			Amn1	2.83648	-0.356095	0.00757794
		Zfp866	4.70375	0.316148	0.000495782																			Selenos	3.51459	-0.35601	0.00143063
		Zfp869	4.70517	0.300298	0.000462093																			Scg5	6.5818	-0.355946	0.015848
		Zfp971	3.60553	0.335231	0.00196191																			Snrnp25	3.53422	-0.355678	0.00206475
		Zhx3	5.16523	0.416687	0.0134524																			Cbx1	4.83906	-0.355628	0.000868257
		Zkscan17	3.8456	0.313397	0.0198315																			Chmp2a	6.02057	-0.35543	0.000241762
		Zkscan7	1.23153	0.696851	0.000822791																			2310061I04Rik	5.06992	-0.35503	0.00118576
		Zkscan8	4.63828	0.317786	0.0031361																			Plxnc1	6.1921	-0.354424	0.0401356
		Zranb1	5.2538	0.567365	2.24585e-05																			Gmpr	4.97097	-0.353847	0.0012
		Zscan26	6.09423	0.386969	0.000384053																			Fbxo27	3.44666	-0.352826	0.0170121
																								Nhp2	5.05506	-0.352775	0.00184641
																								Ramp2	3.21583	-0.352371	0.0210827
																								LTO1	3.47715	-0.352307	0.000400501
																								Dhrs11	2.00024	-0.352179	0.031851
																								Armcx6	1.69903	-0.351815	0.0427699
																								Pea15a	9.14156	-0.351776	0.0032458
																								Prr13	5.41416	-0.351325	0.000567065
																								Carmil2	6.33841	-0.351098	0.0380075
																								Zfp414	4.15409	-0.351082	0.00431885
																								Ndufs7	6.25038	-0.350672	0.00838699
																								Morf4l2	7.43231	-0.350176	0.00354212
																								1110038B12Rik	1.69067	-0.349717	0.0345593
																								Psmg2	3.0388	-0.349668	0.000605153
																								Coprs	4.16724	-0.349233	0.00306028
																								Tmem147os	2.98559	-0.348912	0.0079843
																								Cfap298	4.84908	-0.34883	0.000332922
																								Arl16	4.23536	-0.348711	0.00684411
																								Zswim7	2.61318	-0.348536	0.0109144
																								Tmem191c	6.50533	-0.348422	0.0147785
																								Alg13	2.36466	-0.34842	0.00657355
																								Bet1l	4.40701	-0.348371	0.00377393
																								Rilpl1	6.30973	-0.347656	0.0130811
																								Kin	2.8088	-0.3469	0.00463149
																								Ppp2r3c	3.52594	-0.346821	0.00119303
																								1810014B01Rik	1.43215	-0.346596	0.0428039
																								Plscr3	2.98228	-0.346173	0.0146526
																								Eef1akmt1	3.55343	-0.345643	0.0207113
																								Tefm	1.87716	-0.345087	0.0105176
																								Smim12	4.93892	-0.344766	0.00117059
																								Sem1	4.48728	-0.344679	0.00476921
																								Cd9	4.63481	-0.344412	0.0370415
																								Blvrb	3.30345	-0.344205	0.00100157
																								Fam216a	5.03163	-0.343786	0.000221312
																								Ppp2r3d	3.0814	-0.343437	0.00520468
																								Nsmce3	4.65369	-0.342861	0.000846183
																								Bud23	4.18042	-0.342405	0.00116445
																								Tubg2	5.63686	-0.342245	0.000318738
																								Prkn	2.46796	-0.341948	0.00445256
																								Spag7	5.08928	-0.341497	0.00398108
																								Txn1	4.87547	-0.34142	0.0127839
																								Spr	5.55912	-0.341097	0.0112886
																								A230072C01Rik	2.443	-0.340746	0.0111795
																								Ndufv3	5.18177	-0.340221	0.00299617
																								Spcs1	5.11681	-0.340021	0.00604812
																								1110038F14Rik	3.33855	-0.339913	0.00169774
																								Cep70	3.2737	-0.339595	0.0427237
																								A430005L14Rik	3.74764	-0.339078	0.0069128
																								Arxes1	4.17344	-0.338475	0.0206718
																								S100a10	4.14003	-0.337952	0.0447977
																								Decr2	5.09179	-0.337358	0.000395115
																								Ppcs	2.25549	-0.337176	0.0121739
																								Pdhb	6.07032	-0.336949	0.0034854
																								Tex30	1.5883	-0.336503	0.0292961
																								Adamtsl2	2.60491	-0.336117	0.0447846
																								Tceal6	5.88058	-0.336065	0.00799398
																								Caly	7.06357	-0.335749	0.00657717
																								Mettl25	2.00784	-0.335735	0.0159798
																								Gm16089	3.48028	-0.335453	0.0407786
																								Arxes2	5.06096	-0.335186	0.000925484
																								Fibp	4.65482	-0.334987	0.000400132
																								Cystm1	3.82571	-0.334482	0.00185387
																								Fbxw9	3.15231	-0.3337	0.00926562
																								2810001G20Rik	2.42697	-0.33365	0.0333269
																								Bad	4.09147	-0.33332	0.00416476
																								Sirt7	4.47274	-0.33291	0.0441098
																								Ccdc12	3.27309	-0.332714	0.0208877
																								Emc4	6.07075	-0.332561	0.0014944
																								Ndufc1	4.25966	-0.33226	0.00723183
																								Usb1	2.75311	-0.331666	0.0033126
																								Pde6d	5.13005	-0.331666	6.58323e-05
																								Rhpn1	3.10069	-0.331516	0.0424424
																								Nrbp2	5.80851	-0.331454	0.0365272
																								Timm9	3.57336	-0.331098	0.0258406
																								D8Ertd738e	4.82119	-0.330885	0.00867759
																								Alg6	2.87812	-0.330589	0.0059396
																								Rnf25	4.41143	-0.330235	0.00668953
																								1810009A15Rik	3.09056	-0.329866	0.00510566
																								Swi5	6.37932	-0.329819	0.00200143
																								Dnajc9	4.69592	-0.329737	0.000322293
																								Mrpl54	3.48638	-0.329408	0.00303582
																								Snhg12	3.41055	-0.329053	0.0214286
																								3110082I17Rik	3.28356	-0.329031	0.0264062
																								Eva1a	3.30732	-0.32859	0.0195792
																								Dclre1c	2.86562	-0.328323	0.0130869
																								Tmem106c	4.74831	-0.3283	0.00268616
																								Lsm4	5.15298	-0.328112	0.00840114
																								Cwc27	3.85978	-0.328065	0.000213768
																								Cdk20	3.09158	-0.327479	0.00893525
																								Tmem9	5.77351	-0.327306	9.19785e-05
																								Med20	4.04399	-0.327301	0.00356601
																								Cwc15	5.36932	-0.327003	0.00173555
																								Tmem223	4.44649	-0.326796	0.00841256
																								Dleu7	3.0154	-0.326644	0.0381291
																								Nipsnap3b	3.07118	-0.326509	0.0252
																								Gm11578	2.99835	-0.326433	0.0182935
																								Arl2	5.11745	-0.326337	0.00211777
																								Rps19bp1	4.00282	-0.326288	0.00298875
																								Rpp38	1.7745	-0.326147	0.0276868
																								Myl12b	7.34018	-0.326114	0.0125838
																								Pfkfb4	3.55185	-0.325989	0.0172795
																								Ltv1	3.27702	-0.32581	0.0056423
																								Ube2e2	5.77257	-0.325698	0.00257537
																								Enkd1	2.80269	-0.325598	0.029313
																								Selenof	6.85133	-0.3252	7.9777e-05
																								Cetn2	4.54257	-0.32499	0.00735698
																								Ppdpf	4.30747	-0.324974	0.0044592
																								Cyb5r3	6.30595	-0.324959	0.000787026
																								Ier3ip1	4.72081	-0.324791	0.00415803
																								Tsen34	6.11358	-0.324664	0.0014965
																								Saysd1	2.47252	-0.324615	0.00405157
																								Pcbd2	2.89649	-0.323968	0.0325962
																								Apip	2.51779	-0.323859	0.0265198
																								Cavin3	3.96968	-0.323623	0.0196412
																								Tmem181a	4.42738	-0.323273	0.00189014
																								Mir124-2hg	2.74629	-0.323181	0.0181579
																								Pip5k1b	4.20402	-0.32317	0.0306468
																								Crim1	6.75725	-0.322974	0.0216173
																								BC005624	5.63673	-0.32293	0.000281223
																								Thoc7	4.43237	-0.322798	0.00502421
																								Surf2	3.77912	-0.322453	0.00846963
																								Mtcp1	2.48158	-0.322365	0.0255201
																								Mrps10	3.60962	-0.322215	0.00169443
																								Dnajc8	5.87425	-0.322029	6.77318e-05
																								Tmem39b	3.12805	-0.321924	0.00849796
																								Thoc1	3.96055	-0.321637	0.0184725
																								Nob1	4.50284	-0.321629	0.000401303
																								Cnot3	4.68745	-0.3213	0.00108071
																								Rex1bd	5.06751	-0.320536	0.0392175
																								1190005I06Rik	2.26643	-0.320321	0.0367533
																								Dpy30	3.615	-0.320283	0.0280656
																								Pcgf2	4.5438	-0.320179	0.0438101
																								Vps25	4.94799	-0.3201	0.00356728
																								Ddx47	5.26396	-0.320085	5.28699e-05
																								Clybl	3.57461	-0.318499	0.00458206
																								Fam131a	8.2511	-0.318339	0.0432066
																								Ccdc124	6.38191	-0.318259	0.040243
																								Ak1	6.85601	-0.318115	0.00240681
																								Slc30a6	2.97021	-0.317088	0.00136094
																								Slc5a5	4.81092	-0.316979	0.0218459
																								Lysmd2	5.05437	-0.316454	0.000762814
																								Mrps14	4.5346	-0.316315	0.00380873
																								Gcsh	4.79693	-0.31598	0.00941263
																								Slc15a2	4.44372	-0.315534	0.0161732
																								Jpt1	5.93067	-0.315293	0.0122017
																								Nabp1	3.01755	-0.315169	0.0264283
																								Pdcd6	4.97879	-0.314764	0.00598168
																								Apoo-ps	4.27556	-0.314743	0.00812006
																								Mmadhc	4.94001	-0.314574	0.000172734
																								Rab9b	4.96789	-0.314477	0.00277385
																								Zranb2	6.81417	-0.314432	0.00111246
																								Cyp4f15	3.93934	-0.31389	0.0137488
																								Slc18b1	4.23397	-0.31369	0.00857339
																								Ndufc2	5.84239	-0.313605	0.00424438
																								Ccdc126	3.31589	-0.313432	0.00170429
																								Swt1	2.53759	-0.313354	0.0213795
																								Vwc2	3.11139	-0.3126	0.038432
																								Triqk	3.35238	-0.312178	0.0118305
																								Naxd	5.03959	-0.311675	0.00115345
																								Ifrd1	4.70063	-0.311583	0.0200538
																								Atp1b1	10.6145	-0.311401	3.51789e-06
																								Jtb	4.37512	-0.311341	0.000739657
																								Nt5c	4.37266	-0.311057	0.00464148
																								Nsmce1	3.01761	-0.310549	0.0203078
																								Cox4i1	8.82827	-0.310035	0.00313441
																								Copz2	2.27725	-0.309746	0.0324301
																								Stx8	4.09546	-0.309483	0.00226663
																								Prdx5	7.3747	-0.309406	0.0044794
																								Dhrs3	4.04364	-0.309342	0.0195548
																								Qtrt1	2.73297	-0.309305	0.0439646
																								Rpp30	2.80185	-0.309228	0.00193
																								Ywhae	9.40818	-0.309169	0.000174795
																								Lrrc57	4.54627	-0.308857	0.00579998
																								Ist1	5.6948	-0.308734	0.000304262
																								Rexo2	5.24291	-0.308548	0.000325476
																								Tor2a	4.17113	-0.307759	0.00024904
																								Sec11a	4.00172	-0.307125	0.00252
																								Frat2	2.99485	-0.306348	0.0416603
																								Eif4a2	8.93929	-0.306241	9.33508e-05
																								Cacna2d4	1.27599	-0.306177	0.0352917
																								Slc25a18	5.40882	-0.305546	0.0341986
																								Nkiras1	6.33287	-0.305397	0.00664709
																								Farsa	4.63488	-0.305054	0.0050295
																								Cby1	5.08904	-0.305052	0.000373114
																								Mcm6	2.82026	-0.304621	0.0449652
																								Ssr4	4.64459	-0.304367	0.00442182
																								Gsr	4.85927	-0.304187	0.000823623
																								Rab9	4.40092	-0.303967	0.00231832
																								Gemin7	4.22616	-0.303912	0.00528011
																								Bcas2	5.39707	-0.30374	6.84591e-05
																								Rogdi	6.42886	-0.303207	0.00365971
																								Pik3ip1	5.10277	-0.303142	0.000393815
																								Tmem134	4.48408	-0.302187	0.0021015
																								Coq8b	4.1477	-0.301863	0.00212791
																								Sdhaf1	3.85192	-0.301835	0.02047
																								Fxn	2.0285	-0.301787	0.0279419
																								Rabep2	3.26053	-0.301483	0.0218968
																								Cacybp	6.04434	-0.301404	0.000371959
																								Cox16	3.02047	-0.301223	0.00355462
																								Ddx10	4.25319	-0.300842	0.000277377
																								Mrpl38	5.32289	-0.30079	0.00229073
																								Trnau1ap	3.47082	-0.300598	0.00453157
																								Mtln	4.16782	-0.300598	0.0113146
																								Iqcc	3.24106	-0.300318	0.0316314
																								Ccdc112	3.28147	-0.300176	0.0304181

## Sheet: E4.Trem2ko vs E3.Trem2ko
Upregulated in E4/Trem2ko vs E3/Trem2ko		SYMBOL	logCPM_APP_E3.Trem2ko.APP_E3.T2wt	logFC_WT_E4.Trem2ko.WT_E3.Trem2ko	PValue_WT_E4.Trem2ko.WT_E3.Trem2ko		Category	Term	Count	%	PValue	Genes	List Total	Pop Hits	Pop Total	Fold Enrichment	Bonferroni	Benjamini	FDR			Downregulated in E4/Trem2ko vs E3/Trem2ko		SYMBOL	logCPM_APP_E3.Trem2ko.APP_E3.T2wt	logFC_WT_E4.Trem2ko.WT_E3.Trem2ko	PValue_WT_E4.Trem2ko.WT_E3.Trem2ko		Category	Term	Count	%	PValue	Genes	List Total	Pop Hits	Pop Total	Fold Enrichment	Bonferroni	Benjamini	FDR
		43714	6.42438	0.3088	0.0150574		GOTERM_BP_DIRECT	GO:0006937~regulation of muscle contraction	11	1.57593	3.75847e-10	PRKCA, TNNT3, TNNT1, HSPB6, TNNC1, ATP2A1, ADRA1B, ADRA1A, TNNI3, CASQ2, TNNI2	535	23	18082	16.1643	8.44151e-07	8.44151e-07	6.54952e-07					Clcnka	-0.826408	-4.65962	0.0221253		GOTERM_BP_DIRECT	GO:0006397~mRNA processing	36	4.25532	1.72751e-08	SRSF1, NCBP2, SCAF4, ZMAT5, SRSF10, LSM8, SNRPD3, PNPT1, TRA2A, SNRPD2, PNN, HNRNPM, SFSWAP, METTL3, ACIN1, LSM1, TSEN15, LUC7L3, ZCCHC8, TSEN54, MAGOH, SREK1, AKAP8L, YTHDC1, PRPF3, SRSF5, SNRNP48, SRSF4, CLASRP, SRSF7, SRSF6, CPSF6, CPSF4, HNRNPH1, PRPF38B, THOC1	679	322	18082	2.9773	4.46725e-05	4.46725e-05	3.05923e-05
		1110008L16Rik	2.64298	0.381302	0.000252133		GOTERM_BP_DIRECT	GO:0060048~cardiac muscle contraction	10	1.43266	9.59348e-06	ACTC1, SCN2B, MYL2, MYL3, TNNC1, MYBPC3, TTN, TNNI3, CASQ2, TNNI2	535	48	18082	7.04128	0.0213166	0.0107157	0.0167163					Gpr101	2.12411	-3.09665	0.0172425		GOTERM_BP_DIRECT	GO:0008380~RNA splicing	28	3.30969	4.07939e-07	NCBP2, SRSF1, ZMAT5, SRSF10, LSM8, SNRPD3, TRA2A, SNRPD2, PNN, HNRNPM, SFSWAP, ACIN1, LSM1, LUC7L3, ZCCHC8, MAGOH, SREK1, YTHDC1, PRPF3, SRSF5, SNRNP48, SRSF4, SRSF7, CLASRP, SRSF6, HNRNPH1, PRPF38B, THOC1	679	241	18082	3.09398	0.00105438	0.000527327	0.000722413
Log2 FC>0.3		1700020I14Rik	6.72822	0.438506	0.0274514		GOTERM_BP_DIRECT	GO:0045766~positive regulation of angiogenesis	15	2.149	1.35327e-05	PRKCA, C3, ITGB3, HGF, CELA1, BRCA1, PRKCB, KDR, SEMA5A, ETS1, CCBE1, TEK, CHRNA7, PIK3R6, ALOX12	535	121	18082	4.18985	0.0299373	0.0100804	0.0235795			Log2 FC>0.3		Plin4	2.08911	-2.34564	0.000387356		GOTERM_BP_DIRECT	GO:0006351~transcription, DNA-templated	111	13.1206	1.48027e-06	CNOT3, HMGN5, MED20, PNN, PRIM1, SFSWAP, DPY30, GATA2, GTF2E2, PRIM2, RARA, ATOH8, ZFP276, CRY1, ZFP692, RREB1, HES7, SIX5, MED10, MTERF1A, TGIF1, SWT1, SOX3, CXXC1, HEXIM1, TEAD4, TFDP1, TRP53, KLF5, MAFF, RFX4, TAF8, CREBBP, AKAP8L, SMAD3, KLF15, UBP1, UIMC1, PAGR1A, ATF4, SRSF5, ICE2, WDR61, PNRC2, NOTCH4, RFX1, HOPX, TRIP6, KLF2, HDAC8, NCOR2, PPARD, HNF1B, TAF1A, E2F5, E2F6, EZH2, SLIRP, CBF…	679	1885	18082	1.56815	0.00382066	0.00127518	0.00262136
pValue<0.05		1700030C10Rik	-0.450182	1.22442	0.0220788		GOTERM_BP_DIRECT	GO:0007156~homophilic cell adhesion via plasma membrane adhesion molecules	16	2.29226	0.000100876	PCDHA6, PCDHA5, SDK1, PCDH12, NECTIN3, PTPRT, CDH1, PCDHGB2, PCDHAC2, PCDHB22, PCDHAC1, PCDHB21, CDH6, CDH7, CDH18, CDH10	535	163	18082	3.31761	0.202744	0.0550704	0.175642			pValue<0.05		Dlk1	3.24555	-2.22631	0.0353101		GOTERM_BP_DIRECT	GO:0000122~negative regulation of transcription from RNA polymerase II promoter	49	5.79196	0.000114479	FGFR1, PPARD, HNF1B, EFNA1, EZH2, PRDM16, CBFA2T3, FLCN, SAP30, GATA2, TSC22D3, SORBS3, PCGF2, EZR, HSF1, HEXIM1, PCGF6, PER2, TRPV4, RARA, BCL6, E4F1, CRY1, MYC, S100A1, TXNIP, BATF3, KLF5, TRP53, ZFP36, RREB1, SAMD11, CREBBP, SMAD3, IRF2BP2, HES7, SIRT7, NRIP2, GPS2, SARNP, CCND3, PLK1, ID1, MAPK15, HOPX, TGIF1, IRF3, NCOR2, DNAJB5	679	729	18082	1.78997	0.256258	0.0713424	0.202537
		1700086L19Rik	4.79103	0.318613	0.022022		GOTERM_BP_DIRECT	GO:0006811~ion transport	35	5.01433	0.000137553	KCNH1, LRRC8B, KCNA2, KCNA3, KCNA6, SLC26A1, SLC26A2, SLCO2A1, KCNS2, KCNQ3, GRIN2B, GRID2, CHRNA7, KCNG3, GABRD, SLC12A8, CACNA2D1, GABRG3, TRPC6, ATP4A, SCN2B, GABRA4, KCNB2, GABRA3, MCU, RACGAP1, KCNV1, ITPR1, CACNA2D4, SLC17A7, SLC26A8, ATP2A1, KCNH7, CRACR2A, CLCN5	535	584	18082	2.02557	0.265793	0.0599225	0.23943					Stpg1	0.0148302	-2.22411	0.00831761		GOTERM_BP_DIRECT	GO:0048025~negative regulation of mRNA splicing, via spliceosome	7	0.827423	0.000261362	SFSWAP, RBM42, SRSF4, SRSF7, SRSF10, SRSF6, ACIN1	679	25	18082	7.45649	0.491337	0.126454	0.461833
		2310057J18Rik	-0.646058	9.24036	0.000760774		GOTERM_BP_DIRECT	GO:0034765~regulation of ion transmembrane transport	14	2.00573	0.000183938	KCNH1, CACNA2D1, KCNS2, KCNQ3, SCN2B, KCNB2, WWP2, KCNA2, KCNA3, KCNH7, KCNA6, KCNG3, KCNV1, CACNA2D4	535	135	18082	3.50499	0.338445	0.0665429	0.320047					Col10a1	-1.48598	-2.15663	0.0395601		GOTERM_BP_DIRECT	GO:0051726~regulation of cell cycle	14	1.65485	0.00028932	TRP53, SGK1, E2F5, SKP2, SRSF5, CDKN1A, CCND3, BAX, RGCC, GADD45G, PER2, GADD45B, GADD45A, CABLES1	679	112	18082	3.32879	0.526825	0.117252	0.511117
		2700099C18Rik	0.743242	0.423742	0.0360411		GOTERM_BP_DIRECT	GO:0055085~transmembrane transport	25	3.58166	0.000222987	KCNH1, SLC12A8, SVOP, TRPC6, KCNB2, KCNA2, KCNA3, KCNA6, SLC26A1, SLC26A2, TMEM245, KCNV1, ITPR1, SLC17A7, SLC16A5, SLC2A5, KCNS2, KCNQ3, SLC16A7, SLC26A8, SLC41A3, KCNH7, SV2B, KCNG3, CLCN5	535	364	18082	2.3213	0.394006	0.0690549	0.387868					Rasd1	2.10539	-1.74337	1.73803e-07		GOTERM_BP_DIRECT	GO:0034587~piRNA metabolic process	7	0.827423	0.000616988	POLR2H, POLR2F, POLR2K, POLR2J, HENMT1, POLR2I, POLR2D	679	29	18082	6.42801	0.797299	0.203878	1.087
		2900055J20Rik	2.75175	0.781639	0.00014101		GOTERM_BP_DIRECT	GO:0006942~regulation of striated muscle contraction	4	0.573066	0.000245008	TNNT3, MYL3, MYBPC3, ATP2A1	535	5	18082	27.0385	0.423255	0.0664813	0.426094					Wdfy1	4.45814	-1.7248	1.3987e-07		GOTERM_BP_DIRECT	GO:0010038~response to metal ion	5	0.591017	0.000762248	CUTA, TRP53, MT2, MT1, MT3	679	12	18082	11.096	0.860811	0.218461	1.3413
		2900097C17Rik	10.9059	0.340727	0.0088722		GOTERM_BP_DIRECT	GO:0046627~negative regulation of insulin receptor signaling pathway	7	1.00287	0.000687959	PRKCA, GPR21, SOCS2, ENPP1, TRIM72, PRKCB, AHSG	535	37	18082	6.39424	0.786835	0.157805	1.19209					Fam217a	-0.982831	-1.64728	0.000289983		GOTERM_BP_DIRECT	GO:0045746~negative regulation of Notch signaling pathway	7	0.827423	0.00089731	GATA2, NOTCH4, DLL3, NFKBIA, DLK2, BCL6, DLK1	679	31	18082	6.0133	0.901872	0.227361	1.57718
		3200001D21Rik	-0.124253	0.46733	0.0231413		GOTERM_BP_DIRECT	GO:0030204~chondroitin sulfate metabolic process	4	0.573066	0.000820298	CSGALNACT1, IMPAD1, DSEL, CHST11	535	7	18082	19.3132	0.841681	0.168326	1.41987					Noxred1	-0.761961	-1.57564	0.000244295		GOTERM_BP_DIRECT	GO:0071850~mitotic cell cycle arrest	5	0.591017	0.00145182	TRP53, CDKN1A, RGCC, PNPT1, GADD45A	679	14	18082	9.51084	0.976649	0.3132	2.54006
		4430402I18Rik	1.43082	0.530808	0.000635679		GOTERM_BP_DIRECT	GO:0010595~positive regulation of endothelial cell migration	7	1.00287	0.00120439	PRKCA, ETS1, CCBE1, TEK, ITGB3, ALOX12, KDR	535	41	18082	5.77041	0.933242	0.218126	2.07814					Mapk15	-0.997875	-1.54384	0.0194261		GOTERM_BP_DIRECT	GO:0001525~angiogenesis	20	2.36407	0.00172958	KLF5, FGFR1, RAMP2, COL4A1, EFNA1, TNFRSF12A, IL18, UBP1, PRKD2, PKNOX1, HIF3A, NOS3, RAPGEF3, TMEM100, ADAM8, TNFAIP2, JAM3, RAMP1, PDCD6, ANGPTL4	679	239	18082	2.22848	0.988628	0.33433	3.01903
		4632428C04Rik	-0.407188	0.504443	0.0388936		GOTERM_BP_DIRECT	GO:0071805~potassium ion transmembrane transport	10	1.43266	0.0013512	KCNH1, KCNS2, KCNQ3, KCNB2, KCNA2, KCNA3, KCNH7, KCNA6, KCNG3, KCNV1	535	90	18082	3.75535	0.952014	0.223587	2.32866					Capsl	0.00966948	-1.47303	0.020469		GOTERM_BP_DIRECT	GO:0055114~oxidation-reduction process	42	4.96454	0.00173816	XDH, HSD17B10, PXDN, ADHFE1, FDX1, NOXRED1, ETHE1, NDUFAB1, AASS, PPOX, SESN1, GLDC, NDUFS7, UQCR10, P3H3, FXN, P4HA2, P4HA1, PLOD3, FMO2, IDH2, NOS3, SMOX, ALKBH6, SUOX, PYROXD2, NDUFA7, FDXR, ACADL, DHRS3, DHRS4, DIO2, DNAJC24, PHGDH, H2-KE6, AOC2, MECR, BCO2, RDH13, UQCRB, PRODH, HIGD2A	679	676	18082	1.65455	0.988878	0.312641	3.03379
		4930432K21Rik	1.61356	0.746388	6.86278e-05		GOTERM_BP_DIRECT	GO:0006813~potassium ion transport	12	1.7192	0.00136668	KCNH1, SLC12A8, KCNS2, KCNQ3, ATP4A, KCNB2, KCNA2, KCNA3, KCNH7, KCNA6, KCNG3, KCNV1	535	127	18082	3.19352	0.953656	0.210442	2.35505					Gm21596	1.90884	-1.47154	2.33746e-08		GOTERM_BP_DIRECT	GO:0001701~in utero embryonic development	23	2.71868	0.00210873	TRP53, SRSF1, FGFR1, MAFF, CCM2, DLL3, SMAD3, GJA1, FLCN, PRKCSH, PCGF2, HSF1, PLOD3, TEAD4, APBA3, NOS3, POLG2, TMEM100, KLF2, MYC, SEC24D, NCOR2, ERCC2	679	299	18082	2.04849	0.995742	0.3429	3.66926
		4930479D17Rik	-0.01784	0.480644	0.032253		GOTERM_BP_DIRECT	GO:0042157~lipoprotein metabolic process	6	0.859599	0.00229472	APOB, APOA2, APOA1, LDLR, APOC1, APOL8	535	32	18082	6.33715	0.994258	0.308272	3.92431					Tmem252	-0.087825	-1.36484	0.00931914		GOTERM_BP_DIRECT	GO:0000398~mRNA splicing, via spliceosome	12	1.41844	0.00322303	NCBP2, HNRNPM, METTL3, SRSF10, LSM8, LSM7, TRA2A, YTHDC1, PRPF3, SNRNP70, BUD31, SNRPG	679	112	18082	2.85325	0.999763	0.449154	5.5565
		4933421O10Rik	3.38532	0.363808	0.00148334		GOTERM_BP_DIRECT	GO:0050729~positive regulation of inflammatory response	8	1.14613	0.00249416	PRKCA, ACE, S100A8, LDLR, ETS1, S100A9, CCL6, TLR9	535	63	18082	4.29183	0.996335	0.311971	4.25843					Gm16364	-0.630994	-1.35848	0.00223419		GOTERM_BP_DIRECT	GO:0071028~nuclear mRNA surveillance	4	0.472813	0.00372155	EXOSC9, EXOSC6, EXOSC7, DXO	679	9	18082	11.8357	0.999935	0.474178	6.38949
		4933427G23Rik	-0.371044	0.746559	0.00924338		GOTERM_BP_DIRECT	GO:0006816~calcium ion transport	12	1.7192	0.00312883	CACNA2D1, TRPC6, GRIN2B, PLN, ATP2A1, MCU, CHRNA7, PPP3CA, ITPR1, CRACR2A, PRKCB, CACNA2D4	535	141	18082	2.87644	0.999122	0.355898	5.31444					Calca	-0.770732	-1.3548	0.00144471		GOTERM_BP_DIRECT	GO:0097421~liver regeneration	6	0.70922	0.0041058	SRSF1, SRSF5, UCP2, EZH2, NFKBIA, MYC	679	29	18082	5.50973	0.999976	0.485709	7.02679
		8030453O22Rik	0.466796	0.858732	0.0315549		GOTERM_BP_DIRECT	GO:0006936~muscle contraction	7	1.00287	0.0034045	MYH1, MYBPC3, ANXA1, MYH4, SCN7A, TRIM72, TTN	535	50	18082	4.73174	0.999528	0.36273	5.76969					Tsc22d3	5.77696	-1.34862	3.63317e-06		GOTERM_BP_DIRECT	GO:1900060~negative regulation of ceramide biosynthetic process	3	0.35461	0.00410684	ORMDL1, ORMDL2, ORMDL3	679	3	18082	26.6303	0.999976	0.465279	7.02852
		9130017K11Rik	-0.0936284	1.11328	0.00151308		GOTERM_BP_DIRECT	GO:0043410~positive regulation of MAPK cascade	10	1.43266	0.00366092	KISS1, TNFRSF11B, TNFRSF1B, BMP2, AR, ADRA1B, ADRA1A, ITGB3, BANK1, KDR	535	104	18082	3.24982	0.999735	0.367225	6.1913					Gadd45g	3.68391	-1.34609	4.7277e-08		GOTERM_BP_DIRECT	GO:0045944~positive regulation of transcription from RNA polymerase II promoter	55	6.50118	0.00414459	HMGN3, HNF1B, IL18, FLCN, RFXANK, MCF2L, GATA2, HSF1, GTF2A2, RARA, RAPGEF3, CYS1, IFRD1, MYC, CHUK, EXOSC9, SIX5, MED10, CCNL2, LPIN3, MED6, SS18, PRKD2, SPAG8, SGSM1, RGCC, FGFR1, SBNO2, TFAP4, TFR2, CREM, NFKBIA, LIF, BLOC1S2, TEAD4, GM21596, ERCC2, TFDP1, TRP53, KLF5, TAF4, RFX4, CEBPD, CREBBP, AKAP8L, SMAD3, KLF15, CAPRIN2, PAGR1A, ATF4, PKNOX1, WDR61, HIF3A, IRF2, KLF2	679	995	18082	1.47203	0.999978	0.449361	7.0909
		9230114K14Rik	1.23082	0.579525	0.00513305		GOTERM_BP_DIRECT	GO:0009968~negative regulation of signal transduction	7	1.00287	0.00456695	SOCS2, RGS7BP, RGS6, RGS8, KIF26A, LDLRAD4, PMEPA1	535	53	18082	4.4639	0.999966	0.417891	7.66678					Hnf1b	-0.608472	-1.31179	0.000483336		GOTERM_BP_DIRECT	GO:0006357~regulation of transcription from RNA polymerase II promoter	27	3.19149	0.0043675	HMGN3, EZH2, NEDD8, HMGN5, MED20, TEAD4, BCL6, TFDP1, ZFP36, TRP53, KLF5, BATF3, NFKBIZ, MAFF, TAF4, RFX4, CEBPD, SMAD3, MRGBP, UBP1, MED10, MED31, MED6, MED7, ATF4, PKNOX1, RFX1	679	397	18082	1.81113	0.999988	0.448846	7.45849
		9330104G04Rik	0.268668	0.621448	0.003753		GOTERM_BP_DIRECT	GO:0001994~norepinephrine-epinephrine vasoconstriction involved in regulation of systemic arterial blood pressure	3	0.429799	0.0050207	DRD5, ADRA1B, ADRA1A	535	4	18082	25.3486	0.999988	0.431779	8.39747					Gm19439	1.7972	-1.28834	0.00049784		GOTERM_BP_DIRECT	GO:2001244~positive regulation of intrinsic apoptotic signaling pathway	6	0.70922	0.00477755	PLEKHF1, TRP53, BAX, CLU, SLC9A3R1, FLCN	679	30	18082	5.32607	0.999996	0.461634	8.13111
		9330117O12Rik	0.796595	0.685792	0.0233994		GOTERM_BP_DIRECT	GO:0006869~lipid transport	10	1.43266	0.0056229	APOB, APOA2, STARD4, APOA1, LDLR, ANO3, APOC1, ATP8A2, APOL8, SIGMAR1	535	111	18082	3.04488	0.999997	0.452876	9.35881					Adam8	0.60519	-1.27403	0.000394332		GOTERM_BP_DIRECT	GO:1902600~hydrogen ion transmembrane transport	5	0.591017	0.00484326	UQCR10, ATP6V0E, COX7B, COX8A, UQCRB	679	19	18082	7.00798	0.999996	0.450014	8.23848
		9330133O14Rik	2.93511	0.395965	0.00952166		GOTERM_BP_DIRECT	GO:0043434~response to peptide hormone	8	1.14613	0.00571123	SERPINA3K, SERPINA3N, SERPINA3M, SERPINA1B, ATP2A1, TEK, ANXA1, CXCL12	535	73	18082	3.7039	0.999997	0.442747	9.49902					Tcim	-0.596588	-1.26376	0.00315009		GOTERM_BP_DIRECT	GO:0006355~regulation of transcription, DNA-templated	109	12.8842	0.00563273	CNOT3, HMGN5, MED20, PNN, SFSWAP, DPY30, GATA2, GTF2E2, RARA, ATOH8, ZFP276, CRY1, ZFP692, RREB1, EMX2, HES7, SIX5, ZFP78, MED10, MTERF1A, TGIF1, SRSF10, SOX3, ZMYND8, CXXC1, DBX2, HEXIM1, TEAD4, TFDP1, KLF5, TRP53, MAFF, RFX4, TAF8, CREBBP, AKAP8L, SMAD3, KLF15, UBP1, UIMC1, ATF4, SRSF5, ICE2, WDR61, PNRC2, NOTCH4, RFX1, HOPX, TRIP6, KLF2, HDAC8, NCOR2, HNF1B, PPARD, TAF1A, E2F5, E2F6, EZH2, SLI…	679	2279	18082	1.27368	1	0.485199	9.5191
		9330182L06Rik	5.70354	0.308475	0.00147711		GOTERM_BP_DIRECT	GO:0006633~fatty acid biosynthetic process	8	1.14613	0.00615164	PTGS1, MCAT, HACD4, MGLL, ELOVL7, HPGDS, BRCA1, OXSM	535	74	18082	3.65385	0.999999	0.452601	10.195					Plekhg4	0.0518279	-1.26113	0.0113493		GOTERM_BP_DIRECT	GO:0006366~transcription from RNA polymerase II promoter	13	1.53664	0.00578123	POLR2H, SNAPC5, TAF4, POLR2F, POLR2K, POLR2J, GTF2A2, POLR2I, HIF3A, SMAD3, POLR2D, MYC, ERCC2	679	138	18082	2.50866	1	0.478944	9.75809
		9430083A17Rik	2.21213	0.476488	0.0126295		GOTERM_BP_DIRECT	GO:0006631~fatty acid metabolic process	12	1.7192	0.00668593	APOA2, UCP3, C3, PTGS1, MCAT, HACD4, MGLL, ELOVL7, HPGDS, BRCA1, OXSM, ALOX12	535	156	18082	2.59986	1	0.466231	11.0326					Depp1	0.227305	-1.24685	0.0119173		GOTERM_BP_DIRECT	GO:0048147~negative regulation of fibroblast proliferation	6	0.70922	0.00634855	MED31, TRP53, BAX, TRP53INP1, EMD, MYC	679	32	18082	4.99319	1	0.496533	10.6657
		A430108G06Rik	0.727916	0.492096	0.0177916		GOTERM_BP_DIRECT	GO:0003009~skeletal muscle contraction	5	0.716332	0.00670968	TNNT3, TNNT1, TNNC1, TNNI3, TNNI2	535	26	18082	6.49964	1	0.453832	11.0697					Zar1l	-1.05147	-1.22583	0.0241018		GOTERM_BP_DIRECT	GO:0030308~negative regulation of cell growth	12	1.41844	0.00737677	TRP53, CDKN1A, CTH, PPARD, SMAD3, GJA1, GDF9, BCL6, FLCN, SESN1, MT3, CAPRIN2	679	125	18082	2.55651	1	0.535076	12.2886
		A530016L24Rik	-0.0129617	2.08159	2.88963e-06		GOTERM_BP_DIRECT	GO:0006954~inflammatory response	20	2.86533	0.00686358	PIK3CG, BMP2, S100A8, AIF1, C3, S100A9, PTGS1, ANXA1, TNFRSF8, ACKR2, CELA1, CXCL12, CD180, CCL6, TLR9, TNFRSF1B, TNFRSF11B, KRT16, PSTPIP1, HDAC9	535	344	18082	1.96501	1	0.448411	11.3095					Tekt4	-1.33374	-1.22161	0.0430416		GOTERM_BP_DIRECT	GO:0090156~cellular sphingolipid homeostasis	3	0.35461	0.0080096	ORMDL1, ORMDL2, ORMDL3	679	4	18082	19.9728	1	0.550606	13.2736
		A830029E22Rik	-0.907206	0.870027	0.0396269		GOTERM_BP_DIRECT	GO:0008272~sulfate transport	4	0.573066	0.00731139	SLC26A8, SLC26A1, RACGAP1, SLC26A2	535	14	18082	9.65661	1	0.456885	12.0038					Hist1h4h	-0.359166	-1.20559	0.00611769		GOTERM_BP_DIRECT	GO:0071042~nuclear polyadenylation-dependent mRNA catabolic process	3	0.35461	0.0080096	EXOSC9, EXOSC7, PNPT1	679	4	18082	19.9728	1	0.550606	13.2736
		Abhd2	6.04209	0.623724	2.57059e-05		GOTERM_BP_DIRECT	GO:0098869~cellular oxidant detoxification	3	0.429799	0.00820449	HBA-A1, HBA-A2, HBB-BS	535	5	18082	20.2789	1	0.483579	13.3733					Hif3a	2.28459	-1.18168	0.00182317		GOTERM_BP_DIRECT	GO:0006360~transcription from RNA polymerase I promoter	4	0.472813	0.00896121	POLR2H, POLR2F, TAF1A, POLR2K	679	12	18082	8.87678	1	0.577748	14.7352
		Ace	4.20463	0.47819	0.032164		GOTERM_BP_DIRECT	GO:0048023~positive regulation of melanin biosynthetic process	3	0.429799	0.00820449	TYRP1, PMEL, ZEB2	535	5	18082	20.2789	1	0.483579	13.3733					Sbk3	0.356482	-1.17798	1.66043e-05		GOTERM_BP_DIRECT	GO:0008285~negative regulation of cell proliferation	25	2.95508	0.010389	TRP53, TFAP4, GJA1, RIAN, SMAD3, SIX5, GJB6, PTPRU, SLC9A3R1, CBFA2T3, LIF, CTH, CDKN1A, P3H3, HSF1, BAX, RGCC, 4930503L19RIK, TRP53INP1, TGIF1, BCL6, RARA, NOS3, PDCD5, TOB2	679	384	18082	1.73375	1	0.618833	16.8846
		Ackr2	2.36018	0.663757	0.0127102		GOTERM_BP_DIRECT	GO:0016310~phosphorylation	30	4.29799	0.00864659	HK2, CASK, UHMK1, CAMKK2, ACVR1C, PAK7, TEK, TLK1, MASTL, IP6K3, TEC, PRKCA, PIK3CG, TYRO3, ITK, SGK2, PDK3, BMX, LRGUK, CDKL3, CDKL5, PRKCB, KDR, GLYCTK, HUNK, CKM, GCK, DGKZ, GRK5, MELK	535	612	18082	1.65677	1	0.489608	14.0437					Maff	0.904252	-1.16511	0.00331572		GOTERM_BP_DIRECT	GO:0030033~microvillus assembly	4	0.472813	0.011329	KLF5, MYO1A, EZR, SLC9A3R1	679	13	18082	8.19395	1	0.637961	18.2717
		Acot9	3.5166	0.315195	0.020144		GOTERM_BP_DIRECT	GO:0055010~ventricular cardiac muscle tissue morphogenesis	5	0.716332	0.00877295	MYL2, MYL3, TNNC1, MYBPC3, TNNI3	535	28	18082	6.03538	1	0.482993	14.2344					Hdc	-0.310271	-1.15195	0.0185465		GOTERM_BP_DIRECT	GO:0009303~rRNA transcription	4	0.472813	0.011329	TRP53, RNASEK, NPM3, SIRT7	679	13	18082	8.19395	1	0.637961	18.2717
		Actc1	-1.47906	6.5638	5.0167e-05		GOTERM_BP_DIRECT	GO:0050727~regulation of inflammatory response	7	1.00287	0.0090701	S100A8, S100A9, ANXA1, MGLL, CHRNA7, TLR9, AHSG	535	61	18082	3.87847	1	0.483222	14.6814					Plekhf1	1.35382	-1.14858	0.00274812		GOTERM_BP_DIRECT	GO:0006367~transcription initiation from RNA polymerase II promoter	6	0.70922	0.0117908	GTF2E2, TAF4, TAF12, GTF2A2, POLR2I, POLR2D	679	37	18082	4.31843	1	0.640271	18.945
		Acvr1c	5.35939	0.733027	0.00274037		GOTERM_BP_DIRECT	GO:0006821~chloride transport	8	1.14613	0.0093444	GABRD, GABRG3, GABRA4, SLC26A8, GABRA3, SLC26A1, ANO10, CLCN5	535	80	18082	3.37981	1	0.482602	15.092					Myo1a	-0.859687	-1.13197	0.0178103		GOTERM_BP_DIRECT	GO:0070345~negative regulation of fat cell proliferation	3	0.35461	0.0130187	GATA2, PER2, TFDP1	679	5	18082	15.9782	1	0.664838	20.7102
[truncated: 834 more rows]
